# Supplementary material for: Functional evolution and rewiring of the UVR8–BES1/BIM1 module underpin the refinement of UV-B responses during plant terrestrialization
Source: Plant Commun. 2026 Apr 3;7(6):101842. doi: 10.1016/j.xplc.2026.101842 (PMC13261680; doi:10.1016/j.xplc.2026.101842)
Supplement: Supplemental Table 1. UV-B-responsive DEGs [file mmc2.xlsx]

## Sheet: Data source
Species	Treatment	Number of differently expressed genes	Up-regulated DEGs	Down-regulated DEGs	Accession number of RNA-seq reads	References
Arabidopsis thaliana	UV-B	1428	952	476	GSE132169	E. Tavridou, M. Pireyre, R. Ulm. Degradation of the transcription factors PIF4 and PIF5 under UV-B promotes UVR8-mediated inhibition of hypocotyl growth in Arabidopsis. The Plant Journal, 2020, 101(3): 507–517
Marchantia polymorpha	UV-B	1335	857	478	CRA028414	This study
Mesotaenium endlicherianum	UV-B	7571	3997	3574	CRA028414	This study
Chlamydomonas reinhardtii	UV-B	2578	1313	1265	GSE68739	K. Tilbrook, M. Dubois, C. D. Crocco, et al. UV-B perception and acclimation in chlamydomonas reinhardtii. The Plant Cell, 2016, 28(4): 966–983

## Sheet: C. reinhardi UV-B DEGs
Gene ID	log2FoldChange	up/down-regulated	p-value	corrected p-value
Cre06.g263200.t1.1	-6.47276	down	6.47799e-07	2.21408e-06
Cre01.g039450.t1.1	-5.47344	down	3.03849e-20	2.49188e-19
Cre03.g167850.t1.2	-5.28629	down	0.00178116	0.00392283
Cre09.g391650.t1.2	-5.18929	down	5.82158e-280	3.77966e-277
Cre06.g297049.t1.1	-4.7143	down	5.1125e-35	7.30852e-34
Cre16.g680700.t1.2	-4.65382	down	2.78502e-144	3.36405e-142
Cre02.g118350.t1.1	-4.56066	down	3.21317e-49	6.80267e-48
Cre03.g143967.t1.1	-4.53245	down	1.56603e-113	1.12451e-111
Cre09.g391450.t1.2	-4.5083	down	1.07069e-64	3.25215e-63
Cre17.g713700.t1.1	-4.25685	down	1.61432e-255	7.39834e-253
Cre11.g467595.t1.1	-4.18635	down	3.92741e-94	2.08153e-92
Cre10.g447767.t1.1	-4.17709	down	0	0
Cre06.g296750.t1.2	-4.14817	down	0	0
Cre16.g663000.t1.2	-4.10768	down	1.90708e-120	1.51613e-118
Cre16.g652800.t1.2	-4.0349	down	0.0061402	0.0122146
Cre06.g296700.t1.2	-4.03025	down	0	0
Cre11.g467643.t1.1	-3.97983	down	6.61937e-18	4.8515e-17
Cre09.g410332.t1.2	-3.97578	down	1.7615e-08	6.92424e-08
Cre16.g678200.t1.1	-3.95997	down	0	0
Cre12.g549650.t1.2	-3.9505	down	3.97253e-07	1.38603e-06
Cre11.g480502.t1.1	-3.91077	down	0.0103791	0.0197036
Cre17.g715200.t1.1	-3.81231	down	3.27934e-134	3.15424e-132
Cre10.g443050.t1.2	-3.78633	down	0	0
Cre12.g501750.t1.1	-3.77106	down	4.25722e-11	2.03985e-10
Cre11.g468600.t1.2	-3.76315	down	2.32644e-275	1.39425e-272
Cre16.g660050.t1.1	-3.75979	down	1.21329e-141	1.3901e-139
Cre04.g217915.t1.1	-3.69697	down	5.19962e-289	3.68275e-286
Cre02.g113900.t1.1	-3.68649	down	3.23741e-23	3.06472e-22
Cre15.g637315.t1.1	-3.6828	down	4.47325e-09	1.84642e-08
Cre16.g679750.t1.2	-3.66118	down	1.47103e-59	4.03548e-58
Cre02.g115500.t1.2	-3.65473	down	6.19007e-07	2.11893e-06
Cre10.g424750.t1.2	-3.63996	down	4.19794e-32	5.52003e-31
Cre12.g506400.t1.2	-3.60382	down	5.65225e-13	3.06662e-12
Cre12.g542350.t1.2	-3.59204	down	0	0
Cre12.g554400.t1.1	-3.54899	down	0	0
Cre17.g739000.t1.1	-3.54111	down	1.24246e-295	9.21909e-293
Cre10.g447850.t1.2	-3.53165	down	3.26592e-24	3.21476e-23
Cre06.g306450.t1.2	-3.53026	down	0.0249723	0.0437654
Cre11.g467644.t1.1	-3.49615	down	2.29887e-175	4.07056e-173
Cre09.g400997.t1.1	-3.45615	down	2.6472e-218	8.9671e-216
Cre12.g487900.t1.2	-3.43157	down	1.28515e-74	4.74531e-73
Cre17.g706600.t1.2	-3.39985	down	0	0
Cre09.g391352.t1.1	-3.37491	down	0.0133262	0.0247466
Cre17.g730100.t1.1	-3.34451	down	1.31902e-198	3.2114e-196
Cre06.g274050.t1.1	-3.32021	down	8.63688e-46	1.67388e-44
Cre06.g289650.t1.2	-3.30569	down	1.45105e-21	1.27814e-20
Cre09.g396700.t1.2	-3.30527	down	4.63014e-101	2.73284e-99
Cre03.g207600.t1.2	-3.28908	down	5.46849e-201	1.44424e-198
Cre17.g728483.t2.1	-3.28877	down	2.06592e-10	9.39889e-10
Cre02.g087150.t1.2	-3.28178	down	1.73806e-271	9.33876e-269
Cre02.g095137.t1.1	-3.27889	down	2.06949e-211	6.44935e-209
Cre02.g087633.t1.1	-3.27541	down	0.0133401	0.0247665
Cre10.g465550.t1.1	-3.27223	down	0	0
Cre14.g627050.t1.2	-3.27032	down	4.92984e-256	2.32778e-253
Cre13.g572600.t1.2	-3.25537	down	2.33311e-35	3.37867e-34
Cre15.g638400.t1.2	-3.25401	down	1.23729e-210	3.78029e-208
Cre02.g105500.t1.2	-3.24126	down	5.7397e-236	2.48433e-233
Cre01.g007251.t1.1	-3.23287	down	6.6944e-15	4.14266e-14
Cre05.g237450.t1.2	-3.2179	down	6.47804e-258	3.1544e-255
Cre17.g722851.t1.1	-3.20961	down	1.52531e-55	3.80279e-54
Cre12.g527200.t1.2	-3.18306	down	1.89585e-180	3.69265e-178
Cre17.g730300.t1.2	-3.18071	down	1.73854e-27	1.92811e-26
Cre02.g112600.t1.2	-3.13028	down	6.17448e-100	3.53716e-98
Cre09.g393506.t1.1	-3.12234	down	6.7629e-204	1.91599e-201
Cre17.g746997.t1.1	-3.11753	down	0	0
Cre02.g115508.t1.1	-3.11054	down	2.23186e-22	2.04089e-21
Cre12.g545950.t1.1	-3.1059	down	5.81194e-122	4.84287e-120
Cre09.g393839.t1.1	-3.08301	down	2.12518e-09	8.99118e-09
Cre11.g467615.t1.1	-3.07189	down	1.97218e-120	1.55992e-118
Cre04.g228050.t1.1	-3.0714	down	1.07457e-96	5.93757e-95
Cre03.g166500.t1.2	-3.03632	down	2.11525e-185	4.28051e-183
Cre12.g541400.t1.2	-3.03467	down	0	0
Cre01.g013500.t1.2	-3.02933	down	4.11291e-61	1.16311e-59
Cre16.g694206.t1.1	-3.02147	down	3.14834e-57	8.16263e-56
Cre08.g375800.t1.1	-3.01679	down	4.94018e-10	2.18749e-09
Cre01.g045700.t1.1	-2.98754	down	1.24861e-67	4.04487e-66
Cre16.g668700.t1.2	-2.98576	down	0	0
Cre06.g302700.t1.1	-2.98568	down	7.36694e-18	5.3817e-17
Cre11.g468400.t1.1	-2.98133	down	2.5785e-147	3.24017e-145
Cre10.g426450.t1.2	-2.9768	down	4.63808e-148	5.97277e-146
Cre01.g036650.t1.1	-2.96239	down	6.89473e-62	1.97852e-60
Cre01.g054500.t1.2	-2.93892	down	0	0
Cre03.g163950.t1.1	-2.93645	down	4.51685e-284	3.06007e-281
Cre03.g144787.t1.1	-2.92727	down	8.2019e-76	3.12475e-74
Cre02.g084450.t1.2	-2.91313	down	1.70043e-17	1.21431e-16
Cre01.g012600.t1.1	-2.91254	down	4.1066e-10	1.8314e-09
Cre14.g630835.t1.1	-2.9084	down	4.43064e-173	7.67091e-171
Cre16.g695850.t1.2	-2.90628	down	6.13308e-157	8.53265e-155
Cre11.g467556.t1.1	-2.90188	down	6.38542e-55	1.57184e-53
Cre02.g098850.t1.1	-2.88792	down	8.81959e-169	1.47771e-166
Cre14.g630859.t1.1	-2.87586	down	1.56965e-75	5.93649e-74
Cre01.g034850.t1.1	-2.8719	down	4.08786e-135	4.0061e-133
Cre14.g627000.t1.1	-2.86267	down	3.94518e-200	1.00777e-197
Cre03.g200850.t1.2	-2.85951	down	8.90235e-272	4.95416e-269
Cre09.g387750.t1.1	-2.84097	down	2.5483e-71	8.90306e-70
Cre02.g104750.t1.1	-2.8395	down	5.20247e-37	7.93198e-36
Cre03.g146667.t1.1	-2.83657	down	1.63099e-11	8.03482e-11
Cre17.g742550.t1.2	-2.82839	down	1.11614e-40	1.89866e-39
Cre16.g683450.t1.2	-2.82409	down	1.85412e-103	1.15103e-101
Cre11.g467531.t1.1	-2.82218	down	0	0
Cre14.g630847.t1.1	-2.8187	down	2.20424e-153	2.9609e-151
Cre13.g586650.t1.1	-2.81521	down	2.08244e-80	8.56164e-79
Cre12.g541500.t1.1	-2.81456	down	3.9128e-09	1.62325e-08
Cre06.g301750.t1.2	-2.81427	down	8.8505e-101	5.2041e-99
Cre09.g410250.t1.1	-2.81101	down	8.09208e-50	1.73679e-48
Cre06.g310950.t1.2	-2.80407	down	0	0
Cre07.g337700.t1.1	-2.79814	down	2.34516e-15	1.48848e-14
Cre05.g241500.t1.1	-2.79631	down	1.32872e-21	1.17304e-20
Cre06.g278137.t1.1	-2.79437	down	4.08489e-51	9.11902e-50
Cre13.g573750.t1.2	-2.78976	down	1.84007e-82	7.98662e-81
Cre12.g541600.t1.2	-2.78457	down	1.2612e-78	5.01326e-77
Cre08.g367150.t2.1	-2.76899	down	7.54306e-33	1.00803e-31
Cre07.g336550.t1.1	-2.76477	down	0.00182032	0.00400285
Cre03.g168300.t1.2	-2.75741	down	3.96657e-76	1.5186e-74
Cre03.g211297.t1.1	-2.70368	down	1.8505e-40	3.12739e-39
Cre01.g001600.t1.2	-2.69798	down	8.34822e-22	7.43326e-21
Cre14.g624201.t1.1	-2.69782	down	6.71373e-201	1.74356e-198
Cre06.g268550.t1.1	-2.68054	down	1.6275e-26	1.74895e-25
Cre07.g331350.t1.1	-2.68041	down	1.47708e-18	1.12163e-17
Cre02.g095140.t1.1	-2.67956	down	1.31882e-54	3.21092e-53
Cre02.g080500.t1.2	-2.66784	down	5.35564e-98	3.0346e-96
Cre14.g611350.t1.1	-2.66765	down	2.74679e-106	1.80593e-104
Cre03.g164600.t1.2	-2.65183	down	0	0
Cre02.g099900.t1.2	-2.65141	down	2.31228e-12	1.20502e-11
Cre07.g347750.t1.1	-2.60718	down	2.58162e-117	1.94332e-115
Cre03.g199800.t1.1	-2.60623	down	6.27056e-275	3.61881e-272
Cre14.g634193.t1.1	-2.5956	down	3.98764e-05	0.000110719
Cre09.g395950.t1.2	-2.589	down	3.81518e-181	7.62155e-179
Cre16.g683200.t1.2	-2.58199	down	4.82962e-225	1.75012e-222
Cre01.g032100.t1.1	-2.57	down	5.60858e-21	4.78341e-20
Cre11.g467642.t1.1	-2.5526	down	3.01928e-07	1.06536e-06
Cre03.g176900.t1.1	-2.55192	down	5.44781e-52	1.25946e-50
Cre06.g311000.t1.1	-2.55125	down	5.2032e-97	2.88528e-95
Cre05.g234660.t1.1	-2.54079	down	1.28241e-175	2.29684e-173
Cre09.g401293.t1.1	-2.53804	down	3.24688e-71	1.13183e-69
Cre06.g301500.t1.1	-2.53778	down	6.16017e-87	2.97176e-85
Cre07.g350800.t1.1	-2.53233	down	1.40662e-50	3.0827e-49
Cre03.g186250.t1.1	-2.52933	down	2.05421e-06	6.65878e-06
Cre08.g358546.t1.1	-2.51913	down	3.93197e-136	4.03078e-134
Cre12.g561500.t1.2	-2.51437	down	4.97567e-235	2.09543e-232
Cre09.g409650.t1.2	-2.50394	down	2.8056e-199	6.93918e-197
Cre06.g287750.t1.2	-2.5034	down	1.25802e-12	6.66522e-12
Cre03.g144847.t1.1	-2.49361	down	1.44994e-190	3.18211e-188
Cre10.g422700.t1.2	-2.4864	down	1.15277e-51	2.63379e-50
Cre07.g319340.t1.1	-2.48276	down	1.96927e-197	4.72078e-195
Cre02.g103200.t1.1	-2.48033	down	5.29518e-86	2.48522e-84
Cre01.g020000.t1.1	-2.47572	down	8.74612e-06	2.63857e-05
Cre11.g478528.t1.1	-2.47399	down	7.20417e-168	1.19421e-165
Cre03.g152150.t1.2	-2.47058	down	8.141e-86	3.8094e-84
Cre08.g360550.t1.1	-2.46674	down	1.25925e-133	1.19644e-131
Cre08.g384550.t1.1	-2.46083	down	2.71859e-65	8.33881e-64
Cre07.g319300.t1.1	-2.45588	down	3.40466e-234	1.39609e-231
Cre16.g685700.t1.2	-2.45404	down	1.65764e-95	8.96853e-94
Cre16.g659750.t1.1	-2.44911	down	7.59345e-22	6.7767e-21
Cre13.g584200.t1.2	-2.44829	down	2.56765e-66	8.05012e-65
Cre13.g568500.t1.1	-2.4463	down	2.28128e-162	3.485e-160
Cre16.g652350.t1.2	-2.44534	down	1.11583e-86	5.30089e-85
Cre09.g409500.t1.2	-2.44112	down	4.32539e-78	1.69769e-76
Cre01.g044800.t1.2	-2.43807	down	2.69871e-208	8.08678e-206
Cre13.g578750.t1.2	-2.43525	down	3.83656e-253	1.70803e-250
Cre07.g353150.t1.2	-2.42934	down	4.77028e-121	3.85132e-119
Cre16.g683953.t1.1	-2.42894	down	2.28175e-27	2.51623e-26
Cre10.g453700.t1.1	-2.42225	down	1.16368e-95	6.34003e-94
Cre08.g360750.t1.1	-2.42206	down	4.17447e-06	1.30878e-05
Cre02.g107650.t1.2	-2.41867	down	3.44301e-08	1.32368e-07
Cre16.g661250.t1.2	-2.41749	down	4.5645e-74	1.67745e-72
Cre12.g485150.t1.2	-2.41235	down	1.81177e-166	2.97169e-164
Cre01.g008800.t1.1	-2.41126	down	4.87395e-15	3.04392e-14
Cre06.g304876.t1.1	-2.40769	down	0.000362202	0.000885306
Cre07.g354350.t1.1	-2.39754	down	5.72572e-15	3.55876e-14
Cre11.g467568.t1.1	-2.39216	down	1.84458e-37	2.84576e-36
Cre02.g081350.t1.1	-2.39057	down	6.29961e-15	3.903e-14
Cre09.g391700.t1.2	-2.38673	down	4.96771e-189	1.0751e-186
Cre03.g201400.t1.2	-2.38554	down	1.57994e-34	2.22592e-33
Cre08.g379350.t1.1	-2.384	down	4.65627e-147	5.75825e-145
Cre14.g630950.t1.2	-2.38114	down	1.20661e-74	4.46589e-73
Cre06.g278098.t1.1	-2.38005	down	9.38892e-206	2.70922e-203
Cre08.g366900.t1.2	-2.37891	down	1.65601e-46	3.29132e-45
Cre11.g474800.t1.2	-2.37714	down	1.34033e-134	1.2972e-132
Cre09.g393543.t1.1	-2.37383	down	2.23416e-135	2.21736e-133
Cre15.g639600.t1.1	-2.37323	down	3.72687e-39	6.06181e-38
Cre08.g385450.t1.2	-2.36874	down	2.67801e-25	2.73811e-24
Cre16.g680678.t1.1	-2.36618	down	4.00497e-09	1.65884e-08
Cre10.g451850.t1.1	-2.36522	down	0.00345986	0.00722481
Cre13.g580800.t1.1	-2.36429	down	1.99934e-08	7.81577e-08
Cre02.g078476.t1.1	-2.35348	down	0.023873	0.0420564
Cre12.g539900.t1.1	-2.34024	down	6.55798e-157	9.04304e-155
Cre02.g087100.t1.2	-2.33803	down	4.83943e-94	2.5562e-92
Cre06.g270550.t1.2	-2.33761	down	9.23351e-136	9.34263e-134
Cre03.g173100.t1.2	-2.33701	down	0.00699811	0.0137552
Cre10.g436900.t1.2	-2.33628	down	3.96989e-12	2.03751e-11
Cre14.g630350.t1.1	-2.33543	down	4.19398e-12	2.14686e-11
Cre02.g112300.t1.1	-2.33317	down	1.04624e-18	8.01896e-18
Cre14.g633200.t1.1	-2.33123	down	1.25436e-16	8.52396e-16
Cre16.g687950.t1.2	-2.3296	down	7.60254e-207	2.23515e-204
Cre09.g402800.t1.1	-2.32926	down	2.44082e-31	3.13286e-30
Cre02.g076466.t1.1	-2.3235	down	9.45558e-203	2.54029e-200
Cre10.g421800.t1.2	-2.31475	down	1.07931e-13	6.12223e-13
Cre05.g246900.t1.2	-2.30583	down	2.03315e-84	9.20946e-83
Cre12.g545250.t1.1	-2.30525	down	4.43489e-54	1.06808e-52
Cre17.g710800.t1.2	-2.30514	down	3.25916e-186	6.68214e-184
Cre03.g180000.t1.2	-2.30279	down	3.04015e-128	2.75416e-126
Cre10.g446275.t1.1	-2.29335	down	7.36924e-09	2.99108e-08
Cre12.g496150.t1.2	-2.29252	down	2.81269e-261	1.41378e-258
Cre10.g456700.t1.2	-2.29215	down	1.7706e-131	1.66202e-129
Cre03.g202500.t1.2	-2.28739	down	2.90189e-191	6.55323e-189
Cre12.g554953.t1.1	-2.28722	down	1.00855e-92	5.23841e-91
Cre01.g025750.t1.1	-2.27994	down	8.83657e-37	1.33941e-35
Cre16.g675630.t1.2	-2.27915	down	8.61806e-87	4.10662e-85
Cre16.g652300.t1.1	-2.27857	down	5.57988e-19	4.31065e-18
Cre07.g337750.t1.1	-2.27846	down	4.83022e-09	1.99113e-08
Cre17.g733950.t1.2	-2.27289	down	3.91696e-58	1.03976e-56
Cre26.g756847.t1.1	-2.27232	down	2.04199e-37	3.14721e-36
Cre17.g746047.t1.1	-2.27214	down	7.81649e-05	0.000209021
Cre12.g523000.t1.1	-2.27158	down	0.00398324	0.00822622
Cre05.g241550.t1.2	-2.26848	down	1.01968e-09	4.42333e-09
Cre12.g513900.t1.1	-2.25696	down	2.26491e-19	1.78603e-18
Cre10.g452350.t1.1	-2.25512	down	4.70646e-187	9.77814e-185
Cre06.g283400.t1.2	-2.25509	down	2.19932e-161	3.26379e-159
Cre03.g190200.t1.2	-2.25253	down	1.60026e-135	1.59841e-133
Cre09.g388800.t1.2	-2.24656	down	2.42404e-114	1.76502e-112
Cre17.g729901.t1.1	-2.23908	down	1.02221e-45	1.97864e-44
Cre14.g627100.t1.2	-2.23663	down	1.40853e-47	2.8615e-46
Cre04.g217954.t1.1	-2.23648	down	7.91688e-148	1.00293e-145
Cre10.g446250.t1.1	-2.22729	down	1.42523e-75	5.4034e-74
Cre16.g694550.t1.1	-2.22528	down	8.21885e-23	7.66863e-22
Cre05.g232150.t1.2	-2.22365	down	4.81614e-231	1.92423e-228
Cre10.g433800.t1.2	-2.22247	down	1.0835e-21	9.61448e-21
Cre10.g449450.t1.1	-2.21569	down	1.73927e-102	1.0628e-100
Cre10.g423550.t1.1	-2.21235	down	1.10086e-229	4.18379e-227
Cre13.g580650.t1.2	-2.20667	down	1.61634e-15	1.0339e-14
Cre17.g739350.t1.1	-2.20581	down	6.02164e-130	5.58507e-128
Cre12.g507850.t1.1	-2.20516	down	6.26046e-35	8.93319e-34
Cre05.g234645.t1.1	-2.1993	down	1.40854e-35	2.06084e-34
Cre10.g421300.t1.2	-2.19413	down	2.7456e-37	4.21912e-36
Cre03.g146747.t1.1	-2.19246	down	0.0168783	0.0306793
Cre03.g149350.t1.1	-2.1863	down	3.30928e-08	1.2751e-07
Cre07.g339300.t1.2	-2.1818	down	3.8538e-78	1.51641e-76
Cre08.g379900.t1.1	-2.17947	down	6.13472e-08	2.31456e-07
Cre02.g095600.t1.2	-2.17767	down	2.33543e-14	1.39002e-13
Cre16.g690095.t1.1	-2.1761	down	5.01776e-28	5.67393e-27
Cre16.g661300.t2.1	-2.17233	down	8.1061e-41	1.38194e-39
Cre08.g360700.t1.1	-2.16886	down	1.50849e-06	4.96519e-06
Cre12.g560800.t1.2	-2.16597	down	9.40151e-47	1.87813e-45
Cre10.g440800.t1.1	-2.16517	down	2.07188e-07	7.40798e-07
Cre09.g400515.t1.2	-2.1613	down	0.00444585	0.00910439
Cre15.g639150.t2.1	-2.15593	down	1.62354e-31	2.09421e-30
Cre07.g347450.t1.2	-2.15528	down	5.98573e-11	2.84099e-10
Cre16.g659700.t1.2	-2.1495	down	1.48622e-129	1.35429e-127
Cre11.g478600.t1.2	-2.14847	down	1.1225e-16	7.65796e-16
Cre06.g269650.t1.2	-2.14507	down	2.83868e-135	2.79952e-133
Cre14.g631000.t1.1	-2.14127	down	5.96047e-54	1.42886e-52
Cre08.g379400.t1.1	-2.13764	down	9.89727e-163	1.52692e-160
Cre02.g116200.t1.2	-2.13346	down	5.311e-11	2.52922e-10
Cre02.g100150.t1.2	-2.12944	down	0.00193238	0.00422899
Cre03.g160600.t1.1	-2.12265	down	3.81948e-114	2.75533e-112
Cre11.g474900.t1.2	-2.11539	down	2.19002e-58	5.85333e-57
Cre06.g263357.t1.2	-2.11293	down	3.03857e-11	1.47223e-10
Cre09.g402600.t1.1	-2.10837	down	0.00149061	0.00332236
Cre10.g422500.t1.1	-2.102	down	3.65004e-15	2.29149e-14
Cre01.g041200.t1.1	-2.09557	down	9.69538e-176	1.75667e-173
Cre12.g545550.t1.2	-2.09299	down	1.65485e-85	7.67435e-84
Cre02.g086200.t1.2	-2.09075	down	6.50089e-52	1.49626e-50
Cre11.g467735.t1.1	-2.08748	down	3.4772e-14	2.03844e-13
Cre11.g467597.t1.1	-2.08082	down	6.89742e-51	1.52881e-49
Cre07.g331200.t1.1	-2.07743	down	0.000714106	0.0016685
Cre02.g145250.t1.2	-2.07716	down	9.84675e-84	4.40897e-82
Cre06.g296900.t1.2	-2.0769	down	4.46763e-105	2.90061e-103
Cre02.g141746.t1.1	-2.07565	down	9.99105e-05	0.00026333
Cre06.g278243.t1.1	-2.07493	down	0.0175488	0.0317812
Cre04.g219600.t1.2	-2.07345	down	2.24603e-90	1.12896e-88
Cre14.g619800.t1.2	-2.06892	down	9.55346e-33	1.27232e-31
Cre14.g624550.t1.1	-2.06881	down	7.47094e-65	2.28259e-63
Cre13.g571520.t1.1	-2.06832	down	1.26881e-19	1.01077e-18
Cre12.g500550.t1.2	-2.06704	down	2.35128e-95	1.26337e-93
Cre02.g108300.t1.1	-2.05869	down	3.41359e-100	1.97735e-98
Cre03.g207550.t1.2	-2.05573	down	3.22658e-10	1.4514e-09
Cre09.g389850.t1.1	-2.05485	down	6.88778e-120	5.36627e-118
Cre03.g211409.t1.1	-2.05105	down	1.87724e-79	7.61749e-78
Cre11.g467350.t1.2	-2.04997	down	1.14857e-141	1.32571e-139
Cre11.g477750.t1.2	-2.04367	down	7.37013e-15	4.54997e-14
Cre12.g551552.t1.1	-2.04309	down	0.00260705	0.00556785
Cre06.g296800.t1.1	-2.02396	down	2.18124e-57	5.68363e-56
Cre13.g581400.t1.1	-2.02318	down	3.69878e-44	6.84495e-43
Cre06.g262200.t1.2	-2.01952	down	1.55194e-17	1.11183e-16
Cre12.g545600.t2.1	-2.0194	down	1.14905e-63	3.4169e-62
Cre02.g113950.t1.1	-2.01537	down	6.442e-05	0.0001743
Cre09.g408000.t1.1	-2.01244	down	6.50862e-16	4.26123e-15
Cre07.g357157.t1.2	-2.011	down	4.04571e-55	9.97472e-54
Cre10.g421100.t1.1	-2.01015	down	9.26768e-69	3.09227e-67
Cre06.g278196.t1.1	-2.00885	down	7.75045e-07	2.62595e-06
Cre14.g609600.t1.1	-2.00686	down	1.91051e-16	1.2865e-15
Cre16.g688850.t1.1	-2.00503	down	3.65891e-51	8.20332e-50
Cre03.g155550.t1.2	-2.00392	down	1.3251e-51	3.00987e-50
Cre11.g478184.t1.1	-2.0039	down	4.54554e-44	8.38209e-43
Cre07.g328000.t1.2	-2.00273	down	1.81402e-142	2.14136e-140
Cre11.g477850.t1.1	-2.00048	down	6.46994e-98	3.63951e-96
Cre08.g381450.t1.2	-2.00033	down	8.49145e-156	1.16065e-153
Cre12.g500150.t1.1	-2.00027	down	5.02587e-149	6.52609e-147
Cre10.g430450.t1.2	-1.99491	down	4.24096e-53	1.00125e-51
Cre01.g024900.t1.1	-1.989	down	1.54302e-20	1.28368e-19
Cre15.g639500.t1.2	-1.98658	down	2.09806e-29	2.49367e-28
Cre14.g611750.t1.1	-1.98427	down	3.95605e-56	1.0007e-54
Cre03.g167101.t1.1	-1.9818	down	1.92601e-11	9.43151e-11
Cre14.g620100.t1.2	-1.97826	down	5.70564e-14	3.28185e-13
Cre03.g208557.t1.1	-1.97632	down	0.00161462	0.003579
Cre06.g268501.t1.1	-1.97524	down	1.11765e-14	6.81346e-14
Cre16.g688250.t1.2	-1.96895	down	1.6306e-19	1.29303e-18
Cre15.g638450.t1.2	-1.96731	down	7.20392e-13	3.87475e-12
Cre09.g392250.t1.1	-1.96207	down	3.61447e-24	3.54888e-23
Cre16.g688201.t1.1	-1.95957	down	5.05074e-26	5.3248e-25
Cre11.g467598.t1.1	-1.957	down	6.00717e-23	5.63539e-22
Cre11.g474950.t1.1	-1.9503	down	1.69114e-84	7.68259e-83
Cre02.g091200.t1.1	-1.94767	down	5.39188e-164	8.57308e-162
Cre16.g682800.t1.2	-1.94675	down	2.63787e-79	1.06762e-77
Cre14.g613300.t1.2	-1.94453	down	5.32645e-07	1.83743e-06
Cre03.g154700.t1.1	-1.94311	down	2.0132e-09	8.54815e-09
Cre06.g283850.t1.2	-1.94177	down	2.31666e-31	2.9784e-30
Cre01.g003500.t1.2	-1.94045	down	1.98341e-10	9.03406e-10
Cre12.g505900.t1.1	-1.93826	down	5.26357e-41	9.00295e-40
Cre17.g725550.t1.2	-1.93661	down	1.76195e-59	4.81662e-58
Cre16.g691327.t1.1	-1.93451	down	1.9649e-42	3.49511e-41
Cre07.g353600.t1.2	-1.9324	down	9.36099e-35	1.32844e-33
Cre04.g228350.t1.1	-1.92591	down	7.26436e-162	1.0884e-159
Cre09.g387060.t1.1	-1.92229	down	2.29086e-116	1.69981e-114
Cre02.g089450.t1.2	-1.92121	down	4.16961e-52	9.65393e-51
Cre04.g213800.t1.1	-1.91674	down	5.53658e-31	6.99116e-30
Cre06.g287850.t2.1	-1.91586	down	6.14771e-140	6.79387e-138
Cre17.g734773.t1.1	-1.91077	down	7.42497e-21	6.28099e-20
Cre12.g551200.t1.2	-1.90813	down	4.73286e-68	1.55914e-66
Cre03.g211185.t1.1	-1.90601	down	8.71438e-50	1.86778e-48
Cre16.g659150.t1.1	-1.9057	down	9.91753e-48	2.02006e-46
Cre15.g640900.t1.2	-1.9056	down	3.5919e-35	5.17274e-34
Cre03.g195350.t1.1	-1.90371	down	0.00541379	0.0108884
Cre14.g609551.t1.1	-1.90328	down	3.67689e-55	9.07976e-54
Cre12.g533600.t1.1	-1.90046	down	2.73829e-36	4.09482e-35
Cre17.g725750.t1.2	-1.89655	down	1.54147e-58	4.13412e-57
Cre05.g233750.t1.1	-1.89641	down	1.51301e-70	5.22743e-69
Cre12.g552200.t1.2	-1.88592	down	1.38698e-104	8.89377e-103
Cre08.g385400.t2.1	-1.8855	down	8.77731e-07	2.95523e-06
Cre07.g338500.t1.1	-1.88163	down	7.30858e-38	1.13882e-36
Cre06.g278099.t1.1	-1.87934	down	0.00141012	0.00315288
Cre17.g698850.t1.1	-1.87628	down	3.39344e-08	1.30656e-07
Cre03.g176866.t1.1	-1.87617	down	2.31886e-41	4.01026e-40
Cre12.g522800.t1.2	-1.87449	down	2.85366e-72	1.01289e-70
Cre17.g707750.t1.2	-1.87101	down	7.95271e-139	8.66567e-137
Cre17.g696600.t1.1	-1.86822	down	8.17381e-46	1.59007e-44
Cre09.g399912.t1.1	-1.86472	down	5.04192e-137	5.30833e-135
Cre08.g363367.t1.1	-1.86434	down	3.17251e-14	1.86825e-13
Cre04.g233302.t1.1	-1.86342	down	3.14226e-64	9.45227e-63
Cre10.g461200.t1.1	-1.86309	down	0.0141932	0.0262253
Cre04.g213350.t1.1	-1.8539	down	3.36805e-48	6.93275e-47
Cre13.g579566.t1.1	-1.85342	down	2.40136e-17	1.70391e-16
Cre02.g081950.t1.1	-1.84883	down	1.37165e-06	4.53779e-06
Cre09.g389504.t1.1	-1.84759	down	9.83006e-13	5.24023e-12
Cre10.g430100.t1.1	-1.84759	down	5.09714e-33	6.84686e-32
Cre12.g500700.t1.1	-1.84708	down	3.43004e-05	9.63006e-05
Cre01.g004750.t2.1	-1.84597	down	8.44641e-137	8.83301e-135
Cre10.g435650.t1.1	-1.84569	down	7.17255e-85	3.29683e-83
Cre16.g688700.t1.1	-1.84244	down	1.09426e-78	4.36081e-77
Cre16.g685500.t2.1	-1.84147	down	1.06465e-50	2.34313e-49
Cre06.g271200.t1.2	-1.83963	down	7.67316e-11	3.61109e-10
Cre04.g220424.t1.1	-1.83949	down	1.33157e-42	2.37941e-41
Cre02.g100100.t1.1	-1.83221	down	1.3988e-15	8.98435e-15
Cre12.g527700.t1.1	-1.82819	down	5.5629e-74	2.03955e-72
Cre02.g100666.t1.1	-1.82815	down	0.000895163	0.00205972
Cre02.g116700.t1.2	-1.82716	down	1.30889e-07	4.77974e-07
Cre12.g555800.t1.2	-1.82539	down	7.10897e-60	1.96057e-58
Cre10.g426152.t1.1	-1.8245	down	9.18368e-133	8.67273e-131
Cre10.g451100.t1.1	-1.82182	down	1.14925e-72	4.10726e-71
Cre02.g095106.t1.1	-1.81944	down	5.89837e-52	1.36161e-50
Cre02.g146050.t1.2	-1.81771	down	2.37423e-34	3.32393e-33
Cre10.g461450.t1.2	-1.8149	down	8.6522e-134	8.27108e-132
Cre12.g549450.t1.2	-1.81373	down	4.76798e-36	7.06896e-35
Cre17.g726850.t1.2	-1.81332	down	4.72606e-100	2.7174e-98
Cre13.g603550.t1.2	-1.81111	down	1.96037e-101	1.17036e-99
Cre06.g304950.t1.2	-1.81013	down	2.80459e-58	7.45753e-57
Cre06.g284150.t1.1	-1.80722	down	2.68817e-75	1.01177e-73
Cre03.g202550.t1.1	-1.80565	down	1.50525e-48	3.13986e-47
Cre08.g358900.t1.2	-1.80318	down	1.1119e-26	1.19983e-25
Cre04.g225350.t1.1	-1.80142	down	1.22008e-60	3.4193e-59
Cre13.g589200.t1.1	-1.79386	down	3.1498e-89	1.54827e-87
Cre07.g336800.t1.1	-1.79155	down	8.14665e-21	6.88401e-20
Cre16.g687350.t1.2	-1.79128	down	1.71348e-108	1.16592e-106
Cre09.g396600.t1.1	-1.78846	down	4.80118e-128	4.29954e-126
Cre07.g328600.t1.1	-1.78595	down	4.48004e-25	4.55072e-24
Cre02.g143647.t1.1	-1.78573	down	0.00106001	0.00241086
Cre04.g220350.t2.1	-1.78479	down	1.89791e-58	5.08131e-57
Cre05.g232100.t1.2	-1.78165	down	1.55345e-34	2.19058e-33
Cre17.g726700.t2.1	-1.77697	down	1.28772e-68	4.28744e-67
Cre15.g641750.t1.1	-1.77216	down	1.90056e-64	5.75039e-63
Cre16.g685000.t1.2	-1.77084	down	3.22454e-123	2.70133e-121
Cre12.g542500.t1.2	-1.76968	down	7.22848e-64	2.15362e-62
Cre01.g049400.t1.2	-1.76753	down	1.23726e-34	1.75264e-33
Cre04.g214750.t1.1	-1.76575	down	3.09783e-38	4.89061e-37
Cre07.g346100.t1.1	-1.76545	down	7.67548e-14	4.37932e-13
Cre06.g286850.t1.1	-1.76347	down	7.23959e-36	1.06623e-34
Cre17.g704450.t1.1	-1.7625	down	3.85558e-11	1.85482e-10
Cre05.g238301.t1.1	-1.75834	down	2.3563e-100	1.37e-98
Cre17.g731200.t1.1	-1.75464	down	3.60275e-20	2.94688e-19
Cre06.g271650.t1.1	-1.75213	down	7.46696e-12	3.75565e-11
Cre09.g396350.t1.2	-1.74919	down	1.62146e-126	1.41942e-124
Cre10.g460950.t1.2	-1.7476	down	3.83191e-44	7.08289e-43
Cre08.g363874.t1.1	-1.74658	down	3.21261e-16	2.13927e-15
Cre12.g499250.t1.1	-1.74269	down	6.47216e-108	4.36577e-106
Cre03.g182800.t1.1	-1.74138	down	4.68877e-128	4.22314e-126
Cre14.g629700.t1.1	-1.74124	down	2.1232e-119	1.64595e-117
Cre08.g363350.t1.1	-1.73901	down	4.21013e-16	2.78921e-15
Cre13.g569400.t1.2	-1.73737	down	8.2039e-51	1.81067e-49
Cre03.g166050.t1.2	-1.73723	down	3.43567e-127	3.04173e-125
Cre07.g348450.t1.1	-1.73539	down	3.47657e-146	4.23218e-144
Cre12.g512850.t1.2	-1.73106	down	2.43509e-45	4.66711e-44
Cre13.g569500.t2.1	-1.73099	down	3.09164e-169	5.2363e-167
Cre12.g541450.t1.2	-1.73091	down	6.08345e-07	2.08472e-06
Cre16.g654250.t3.1	-1.72643	down	3.07001e-120	2.40387e-118
Cre02.g103350.t1.1	-1.72592	down	3.45897e-06	1.09459e-05
Cre06.g295050.t1.1	-1.72483	down	6.48908e-32	8.46841e-31
Cre03.g203600.t1.2	-1.72454	down	7.47756e-66	2.31641e-64
Cre17.g725150.t1.2	-1.72209	down	5.60622e-142	6.51911e-140
Cre12.g534350.t1.2	-1.72092	down	9.61765e-82	4.1171e-80
Cre17.g713025.t2.1	-1.72027	down	2.95528e-12	1.52936e-11
Cre13.g579582.t1.1	-1.71436	down	8.87207e-27	9.60031e-26
Cre07.g350750.t1.2	-1.71058	down	9.78504e-130	8.96885e-128
Cre07.g342800.t1.1	-1.71001	down	5.11114e-103	3.1479e-101
Cre14.g618350.t1.1	-1.70905	down	1.16104e-41	2.02818e-40
Cre06.g308050.t1.2	-1.70869	down	9.65773e-14	5.49021e-13
Cre06.g271900.t2.1	-1.70646	down	1.78261e-112	1.2512e-110
Cre04.g217450.t1.1	-1.70492	down	4.49149e-21	3.85813e-20
Cre13.g573650.t1.1	-1.70203	down	1.95298e-47	3.95727e-46
Cre13.g607150.t1.1	-1.70003	down	3.97787e-12	2.04093e-11
Cre10.g425200.t1.1	-1.69832	down	8.01009e-05	0.000214014
Cre02.g095105.t1.1	-1.69594	down	1.21248e-47	2.46643e-46
Cre16.g695100.t1.1	-1.69471	down	1.42053e-104	9.07157e-103
Cre10.g426900.t1.1	-1.69084	down	0.00270659	0.00576464
Cre12.g541100.t1.2	-1.68832	down	1.08205e-15	6.98736e-15
Cre08.g380600.t1.1	-1.68715	down	3.14273e-142	3.68196e-140
Cre05.g244850.t1.2	-1.68362	down	6.16043e-17	4.2682e-16
Cre17.g732802.t1.1	-1.68285	down	1.11968e-12	5.95049e-12
Cre13.g576150.t1.1	-1.6822	down	1.16924e-24	1.1724e-23
Cre02.g087700.t1.2	-1.68125	down	1.01161e-39	1.68227e-38
Cre03.g190750.t1.1	-1.68036	down	1.1336e-06	3.77836e-06
Cre09.g396587.t3.1	-1.67835	down	1.97261e-102	1.20067e-100
Cre17.g723750.t1.1	-1.67779	down	8.89958e-91	4.51705e-89
Cre03.g155350.t1.2	-1.67727	down	1.68117e-22	1.54366e-21
Cre12.g559555.t1.1	-1.67554	down	3.44574e-21	2.98951e-20
Cre05.g232004.t1.1	-1.67446	down	0.0108443	0.0205042
Cre01.g003650.t2.1	-1.67413	down	7.36908e-34	1.01707e-32
Cre09.g391726.t1.1	-1.67317	down	5.7259e-136	5.83144e-134
Cre03.g162450.t1.1	-1.6727	down	2.3401e-07	8.33068e-07
Cre04.g227600.t1.2	-1.67261	down	0.00161933	0.00358721
Cre12.g557252.t1.1	-1.67026	down	1.38566e-29	1.65451e-28
Cre12.g535650.t1.2	-1.6692	down	4.73343e-18	3.49722e-17
Cre13.g590450.t1.1	-1.66847	down	1.75699e-30	2.18495e-29
Cre07.g320750.t1.1	-1.66762	down	7.12497e-61	2.00038e-59
Cre03.g143947.t1.1	-1.66722	down	1.95683e-117	1.48738e-115
Cre07.g326550.t1.1	-1.66701	down	5.33654e-48	1.09413e-46
Cre16.g688200.t2.1	-1.66688	down	1.92067e-33	2.61379e-32
Cre13.g573100.t1.1	-1.66479	down	9.17456e-16	5.95658e-15
Cre11.g467691.t1.1	-1.66449	down	2.28289e-13	1.26591e-12
Cre09.g406432.t1.1	-1.65453	down	0.000542259	0.00129138
Cre06.g302000.t1.1	-1.65369	down	1.26952e-84	5.80105e-83
Cre02.g081300.t1.1	-1.65317	down	3.39666e-53	8.0681e-52
Cre16.g671500.t1.2	-1.65192	down	1.62553e-12	8.56579e-12
Cre16.g678551.t1.1	-1.64583	down	0.000344952	0.000846197
Cre12.g523100.t1.1	-1.64565	down	2.22601e-22	2.03699e-21
Cre04.g229350.t1.2	-1.64148	down	2.48356e-20	2.04108e-19
Cre12.g485200.t1.1	-1.63629	down	0.00938884	0.0180058
Cre13.g563450.t1.1	-1.63589	down	9.04211e-90	4.51584e-88
Cre12.g549050.t1.2	-1.63505	down	1.96406e-13	1.09261e-12
Cre04.g223800.t2.1	-1.63492	down	7.22231e-91	3.67771e-89
Cre09.g393802.t1.1	-1.63428	down	2.06022e-76	7.94613e-75
Cre02.g084200.t1.2	-1.63206	down	2.75913e-20	2.26636e-19
Cre13.g606150.t1.1	-1.62562	down	3.73657e-125	3.21675e-123
Cre03.g191350.t1.1	-1.62493	down	3.58156e-09	1.48901e-08
Cre13.g575701.t1.1	-1.61894	down	1.382e-54	3.35949e-53
Cre10.g453550.t1.1	-1.61811	down	0.0155372	0.0284457
Cre12.g537000.t1.2	-1.61582	down	2.07276e-123	1.74583e-121
Cre01.g024050.t1.2	-1.61034	down	8.77374e-124	7.43002e-122
Cre11.g467758.t1.1	-1.60902	down	3.43924e-51	7.72195e-50
Cre07.g328800.t1.1	-1.60818	down	1.59985e-116	1.19277e-114
Cre04.g214600.t1.1	-1.60384	down	0.00167447	0.00370198
Cre05.g247550.t1.2	-1.60363	down	1.65968e-18	1.25479e-17
Cre07.g351200.t1.2	-1.60243	down	1.86476e-33	2.53992e-32
Cre08.g369100.t1.2	-1.60121	down	0.0279204	0.0482913
Cre07.g349200.t1.2	-1.60052	down	1.02251e-135	1.02792e-133
Cre03.g155250.t1.2	-1.60031	down	4.91994e-111	3.40722e-109
Cre13.g579598.t2.1	-1.5996	down	7.35325e-62	2.10622e-60
Cre07.g346800.t1.2	-1.59898	down	4.10177e-95	2.18883e-93
Cre17.g707000.t1.2	-1.59815	down	0.00148835	0.00331781
Cre03.g208049.t1.1	-1.59478	down	2.74424e-30	3.39102e-29
Cre03.g171050.t1.1	-1.59376	down	3.22409e-62	9.33789e-61
Cre07.g344900.t1.2	-1.58845	down	4.8318e-25	4.90163e-24
Cre06.g305000.t1.2	-1.58602	down	4.26794e-27	4.65056e-26
Cre04.g221350.t1.2	-1.58554	down	1.69106e-12	8.90207e-12
Cre17.g734693.t1.1	-1.58354	down	2.17759e-21	1.90411e-20
Cre12.g499300.t1.2	-1.58065	down	3.59428e-77	1.40015e-75
Cre03.g146707.t1.1	-1.58038	down	8.19658e-11	3.8458e-10
Cre05.g232500.t1.1	-1.57813	down	1.6596e-05	4.84721e-05
Cre12.g558800.t1.1	-1.5775	down	5.27834e-26	5.56099e-25
Cre03.g150000.t1.1	-1.57568	down	1.03349e-21	9.176e-21
Cre02.g095043.t1.1	-1.57358	down	1.38144e-11	6.84005e-11
Cre02.g105100.t1.2	-1.57196	down	6.41502e-122	5.28883e-120
Cre09.g389000.t1.1	-1.57116	down	3.44988e-63	1.02004e-61
Cre07.g337100.t1.2	-1.57068	down	2.56267e-130	2.39111e-128
Cre16.g695200.t1.1	-1.57025	down	3.01246e-26	3.2041e-25
Cre17.g708000.t1.1	-1.56845	down	7.0194e-121	5.60904e-119
Cre03.g198750.t1.1	-1.566	down	4.83313e-11	2.30446e-10
Cre10.g453707.t1.1	-1.56566	down	6.89843e-10	3.02027e-09
Cre12.g551700.t1.2	-1.56276	down	7.52973e-105	4.86839e-103
Cre06.g261026.t1.1	-1.56248	down	1.33254e-30	1.66242e-29
Cre06.g298550.t2.1	-1.56247	down	8.28953e-24	8.04782e-23
Cre03.g144011.t1.1	-1.5624	down	3.45245e-16	2.29603e-15
Cre01.g017050.t1.2	-1.56106	down	4.62845e-46	9.03766e-45
Cre16.g695050.t1.2	-1.56022	down	8.92053e-88	4.35736e-86
Cre14.g619166.t1.1	-1.55897	down	2.0189e-92	1.04513e-90
Cre14.g619250.t2.1	-1.55844	down	8.76364e-113	6.17896e-111
Cre06.g263000.t1.1	-1.55813	down	1.92304e-32	2.54586e-31
Cre01.g029250.t1.2	-1.55759	down	3.56287e-143	4.27051e-141
Cre07.g336950.t1.1	-1.55666	down	4.50136e-34	6.25692e-33
Cre13.g588950.t1.2	-1.55517	down	1.65221e-82	7.19125e-81
Cre02.g142606.t1.1	-1.55473	down	1.24357e-08	4.95582e-08
Cre17.g721850.t1.2	-1.55312	down	1.1944e-100	6.99669e-99
Cre02.g118125.t1.1	-1.55171	down	0.016533	0.0301236
Cre04.g227700.t1.1	-1.55128	down	2.41519e-73	8.67131e-72
Cre03.g179941.t1.1	-1.54836	down	1.71664e-90	8.65652e-89
Cre10.g431650.t1.2	-1.54782	down	3.71342e-17	2.61348e-16
Cre22.g754097.t1.1	-1.54734	down	1.72634e-10	7.88618e-10
Cre07.g339250.t1.2	-1.54716	down	1.79409e-13	1.00091e-12
Cre17.g732300.t1.2	-1.54593	down	7.45775e-50	1.60285e-48
Cre03.g160650.t1.2	-1.5442	down	1.24786e-13	7.05266e-13
Cre11.g469500.t2.1	-1.54234	down	7.09312e-65	2.17142e-63
Cre09.g412700.t1.1	-1.53893	down	4.21486e-10	1.87699e-09
Cre06.g291500.t1.2	-1.53436	down	1.33855e-10	6.17813e-10
Cre06.g311200.t1.1	-1.53314	down	1.54943e-14	9.34335e-14
Cre02.g110550.t1.1	-1.53237	down	2.11711e-48	4.39852e-47
Cre09.g394436.t1.1	-1.52755	down	1.99599e-89	9.8735e-88
Cre02.g104876.t1.1	-1.52729	down	0.0149238	0.027429
Cre17.g730000.t1.2	-1.52612	down	5.07908e-67	1.6251e-65
Cre02.g116150.t1.1	-1.52585	down	1.21829e-06	4.05109e-06
Cre03.g169300.t2.1	-1.5253	down	3.38005e-31	4.30998e-30
Cre10.g431700.t1.2	-1.52454	down	4.86119e-22	4.37591e-21
Cre04.g229000.t1.1	-1.52437	down	1.53636e-09	6.59309e-09
Cre14.g630376.t1.1	-1.52407	down	1.32636e-05	3.91798e-05
Cre08.g380550.t1.2	-1.52099	down	0.00628818	0.0124898
Cre01.g045650.t1.2	-1.52077	down	4.82554e-97	2.68541e-95
Cre17.g715950.t1.2	-1.51862	down	1.00512e-18	7.71808e-18
Cre03.g191300.t1.2	-1.51653	down	6.78557e-45	1.27851e-43
Cre11.g467543.t1.1	-1.51321	down	4.72352e-42	8.3166e-41
Cre16.g690506.t1.1	-1.51125	down	9.19342e-17	6.29955e-16
Cre03.g207650.t1.2	-1.5097	down	1.28659e-18	9.80322e-18
Cre03.g188400.t1.1	-1.50894	down	1.05235e-16	7.19197e-16
Cre11.g467540.t1.1	-1.50642	down	3.09541e-07	1.09148e-06
Cre12.g519500.t1.2	-1.50524	down	9.22683e-85	4.2286e-83
Cre13.g585400.t1.1	-1.50498	down	9.37144e-08	3.46855e-07
Cre06.g307650.t2.1	-1.50475	down	1.81534e-12	9.53374e-12
Cre06.g311050.t1.2	-1.49927	down	8.98293e-86	4.19078e-84
Cre03.g195450.t1.1	-1.49718	down	0.00224093	0.00484302
Cre16.g672602.t1.1	-1.49422	down	3.51595e-71	1.22289e-69
Cre16.g672300.t1.2	-1.49354	down	1.65583e-41	2.87638e-40
Cre06.g265850.t1.1	-1.49197	down	1.65061e-07	5.97023e-07
Cre08.g358564.t1.1	-1.48792	down	3.63458e-13	1.98925e-12
Cre01.g045200.t1.1	-1.48779	down	5.01228e-140	5.57867e-138
Cre09.g399663.t2.1	-1.48541	down	2.33915e-16	1.57039e-15
Cre07.g356850.t1.1	-1.48496	down	9.38197e-58	2.46111e-56
Cre05.g238600.t1.2	-1.48455	down	9.4802e-26	9.84147e-25
Cre16.g662750.t1.2	-1.48384	down	6.05783e-50	1.30558e-48
Cre14.g633900.t1.1	-1.48327	down	6.26596e-05	0.00016995
Cre12.g536450.t2.1	-1.48327	down	2.97152e-29	3.4998e-28
Cre12.g493250.t1.2	-1.48316	down	1.02471e-103	6.46438e-102
Cre12.g488752.t1.1	-1.48115	down	6.05601e-07	2.07578e-06
Cre13.g571500.t1.2	-1.48099	down	1.12238e-104	7.22684e-103
Cre08.g363100.t1.1	-1.47961	down	8.39532e-06	2.53913e-05
Cre17.g747847.t1.1	-1.47868	down	6.2785e-78	2.45192e-76
Cre08.g370150.t1.1	-1.4729	down	4.54301e-07	1.57773e-06
Cre14.g620050.t1.1	-1.47264	down	1.62191e-05	4.74424e-05
Cre17.g723800.t1.2	-1.47205	down	5.2567e-81	2.19597e-79
Cre12.g508500.t1.2	-1.47111	down	1.71941e-86	8.14341e-85
Cre10.g454600.t1.1	-1.46968	down	3.34135e-30	4.10931e-29
Cre07.g330050.t1.1	-1.46908	down	0.00850432	0.0164691
Cre06.g272760.t1.2	-1.46876	down	0.0130459	0.0242666
Cre03.g175351.t1.1	-1.46584	down	3.35999e-38	5.29377e-37
Cre09.g402293.t1.1	-1.46583	down	2.48179e-27	2.7291e-26
Cre02.g113850.t1.1	-1.46285	down	4.80784e-06	1.49532e-05
Cre05.g236250.t1.1	-1.46268	down	3.25455e-12	1.67922e-11
Cre08.g358575.t1.1	-1.46154	down	8.52187e-07	2.87233e-06
Cre12.g545619.t1.2	-1.46007	down	1.55318e-65	4.78293e-64
Cre07.g356250.t1.1	-1.45806	down	3.19135e-19	2.49762e-18
Cre03.g207713.t1.1	-1.45699	down	1.47461e-25	1.52269e-24
Cre11.g481126.t1.1	-1.45693	down	7.33115e-66	2.27558e-64
Cre04.g225301.t1.1	-1.45675	down	6.5032e-05	0.000175803
Cre04.g223450.t1.1	-1.45656	down	2.03323e-35	2.96369e-34
Cre03.g146727.t1.1	-1.45617	down	3.59642e-82	1.55665e-80
Cre11.g467656.t1.1	-1.45572	down	1.25097e-07	4.57786e-07
Cre07.g336150.t1.2	-1.45568	down	0.0110902	0.0209235
Cre14.g630600.t1.1	-1.45458	down	0.0181387	0.0327581
Cre10.g454025.t1.1	-1.45455	down	1.00116e-49	2.13993e-48
Cre16.g667450.t1.2	-1.45445	down	2.05914e-118	1.58057e-116
Cre13.g588900.t1.1	-1.45398	down	0.00247912	0.00531577
Cre08.g384150.t1.1	-1.45371	down	1.94872e-112	1.36166e-110
Cre10.g438883.t2.1	-1.45292	down	3.97213e-14	2.31725e-13
Cre07.g343333.t1.1	-1.45215	down	5.83171e-06	1.79407e-05
Cre04.g214500.t1.1	-1.4509	down	4.74277e-85	2.18645e-83
Cre16.g667950.t1.2	-1.44799	down	4.10735e-31	5.22029e-30
Cre07.g336850.t1.2	-1.4477	down	1.93427e-27	2.14061e-26
Cre09.g394000.t1.2	-1.44289	down	1.52435e-08	6.02548e-08
Cre04.g226400.t1.2	-1.44131	down	6.128e-21	5.21784e-20
Cre03.g159650.t1.2	-1.44064	down	1.90936e-72	6.79261e-71
Cre09.g401050.t1.1	-1.43826	down	1.85963e-36	2.79429e-35
Cre09.g411525.t2.1	-1.43803	down	1.33526e-20	1.1162e-19
Cre12.g526700.t1.1	-1.43789	down	2.46888e-18	1.84863e-17
Cre07.g335350.t1.1	-1.43764	down	4.98421e-49	1.05093e-47
Cre03.g191200.t1.2	-1.43749	down	0.000115239	0.00030088
Cre09.g400219.t1.1	-1.4372	down	0.00531245	0.0107101
Cre12.g502550.t1.1	-1.4351	down	1.24904e-16	8.49148e-16
Cre12.g534302.t1.2	-1.43413	down	1.38823e-10	6.39413e-10
Cre03.g201664.t1.1	-1.43402	down	0.000140904	0.000363925
Cre15.g637552.t1.1	-1.43126	down	8.71726e-05	0.000231756
Cre09.g392503.t1.1	-1.43039	down	4.31436e-08	1.64287e-07
Cre11.g467692.t1.1	-1.42945	down	1.94921e-51	4.3891e-50
Cre14.g630150.t1.1	-1.42714	down	7.08501e-12	3.57162e-11
Cre06.g271600.t1.1	-1.42492	down	6.74638e-10	2.95619e-09
Cre06.g278128.t1.1	-1.4243	down	8.04804e-12	4.044e-11
Cre12.g527400.t1.1	-1.4214	down	6.72387e-09	2.73769e-08
Cre14.g631050.t1.1	-1.42044	down	1.58632e-53	3.77374e-52
Cre08.g371879.t1.1	-1.41654	down	4.10008e-33	5.5266e-32
Cre16.g694200.t1.1	-1.41584	down	4.13593e-11	1.98296e-10
Cre13.g605404.t1.1	-1.41299	down	9.74381e-16	6.3104e-15
Cre10.g452900.t1.2	-1.41287	down	4.85406e-16	3.20355e-15
Cre16.g672000.t1.2	-1.41188	down	1.76444e-09	7.53247e-09
Cre08.g370200.t2.1	-1.41149	down	6.33778e-13	3.42425e-12
Cre16.g669525.t1.1	-1.41079	down	6.89177e-33	9.21781e-32
Cre03.g144504.t1.1	-1.40881	down	2.74402e-93	1.43964e-91
Cre03.g197300.t1.1	-1.40803	down	4.57949e-37	7.00959e-36
Cre16.g675076.t1.1	-1.40733	down	5.6263e-10	2.47722e-09
Cre07.g325731.t1.1	-1.40579	down	1.95805e-23	1.8718e-22
Cre04.g232802.t1.1	-1.40434	down	1.58139e-42	2.81945e-41
Cre08.g381850.t1.2	-1.40361	down	1.96835e-09	8.37169e-09
Cre10.g457500.t1.1	-1.40254	down	8.41258e-107	5.55444e-105
Cre01.g028101.t1.1	-1.40172	down	1.743e-56	4.45969e-55
Cre07.g331250.t1.1	-1.40136	down	2.46358e-52	5.73804e-51
Cre02.g097850.t1.1	-1.40025	down	0.016306	0.0297482
Cre01.g032850.t1.1	-1.3987	down	5.31888e-07	1.83563e-06
Cre07.g346317.t2.1	-1.39767	down	3.50044e-09	1.45567e-08
Cre01.g045950.t1.1	-1.39653	down	1.44624e-23	1.39193e-22
Cre09.g398100.t1.1	-1.39583	down	3.54734e-06	1.12187e-05
Cre16.g677541.t1.1	-1.39525	down	1.84048e-12	9.65604e-12
Cre05.g238850.t1.2	-1.39337	down	4.44048e-51	9.89865e-50
Cre06.g288800.t1.2	-1.39279	down	3.48443e-42	6.14885e-41
Cre10.g421750.t1.1	-1.39	down	1.58528e-18	1.20087e-17
Cre06.g286700.t1.2	-1.38962	down	1.59601e-40	2.70315e-39
Cre07.g327900.t1.1	-1.38927	down	1.01021e-93	5.31792e-92
Cre16.g652000.t1.1	-1.38919	down	1.70902e-85	7.90205e-84
Cre13.g582250.t1.2	-1.38842	down	8.43991e-65	2.57359e-63
Cre04.g217946.t1.1	-1.38765	down	4.48117e-14	2.59962e-13
Cre08.g358574.t1.1	-1.38638	down	1.71902e-10	7.85508e-10
Cre14.g632550.t1.2	-1.3854	down	2.42402e-44	4.51806e-43
Cre03.g166750.t1.2	-1.38499	down	7.46019e-87	3.57676e-85
Cre01.g030350.t1.1	-1.38391	down	1.44601e-05	4.25367e-05
Cre01.g001200.t1.1	-1.38323	down	1.32424e-60	3.70454e-59
Cre03.g211745.t1.1	-1.38228	down	3.46114e-75	1.29955e-73
Cre12.g545100.t1.1	-1.38198	down	5.19057e-14	2.99443e-13
Cre02.g116250.t1.1	-1.38188	down	1.09581e-39	1.81649e-38
Cre01.g061077.t1.1	-1.38142	down	3.66356e-101	2.17055e-99
Cre08.g379800.t1.2	-1.37858	down	1.14135e-27	1.27032e-26
Cre13.g572750.t1.1	-1.37837	down	7.03956e-05	0.000189219
Cre04.g225800.t1.2	-1.3767	down	7.57973e-19	5.83246e-18
Cre08.g372200.t1.2	-1.37532	down	6.46152e-12	3.27001e-11
Cre12.g537700.t1.2	-1.37312	down	6.4907e-13	3.50444e-12
Cre16.g674852.t1.1	-1.37244	down	3.62767e-45	6.91032e-44
Cre09.g388986.t1.1	-1.37143	down	2.34523e-11	1.14448e-10
Cre12.g501950.t1.1	-1.36618	down	9.82169e-12	4.90204e-11
Cre11.g467559.t1.1	-1.36603	down	4.08553e-63	1.20342e-61
Cre03.g165215.t1.1	-1.36367	down	7.06977e-10	3.09268e-09
Cre10.g453750.t1.1	-1.36349	down	2.24655e-06	7.24305e-06
Cre02.g095082.t1.1	-1.36215	down	2.95243e-91	1.50835e-89
Cre09.g389350.t1.1	-1.36208	down	1.24612e-05	3.70059e-05
Cre06.g278117.t1.1	-1.3616	down	6.2151e-35	8.8766e-34
Cre10.g421700.t1.2	-1.36125	down	2.4705e-38	3.93211e-37
Cre14.g618600.t3.1	-1.36029	down	4.18345e-13	2.28244e-12
Cre12.g561400.t1.2	-1.35875	down	1.46139e-06	4.81833e-06
Cre05.g233850.t1.1	-1.35735	down	4.58071e-54	1.10149e-52
Cre09.g410300.t1.1	-1.35722	down	9.0805e-21	7.66896e-20
Cre02.g078500.t1.2	-1.35679	down	2.23449e-26	2.38478e-25
Cre03.g200450.t2.1	-1.35582	down	1.03634e-31	1.34233e-30
Cre01.g005750.t1.1	-1.35541	down	8.87368e-08	3.29292e-07
Cre12.g489650.t1.1	-1.35384	down	5.25784e-05	0.000143985
Cre14.g623926.t1.1	-1.35278	down	3.4945e-05	9.79164e-05
Cre09.g394732.t1.1	-1.35277	down	1.34338e-09	5.78087e-09
Cre04.g228675.t1.1	-1.35212	down	1.05252e-14	6.42903e-14
Cre11.g477550.t1.2	-1.35034	down	2.88584e-90	1.44589e-88
Cre09.g401515.t1.1	-1.3497	down	2.30814e-47	4.66477e-46
Cre03.g177450.t1.1	-1.34885	down	8.60071e-49	1.80372e-47
Cre07.g355800.t1.1	-1.34858	down	0.0189253	0.0340722
Cre02.g098400.t1.2	-1.3479	down	1.03112e-42	1.84889e-41
Cre07.g316100.t1.1	-1.34767	down	6.00172e-14	3.44579e-13
Cre06.g257300.t1.1	-1.34723	down	3.44249e-19	2.68742e-18
Cre03.g185350.t1.1	-1.34562	down	7.64063e-06	2.3235e-05
Cre13.g604950.t1.1	-1.34555	down	1.04424e-09	4.52231e-09
Cre01.g006000.t1.1	-1.34525	down	1.81825e-15	1.16067e-14
Cre13.g573200.t1.2	-1.34429	down	0.000132516	0.000343686
Cre07.g356960.t1.1	-1.3438	down	0.0038696	0.00800745
Cre05.g239151.t1.1	-1.343	down	2.2876e-23	2.17748e-22
Cre17.g736100.t1.1	-1.34208	down	0.000975657	0.0022311
Cre17.g726983.t1.1	-1.34193	down	1.23487e-12	6.54706e-12
Cre10.g426800.t1.1	-1.34154	down	2.23517e-15	1.42215e-14
Cre01.g066552.t1.1	-1.34056	down	7.92489e-119	6.11315e-117
Cre12.g558050.t1.2	-1.34049	down	3.49833e-15	2.19979e-14
Cre05.g238650.t1.1	-1.33995	down	9.07947e-82	3.89742e-80
Cre07.g350100.t1.1	-1.33761	down	5.50641e-10	2.42924e-09
Cre04.g217943.t1.1	-1.33727	down	5.70027e-05	0.000155446
Cre16.g668750.t1.1	-1.33718	down	2.9493e-06	9.40181e-06
Cre07.g354700.t1.1	-1.3357	down	1.55745e-80	6.45431e-79
Cre02.g117410.t1.2	-1.33525	down	1.9235e-07	6.89645e-07
Cre03.g169550.t1.1	-1.33376	down	0.000112173	0.000293318
Cre07.g344634.t1.1	-1.33288	down	0.00166546	0.00368311
Cre12.g521300.t1.2	-1.32943	down	1.00898e-61	2.88475e-60
Cre09.g409750.t1.1	-1.32814	down	2.61865e-32	3.44626e-31
Cre06.g262977.t1.2	-1.32745	down	4.28314e-08	1.63178e-07
Cre08.g358522.t1.1	-1.32682	down	3.24965e-63	9.62662e-62
Cre08.g358552.t1.1	-1.32654	down	8.62445e-22	7.67482e-21
Cre03.g193500.t1.2	-1.32551	down	7.38247e-108	4.95834e-106
Cre07.g315550.t1.1	-1.32418	down	3.3258e-48	6.85485e-47
Cre06.g297600.t1.2	-1.3224	down	2.13993e-10	9.72423e-10
Cre16.g648350.t1.1	-1.321	down	9.15705e-104	5.80021e-102
Cre03.g157950.t1.1	-1.32036	down	0.00071122	0.00166225
Cre05.g248200.t1.1	-1.32006	down	1.36123e-95	7.39048e-94
Cre10.g454550.t1.2	-1.31921	down	4.87449e-08	1.85029e-07
Cre03.g162050.t1.1	-1.31852	down	2.20756e-07	7.87146e-07
Cre09.g412250.t1.1	-1.31832	down	1.33724e-16	9.0477e-16
Cre05.g247250.t1.1	-1.31809	down	4.86542e-53	1.14521e-51
Cre03.g205249.t1.1	-1.31784	down	0.00322623	0.00677325
Cre02.g111300.t1.1	-1.31634	down	5.75658e-84	2.59246e-82
Cre02.g074200.t1.2	-1.31621	down	8.9938e-75	3.34466e-73
Cre13.g603450.t1.2	-1.31582	down	0.000955583	0.00218937
Cre01.g031450.t1.2	-1.31491	down	0.012952	0.0241092
Cre16.g679221.t1.1	-1.31481	down	1.31921e-11	6.53606e-11
Cre06.g288350.t1.1	-1.31334	down	6.26022e-18	4.59476e-17
Cre01.g038650.t1.2	-1.31298	down	1.13845e-44	2.1347e-43
Cre02.g117400.t1.1	-1.31271	down	0.000278194	0.000688833
Cre06.g292500.t3.1	-1.31168	down	6.37536e-17	4.41319e-16
Cre06.g278156.t1.1	-1.31082	down	2.15006e-08	8.38603e-08
Cre03.g177100.t1.2	-1.3108	down	0.00246527	0.00528678
Cre06.g271800.t1.2	-1.3106	down	1.58144e-42	2.81945e-41
Cre06.g280050.t1.2	-1.31044	down	2.53351e-55	6.27619e-54
Cre16.g690400.t1.1	-1.30969	down	1.82705e-24	1.81795e-23
Cre02.g144900.t1.1	-1.30904	down	1.6096e-08	6.3528e-08
Cre15.g637900.t1.1	-1.30904	down	9.52378e-57	2.45288e-55
Cre01.g062537.t1.1	-1.30815	down	1.63947e-18	1.24071e-17
Cre05.g241202.t1.1	-1.30599	down	4.69819e-22	4.23407e-21
Cre04.g224800.t1.2	-1.30551	down	3.29998e-43	5.96523e-42
Cre06.g281900.t1.2	-1.30516	down	7.95961e-17	5.47096e-16
Cre02.g095134.t1.1	-1.30365	down	2.45908e-26	2.62268e-25
Cre06.g290800.t1.1	-1.30338	down	2.11648e-07	7.55878e-07
Cre11.g467674.t1.1	-1.30125	down	0.00129186	0.00290641
Cre08.g358100.t1.1	-1.30059	down	9.74056e-08	3.59833e-07
Cre15.g634800.t1.1	-1.29905	down	5.38916e-06	1.66615e-05
Cre05.g232002.t2.1	-1.2985	down	6.4107e-70	2.19061e-68
Cre16.g688900.t1.1	-1.2982	down	0.000635222	0.00149653
Cre10.g456900.t1.2	-1.2959	down	5.7957e-72	2.05247e-70
Cre14.g630650.t1.2	-1.29558	down	0.00509408	0.0103072
Cre12.g486209.t1.1	-1.29501	down	5.69195e-15	3.53918e-14
Cre02.g100633.t1.1	-1.29446	down	0.00336054	0.00703533
Cre01.g033091.t1.1	-1.29442	down	4.92369e-57	1.27232e-55
Cre02.g095102.t1.1	-1.29419	down	2.40053e-27	2.6416e-26
Cre07.g342700.t1.1	-1.29383	down	4.28612e-05	0.000118584
Cre07.g330100.t1.2	-1.29366	down	3.2202e-14	1.89419e-13
Cre14.g615900.t1.1	-1.29315	down	0.000463734	0.00111597
Cre17.g730350.t1.2	-1.29269	down	0.000622335	0.00146928
Cre01.g007950.t1.1	-1.29262	down	2.56032e-46	5.0436e-45
Cre01.g010750.t1.2	-1.29222	down	2.89095e-41	4.97204e-40
Cre03.g144304.t1.1	-1.29206	down	0.00233084	0.00501992
Cre12.g547300.t1.1	-1.2917	down	6.76875e-13	3.65203e-12
Cre01.g012100.t1.1	-1.29072	down	2.58074e-05	7.37044e-05
Cre09.g386155.t1.1	-1.29043	down	1.67868e-41	2.90959e-40
Cre03.g162650.t1.2	-1.2891	down	6.45986e-32	8.44443e-31
Cre03.g151250.t1.1	-1.28695	down	1.85468e-10	8.45266e-10
Cre07.g333746.t1.1	-1.28643	down	4.10021e-23	3.86975e-22
Cre12.g554450.t3.1	-1.28463	down	3.28488e-15	2.06891e-14
Cre06.g307750.t1.2	-1.28396	down	1.60616e-84	7.31788e-83
Cre16.g661626.t1.2	-1.2838	down	7.52786e-92	3.88408e-90
Cre02.g095103.t1.1	-1.28369	down	0.00100912	0.00230154
Cre03.g144707.t1.1	-1.28295	down	0.000134205	0.000347546
Cre06.g263602.t1.2	-1.28293	down	4.5111e-46	8.81957e-45
Cre06.g301000.t1.2	-1.28019	down	2.63197e-54	6.36823e-53
Cre09.g415800.t1.2	-1.27939	down	4.27798e-54	1.03188e-52
Cre06.g273550.t1.2	-1.2791	down	1.36196e-50	2.98902e-49
Cre06.g278260.t1.1	-1.27826	down	6.97616e-09	2.83744e-08
Cre03.g202785.t1.1	-1.27768	down	7.41634e-21	6.2771e-20
Cre14.g608700.t1.2	-1.27539	down	3.04005e-44	5.64602e-43
Cre04.g217903.t1.1	-1.27536	down	1.63275e-34	2.29824e-33
Cre09.g395200.t1.1	-1.27485	down	1.27804e-06	4.23802e-06
Cre14.g610450.t1.2	-1.27408	down	1.24111e-08	4.9473e-08
Cre08.g358573.t1.1	-1.27344	down	1.94615e-43	3.54263e-42
Cre01.g055404.t1.1	-1.2723	down	0.00184923	0.00406126
Cre03.g163900.t1.1	-1.27215	down	8.01625e-69	2.68046e-67
Cre02.g102500.t1.1	-1.26997	down	3.39091e-29	3.9847e-28
Cre03.g166450.t1.1	-1.26971	down	2.81404e-25	2.8753e-24
Cre04.g216200.t1.2	-1.26951	down	0.00207452	0.00451596
Cre09.g398150.t1.1	-1.26907	down	8.43105e-08	3.13688e-07
Cre02.g112650.t1.2	-1.26823	down	1.03771e-29	1.24477e-28
Cre03.g153500.t1.2	-1.26705	down	0.00361953	0.00753601
Cre16.g662350.t1.1	-1.26472	down	2.16511e-26	2.3155e-25
Cre06.g264550.t1.2	-1.26458	down	1.74456e-64	5.28867e-63
Cre01.g004700.t1.2	-1.26249	down	0.000137773	0.000356135
Cre01.g049950.t1.1	-1.2621	down	7.43258e-60	2.04619e-58
Cre12.g522300.t1.1	-1.26121	down	1.82953e-20	1.51556e-19
Cre09.g410100.t1.2	-1.26106	down	0.000144297	0.000372133
Cre13.g587950.t1.1	-1.25911	down	4.47666e-53	1.0553e-51
Cre06.g256050.t1.1	-1.2578	down	2.55155e-22	2.32776e-21
Cre06.g263600.t1.1	-1.25775	down	4.85517e-18	3.58376e-17
Cre07.g349600.t1.2	-1.25758	down	6.20472e-33	8.306e-32
Cre06.g296400.t1.2	-1.25573	down	5.37545e-83	2.36611e-81
Cre06.g292450.t1.2	-1.25448	down	0.000600454	0.0014202
Cre12.g547150.t1.2	-1.25321	down	1.26119e-16	8.5629e-16
Cre07.g335000.t1.1	-1.25242	down	1.34291e-28	1.55117e-27
Cre03.g174350.t1.2	-1.25239	down	6.58997e-58	1.73454e-56
Cre16.g667451.t1.1	-1.25185	down	1.44317e-82	6.29901e-81
Cre01.g010550.t2.1	-1.25142	down	0.00948776	0.0181731
Cre08.g362450.t1.2	-1.2508	down	5.84054e-26	6.12844e-25
Cre13.g605200.t1.1	-1.24993	down	3.29594e-12	1.69889e-11
Cre16.g675600.t1.1	-1.24855	down	2.86117e-11	1.388e-10
Cre06.g275000.t1.1	-1.24699	down	1.18153e-08	4.71462e-08
Cre09.g394900.t1.1	-1.24677	down	2.04406e-18	1.53793e-17
Cre02.g113150.t1.2	-1.24515	down	5.68041e-11	2.70019e-10
Cre03.g206800.t1.1	-1.24338	down	5.43492e-32	7.11655e-31
Cre02.g119400.t1.1	-1.24305	down	2.23593e-08	8.71659e-08
Cre02.g090550.t1.1	-1.24282	down	3.194e-07	1.12294e-06
Cre06.g293100.t1.2	-1.2428	down	1.6084e-08	6.34964e-08
Cre16.g684800.t1.1	-1.24206	down	2.73007e-11	1.32565e-10
Cre10.g423400.t2.1	-1.2416	down	4.91847e-61	1.38589e-59
Cre01.g020800.t1.2	-1.24129	down	5.09346e-32	6.67505e-31
Cre14.g633450.t1.2	-1.2411	down	2.01665e-11	9.85498e-11
Cre13.g576500.t1.1	-1.24048	down	0.00164072	0.00363046
Cre09.g389500.t1.1	-1.23868	down	6.17532e-06	1.89454e-05
Cre08.g384900.t1.2	-1.23833	down	3.63082e-36	5.40874e-35
Cre17.g739800.t1.1	-1.23805	down	0.0257326	0.0449715
Cre09.g388060.t1.1	-1.23622	down	9.0957e-28	1.01744e-26
Cre01.g019100.t1.2	-1.23597	down	0.00836227	0.0162126
Cre01.g020050.t1.1	-1.23545	down	2.22464e-06	7.17837e-06
Cre02.g143500.t1.1	-1.23459	down	3.44579e-18	2.56532e-17
Cre02.g142050.t1.2	-1.23425	down	9.65318e-05	0.000255028
Cre01.g045150.t1.2	-1.23413	down	5.85018e-10	2.57362e-09
Cre06.g305450.t1.1	-1.23369	down	3.39984e-07	1.19289e-06
Cre09.g389023.t1.1	-1.23177	down	9.6804e-08	3.57695e-07
Cre10.g448977.t1.2	-1.23115	down	1.11133e-06	3.7073e-06
Cre09.g393691.t1.1	-1.22969	down	2.29141e-35	3.32447e-34
Cre17.g745147.t1.1	-1.22942	down	0.017089	0.0310278
Cre01.g055424.t1.1	-1.22928	down	2.48507e-09	1.04542e-08
Cre02.g073600.t1.1	-1.22914	down	1.18499e-52	2.77246e-51
Cre01.g002150.t1.2	-1.22882	down	3.45577e-05	9.69358e-05
Cre02.g080450.t1.2	-1.22856	down	4.15894e-05	0.000115208
Cre08.g367600.t1.2	-1.22795	down	4.90671e-49	1.03599e-47
Cre11.g478000.t1.1	-1.22793	down	5.34638e-05	0.000146205
Cre06.g293200.t1.1	-1.2264	down	1.16375e-67	3.77784e-66
Cre04.g228650.t1.2	-1.22587	down	2.6264e-13	1.45071e-12
Cre13.g588650.t1.2	-1.22552	down	2.59476e-68	8.58418e-67
Cre16.g647534.t1.2	-1.22541	down	2.73489e-27	3.00106e-26
Cre09.g386850.t2.1	-1.22538	down	2.65309e-11	1.28947e-10
Cre11.g480350.t1.1	-1.2253	down	3.15961e-05	8.92064e-05
Cre14.g616850.t1.1	-1.22511	down	3.89546e-11	1.87112e-10
Cre09.g413000.t1.1	-1.2247	down	8.29814e-06	2.51315e-05
Cre06.g275350.t1.1	-1.22304	down	9.81878e-48	2.00257e-46
Cre02.g105750.t1.1	-1.22294	down	4.62034e-30	5.62894e-29
Cre24.g756047.t1.1	-1.2226	down	3.47443e-05	9.7389e-05
Cre07.g320850.t1.2	-1.21979	down	8.67897e-09	3.49898e-08
Cre03.g172900.t1.1	-1.21921	down	3.27977e-44	6.07675e-43
Cre13.g580000.t2.1	-1.21848	down	7.09228e-64	2.11709e-62
Cre05.g238343.t1.1	-1.21814	down	2.79608e-24	2.75925e-23
Cre05.g242178.t1.2	-1.21811	down	6.62303e-11	3.13107e-10
Cre02.g083900.t2.1	-1.21772	down	5.82424e-26	6.11659e-25
Cre05.g244701.t1.1	-1.2172	down	1.13763e-07	4.18277e-07
Cre10.g463900.t1.1	-1.21677	down	1.27242e-13	7.18362e-13
Cre16.g682750.t1.2	-1.21673	down	5.90213e-26	6.1889e-25
Cre16.g676869.t1.1	-1.21633	down	8.03209e-08	2.99345e-07
Cre09.g390150.t1.1	-1.21619	down	1.69308e-13	9.45578e-13
Cre17.g729050.t1.1	-1.21574	down	1.71182e-16	1.1552e-15
Cre06.g293150.t1.2	-1.21514	down	1.39155e-28	1.60616e-27
Cre03.g145407.t1.1	-1.21417	down	1.62751e-43	2.96606e-42
Cre06.g263300.t1.2	-1.21215	down	2.32419e-62	6.76925e-61
Cre09.g389838.t1.1	-1.21066	down	2.7591e-31	3.52975e-30
Cre12.g531150.t1.1	-1.20921	down	5.9253e-07	2.03321e-06
Cre01.g037600.t1.1	-1.20877	down	0.00123712	0.0027893
Cre13.g579450.t1.1	-1.20831	down	1.3996e-103	8.75844e-102
Cre10.g461500.t1.2	-1.208	down	1.79515e-12	9.43407e-12
Cre11.g482550.t1.1	-1.20673	down	0.000571433	0.00135671
Cre16.g657250.t1.2	-1.20511	down	5.34844e-13	2.90381e-12
Cre09.g388351.t1.1	-1.20478	down	1.15618e-24	1.16005e-23
Cre04.g224667.t1.1	-1.20471	down	5.86482e-08	2.21562e-07
Cre05.g230650.t1.1	-1.20428	down	3.43686e-40	5.77082e-39
Cre17.g729000.t1.1	-1.20291	down	0.000315846	0.000778106
Cre11.g467538.t1.1	-1.20289	down	4.55939e-14	2.64204e-13
Cre04.g215100.t1.1	-1.20135	down	4.23247e-07	1.47375e-06
Cre09.g401600.t1.2	-1.20106	down	5.71542e-06	1.76038e-05
Cre05.g244800.t1.2	-1.1985	down	3.17979e-30	3.91371e-29
Cre01.g027100.t1.2	-1.19815	down	2.45808e-18	1.84144e-17
Cre03.g204900.t1.1	-1.19786	down	1.06137e-12	5.64831e-12
Cre02.g103650.t1.1	-1.19755	down	1.65463e-07	5.98338e-07
Cre03.g144484.t1.1	-1.19754	down	1.05169e-33	1.44129e-32
Cre17.g739050.t1.1	-1.19524	down	2.26319e-06	7.29371e-06
Cre09.g390700.t1.1	-1.19383	down	6.35639e-06	1.94703e-05
Cre12.g536150.t1.1	-1.19354	down	7.36593e-23	6.87693e-22
Cre07.g344000.t1.1	-1.19311	down	4.03407e-20	3.29104e-19
Cre07.g338950.t1.2	-1.19292	down	6.89318e-13	3.7153e-12
Cre08.g360650.t1.2	-1.1928	down	6.435e-29	7.51087e-28
Cre09.g407600.t1.2	-1.19275	down	0.00579048	0.0115691
Cre01.g056331.t1.1	-1.19271	down	2.35864e-25	2.41951e-24
Cre05.g241644.t1.1	-1.19258	down	4.43006e-23	4.176e-22
Cre17.g730516.t1.1	-1.19248	down	0.000721675	0.00168441
Cre13.g564700.t1.2	-1.19185	down	3.39925e-09	1.41472e-08
Cre12.g521250.t1.2	-1.19091	down	0.000368456	0.000899323
Cre01.g004157.t1.2	-1.19067	down	1.0596e-15	6.84805e-15
Cre07.g327450.t1.2	-1.18957	down	1.36351e-57	3.55884e-56
Cre07.g317908.t1.2	-1.18797	down	8.00469e-08	2.98395e-07
Cre16.g678808.t1.1	-1.18796	down	1.90458e-55	4.73319e-54
Cre12.g483550.t1.2	-1.18666	down	9.13171e-72	3.21197e-70
Cre06.g298500.t1.1	-1.18624	down	1.75779e-49	3.73669e-48
Cre07.g331300.t1.2	-1.18462	down	1.14166e-11	5.67803e-11
Cre07.g351150.t1.2	-1.1841	down	1.34423e-20	1.1231e-19
Cre12.g500250.t1.2	-1.18407	down	1.53588e-05	4.50444e-05
Cre03.g163300.t1.2	-1.18232	down	0.00162619	0.00360138
Cre07.g353325.t1.1	-1.1805	down	1.26653e-37	1.96564e-36
Cre17.g708450.t1.1	-1.18008	down	1.75629e-23	1.68202e-22
Cre14.g618150.t1.2	-1.17916	down	1.36687e-17	9.83312e-17
Cre09.g408051.t1.1	-1.17914	down	3.40986e-08	1.31191e-07
Cre12.g530000.t1.2	-1.17877	down	4.67222e-63	1.37363e-61
Cre01.g019750.t1.1	-1.17842	down	7.9896e-31	1.00317e-29
Cre03.g170300.t2.1	-1.17824	down	7.74472e-22	6.90774e-21
Cre13.g604501.t1.1	-1.17771	down	0.0167354	0.0304544
Cre02.g079650.t1.1	-1.17747	down	3.09976e-42	5.47625e-41
Cre10.g435400.t1.2	-1.17557	down	2.45892e-22	2.24457e-21
Cre17.g723650.t1.2	-1.17551	down	1.96478e-78	7.78658e-77
Cre04.g222500.t1.1	-1.17328	down	6.85668e-05	0.000184718
Cre10.g421650.t1.2	-1.1721	down	1.16235e-28	1.3466e-27
Cre13.g587550.t2.1	-1.17154	down	2.11697e-46	4.18612e-45
Cre17.g699750.t1.1	-1.17082	down	8.70165e-12	4.36118e-11
Cre17.g699250.t1.1	-1.17074	down	9.67376e-08	3.57535e-07
Cre07.g323150.t1.2	-1.17059	down	4.20241e-31	5.33675e-30
Cre06.g307700.t1.1	-1.16932	down	2.10315e-18	1.57934e-17
Cre07.g337300.t1.1	-1.16927	down	1.85681e-73	6.72854e-72
Cre06.g266850.t1.1	-1.16918	down	7.5326e-43	1.35535e-41
Cre11.g467537.t1.1	-1.16743	down	2.39315e-06	7.69344e-06
Cre04.g217935.t1.1	-1.1674	down	8.58407e-11	4.01673e-10
Cre03.g154950.t1.2	-1.16639	down	6.12308e-20	4.95893e-19
Cre14.g631750.t1.1	-1.16531	down	9.03848e-14	5.14006e-13
Cre11.g467791.t1.1	-1.16329	down	1.56453e-05	4.58674e-05
Cre02.g091193.t1.2	-1.16316	down	1.22082e-22	1.12962e-21
Cre03.g202449.t1.1	-1.16168	down	2.81784e-15	1.78124e-14
Cre04.g228950.t1.2	-1.16032	down	1.44769e-10	6.66017e-10
Cre02.g096200.t1.2	-1.16023	down	3.90747e-34	5.43627e-33
Cre03.g153550.t1.2	-1.15944	down	8.67779e-05	0.000230746
Cre14.g611250.t1.2	-1.15852	down	1.0649e-08	4.25904e-08
Cre14.g628702.t1.1	-1.1584	down	1.58308e-11	7.80865e-11
Cre07.g329900.t1.1	-1.15728	down	3.81901e-18	2.83236e-17
Cre12.g553750.t1.1	-1.15721	down	3.44763e-17	2.43081e-16
Cre03.g213313.t1.1	-1.15672	down	2.75696e-38	4.37018e-37
Cre06.g290250.t1.1	-1.15671	down	9.0649e-09	3.64514e-08
Cre02.g075000.t1.1	-1.15555	down	1.80194e-28	2.06606e-27
Cre06.g285700.t1.2	-1.15518	down	4.87063e-17	3.4018e-16
Cre09.g405100.t1.1	-1.15467	down	0.00171989	0.00379487
Cre12.g545704.t1.1	-1.15443	down	2.62289e-09	1.10161e-08
Cre07.g354050.t1.1	-1.15263	down	0.00701221	0.0137769
Cre06.g302950.t1.1	-1.15128	down	3.28652e-09	1.37e-08
Cre16.g657100.t1.1	-1.15087	down	1.80682e-30	2.24333e-29
Cre02.g095099.t1.1	-1.15042	down	1.94391e-08	7.61247e-08
Cre02.g143800.t1.1	-1.1501	down	4.40964e-12	2.2543e-11
Cre14.g611450.t1.1	-1.14759	down	4.42526e-35	6.33773e-34
Cre02.g074850.t1.1	-1.14759	down	3.31092e-19	2.5886e-18
Cre08.g366550.t1.1	-1.1475	down	6.47863e-26	6.77972e-25
Cre14.g625850.t1.1	-1.14705	down	1.04031e-12	5.54192e-12
Cre06.g262900.t1.2	-1.1464	down	7.49564e-40	1.2505e-38
Cre12.g496200.t1.2	-1.14544	down	5.40848e-15	3.36965e-14
Cre10.g440100.t1.2	-1.14513	down	9.67294e-37	1.46192e-35
Cre12.g501250.t1.1	-1.14407	down	5.60721e-10	2.47039e-09
Cre09.g391245.t1.1	-1.14356	down	4.17608e-79	1.6858e-77
Cre15.g638551.t1.1	-1.14342	down	2.60025e-08	1.0099e-07
Cre16.g678250.t1.2	-1.14263	down	0.0162086	0.0295809
Cre12.g525300.t1.1	-1.14262	down	1.0055e-18	7.71808e-18
Cre03.g177053.t1.1	-1.14188	down	5.32912e-11	2.53707e-10
Cre17.g697500.t1.1	-1.14187	down	1.06804e-12	5.68189e-12
Cre06.g296300.t1.1	-1.14133	down	0.000189053	0.000480166
Cre12.g536650.t1.2	-1.14043	down	1.24037e-13	7.01538e-13
Cre23.g754947.t1.1	-1.14002	down	2.10046e-09	8.89384e-09
Cre07.g313800.t1.2	-1.13965	down	1.56993e-17	1.1242e-16
Cre02.g142351.t1.1	-1.13964	down	3.90403e-61	1.10605e-59
Cre01.g019150.t1.2	-1.1381	down	0.0011281	0.00255496
Cre12.g505600.t1.2	-1.13798	down	0.00240193	0.00516472
Cre04.g226600.t1.1	-1.13758	down	4.29611e-22	3.87396e-21
Cre06.g263250.t1.1	-1.1375	down	1.35067e-22	1.24534e-21
Cre14.g617200.t1.1	-1.13614	down	1.16262e-09	5.02103e-09
Cre07.g318050.t1.2	-1.13606	down	2.48183e-83	1.09863e-81
Cre06.g252600.t1.1	-1.13591	down	3.32555e-27	3.63385e-26
Cre03.g160150.t1.2	-1.1357	down	1.3114e-23	1.26371e-22
Cre09.g411500.t1.1	-1.13465	down	0.00541418	0.0108884
Cre12.g517100.t1.1	-1.13406	down	4.86695e-21	4.16686e-20
Cre03.g146627.t1.1	-1.1329	down	9.81789e-08	3.62432e-07
Cre03.g208945.t1.1	-1.13259	down	1.67273e-16	1.12931e-15
Cre10.g463700.t1.1	-1.13229	down	2.28459e-14	1.3608e-13
Cre12.g520900.t1.2	-1.13052	down	0.00321504	0.00675249
Cre03.g173750.t1.1	-1.13027	down	6.9198e-20	5.59545e-19
Cre02.g098800.t1.2	-1.1298	down	4.55066e-40	7.63277e-39
Cre16.g677429.t1.1	-1.12974	down	3.93727e-17	2.76354e-16
Cre16.g671450.t1.2	-1.129	down	4.59368e-05	0.000126688
Cre04.g214321.t1.1	-1.12891	down	2.42708e-06	7.79448e-06
Cre06.g264450.t1.2	-1.12722	down	5.61823e-17	3.90876e-16
Cre17.g728250.t1.1	-1.12683	down	2.25714e-12	1.17668e-11
Cre13.g565800.t1.2	-1.12668	down	6.46595e-11	3.05959e-10
Cre12.g487950.t1.1	-1.12656	down	4.74291e-40	7.93813e-39
Cre12.g548577.t1.1	-1.12529	down	5.31905e-09	2.18167e-08
Cre01.g026900.t2.1	-1.12511	down	5.44469e-13	2.95504e-12
Cre13.g586850.t1.1	-1.12445	down	2.26595e-29	2.69116e-28
Cre16.g659250.t1.2	-1.12155	down	4.49731e-27	4.89365e-26
Cre04.g223050.t1.2	-1.12124	down	0.0264731	0.0460993
Cre03.g181200.t1.2	-1.12117	down	4.28272e-67	1.37311e-65
Cre01.g068742.t1.1	-1.11975	down	7.84894e-35	1.11692e-33
Cre17.g712950.t1.1	-1.1192	down	8.10279e-26	8.45098e-25
Cre04.g224150.t1.2	-1.11896	down	1.30399e-34	1.84214e-33
Cre12.g500715.t1.2	-1.11797	down	0.027675	0.0479519
Cre06.g308600.t1.2	-1.11768	down	2.91751e-52	6.77506e-51
Cre06.g275500.t1.2	-1.11451	down	3.23907e-35	4.67326e-34
Cre03.g174900.t1.1	-1.11444	down	6.31182e-13	3.41141e-12
Cre10.g424550.t1.1	-1.11246	down	2.36921e-74	8.72743e-73
Cre03.g155976.t1.1	-1.11218	down	4.27471e-10	1.90201e-09
Cre12.g546700.t1.1	-1.11164	down	2.43528e-08	9.4748e-08
Cre06.g302850.t1.2	-1.11097	down	2.79496e-14	1.65154e-13
Cre12.g503900.t1.2	-1.11042	down	7.82297e-17	5.37942e-16
Cre06.g295550.t1.2	-1.10997	down	2.46395e-40	4.15511e-39
Cre17.g733000.t1.2	-1.10928	down	1.81884e-10	8.29904e-10
Cre01.g009765.t1.1	-1.10881	down	0.000979651	0.0022399
Cre12.g515450.t1.1	-1.10719	down	1.13611e-66	3.59083e-65
Cre03.g207377.t1.1	-1.10716	down	1.11922e-10	5.19346e-10
Cre08.g379450.t1.1	-1.10703	down	2.43578e-06	7.82081e-06
Cre09.g394991.t1.1	-1.10693	down	2.10314e-12	1.0997e-11
Cre16.g658850.t1.1	-1.10653	down	3.01559e-39	4.92546e-38
Cre16.g682552.t1.1	-1.1064	down	0.0211686	0.0376756
Cre06.g287600.t1.1	-1.10589	down	4.1639e-27	4.54037e-26
Cre06.g271100.t1.1	-1.10584	down	4.76208e-47	9.5622e-46
Cre17.g745747.t1.1	-1.10578	down	2.89342e-08	1.12041e-07
Cre01.g028200.t2.1	-1.10546	down	4.7043e-51	1.04718e-49
Cre11.g467541.t1.1	-1.10522	down	1.32959e-25	1.37477e-24
Cre03.g195100.t1.1	-1.10382	down	1.48459e-51	3.35259e-50
Cre08.g373916.t1.1	-1.10263	down	4.92375e-06	1.52863e-05
Cre05.g236550.t1.2	-1.10247	down	0.00212849	0.00461924
Cre06.g263400.t1.2	-1.10156	down	2.09328e-06	6.77838e-06
Cre15.g639100.t1.2	-1.10154	down	1.61962e-38	2.58841e-37
Cre03.g199200.t1.1	-1.10112	down	0.0259462	0.0453092
Cre03.g174200.t1.1	-1.10026	down	2.63466e-05	7.51891e-05
Cre07.g327650.t1.1	-1.09905	down	7.02267e-05	0.00018883
Cre03.g163150.t1.2	-1.09831	down	3.42399e-08	1.3167e-07
Cre03.g165700.t1.1	-1.09826	down	3.58474e-36	5.34521e-35
Cre06.g278800.t1.2	-1.09819	down	5.33839e-34	7.40061e-33
Cre08.g359550.t1.1	-1.0979	down	2.74637e-05	7.81481e-05
Cre05.g233751.t1.1	-1.09767	down	0.000354472	0.000867501
Cre12.g496550.t1.2	-1.09728	down	7.02842e-16	4.5919e-15
Cre48.g761247.t1.1	-1.09727	down	2.16759e-05	6.25933e-05
Cre10.g448900.t1.1	-1.09726	down	2.38593e-25	2.44589e-24
Cre12.g541350.t1.1	-1.09683	down	0.00649813	0.0128674
Cre10.g458750.t2.1	-1.09683	down	5.47995e-19	4.23554e-18
Cre04.g215500.t1.2	-1.09437	down	0.000399589	0.000970052
Cre03.g178000.t1.1	-1.09417	down	3.55095e-06	1.12279e-05
Cre17.g703250.t1.2	-1.09393	down	9.04275e-05	0.000239551
Cre17.g697200.t1.1	-1.09275	down	0.0200146	0.0358221
Cre08.g360500.t1.1	-1.09252	down	2.53384e-11	1.23344e-10
Cre06.g256000.t1.2	-1.09206	down	2.08925e-25	2.14599e-24
Cre10.g464100.t1.2	-1.09186	down	1.76004e-14	1.05766e-13
Cre12.g528650.t1.2	-1.09177	down	6.24177e-08	2.35039e-07
Cre02.g092150.t1.2	-1.09172	down	2.79833e-35	4.04485e-34
Cre06.g278107.t1.1	-1.09171	down	3.23689e-31	4.13081e-30
Cre16.g693200.t1.1	-1.09159	down	2.69969e-11	1.3113e-10
Cre08.g358568.t1.1	-1.09138	down	1.86153e-05	5.41568e-05
Cre06.g281200.t1.1	-1.09126	down	7.80886e-06	2.37004e-05
Cre09.g393150.t1.2	-1.09122	down	2.58753e-07	9.17799e-07
Cre09.g408950.t1.1	-1.09103	down	4.69403e-29	5.49117e-28
Cre03.g145807.t1.1	-1.09047	down	0.0076841	0.0149892
Cre03.g170550.t1.1	-1.08977	down	2.12535e-12	1.11094e-11
Cre17.g696700.t1.2	-1.0892	down	1.19876e-07	4.39612e-07
Cre17.g734677.t1.1	-1.088	down	3.3865e-48	6.96154e-47
Cre12.g520050.t1.2	-1.08626	down	3.49007e-07	1.2229e-06
Cre13.g589350.t1.2	-1.08583	down	0.000189391	0.000480868
Cre12.g556100.t1.2	-1.08558	down	3.27459e-14	1.92473e-13
Cre16.g674938.t2.1	-1.08514	down	2.90183e-11	1.40729e-10
Cre12.g485050.t1.2	-1.08484	down	1.79854e-73	6.53261e-72
Cre06.g258200.t1.1	-1.08435	down	0.005059	0.0102416
Cre01.g028250.t1.2	-1.08319	down	3.65206e-38	5.74232e-37
Cre10.g462300.t1.1	-1.08168	down	3.26501e-17	2.30414e-16
Cre12.g548450.t1.1	-1.08162	down	0.00696152	0.013698
Cre16.g661450.t1.2	-1.08159	down	3.01274e-09	1.25992e-08
Cre07.g342950.t1.2	-1.08108	down	0.0254426	0.0445146
Cre10.g432650.t1.1	-1.08099	down	7.07396e-09	2.87497e-08
Cre12.g539650.t1.1	-1.08021	down	4.12759e-14	2.40524e-13
Cre07.g325748.t1.1	-1.07959	down	2.41444e-34	3.37718e-33
Cre09.g413400.t1.1	-1.07941	down	1.00949e-25	1.04726e-24
Cre02.g095067.t1.1	-1.07917	down	0.00405688	0.00836611
Cre03.g145367.t1.1	-1.07792	down	0.000765483	0.00178026
Cre13.g591600.t1.1	-1.07791	down	5.21025e-06	1.61372e-05
Cre16.g676533.t1.1	-1.07738	down	2.78787e-11	1.35329e-10
Cre05.g234656.t1.1	-1.07698	down	4.41589e-30	5.38829e-29
Cre02.g098700.t1.2	-1.07686	down	1.70253e-07	6.14377e-07
Cre13.g583300.t1.2	-1.07677	down	6.87365e-23	6.43275e-22
Cre13.g572650.t1.1	-1.07565	down	3.109e-05	8.78731e-05
Cre03.g149201.t1.1	-1.07535	down	2.16529e-11	1.05717e-10
Cre17.g728600.t1.2	-1.07498	down	1.38898e-18	1.05576e-17
Cre12.g551802.t1.1	-1.07485	down	0.0188255	0.0339121
Cre08.g380700.t1.2	-1.07458	down	2.72349e-08	1.05671e-07
Cre01.g055100.t1.1	-1.07445	down	7.90199e-11	3.71654e-10
Cre16.g685800.t1.2	-1.07431	down	8.32821e-13	4.45946e-12
Cre06.g266550.t1.2	-1.07307	down	0.000631911	0.00148963
Cre02.g142546.t1.1	-1.07289	down	0.000646509	0.00152206
Cre13.g589450.t1.2	-1.07158	down	1.30033e-30	1.62354e-29
Cre13.g564350.t1.2	-1.07158	down	3.2608e-08	1.25705e-07
Cre05.g243150.t1.1	-1.07123	down	1.16856e-20	9.81058e-20
Cre07.g331550.t1.2	-1.06921	down	1.01362e-31	1.31399e-30
Cre17.g737200.t1.2	-1.06886	down	6.35633e-22	5.6922e-21
Cre09.g395300.t1.2	-1.06883	down	3.45009e-07	1.20962e-06
Cre11.g467753.t1.1	-1.06824	down	1.08347e-12	5.76197e-12
Cre16.g676981.t1.1	-1.06793	down	0.00432566	0.00887457
Cre09.g390050.t1.2	-1.06789	down	7.91019e-30	9.51789e-29
Cre16.g667100.t1.2	-1.06756	down	1.93075e-34	2.71035e-33
Cre04.g232202.t1.1	-1.06702	down	3.92929e-13	2.14753e-12
Cre14.g628752.t1.1	-1.06668	down	0.000968438	0.00221589
Cre07.g319452.t1.1	-1.06616	down	1.00856e-11	5.03214e-11
Cre10.g453766.t1.1	-1.06552	down	0.000817889	0.00189394
Cre02.g095116.t1.1	-1.06489	down	0.0163465	0.0298083
Cre16.g657950.t1.1	-1.06465	down	1.58266e-07	5.73246e-07
Cre14.g608100.t2.1	-1.06363	down	5.16819e-16	3.40511e-15
Cre10.g427453.t1.1	-1.06341	down	1.9117e-09	8.14326e-09
Cre03.g143987.t1.1	-1.06319	down	1.61811e-14	9.74616e-14
Cre02.g073800.t1.2	-1.06282	down	2.68108e-42	4.74194e-41
Cre14.g610647.t1.1	-1.0625	down	3.27238e-09	1.36447e-08
Cre03.g173165.t1.1	-1.06244	down	7.40258e-06	2.25243e-05
Cre16.g692902.t1.1	-1.0624	down	6.03382e-15	3.74131e-14
Cre13.g586700.t1.1	-1.06215	down	1.41638e-24	1.41565e-23
Cre16.g687117.t1.2	-1.06181	down	2.18734e-13	1.21379e-12
Cre13.g607350.t1.2	-1.0617	down	4.13221e-39	6.70012e-38
Cre10.g466200.t1.1	-1.05999	down	5.51981e-09	2.26282e-08
Cre09.g392504.t1.1	-1.05991	down	0.000356729	0.000872615
Cre17.g747497.t1.1	-1.05912	down	1.33057e-07	4.85321e-07
Cre07.g339104.t1.2	-1.05876	down	2.0533e-10	9.34418e-10
Cre12.g510950.t1.2	-1.05876	down	1.41563e-20	1.18212e-19
Cre13.g579000.t1.1	-1.05858	down	0.000434034	0.00104936
Cre11.g476650.t1.1	-1.05772	down	3.7563e-16	2.49598e-15
Cre02.g115400.t1.1	-1.05752	down	0.000213123	0.000536665
Cre04.g218150.t1.2	-1.05736	down	5.03948e-45	9.55294e-44
Cre06.g300300.t1.1	-1.05699	down	3.28181e-23	3.10486e-22
Cre17.g739300.t1.2	-1.05599	down	2.9734e-12	1.53823e-11
Cre09.g396950.t1.1	-1.05573	down	1.17399e-56	3.0137e-55
Cre12.g489200.t1.1	-1.05487	down	6.77674e-17	4.67649e-16
Cre03.g209281.t1.1	-1.05357	down	1.04415e-09	4.52231e-09
Cre17.g741700.t1.1	-1.05327	down	0.00550024	0.0110416
Cre01.g063632.t1.1	-1.05281	down	0.00017476	0.000446045
Cre06.g259950.t1.1	-1.05273	down	0.000775481	0.00180109
Cre17.g700900.t1.1	-1.05258	down	5.03346e-06	1.56144e-05
Cre16.g666300.t1.1	-1.05181	down	2.41397e-10	1.09217e-09
Cre03.g158464.t1.1	-1.05064	down	2.17806e-06	7.03681e-06
Cre12.g550250.t1.2	-1.05005	down	0.00350674	0.00731791
Cre17.g743346.t1.2	-1.05003	down	0.000629129	0.00148374
Cre09.g414000.t1.2	-1.04915	down	0.0153987	0.028212
Cre05.g240251.t1.1	-1.04905	down	3.9236e-38	6.15685e-37
Cre02.g146629.t1.1	-1.04838	down	8.62634e-46	1.67388e-44
Cre01.g047850.t1.2	-1.04832	down	0.00131822	0.00296102
Cre01.g037000.t2.1	-1.04761	down	1.6731e-13	9.35089e-13
Cre03.g146607.t1.1	-1.04729	down	5.05578e-37	7.71588e-36
Cre09.g393765.t1.1	-1.04729	down	2.38006e-33	3.23614e-32
Cre07.g332300.t1.2	-1.04724	down	3.08211e-44	5.71732e-43
Cre16.g653150.t1.2	-1.04701	down	3.01745e-09	1.26155e-08
Cre13.g604250.t1.1	-1.04621	down	0.00184527	0.00405429
Cre06.g254100.t1.1	-1.04599	down	4.62132e-10	2.05213e-09
Cre02.g141011.t1.1	-1.04585	down	2.6625e-41	4.58421e-40
Cre07.g326200.t1.2	-1.04532	down	1.76465e-06	5.76816e-06
Cre04.g224867.t1.1	-1.04498	down	2.5921e-26	2.76077e-25
Cre07.g340250.t1.1	-1.04369	down	0.000267306	0.000663664
Cre03.g200600.t2.1	-1.0436	down	1.24803e-05	3.70557e-05
Cre10.g433550.t1.1	-1.0436	down	3.37682e-10	1.51636e-09
Cre14.g614900.t1.2	-1.04312	down	9.25692e-16	6.00505e-15
Cre03.g170200.t2.1	-1.04272	down	1.28508e-12	6.80396e-12
Cre15.g641150.t1.1	-1.04216	down	2.78576e-07	9.85197e-07
Cre14.g613400.t1.2	-1.04169	down	5.2216e-06	1.61691e-05
Cre12.g543500.t1.2	-1.04146	down	5.16082e-23	4.85603e-22
Cre08.g381400.t1.2	-1.04021	down	1.26937e-05	3.76461e-05
Cre07.g319330.t1.1	-1.03911	down	7.7763e-06	2.36154e-05
Cre17.g707400.t1.2	-1.03884	down	1.5491e-18	1.1746e-17
Cre17.g746847.t1.1	-1.03841	down	1.86109e-09	7.93419e-09
Cre12.g484350.t1.1	-1.03768	down	3.52391e-56	8.95752e-55
Cre14.g610200.t1.1	-1.03661	down	3.85936e-08	1.47755e-07
Cre06.g278124.t1.1	-1.03647	down	1.19675e-07	4.38977e-07
Cre12.g558350.t1.2	-1.03632	down	0.00734288	0.0143848
Cre07.g325732.t1.1	-1.03545	down	5.33068e-69	1.79014e-67
Cre09.g388100.t1.1	-1.03543	down	1.9914e-08	7.7867e-08
Cre04.g221400.t1.2	-1.03518	down	1.86178e-28	2.13154e-27
Cre13.g592100.t1.1	-1.03449	down	1.18028e-16	8.03811e-16
Cre10.g459550.t1.1	-1.03432	down	1.09296e-05	3.26818e-05
Cre02.g116850.t1.2	-1.03429	down	0.000204857	0.000517439
Cre11.g480851.t1.1	-1.03421	down	3.74271e-08	1.43572e-07
Cre09.g411450.t1.2	-1.03412	down	7.35752e-11	3.46673e-10
Cre17.g704100.t1.2	-1.03357	down	2.86232e-05	8.12546e-05
Cre17.g746647.t1.1	-1.03262	down	3.76849e-30	4.62003e-29
Cre02.g095500.t1.1	-1.03223	down	3.45591e-17	2.43555e-16
Cre05.g238900.t1.1	-1.03215	down	1.46922e-20	1.22424e-19
Cre09.g390467.t1.1	-1.03165	down	2.28707e-29	2.71418e-28
Cre06.g276050.t1.2	-1.0315	down	6.27621e-07	2.14794e-06
Cre10.g448650.t1.1	-1.02853	down	2.74202e-06	8.76255e-06
Cre01.g040900.t1.1	-1.02831	down	5.75164e-22	5.15959e-21
Cre01.g009250.t1.1	-1.0279	down	4.21071e-13	2.29571e-12
Cre02.g099950.t1.2	-1.02783	down	2.19755e-23	2.09689e-22
Cre17.g697000.t1.1	-1.02752	down	9.84782e-14	5.5942e-13
Cre09.g386838.t1.1	-1.02697	down	3.53886e-37	5.42742e-36
Cre06.g301550.t1.2	-1.02687	down	1.04335e-13	5.92043e-13
Cre02.g106400.t1.1	-1.02627	down	7.71859e-09	3.12555e-08
Cre05.g241635.t1.1	-1.02622	down	0.000161518	0.00041374
Cre17.g728750.t1.2	-1.0257	down	9.03942e-13	4.82536e-12
Cre07.g349650.t1.2	-1.02564	down	6.80939e-31	8.56367e-30
Cre02.g087050.t1.1	-1.02559	down	1.06443e-27	1.18726e-26
Cre03.g185250.t1.2	-1.02558	down	1.19539e-74	4.43491e-73
Cre01.g037050.t1.2	-1.02504	down	1.74552e-17	1.24536e-16
Cre13.g606101.t1.1	-1.02427	down	0.0094178	0.0180541
Cre16.g677650.t1.1	-1.02395	down	0.000166177	0.000425044
Cre12.g551800.t1.2	-1.02296	down	2.3527e-09	9.91875e-09
Cre10.g423250.t1.2	-1.02281	down	2.32282e-56	5.92375e-55
Cre03.g144867.t1.1	-1.0223	down	5.12568e-12	2.61093e-11
Cre16.g682725.t1.1	-1.02188	down	9.3959e-18	6.82868e-17
Cre10.g443150.t1.2	-1.02091	down	1.81662e-09	7.7531e-09
Cre17.g700450.t1.2	-1.02063	down	5.59415e-45	1.05915e-43
Cre03.g169350.t1.1	-1.02044	down	0.000395068	0.000959767
Cre14.g617650.t1.1	-1.0199	down	8.35406e-27	9.05237e-26
Cre01.g053800.t1.1	-1.01971	down	9.06707e-06	2.73275e-05
Cre03.g169100.t1.1	-1.01748	down	1.32543e-07	4.83561e-07
Cre13.g585301.t1.1	-1.01744	down	1.49885e-37	2.31928e-36
Cre02.g105200.t1.2	-1.01705	down	1.06089e-55	2.66196e-54
Cre14.g626400.t1.2	-1.01703	down	2.04061e-09	8.65221e-09
Cre15.g643028.t1.1	-1.01607	down	2.08678e-05	6.0383e-05
Cre16.g680790.t1.1	-1.01599	down	5.84247e-15	3.62988e-14
Cre13.g606900.t1.2	-1.01537	down	2.69882e-45	5.15988e-44
Cre09.g388355.t1.1	-1.01475	down	1.48767e-10	6.83397e-10
Cre11.g467632.t1.1	-1.01475	down	1.78005e-06	5.81727e-06
Cre16.g689087.t1.1	-1.01448	down	1.35187e-17	9.73869e-17
Cre12.g535100.t1.2	-1.01426	down	1.33744e-59	3.67547e-58
Cre07.g333000.t1.1	-1.01282	down	5.80004e-22	5.20001e-21
Cre16.g691103.t1.1	-1.01237	down	4.49115e-29	5.25779e-28
Cre13.g603300.t1.2	-1.01135	down	0.00926946	0.0178119
Cre03.g177500.t1.1	-1.01099	down	7.17833e-09	2.91511e-08
Cre09.g399550.t1.2	-1.00952	down	3.76419e-30	4.61839e-29
Cre04.g224400.t1.1	-1.00885	down	4.71339e-30	5.72886e-29
Cre02.g080550.t1.1	-1.00866	down	3.48629e-07	1.22185e-06
Cre07.g322900.t1.1	-1.00788	down	4.82199e-07	1.67081e-06
Cre05.g243151.t1.1	-1.00641	down	5.11203e-22	4.5964e-21
Cre04.g217938.t1.1	-1.00639	down	9.08504e-05	0.00024059
Cre11.g467649.t1.1	-1.00637	down	2.46057e-50	5.36232e-49
Cre09.g388353.t1.1	-1.00585	down	3.63457e-10	1.62928e-09
Cre07.g328750.t1.2	-1.00566	down	5.77434e-18	4.24614e-17
Cre10.g441850.t1.1	-1.00551	down	2.10154e-10	9.55257e-10
Cre12.g498650.t1.2	-1.00483	down	1.31033e-22	1.20957e-21
Cre02.g145950.t1.2	-1.00455	down	1.60603e-12	8.46589e-12
Cre11.g479450.t1.1	-1.00388	down	4.06648e-30	4.97362e-29
Cre02.g105250.t1.1	-1.00315	down	5.04071e-05	0.000138428
Cre02.g096950.t1.2	-1.00263	down	0.0045703	0.00934098
Cre01.g028300.t1.2	-1.00258	down	8.53048e-55	2.08669e-53
Cre05.g246377.t1.1	-1.00237	down	1.70289e-08	6.7091e-08
Cre12.g546600.t1.1	-1.00222	down	0.00406918	0.00838924
Cre05.g232751.t1.1	-1.00214	down	1.07826e-10	5.00638e-10
Cre10.g456050.t2.1	-1.00171	down	8.34461e-25	8.39959e-24
Cre05.g241950.t1.2	-1.00169	down	7.29659e-41	1.24666e-39
Cre05.g241350.t1.1	-1.00116	down	8.02199e-12	4.03221e-11
Cre01.g010832.t1.1	-1.00063	down	9.88034e-42	1.72984e-40
Cre03.g148850.t1.1	-1.0004	down	0.0118663	0.0222691
Cre12.g497950.t1.2	-1.00014	down	2.31663e-15	1.47158e-14
Cre03.g179250.t1.2	-1.00012	down	6.74223e-19	5.19058e-18
Cre09.g399300.t1.2	1.00028	up	1.64589e-24	1.64084e-23
Cre07.g350500.t1.2	1.00053	up	7.46367e-36	1.09716e-34
Cre01.g017850.t1.2	1.00081	up	5.78386e-37	8.80979e-36
Cre12.g522450.t1.2	1.0013	up	3.07209e-12	1.58718e-11
Cre14.g633400.t1.1	1.00148	up	3.89806e-05	0.000108367
Cre16.g670950.t1.2	1.00171	up	8.00869e-39	1.29184e-37
Cre12.g543303.t2.1	1.00205	up	2.58028e-13	1.42625e-12
Cre09.g401219.t1.1	1.00223	up	4.15254e-16	2.75223e-15
Cre06.g303700.t1.2	1.00246	up	2.73481e-17	1.93523e-16
Cre06.g251150.t1.2	1.00342	up	2.99802e-46	5.89838e-45
Cre12.g561200.t1.1	1.00349	up	1.80146e-17	1.2841e-16
Cre12.g544050.t1.1	1.00401	up	1.4901e-46	2.96535e-45
Cre06.g311750.t1.1	1.00432	up	2.61869e-19	2.05979e-18
Cre17.g727700.t1.1	1.00444	up	2.91152e-60	8.1158e-59
Cre09.g388393.t1.1	1.00469	up	0.000143965	0.000371463
Cre26.g757097.t1.1	1.00475	up	3.29124e-08	1.26847e-07
Cre12.g555000.t1.1	1.00557	up	1.04021e-09	4.50865e-09
Cre02.g095092.t1.1	1.00586	up	8.53378e-56	2.1482e-54
Cre12.g486000.t1.2	1.00686	up	0.00216933	0.00470002
Cre06.g276001.t1.1	1.00706	up	1.10343e-17	7.98959e-17
Cre16.g650200.t1.1	1.00736	up	0.00973924	0.0186113
Cre01.g054000.t1.2	1.00764	up	2.20139e-24	2.18346e-23
Cre10.g431800.t1.2	1.0082	up	5.51681e-26	5.80047e-25
Cre16.g687150.t1.1	1.0083	up	3.28638e-05	9.25341e-05
Cre01.g007050.t1.2	1.00831	up	3.88665e-36	5.78432e-35
Cre17.g716500.t2.1	1.00868	up	2.03274e-08	7.94238e-08
Cre06.g250902.t1.1	1.00874	up	1.03895e-41	1.81694e-40
Cre06.g255950.t1.1	1.00879	up	4.56489e-11	2.18057e-10
Cre16.g694704.t1.1	1.00893	up	0.000381846	0.000930226
Cre06.g267600.t2.1	1.00915	up	1.953e-56	4.9888e-55
Cre12.g503050.t1.1	1.00985	up	0.0110012	0.0207758
Cre16.g686300.t1.2	1.01002	up	1.78744e-05	5.2079e-05
Cre01.g009450.t1.1	1.01093	up	2.35515e-12	1.22613e-11
Cre08.g379050.t1.1	1.01122	up	1.34727e-07	4.91185e-07
Cre12.g537641.t1.1	1.0113	up	6.6401e-22	5.93609e-21
Cre13.g578451.t1.1	1.01156	up	2.94029e-48	6.06829e-47
Cre12.g556802.t1.1	1.01251	up	1.12852e-05	3.36548e-05
Cre03.g189400.t1.2	1.01275	up	2.78831e-22	2.53485e-21
Cre02.g143667.t1.1	1.01366	up	5.01754e-21	4.29343e-20
Cre07.g342650.t1.1	1.0146	up	5.31464e-14	3.06487e-13
Cre12.g535700.t1.1	1.01556	up	2.16563e-11	1.05717e-10
Cre07.g314100.t1.2	1.016	up	1.61653e-25	1.66592e-24
Cre03.g189450.t1.2	1.01652	up	1.15432e-21	1.02255e-20
Cre09.g400750.t1.2	1.01834	up	7.61973e-12	3.83125e-11
Cre03.g163250.t1.1	1.01835	up	0.00204649	0.00445841
Cre11.g467589.t1.1	1.0193	up	4.44686e-20	3.62211e-19
Cre16.g648800.t1.1	1.01933	up	0.000505653	0.00120956
Cre16.g684000.t1.1	1.01963	up	0.0131995	0.0245434
Cre01.g000600.t1.2	1.01967	up	1.67066e-18	1.26247e-17
Cre10.g435550.t1.2	1.01992	up	6.53381e-26	6.83288e-25
Cre16.g663900.t1.2	1.01995	up	1.35709e-53	3.23832e-52
Cre11.g475050.t1.2	1.02028	up	8.85076e-13	4.73113e-12
Cre10.g462050.t1.1	1.02031	up	1.49088e-12	7.88022e-12
Cre05.g237400.t1.2	1.02046	up	1.1384e-39	1.88307e-38
Cre03.g150850.t1.2	1.02051	up	3.32796e-09	1.38653e-08
Cre08.g358539.t1.1	1.02089	up	3.20193e-20	2.62454e-19
Cre16.g687550.t1.1	1.02129	up	1.78453e-18	1.34591e-17
Cre06.g269100.t1.1	1.02143	up	5.79414e-05	0.000157895
Cre10.g461050.t1.2	1.02169	up	2.16764e-48	4.4975e-47
Cre11.g467527.t1.1	1.02214	up	8.1742e-35	1.16214e-33
Cre02.g103750.t1.2	1.02234	up	2.37316e-05	6.81507e-05
Cre16.g658450.t1.2	1.0224	up	2.09995e-21	1.83828e-20
Cre03.g205921.t1.1	1.02403	up	7.50931e-13	4.03344e-12
Cre10.g430300.t1.2	1.0248	up	5.12088e-20	4.16242e-19
Cre17.g734500.t1.2	1.02538	up	2.22946e-54	5.4027e-53
Cre04.g214100.t1.2	1.02542	up	2.0285e-15	1.29171e-14
Cre03.g207825.t2.1	1.02589	up	1.61818e-08	6.38504e-08
Cre01.g001501.t1.1	1.02627	up	4.79939e-06	1.49329e-05
Cre16.g651801.t1.1	1.02644	up	2.6597e-05	7.58621e-05
Cre06.g278210.t1.1	1.02646	up	1.53437e-34	2.16563e-33
Cre07.g320100.t1.1	1.0267	up	2.66393e-05	7.5952e-05
Cre16.g658950.t1.1	1.0271	up	1.52745e-14	9.22151e-14
Cre09.g393900.t2.1	1.02751	up	1.35801e-49	2.89079e-48
Cre07.g325712.t1.1	1.0276	up	1.07398e-37	1.6718e-36
Cre10.g417750.t1.1	1.02768	up	4.01239e-46	7.86428e-45
Cre08.g376800.t1.1	1.02784	up	1.01606e-10	4.73169e-10
Cre07.g354550.t1.1	1.02786	up	0.000708285	0.00165663
Cre07.g355650.t1.1	1.02802	up	1.27098e-07	4.64784e-07
Cre13.g562000.t1.1	1.02859	up	9.54094e-16	6.18415e-15
Cre14.g615000.t1.1	1.02972	up	2.07217e-42	3.67333e-41
Cre10.g456851.t1.1	1.02975	up	1.66577e-10	7.62067e-10
Cre08.g375650.t1.1	1.03024	up	0.000147314	0.000379476
Cre07.g339700.t1.2	1.03239	up	8.49876e-53	1.99139e-51
Cre03.g152800.t1.2	1.03258	up	3.40523e-16	2.2656e-15
Cre10.g442400.t1.2	1.03268	up	1.07925e-27	1.20207e-26
Cre07.g345600.t1.1	1.03298	up	2.65707e-22	2.41837e-21
Cre04.g215000.t1.2	1.03382	up	1.3841e-33	1.89184e-32
Cre02.g106800.t1.2	1.03404	up	4.69752e-12	2.3944e-11
Cre06.g273700.t1.2	1.03406	up	3.91038e-53	9.26012e-52
Cre17.g722300.t1.1	1.03459	up	6.08092e-56	1.5357e-54
Cre01.g036950.t1.2	1.03471	up	0.0075544	0.0147658
Cre01.g027600.t1.1	1.03474	up	3.14167e-05	8.87321e-05
Cre04.g222150.t1.2	1.03478	up	6.68313e-09	2.72181e-08
Cre12.g528950.t1.1	1.03523	up	1.85828e-27	2.05797e-26
Cre01.g054400.t1.1	1.03536	up	2.15613e-32	2.8496e-31
Cre01.g005850.t1.2	1.03777	up	1.55832e-13	8.73444e-13
Cre04.g222650.t1.1	1.03806	up	2.98537e-15	1.88561e-14
Cre07.g314550.t1.2	1.03845	up	1.32297e-16	8.95508e-16
Cre06.g262500.t1.2	1.0398	up	2.60909e-05	7.44866e-05
Cre13.g587700.t1.2	1.04104	up	1.54515e-10	7.08342e-10
Cre12.g557700.t1.2	1.0413	up	1.53941e-17	1.10438e-16
Cre03.g174476.t1.2	1.04217	up	0.000211485	0.0005328
Cre01.g015650.t1.2	1.04275	up	1.25519e-05	3.72471e-05
Cre07.g341850.t1.2	1.043	up	2.10165e-48	4.37222e-47
Cre06.g261200.t1.2	1.04303	up	1.95756e-17	1.39345e-16
Cre01.g000850.t1.2	1.04343	up	6.951e-44	1.27725e-42
Cre17.g732200.t1.2	1.04347	up	0.00349761	0.0073007
Cre03.g204750.t1.2	1.04447	up	1.24548e-05	3.69939e-05
Cre06.g269450.t1.2	1.04459	up	2.02413e-46	4.01273e-45
Cre11.g467781.t1.1	1.04476	up	1.34212e-65	4.14116e-64
Cre12.g501752.t1.1	1.04602	up	1.13044e-17	8.18135e-17
Cre16.g651750.t1.2	1.04614	up	4.37252e-35	6.26795e-34
Cre02.g079600.t1.2	1.04617	up	3.81633e-56	9.66927e-55
Cre16.g649350.t1.1	1.04626	up	7.33611e-25	7.40838e-24
Cre06.g277500.t1.2	1.047	up	1.14247e-05	3.40643e-05
Cre10.g437450.t1.2	1.04711	up	4.39367e-27	4.78422e-26
Cre12.g495300.t1.2	1.0475	up	2.43703e-19	1.91981e-18
Cre06.g278193.t1.1	1.04759	up	5.52073e-05	0.00015084
Cre16.g675050.t1.1	1.04899	up	0.00245206	0.00525992
Cre07.g334800.t1.2	1.05037	up	7.73197e-48	1.5811e-46
Cre17.g729650.t1.2	1.05109	up	1.03567e-10	4.81584e-10
Cre07.g315400.t1.1	1.05176	up	1.04116e-12	5.54453e-12
Cre13.g581900.t1.1	1.05204	up	1.48651e-41	2.58802e-40
Cre06.g292050.t1.2	1.05225	up	1.81409e-25	1.86705e-24
Cre09.g402650.t1.2	1.05228	up	7.2209e-12	3.63894e-11
Cre02.g090400.t1.2	1.05273	up	2.53506e-08	9.85317e-08
Cre04.g213251.t1.1	1.05315	up	7.64072e-26	7.97439e-25
Cre14.g629050.t1.2	1.05321	up	8.58001e-33	1.14366e-31
Cre07.g315900.t1.2	1.05325	up	1.88559e-14	1.13048e-13
Cre06.g278350.t1.1	1.05329	up	2.52505e-26	2.69119e-25
Cre06.g278249.t1.1	1.05408	up	9.21159e-11	4.30003e-10
Cre03.g146087.t1.1	1.05472	up	1.38713e-10	6.39098e-10
Cre12.g495957.t1.1	1.05477	up	0.0150434	0.0276259
Cre03.g168100.t1.2	1.05533	up	7.90969e-25	7.96695e-24
Cre03.g169000.t1.2	1.05612	up	2.39425e-14	1.42339e-13
Cre13.g591750.t1.1	1.05634	up	2.54979e-32	3.35848e-31
Cre06.g286400.t1.2	1.05688	up	4.17757e-12	2.13917e-11
Cre16.g653500.t1.1	1.05709	up	0.000861168	0.00198708
Cre03.g170428.t1.2	1.05766	up	3.00923e-14	1.77478e-13
Cre13.g587050.t1.2	1.05786	up	1.14752e-50	2.52196e-49
Cre06.g287250.t1.2	1.05789	up	4.25937e-08	1.62392e-07
Cre13.g589150.t1.1	1.05814	up	2.67449e-05	7.62281e-05
Cre09.g400050.t1.1	1.05868	up	1.55721e-40	2.64031e-39
Cre02.g107750.t1.2	1.05957	up	2.50328e-47	5.0526e-46
Cre01.g040300.t1.2	1.06029	up	6.23908e-31	7.85912e-30
Cre16.g680350.t1.2	1.06047	up	7.70861e-20	6.20995e-19
Cre06.g291650.t1.2	1.06133	up	2.56206e-33	3.47753e-32
Cre02.g111750.t1.2	1.06285	up	6.62344e-17	4.57881e-16
Cre01.g036350.t1.1	1.06291	up	1.5349e-06	5.04895e-06
Cre03.g174700.t1.1	1.06293	up	0.00758074	0.014808
Cre12.g549850.t1.1	1.06357	up	2.34483e-05	6.73993e-05
Cre07.g347850.t1.1	1.06377	up	8.90613e-11	4.16118e-10
Cre09.g397250.t1.2	1.06379	up	1.81046e-72	6.45551e-71
Cre10.g459226.t1.1	1.06695	up	0.00355026	0.00740169
Cre06.g259700.t1.2	1.0671	up	0.000420073	0.00101782
Cre07.g319750.t1.2	1.06724	up	2.79457e-05	7.94472e-05
Cre07.g339750.t2.1	1.0678	up	3.2487e-64	9.75361e-63
Cre06.g284500.t1.2	1.06853	up	2.23883e-13	1.24192e-12
Cre03.g170750.t1.2	1.06856	up	1.61621e-14	9.73851e-14
Cre01.g047650.t1.2	1.06874	up	3.19188e-07	1.12245e-06
Cre17.g702500.t1.2	1.06877	up	2.84513e-48	5.87968e-47
Cre06.g278224.t1.1	1.06915	up	0.0178164	0.0322209
Cre07.g319250.t1.1	1.06927	up	0.000206732	0.000521752
Cre02.g142950.t1.2	1.07018	up	7.91154e-09	3.20118e-08
Cre16.g684250.t1.1	1.07067	up	1.10155e-38	1.76952e-37
Cre01.g002050.t1.1	1.07093	up	9.68874e-07	3.25156e-06
Cre02.g076300.t1.1	1.07229	up	4.71006e-27	5.12157e-26
Cre07.g331475.t1.1	1.07326	up	0.000679233	0.00159347
Cre17.g701500.t1.2	1.07445	up	1.34951e-32	1.78962e-31
Cre03.g154400.t1.2	1.07445	up	3.09896e-31	3.96129e-30
Cre11.g467680.t1.1	1.07448	up	1.975e-18	1.48741e-17
Cre01.g044450.t1.1	1.07458	up	5.61901e-05	0.000153391
Cre14.g620900.t1.2	1.07498	up	5.2156e-09	2.14149e-08
Cre06.g308850.t1.2	1.075	up	2.2232e-44	4.15869e-43
Cre10.g465400.t1.2	1.07528	up	0.00165464	0.00365969
Cre16.g683259.t1.1	1.07622	up	6.72461e-11	3.17716e-10
Cre06.g306000.t1.1	1.07657	up	3.70267e-11	1.78291e-10
Cre05.g234150.t1.1	1.07677	up	9.49426e-08	3.51067e-07
Cre04.g221200.t1.1	1.07736	up	2.24002e-24	2.21754e-23
Cre03.g205050.t1.2	1.07841	up	8.4131e-09	3.39531e-08
Cre12.g535019.t1.2	1.07842	up	8.71007e-06	2.62973e-05
Cre16.g680232.t1.1	1.08	up	3.55231e-13	1.94491e-12
Cre13.g564000.t1.2	1.08063	up	9.96198e-09	3.99556e-08
Cre10.g458450.t1.1	1.08133	up	6.84921e-54	1.63939e-52
Cre03.g153050.t1.1	1.082	up	4.10087e-27	4.47477e-26
Cre01.g041351.t1.1	1.08214	up	9.55622e-06	2.87573e-05
Cre08.g366050.t1.2	1.08373	up	0.0120391	0.0225717
Cre17.g747347.t1.1	1.08452	up	1.51266e-14	9.14287e-14
Cre07.g339554.t1.2	1.08462	up	2.93794e-06	9.36752e-06
Cre01.g033832.t1.1	1.08695	up	9.12346e-27	9.8655e-26
Cre17.g733650.t1.1	1.08752	up	4.47846e-14	2.59901e-13
Cre17.g696250.t1.1	1.08777	up	3.38601e-62	9.77052e-61
Cre17.g732250.t1.1	1.088	up	1.04768e-39	1.73854e-38
Cre06.g278264.t1.1	1.08812	up	4.07756e-30	4.98326e-29
Cre06.g306021.t1.1	1.08902	up	0.000438205	0.00105879
Cre16.g655650.t1.1	1.08979	up	3.67817e-06	1.16113e-05
Cre09.g388500.t1.2	1.08989	up	8.56307e-37	1.29922e-35
Cre14.g616200.t1.2	1.0912	up	3.56198e-06	1.12559e-05
Cre03.g145867.t1.1	1.09219	up	0.00953157	0.0182458
Cre09.g387050.t1.2	1.09235	up	3.73031e-18	2.77053e-17
Cre09.g405000.t1.2	1.09294	up	0.00238628	0.00513295
Cre17.g729450.t1.2	1.093	up	1.02522e-66	3.24693e-65
Cre01.g036400.t1.2	1.09305	up	1.16889e-31	1.51276e-30
Cre03.g144987.t1.1	1.09321	up	3.29495e-18	2.4542e-17
Cre17.g712300.t1.1	1.09404	up	2.53562e-42	4.48978e-41
Cre01.g020950.t1.2	1.09412	up	8.68201e-27	9.40118e-26
Cre17.g716050.t1.1	1.09448	up	8.62703e-29	1.00318e-27
Cre12.g538900.t1.2	1.09483	up	2.02848e-09	8.60309e-09
Cre10.g427700.t1.2	1.09487	up	7.32259e-48	1.49935e-46
Cre09.g395843.t1.1	1.09511	up	3.09996e-09	1.29431e-08
Cre03.g144424.t1.1	1.09717	up	8.65947e-08	3.21726e-07
Cre09.g404100.t1.2	1.09889	up	7.16476e-35	1.02049e-33
Cre07.g316050.t1.2	1.09895	up	3.44843e-24	3.39012e-23
Cre10.g443500.t1.2	1.09899	up	2.39075e-29	2.83506e-28
Cre14.g610900.t1.1	1.09905	up	7.01685e-08	2.62702e-07
Cre01.g010848.t1.1	1.09927	up	3.03394e-25	3.09593e-24
Cre15.g635100.t1.2	1.09976	up	7.84447e-41	1.3388e-39
Cre06.g292800.t1.1	1.10015	up	2.34647e-44	4.37877e-43
Cre02.g074250.t1.1	1.10025	up	1.71143e-17	1.2216e-16
Cre11.g477950.t1.1	1.10031	up	3.34996e-10	1.5056e-09
Cre16.g687650.t1.1	1.10143	up	2.15715e-24	2.14094e-23
Cre02.g106750.t1.2	1.10187	up	1.09834e-14	6.701e-14
Cre09.g407120.t1.2	1.10196	up	2.91044e-27	3.18473e-26
Cre05.g246250.t1.1	1.10223	up	6.20753e-08	2.33976e-07
Cre06.g290000.t1.1	1.10262	up	2.50281e-45	4.791e-44
Cre03.g160000.t2.1	1.10348	up	2.1552e-21	1.88559e-20
Cre10.g449150.t1.1	1.1044	up	2.76548e-09	1.15932e-08
Cre03.g204800.t1.2	1.10445	up	8.96184e-10	3.89848e-09
Cre10.g430150.t1.2	1.10505	up	1.62683e-56	4.16928e-55
Cre06.g263700.t1.1	1.10524	up	0.000249949	0.000623152
Cre11.g481200.t1.2	1.10614	up	1.08499e-21	9.62226e-21
Cre16.g650050.t1.2	1.10623	up	1.51521e-21	1.3339e-20
Cre14.g610599.t1.1	1.1068	up	4.32653e-14	2.51646e-13
Cre01.g014800.t1.1	1.10699	up	2.36049e-28	2.69065e-27
Cre10.g434250.t1.2	1.10737	up	1.10606e-18	8.4608e-18
Cre12.g503950.t1.2	1.10747	up	1.05697e-25	1.09579e-24
Cre05.g239300.t1.1	1.10787	up	8.09021e-18	5.899e-17
Cre01.g023050.t1.2	1.10856	up	1.77549e-12	9.33706e-12
Cre02.g087600.t1.1	1.1091	up	1.49865e-59	4.10402e-58
Cre16.g662650.t1.1	1.10971	up	8.71334e-07	2.93496e-06
Cre17.g712900.t1.1	1.11006	up	1.69847e-41	2.94062e-40
Cre14.g609010.t1.1	1.11014	up	0.000216135	0.000543547
Cre01.g052601.t1.1	1.11044	up	7.87946e-15	4.85863e-14
Cre01.g013100.t1.1	1.11079	up	3.5993e-07	1.25976e-06
Cre09.g417200.t1.2	1.11082	up	6.1166e-32	8.00243e-31
Cre13.g586350.t1.1	1.11112	up	8.74878e-18	6.36728e-17
Cre01.g002250.t1.2	1.11155	up	4.24573e-61	1.1985e-59
Cre02.g076800.t1.2	1.11159	up	2.29089e-22	2.09365e-21
Cre08.g373000.t1.2	1.1121	up	8.02493e-20	6.45224e-19
Cre07.g349300.t1.2	1.11222	up	3.39597e-20	2.7792e-19
Cre13.g570951.t1.1	1.11225	up	6.89553e-08	2.5847e-07
Cre12.g500900.t1.1	1.11354	up	5.71562e-12	2.90101e-11
Cre15.g634550.t1.1	1.11391	up	3.96722e-51	8.86905e-50
Cre12.g504950.t1.2	1.11423	up	2.63434e-55	6.51559e-54
Cre03.g199300.t1.2	1.11572	up	1.82275e-06	5.94934e-06
Cre01.g043400.t1.2	1.11636	up	1.4578e-14	8.82836e-14
Cre08.g364600.t1.2	1.11669	up	0.00629234	0.0124933
Cre07.g325500.t1.1	1.11852	up	2.69411e-58	7.176e-57
Cre08.g384600.t1.2	1.11889	up	6.02012e-15	3.7343e-14
Cre13.g581801.t1.1	1.11892	up	0.00181021	0.00398288
Cre17.g746697.t1.1	1.11923	up	1.34517e-17	9.69496e-17
Cre05.g240050.t1.1	1.11983	up	4.87949e-06	1.51556e-05
Cre09.g394450.t1.2	1.12003	up	4.72912e-37	7.23152e-36
Cre09.g393173.t1.1	1.12087	up	1.7495e-70	6.03115e-69
Cre12.g539100.t1.1	1.12118	up	2.82908e-39	4.62567e-38
Cre17.g728100.t1.2	1.12194	up	1.4138e-33	1.93074e-32
Cre17.g721000.t1.2	1.12226	up	3.87244e-35	5.56645e-34
Cre16.g671400.t1.2	1.12385	up	0.00878196	0.0169693
Cre12.g525150.t1.2	1.12431	up	1.73453e-12	9.12779e-12
Cre01.g050050.t1.2	1.12491	up	1.5414e-17	1.1053e-16
Cre09.g395650.t1.1	1.12571	up	8.26337e-53	1.93915e-51
Cre02.g084300.t1.2	1.12576	up	2.76304e-29	3.26659e-28
Cre12.g551950.t1.2	1.1261	up	1.12451e-51	2.57299e-50
Cre06.g299850.t1.1	1.12711	up	1.98984e-11	9.73185e-11
Cre17.g747797.t1.1	1.12746	up	7.33287e-15	4.52877e-14
Cre10.g449800.t1.1	1.12762	up	1.60461e-08	6.33629e-08
Cre17.g702150.t1.2	1.12774	up	2.92726e-44	5.44302e-43
Cre04.g213250.t1.2	1.12791	up	4.95811e-54	1.1904e-52
Cre03.g168650.t1.1	1.12912	up	0.00411498	0.00847247
Cre01.g055200.t1.2	1.1293	up	6.76671e-11	3.19512e-10
Cre17.g710850.t1.2	1.1301	up	2.79536e-05	7.94552e-05
Cre01.g040050.t1.1	1.13034	up	3.7755e-10	1.68954e-09
Cre01.g063267.t1.1	1.1307	up	1.75323e-22	1.60794e-21
Cre10.g430800.t1.1	1.131	up	7.94276e-34	1.09236e-32
Cre05.g234653.t1.1	1.1311	up	0.00963124	0.018423
Cre02.g082050.t1.1	1.132	up	6.40641e-10	2.81038e-09
Cre08.g382300.t1.2	1.13211	up	1.31682e-41	2.29515e-40
Cre03.g190700.t1.2	1.13395	up	0.000348288	0.000853842
Cre12.g556550.t1.1	1.13481	up	0.000266308	0.000661399
Cre13.g565600.t1.1	1.13565	up	2.46709e-49	5.23024e-48
Cre02.g081550.t1.2	1.13575	up	3.87678e-22	3.51209e-21
Cre06.g262350.t1.2	1.13709	up	1.1547e-05	3.4409e-05
Cre03.g197000.t1.2	1.13732	up	1.11971e-39	1.85413e-38
Cre06.g278136.t1.1	1.13737	up	3.0695e-06	9.76899e-06
Cre06.g269300.t1.2	1.13771	up	1.52563e-10	6.99805e-10
Cre09.g395000.t1.2	1.13802	up	3.9141e-09	1.62335e-08
Cre09.g401738.t1.1	1.13877	up	1.45123e-20	1.21055e-19
Cre03.g204250.t1.2	1.13891	up	6.47992e-32	8.46355e-31
Cre13.g602901.t1.1	1.13907	up	3.02704e-07	1.06786e-06
Cre06.g275300.t1.2	1.13982	up	2.68906e-16	1.7991e-15
Cre10.g434350.t1.1	1.14146	up	1.53749e-17	1.10402e-16
Cre05.g241632.t1.1	1.14238	up	2.48311e-10	1.12248e-09
Cre13.g577650.t1.1	1.14383	up	0.0230104	0.0406471
Cre17.g735600.t1.2	1.14392	up	0.00227595	0.00491257
Cre11.g476550.t1.2	1.14425	up	6.5182e-55	1.602e-53
Cre02.g113550.t1.2	1.14441	up	4.48669e-39	7.25977e-38
Cre14.g629300.t1.1	1.14447	up	1.26896e-16	8.61191e-16
Cre17.g710100.t1.1	1.14508	up	6.02669e-11	2.85869e-10
Cre16.g688050.t1.1	1.14527	up	1.61271e-41	2.80461e-40
Cre06.g288400.t1.1	1.14575	up	7.88648e-07	2.66914e-06
Cre16.g675400.t1.1	1.14681	up	2.22629e-22	2.03699e-21
Cre12.g513750.t1.1	1.14879	up	2.32183e-49	4.92899e-48
Cre13.g606550.t1.1	1.14928	up	4.10814e-12	2.105e-11
Cre13.g564583.t2.1	1.15015	up	3.31318e-05	9.3255e-05
Cre14.g628150.t1.1	1.1503	up	8.7295e-13	4.66791e-12
Cre09.g389615.t1.1	1.1505	up	1.04746e-06	3.50397e-06
Cre08.g375350.t1.2	1.15127	up	1.17523e-12	6.23931e-12
Cre01.g014350.t1.2	1.15137	up	2.43457e-41	4.20105e-40
Cre11.g467588.t1.1	1.15149	up	4.16317e-23	3.92679e-22
Cre13.g580950.t1.1	1.15165	up	1.17158e-18	8.94883e-18
Cre16.g664350.t1.2	1.15211	up	1.05949e-50	2.33507e-49
Cre10.g419750.t1.2	1.15241	up	3.87772e-11	1.86374e-10
Cre03.g200095.t1.1	1.15302	up	6.54993e-12	3.3126e-11
Cre06.g278277.t1.1	1.15376	up	3.32839e-14	1.95267e-13
Cre13.g565260.t1.1	1.1538	up	2.76087e-33	3.73113e-32
Cre02.g092050.t1.1	1.15383	up	7.9029e-16	5.14596e-15
Cre03.g174076.t1.1	1.15394	up	0.0168758	0.0306793
Cre11.g467587.t1.1	1.15618	up	4.62444e-14	2.67874e-13
Cre17.g746297.t1.1	1.15674	up	9.3501e-08	3.46147e-07
Cre08.g359300.t1.2	1.15747	up	1.89141e-55	4.70797e-54
Cre03.g204602.t1.1	1.1576	up	6.45267e-05	0.000174558
Cre12.g530800.t1.1	1.15763	up	1.8391e-12	9.65203e-12
Cre01.g069107.t1.1	1.15892	up	1.69993e-19	1.34595e-18
Cre08.g378450.t1.1	1.15939	up	0.000124297	0.000323231
Cre04.g225450.t1.2	1.15973	up	0.000294365	0.00072714
Cre07.g343250.t1.1	1.15987	up	1.3407e-10	6.18621e-10
Cre02.g095142.t1.1	1.15996	up	0.0213942	0.0380206
Cre06.g255626.t1.1	1.16	up	2.82687e-05	8.02774e-05
Cre03.g148500.t1.2	1.16015	up	1.2536e-08	4.99453e-08
Cre07.g345850.t1.2	1.16024	up	8.3565e-06	2.52886e-05
Cre13.g567075.t1.1	1.16071	up	0.000775442	0.00180109
Cre18.g748397.t1.1	1.16125	up	4.0164e-27	4.38567e-26
Cre05.g248150.t1.2	1.16161	up	1.02169e-09	4.42961e-09
Cre12.g510800.t1.2	1.16191	up	3.75907e-64	1.12642e-62
Cre12.g515950.t1.2	1.16216	up	9.05523e-20	7.2619e-19
Cre03.g144164.t1.1	1.16251	up	1.37899e-51	3.12317e-50
Cre17.g726450.t1.2	1.16313	up	1.84967e-27	2.0499e-26
Cre17.g732050.t2.1	1.16317	up	2.51998e-27	2.76913e-26
Cre13.g564151.t1.1	1.16326	up	0.0123789	0.0231337
Cre10.g423700.t1.1	1.16434	up	1.55422e-08	6.14044e-08
Cre06.g281563.t1.1	1.16449	up	5.53814e-07	1.90497e-06
Cre16.g694202.t1.1	1.16574	up	9.5138e-11	4.43446e-10
Cre43.g760547.t1.1	1.16632	up	1.68758e-17	1.20568e-16
Cre06.g278228.t1.1	1.16668	up	2.36192e-07	8.40453e-07
Cre16.g672800.t1.2	1.16802	up	7.23181e-25	7.30778e-24
Cre12.g556450.t1.1	1.16814	up	2.20499e-24	2.18564e-23
Cre02.g147000.t1.1	1.1686	up	1.53385e-39	2.52115e-38
Cre12.g521000.t1.1	1.16867	up	3.73579e-50	8.09611e-49
Cre12.g486450.t1.2	1.16882	up	1.92334e-14	1.15178e-13
Cre07.g325734.t1.1	1.16883	up	4.4663e-58	1.17956e-56
Cre03.g185100.t1.1	1.169	up	1.83605e-10	8.37511e-10
Cre16.g691351.t1.1	1.16919	up	1.65968e-45	3.19668e-44
Cre12.g496300.t1.1	1.16969	up	3.1354e-07	1.10409e-06
Cre19.g750697.t1.1	1.16972	up	3.90538e-11	1.8753e-10
Cre08.g382575.t1.1	1.17029	up	1.10763e-05	3.30825e-05
Cre02.g079750.t1.1	1.17183	up	5.92135e-51	1.31621e-49
Cre02.g091400.t1.1	1.17203	up	1.11269e-20	9.35167e-20
Cre09.g394843.t1.1	1.17218	up	3.63035e-11	1.74917e-10
Cre16.g676300.t1.1	1.1729	up	1.05422e-26	1.13839e-25
Cre12.g509650.t1.2	1.17297	up	3.49399e-62	1.00635e-60
Cre11.g467604.t1.1	1.17388	up	2.0374e-08	7.95857e-08
Cre17.g726250.t1.2	1.17447	up	1.12703e-05	3.36167e-05
Cre04.g222450.t1.1	1.17587	up	0.00178025	0.00392138
Cre15.g636650.t1.2	1.1762	up	0.000875554	0.00201848
Cre03.g183850.t1.2	1.18075	up	7.25458e-55	1.78017e-53
Cre10.g424450.t1.2	1.1814	up	1.1478e-22	1.06458e-21
Cre16.g651950.t1.2	1.18162	up	2.5393e-05	7.26139e-05
Cre02.g106700.t1.1	1.18172	up	1.30709e-33	1.78972e-32
Cre12.g509050.t1.1	1.18217	up	2.98877e-59	8.09931e-58
Cre09.g407300.t1.1	1.18564	up	8.04701e-15	4.95607e-14
Cre11.g478300.t1.1	1.1857	up	1.84412e-11	9.04758e-11
Cre12.g493000.t1.2	1.18618	up	2.86607e-24	2.82653e-23
Cre06.g266052.t1.1	1.18638	up	3.97384e-07	1.38617e-06
Cre09.g403000.t1.1	1.18666	up	1.92733e-05	5.59457e-05
Cre12.g518900.t1.2	1.18684	up	8.54815e-32	1.1109e-30
Cre12.g514400.t1.2	1.18696	up	8.3737e-23	7.80844e-22
Cre06.g278294.t1.1	1.1872	up	2.42463e-14	1.44036e-13
Cre06.g293950.t1.2	1.1877	up	3.75342e-48	7.70564e-47
Cre02.g097550.t1.2	1.18809	up	7.94257e-37	1.20743e-35
Cre09.g395732.t1.1	1.1887	up	6.61793e-44	1.21748e-42
Cre14.g613950.t2.1	1.18905	up	1.04025e-55	2.61437e-54
Cre04.g216700.t1.2	1.18959	up	2.21035e-14	1.31758e-13
Cre02.g095138.t1.1	1.18964	up	1.258e-06	4.1751e-06
Cre11.g469450.t1.1	1.18984	up	0.0100591	0.0191488
Cre08.g362900.t1.1	1.19001	up	9.77216e-21	8.23971e-20
Cre12.g511250.t1.2	1.19044	up	3.99432e-11	1.91624e-10
Cre24.g755697.t1.1	1.19094	up	6.81825e-05	0.000183824
Cre15.g643550.t1.2	1.19249	up	1.2289e-61	3.50067e-60
Cre03.g180300.t1.2	1.19357	up	4.37262e-12	2.23611e-11
Cre06.g278217.t1.1	1.19367	up	7.75415e-10	3.38256e-09
Cre16.g673001.t1.1	1.19535	up	2.50879e-62	7.29327e-61
Cre12.g553050.t1.2	1.19787	up	4.51536e-06	1.41055e-05
Cre03.g180450.t1.2	1.19788	up	1.07706e-30	1.34909e-29
Cre10.g464750.t1.2	1.19794	up	1.40944e-08	5.59254e-08
Cre11.g467634.t1.1	1.19812	up	1.33684e-15	8.59347e-15
Cre14.g625000.t1.1	1.19829	up	9.12764e-06	2.74935e-05
Cre05.g233305.t2.1	1.19844	up	8.55668e-59	2.2988e-57
Cre10.g436500.t1.2	1.19922	up	1.0093e-08	4.04291e-08
Cre01.g037150.t1.1	1.19923	up	2.43726e-37	3.75271e-36
Cre16.g686286.t1.1	1.19943	up	1.0662e-09	4.61616e-09
Cre10.g420537.t1.2	1.2006	up	7.29769e-17	5.02708e-16
Cre06.g249750.t1.1	1.20172	up	8.51544e-37	1.29325e-35
Cre10.g432900.t1.2	1.20241	up	5.27633e-62	1.5169e-60
Cre12.g534400.t1.1	1.20288	up	1.34802e-06	4.46247e-06
Cre06.g278129.t1.1	1.20319	up	3.09226e-10	1.3938e-09
Cre03.g160800.t1.2	1.20375	up	3.48731e-15	2.19375e-14
Cre06.g255350.t1.2	1.20379	up	6.35438e-16	4.1655e-15
Cre10.g440900.t1.2	1.20385	up	4.80347e-07	1.66513e-06
Cre10.g430501.t1.1	1.20388	up	8.72748e-65	2.65609e-63
Cre11.g467579.t1.1	1.20412	up	0.0176913	0.0320207
Cre09.g402500.t1.2	1.20458	up	2.83917e-76	1.09235e-74
Cre01.g025900.t1.2	1.20556	up	5.66695e-15	3.52505e-14
Cre13.g562062.t1.2	1.2062	up	3.00712e-12	1.55516e-11
Cre06.g278160.t1.1	1.20711	up	2.37804e-22	2.17202e-21
Cre12.g497700.t1.2	1.20739	up	6.13887e-19	4.73778e-18
Cre17.g721700.t1.2	1.20842	up	5.86918e-45	1.10987e-43
Cre16.g678549.t1.1	1.20861	up	2.66399e-05	7.5952e-05
Cre10.g421450.t1.1	1.20965	up	1.5481e-11	7.63855e-11
Cre08.g360801.t1.1	1.2097	up	3.33364e-60	9.27585e-59
Cre07.g323850.t1.2	1.21091	up	2.8952e-29	3.41248e-28
Cre10.g428678.t1.1	1.2122	up	3.81818e-41	6.54508e-40
Cre01.g052250.t1.2	1.21233	up	2.793e-48	5.77962e-47
Cre09.g395050.t1.1	1.21422	up	8.4376e-10	3.67453e-09
Cre09.g403550.t2.1	1.21474	up	6.56988e-36	9.70349e-35
Cre06.g278142.t1.1	1.21513	up	7.59862e-47	1.52187e-45
Cre03.g145447.t1.1	1.21621	up	1.0526e-19	8.41971e-19
Cre06.g275550.t1.1	1.21637	up	1.07017e-51	2.45226e-50
Cre17.g702451.t1.1	1.21663	up	0.026723	0.0464833
Cre12.g541800.t1.2	1.21683	up	2.31519e-35	3.35583e-34
Cre13.g567100.t1.1	1.21783	up	8.30017e-13	4.44597e-12
Cre16.g675851.t1.1	1.21809	up	0.000365462	0.000892575
Cre12.g549250.t1.1	1.21893	up	6.72491e-17	4.64278e-16
Cre07.g344172.t1.2	1.21993	up	1.45531e-16	9.84229e-16
Cre13.g563200.t1.1	1.22008	up	8.12568e-28	9.12207e-27
Cre03.g165550.t1.2	1.22054	up	6.92656e-07	2.36015e-06
Cre12.g548000.t1.2	1.2207	up	8.88601e-28	9.94697e-27
Cre06.g278206.t1.1	1.22115	up	1.55837e-37	2.40898e-36
Cre02.g095133.t1.1	1.22141	up	2.29572e-36	3.44291e-35
Cre12.g549002.t1.1	1.2221	up	3.0757e-05	8.69633e-05
Cre03.g194450.t1.1	1.22406	up	2.25403e-15	1.43356e-14
Cre09.g395880.t1.1	1.2242	up	5.98792e-57	1.54476e-55
Cre12.g549700.t1.2	1.22481	up	2.19454e-38	3.50004e-37
Cre16.g666050.t1.2	1.22482	up	1.4468e-60	4.04015e-59
Cre06.g304750.t1.2	1.22539	up	9.50203e-21	8.02062e-20
Cre03.g171600.t1.1	1.22576	up	2.42684e-17	1.72121e-16
Cre01.g025200.t1.2	1.22646	up	2.26187e-23	2.1543e-22
Cre07.g348250.t1.2	1.22822	up	6.75382e-16	4.41991e-15
Cre04.g222300.t1.1	1.22832	up	1.27652e-15	8.20912e-15
Cre17.g727650.t1.1	1.22865	up	2.71966e-19	2.13813e-18
Cre11.g467547.t1.1	1.22996	up	1.50806e-26	1.62171e-25
Cre13.g562350.t1.2	1.23024	up	1.45073e-14	8.78898e-14
Cre12.g532700.t1.1	1.2307	up	1.06487e-06	3.55916e-06
Cre10.g427200.t2.1	1.23088	up	1.46571e-07	5.32619e-07
Cre14.g622750.t1.1	1.23153	up	4.64635e-40	7.78488e-39
Cre02.g076200.t1.1	1.23306	up	7.50487e-10	3.27749e-09
Cre06.g278096.t1.1	1.23406	up	2.93401e-76	1.12605e-74
Cre01.g024100.t1.1	1.23479	up	8.50005e-11	3.9798e-10
Cre17.g698400.t1.2	1.23556	up	1.38643e-51	3.13546e-50
Cre03.g193550.t1.1	1.23622	up	0.000102793	0.00027024
Cre12.g523500.t1.2	1.23648	up	8.06996e-19	6.20662e-18
Cre03.g212417.t1.1	1.23651	up	3.45389e-05	9.69006e-05
Cre12.g509550.t1.1	1.2371	up	2.8467e-43	5.16383e-42
Cre06.g266950.t1.1	1.23773	up	2.85047e-27	3.12349e-26
Cre07.g340100.t1.2	1.23844	up	1.6705e-13	9.34238e-13
Cre15.g636350.t1.1	1.23904	up	3.60344e-06	1.138e-05
Cre03.g192350.t1.1	1.23944	up	9.93297e-30	1.19242e-28
Cre01.g027764.t1.2	1.23953	up	2.87897e-36	4.30106e-35
Cre09.g387356.t1.1	1.24001	up	8.1074e-10	3.53468e-09
Cre01.g039350.t1.2	1.24043	up	7.42802e-28	8.35693e-27
Cre02.g111800.t1.2	1.24115	up	1.27203e-17	9.18478e-17
Cre06.g278169.t1.1	1.24123	up	3.94537e-24	3.86647e-23
Cre01.g048750.t1.2	1.2417	up	1.81869e-34	2.55766e-33
Cre07.g334100.t1.1	1.24225	up	9.06848e-43	1.62982e-41
Cre11.g467661.t1.1	1.24265	up	2.40601e-05	6.90051e-05
Cre02.g145000.t1.1	1.24312	up	3.0847e-16	2.05497e-15
Cre12.g543303.t3.1	1.2438	up	4.75151e-30	5.7707e-29
Cre09.g415500.t1.1	1.24444	up	1.81499e-23	1.73717e-22
Cre02.g095077.t1.1	1.24446	up	1.97799e-76	7.64791e-75
Cre12.g550650.t1.2	1.24567	up	1.77503e-21	1.5591e-20
Cre06.g273500.t2.1	1.2472	up	3.0616e-19	2.39728e-18
Cre13.g566850.t1.2	1.24829	up	9.03817e-17	6.1959e-16
Cre07.g352300.t1.2	1.24863	up	8.24936e-15	5.07668e-14
Cre12.g544650.t1.1	1.2504	up	6.43931e-06	1.97126e-05
Cre16.g656300.t1.1	1.25079	up	1.86876e-38	2.9835e-37
Cre02.g074100.t1.2	1.25095	up	2.55631e-40	4.30621e-39
Cre12.g507550.t1.1	1.25228	up	7.1761e-36	1.05788e-34
Cre13.g602700.t1.1	1.25363	up	2.2887e-50	5.00176e-49
Cre12.g509600.t1.1	1.25594	up	1.46071e-20	1.21781e-19
Cre01.g055400.t1.2	1.25742	up	3.65563e-26	3.87496e-25
Cre06.g310350.t1.2	1.25766	up	4.74719e-36	7.04483e-35
Cre12.g559400.t1.1	1.25826	up	0.00145329	0.00324289
Cre08.g358576.t1.1	1.26058	up	3.1675e-07	1.11438e-06
Cre02.g092100.t1.2	1.26202	up	3.03762e-14	1.79085e-13
Cre05.g239650.t1.1	1.26225	up	2.82521e-19	2.21999e-18
Cre16.g682600.t1.1	1.26294	up	1.2562e-06	4.17092e-06
Cre11.g467724.t1.1	1.26344	up	2.91776e-28	3.31858e-27
Cre12.g532314.t1.2	1.26373	up	2.01691e-11	9.85498e-11
Cre01.g054900.t1.2	1.26401	up	3.69292e-15	2.31749e-14
Cre10.g447500.t1.1	1.26485	up	5.67272e-21	4.83546e-20
Cre05.g246552.t1.1	1.26601	up	2.50598e-46	4.94281e-45
Cre09.g406250.t1.1	1.26626	up	4.35776e-06	1.36406e-05
Cre01.g025500.t1.1	1.26629	up	1.39182e-05	4.10279e-05
Cre06.g251850.t1.2	1.26725	up	9.58719e-34	1.31619e-32
Cre09.g394701.t1.1	1.26809	up	2.82369e-47	5.69194e-46
Cre12.g560750.t1.1	1.26812	up	1.3089e-11	6.48705e-11
Cre01.g025950.t1.2	1.26839	up	0.0025816	0.00551728
Cre03.g156550.t1.1	1.26848	up	1.46561e-14	8.86877e-14
Cre02.g109800.t1.1	1.26863	up	4.77906e-10	2.11977e-09
Cre02.g141726.t1.1	1.26912	up	2.32132e-09	9.78913e-09
Cre12.g510850.t1.2	1.2693	up	7.64908e-68	2.48827e-66
Cre14.g615700.t1.1	1.2696	up	0.00018118	0.000461298
Cre03.g171650.t1.2	1.26991	up	8.65243e-08	3.21541e-07
Cre06.g257050.t1.1	1.27031	up	3.63206e-15	2.28113e-14
Cre13.g563006.t1.2	1.27058	up	1.0709e-89	5.33126e-88
Cre11.g467633.t1.1	1.27418	up	7.86633e-79	3.1429e-77
Cre16.g649600.t1.2	1.27435	up	4.77654e-43	8.6044e-42
Cre13.g564900.t1.2	1.27438	up	7.37496e-68	2.40411e-66
Cre10.g430000.t1.1	1.27483	up	4.12207e-39	6.69064e-38
Cre14.g633150.t1.1	1.27548	up	3.70126e-21	3.20584e-20
Cre09.g389208.t1.1	1.27597	up	2.71812e-66	8.50477e-65
Cre09.g411900.t1.1	1.2771	up	2.30018e-96	1.26202e-94
Cre02.g117300.t1.2	1.27764	up	6.36381e-11	3.01493e-10
Cre07.g337800.t1.2	1.27826	up	3.01358e-05	8.53155e-05
Cre07.g354301.t1.1	1.28045	up	1.26637e-08	5.04155e-08
Cre10.g464850.t1.2	1.2814	up	4.65845e-66	1.45176e-64
Cre11.g467585.t2.1	1.2823	up	1.80707e-28	2.07043e-27
Cre12.g513400.t1.1	1.28428	up	9.0983e-24	8.81652e-23
Cre10.g460350.t1.1	1.28573	up	2.15853e-17	1.53371e-16
Cre03.g184900.t1.2	1.28608	up	2.3683e-06	7.6167e-06
Cre06.g264500.t1.2	1.28673	up	2.64243e-09	1.10922e-08
Cre10.g442150.t1.1	1.28717	up	5.9474e-05	0.000161817
Cre12.g484200.t1.2	1.28788	up	5.91142e-82	2.55157e-80
Cre01.g030900.t1.1	1.28828	up	9.97694e-05	0.000263002
Cre01.g048900.t1.1	1.28838	up	2.786e-16	1.86076e-15
Cre17.g712350.t1.1	1.28895	up	7.21615e-30	8.70295e-29
Cre16.g669452.t1.1	1.28936	up	4.11365e-06	1.29206e-05
Cre08.g358530.t1.1	1.28944	up	5.91715e-14	3.39849e-13
Cre09.g389467.t1.1	1.28957	up	1.31367e-20	1.09875e-19
Cre10.g433300.t1.1	1.29085	up	1.50659e-16	1.01847e-15
Cre04.g224883.t1.1	1.2919	up	3.3122e-06	1.05092e-05
Cre16.g686958.t1.1	1.2921	up	3.01143e-11	1.45954e-10
Cre10.g460201.t1.1	1.29332	up	5.25434e-09	2.15569e-08
Cre14.g630763.t1.1	1.29417	up	1.2135e-20	1.0177e-19
Cre03.g165400.t1.2	1.29466	up	1.05726e-12	5.62836e-12
Cre07.g352450.t1.2	1.29504	up	3.3775e-39	5.49929e-38
Cre14.g626800.t1.1	1.29522	up	1.08634e-08	4.3437e-08
Cre12.g487100.t1.2	1.29541	up	4.0899e-59	1.10449e-57
Cre11.g468550.t1.2	1.29594	up	2.64088e-81	1.10619e-79
Cre13.g579300.t1.1	1.29768	up	1.74286e-20	1.44607e-19
Cre11.g480050.t1.1	1.29822	up	0.00578132	0.0115552
Cre04.g225050.t1.1	1.29874	up	7.81868e-87	3.73714e-85
Cre03.g155200.t1.1	1.30002	up	2.34971e-51	5.28328e-50
Cre16.g682013.t1.1	1.30032	up	5.99389e-15	3.72099e-14
Cre03.g193800.t1.1	1.30229	up	9.36537e-72	3.28674e-70
Cre01.g004450.t1.2	1.30277	up	1.97753e-80	8.15184e-79
Cre07.g313250.t1.2	1.30338	up	3.31222e-80	1.35818e-78
Cre13.g575550.t1.2	1.30342	up	0.000123671	0.000321765
Cre02.g112900.t1.2	1.30364	up	1.76521e-20	1.46384e-19
Cre02.g085450.t1.2	1.30565	up	4.56055e-50	9.8698e-49
Cre12.g510000.t1.2	1.30589	up	1.29389e-48	2.70261e-47
Cre16.g665550.t1.2	1.307	up	9.41122e-22	8.36541e-21
Cre05.g247450.t1.2	1.3074	up	6.53766e-47	1.31107e-45
Cre03.g200431.t1.1	1.30761	up	3.18263e-39	5.18743e-38
Cre17.g710000.t1.1	1.30807	up	1.42413e-26	1.53251e-25
Cre15.g636896.t1.1	1.3097	up	2.74914e-45	5.24964e-44
Cre08.g381100.t1.1	1.30993	up	4.59583e-17	3.21275e-16
Cre16.g664251.t1.1	1.31143	up	1.54861e-69	5.24573e-68
Cre08.g376300.t1.2	1.3115	up	5.70969e-63	1.67549e-61
Cre07.g314150.t1.2	1.31189	up	2.215e-95	1.19426e-93
Cre07.g346250.t1.1	1.3136	up	1.39282e-22	1.28268e-21
Cre03.g213649.t1.1	1.31381	up	4.20166e-10	1.87165e-09
Cre08.g366200.t1.1	1.31397	up	0.000434907	0.00105131
Cre13.g566400.t1.2	1.3149	up	3.45026e-07	1.20962e-06
Cre07.g329882.t1.1	1.31514	up	4.34112e-30	5.3012e-29
Cre09.g391615.t1.1	1.31537	up	1.00832e-23	9.74664e-23
Cre12.g499000.t1.2	1.31743	up	1.99208e-42	3.53941e-41
Cre13.g572200.t1.2	1.31755	up	4.34456e-31	5.50829e-30
Cre10.g456150.t1.2	1.3176	up	1.51373e-62	4.41702e-61
Cre14.g618700.t1.1	1.31818	up	3.19922e-06	1.0159e-05
Cre13.g566300.t1.2	1.31909	up	2.06699e-45	3.97628e-44
Cre17.g717200.t1.1	1.32166	up	4.00061e-06	1.25858e-05
Cre09.g397300.t1.2	1.32234	up	3.86737e-35	5.5643e-34
Cre01.g025551.t1.1	1.32236	up	9.30936e-15	5.70647e-14
Cre01.g010800.t1.1	1.32378	up	4.43654e-10	1.97177e-09
Cre08.g381075.t1.1	1.32706	up	5.66205e-12	2.87569e-11
Cre17.g707900.t1.2	1.32738	up	7.66097e-59	2.06171e-57
Cre03.g193700.t1.1	1.32755	up	8.22194e-31	1.03152e-29
Cre09.g395917.t1.1	1.32763	up	1.41621e-13	7.96654e-13
Cre16.g664450.t1.1	1.33065	up	2.04151e-18	1.53675e-17
Cre16.g683950.t1.2	1.33079	up	2.69917e-31	3.45591e-30
Cre13.g587000.t1.2	1.33184	up	5.99581e-17	4.1634e-16
Cre06.g304400.t1.1	1.33186	up	6.65811e-56	1.67875e-54
Cre03.g194567.t1.1	1.33263	up	0.00133764	0.00299927
Cre02.g109950.t1.2	1.33271	up	7.84524e-79	3.14253e-77
Cre16.g677000.t1.2	1.33298	up	2.02774e-42	3.59866e-41
Cre05.g234657.t1.1	1.33307	up	8.64012e-14	4.91711e-13
Cre01.g051000.t1.1	1.33422	up	3.78899e-56	9.61564e-55
Cre06.g286300.t1.2	1.33527	up	9.26795e-50	1.9837e-48
Cre12.g501050.t1.2	1.33539	up	6.98725e-49	1.46982e-47
Cre02.g145451.t1.2	1.33625	up	9.5033e-39	1.52976e-37
Cre11.g467784.t1.1	1.34001	up	3.58705e-41	6.15566e-40
Cre09.g389250.t1.2	1.34083	up	5.18957e-61	1.45964e-59
Cre02.g102800.t1.2	1.34104	up	9.03726e-30	1.08573e-28
Cre11.g467765.t1.1	1.34195	up	2.16278e-06	6.99179e-06
Cre17.g720050.t1.2	1.34425	up	2.59263e-69	8.74423e-68
Cre07.g328700.t1.1	1.3471	up	9.16212e-15	5.62285e-14
Cre03.g148100.t1.2	1.3472	up	2.53431e-33	3.44286e-32
Cre07.g346400.t1.1	1.34741	up	0.00546586	0.0109825
Cre08.g384355.t1.1	1.34943	up	6.09155e-17	4.22423e-16
Cre05.g238322.t1.1	1.35025	up	1.20768e-82	5.28596e-81
Cre06.g263850.t1.1	1.35101	up	3.73858e-63	1.10331e-61
Cre10.g452550.t1.2	1.35112	up	0.0170797	0.0310145
Cre17.g739426.t1.1	1.35416	up	4.47375e-38	6.999e-37
Cre14.g633626.t1.1	1.35497	up	8.73502e-06	2.63573e-05
Cre01.g004850.t1.1	1.35516	up	3.59026e-25	3.65644e-24
Cre02.g103050.t1.2	1.35518	up	3.95134e-15	2.47566e-14
Cre16.g675250.t1.1	1.35722	up	1.65813e-06	5.4348e-06
Cre03.g158000.t1.2	1.35788	up	2.05796e-73	7.42295e-72
Cre05.g234050.t1.2	1.35804	up	2.66836e-59	7.26679e-58
Cre06.g290350.t1.2	1.35824	up	9.94585e-67	3.15634e-65
Cre08.g381150.t1.2	1.35868	up	3.11208e-21	2.70304e-20
Cre09.g412300.t1.2	1.36171	up	1.69174e-26	1.81673e-25
Cre04.g214351.t1.1	1.36178	up	0.00073363	0.00171103
Cre16.g690050.t1.2	1.36191	up	3.70722e-06	1.16935e-05
Cre12.g532000.t1.1	1.36195	up	4.95754e-44	9.13101e-43
Cre01.g034950.t1.2	1.36345	up	1.64752e-76	6.386e-75
Cre06.g291150.t1.1	1.36377	up	3.93239e-19	3.05914e-18
Cre17.g739550.t1.1	1.36378	up	1.09156e-38	1.75529e-37
Cre07.g316150.t1.1	1.36421	up	6.02433e-13	3.26055e-12
Cre26.g756747.t1.1	1.36469	up	1.22726e-12	6.51112e-12
Cre09.g387319.t1.1	1.36548	up	1.64096e-06	5.3819e-06
Cre07.g348600.t1.1	1.36673	up	3.46691e-26	3.67993e-25
Cre11.g467584.t1.1	1.36678	up	6.9422e-23	6.49299e-22
Cre14.g620350.t1.2	1.36733	up	2.52496e-67	8.14575e-66
Cre01.g046600.t1.1	1.36813	up	0.0106812	0.0202204
Cre02.g109650.t1.1	1.36832	up	3.35718e-09	1.39796e-08
Cre01.g017250.t1.2	1.36875	up	3.83562e-21	3.31853e-20
Cre02.g095147.t1.1	1.36909	up	1.57239e-09	6.74402e-09
Cre09.g404350.t1.2	1.36924	up	2.73351e-07	9.67596e-07
Cre15.g637700.t1.2	1.37047	up	0.000446916	0.00107816
Cre01.g044750.t1.1	1.37059	up	3.84227e-30	4.70678e-29
Cre16.g671350.t1.2	1.37112	up	0.000110172	0.000288279
Cre12.g487150.t1.1	1.37195	up	3.09646e-08	1.19576e-07
Cre03.g201851.t1.1	1.37283	up	0.00822771	0.0159676
Cre14.g627150.t2.1	1.37294	up	1.57363e-14	9.48561e-14
Cre03.g157650.t1.1	1.37329	up	0.00301895	0.00637329
Cre12.g500450.t1.1	1.37342	up	6.04081e-30	7.31374e-29
Cre02.g142146.t1.1	1.37376	up	2.96236e-89	1.46074e-87
Cre03.g153750.t1.2	1.37388	up	2.50913e-56	6.38843e-55
Cre13.g580900.t1.1	1.37466	up	1.35694e-55	3.38843e-54
Cre01.g001664.t1.1	1.37471	up	9.86165e-17	6.74262e-16
Cre07.g330350.t1.1	1.37498	up	1.13392e-14	6.90994e-14
Cre03.g196950.t1.2	1.37548	up	3.17184e-39	5.17525e-38
Cre03.g184050.t1.1	1.37556	up	2.89623e-07	1.02334e-06
Cre10.g456300.t1.1	1.37571	up	2.49758e-81	1.05182e-79
Cre08.g358569.t1.1	1.37601	up	0.00269604	0.00574373
Cre02.g145231.t1.2	1.37609	up	1.97243e-32	2.60904e-31
Cre10.g436600.t1.2	1.37686	up	9.34013e-11	4.35742e-10
Cre02.g084050.t1.2	1.37702	up	1.5049e-13	8.4472e-13
Cre08.g372250.t1.2	1.37711	up	1.534e-90	7.76063e-89
Cre03.g199700.t1.1	1.37804	up	1.19447e-09	5.15572e-09
Cre01.g021150.t1.1	1.37823	up	6.81319e-42	1.19553e-40
Cre07.g333050.t1.2	1.37824	up	2.0766e-64	6.27084e-63
Cre09.g401701.t1.1	1.37864	up	6.14617e-81	2.56068e-79
Cre05.g239978.t1.2	1.37871	up	6.91969e-08	2.59314e-07
Cre12.g557250.t2.1	1.37986	up	1.06456e-19	8.511e-19
Cre01.g000200.t1.1	1.38345	up	3.46999e-30	4.26078e-29
Cre07.g331100.t1.2	1.38402	up	5.7178e-11	2.71631e-10
Cre12.g486900.t1.2	1.38534	up	3.18919e-34	4.4449e-33
Cre16.g662600.t1.2	1.38554	up	4.85533e-64	1.45213e-62
Cre10.g432200.t1.2	1.38921	up	1.65747e-14	9.97558e-14
Cre08.g378650.t1.2	1.38998	up	9.09015e-43	1.63183e-41
Cre04.g225400.t1.2	1.39029	up	1.48893e-19	1.1825e-18
Cre01.g010100.t1.2	1.39057	up	7.397e-46	1.44255e-44
Cre05.g234658.t1.1	1.39057	up	1.25788e-12	6.66522e-12
Cre03.g178050.t1.1	1.39135	up	2.07472e-18	1.55874e-17
Cre07.g319226.t1.1	1.39147	up	0.000819394	0.00189686
Cre22.g753497.t1.1	1.39203	up	0.00915882	0.0176189
Cre10.g439000.t1.1	1.3931	up	2.08413e-40	3.5184e-39
Cre03.g151650.t1.1	1.39399	up	1.4044e-53	3.34608e-52
Cre02.g141550.t1.2	1.39449	up	1.33478e-81	5.67638e-80
Cre01.g000150.t1.2	1.3948	up	2.56645e-11	1.24814e-10
Cre16.g689871.t1.1	1.39528	up	1.92246e-39	3.15656e-38
Cre18.g748447.t1.1	1.39727	up	1.66158e-50	3.63634e-49
Cre12.g532950.t1.2	1.39819	up	0.0026139	0.00558095
Cre06.g278247.t1.1	1.3983	up	2.80149e-13	1.54305e-12
Cre07.g344186.t1.1	1.39836	up	4.41921e-20	3.60147e-19
Cre12.g530500.t1.2	1.3989	up	1.5932e-13	8.92031e-13
Cre06.g260650.t1.1	1.40026	up	0.00481213	0.00978246
Cre13.g606974.t1.1	1.40151	up	4.67787e-30	5.69457e-29
Cre06.g261350.t1.1	1.4032	up	1.25494e-38	2.01177e-37
Cre13.g580450.t1.1	1.40386	up	1.68503e-69	5.69547e-68
Cre07.g333100.t1.1	1.40466	up	7.14133e-11	3.36894e-10
Cre06.g311500.t1.1	1.40517	up	1.24184e-18	9.46693e-18
Cre08.g369150.t1.1	1.40538	up	3.0079e-57	7.81152e-56
Cre16.g673550.t1.1	1.40558	up	1.12008e-26	1.20782e-25
Cre12.g517850.t1.1	1.40589	up	0.0256399	0.0448145
Cre01.g032750.t1.2	1.40693	up	9.07076e-36	1.32964e-34
Cre16.g682587.t1.1	1.40704	up	1.8576e-33	2.53238e-32
Cre03.g201332.t1.2	1.40744	up	7.2431e-20	5.8508e-19
Cre06.g251450.t1.1	1.40958	up	3.88563e-67	1.24837e-65
Cre07.g332400.t1.2	1.40976	up	2.38689e-27	2.62845e-26
Cre07.g348100.t1.2	1.41273	up	6.14794e-08	2.31842e-07
Cre06.g296450.t2.1	1.41341	up	3.17703e-41	5.45805e-40
Cre10.g439500.t1.1	1.41592	up	2.48807e-06	7.98045e-06
Cre01.g021050.t1.2	1.41603	up	6.07695e-12	3.07938e-11
Cre01.g018000.t1.1	1.4162	up	2.90914e-30	3.59193e-29
Cre08.g381350.t1.2	1.41697	up	4.78008e-19	3.70195e-18
Cre13.g568176.t1.1	1.42004	up	0.00206175	0.00449004
Cre09.g403350.t1.1	1.42239	up	7.70635e-67	2.45563e-65
Cre01.g009050.t1.2	1.42256	up	0.00406125	0.008374
Cre16.g668650.t1.1	1.42281	up	6.07988e-09	2.48457e-08
Cre01.g048102.t1.2	1.42336	up	2.25629e-16	1.51541e-15
Cre12.g553252.t1.1	1.42421	up	4.69172e-12	2.39223e-11
Cre02.g084950.t1.2	1.42582	up	2.33619e-52	5.44947e-51
Cre08.g358532.t1.1	1.42604	up	1.88458e-34	2.64793e-33
Cre05.g237050.t1.1	1.42686	up	2.26109e-83	1.00664e-81
Cre09.g388356.t1.1	1.42709	up	2.4054e-41	4.15532e-40
Cre13.g578650.t1.1	1.42994	up	3.78777e-87	1.83295e-85
Cre01.g035900.t1.1	1.4314	up	0.028531	0.0491672
Cre05.g245450.t1.2	1.43177	up	1.35769e-17	9.77609e-17
Cre12.g537550.t1.1	1.43197	up	2.30701e-65	7.09032e-64
Cre13.g575050.t1.2	1.43405	up	4.18895e-24	4.10259e-23
Cre09.g394584.t1.1	1.43497	up	7.72892e-14	4.4082e-13
[truncated: 579 more rows]

## Sheet: M. endlicherianum UV-B DEGs
Gene ID	log2FoldChange	up/down-regulated	p-value	corrected p-value
Me1_v2_0096970	-7.25858	down	2.89544e-08	1.12579e-07
Me1_v2_0179960	-7.22276	down	5.02446e-08	1.90931e-07
Me1_v2_0038950	-7.16222	down	4.05461e-08	1.55559e-07
Me1_v2_0001740	-6.76714	down	6.38854e-07	2.16802e-06
Me1_v2_0018670	-6.58897	down	1.1187e-06	3.70481e-06
Me1_v2_0207250	-6.09197	down	2.35193e-05	6.65964e-05
Me1_v2_0002960	-6.03896	down	3.61809e-05	9.99445e-05
Me1_v2_0187120	-5.85206	down	2.6054e-106	2.09343e-104
Me1_v2_0106850	-5.7985	down	1.8425e-11	9.40249e-11
Me1_v2_0019490	-5.75073	down	9.97016e-05	0.00026111
Me1_v2_0126330	-5.74579	down	0.000105449	0.000275444
Me1_v2_0085250	-5.70211	down	0.000139032	0.00035647
Me1_v2_0074220	-5.69693	down	2.22046e-27	2.76667e-26
Me1_v2_0009320	-5.68676	down	0.000140215	0.000359198
Me1_v2_0190690	-5.67476	down	0.000148872	0.00037981
Me1_v2_0025130	-5.67074	down	2.52622e-05	7.11313e-05
Me1_v2_0023030	-5.6503	down	0.000208981	0.000521454
Me1_v2_0026860	-5.64136	down	0.000201261	0.000503199
Me1_v2_0091210	-5.60411	down	1.34702e-06	4.42076e-06
Me1_v2_0179220	-5.60026	down	4.01661e-05	0.000110376
Me1_v2_0164890	-5.58332	down	0.000270502	0.000666152
Me1_v2_0164710	-5.5801	down	6.9065e-11	3.36596e-10
Me1_v2_0180220	-5.57781	down	0.000226428	0.000562266
Me1_v2_0168070	-5.55706	down	1.5707e-05	4.54251e-05
Me1_v2_0028960	-5.54783	down	4.52787e-05	0.000123685
Me1_v2_0169200	-5.53287	down	8.64957e-46	1.95699e-44
Me1_v2_0148440	-5.52831	down	2.51817e-16	1.78092e-15
Me1_v2_0222790	-5.49258	down	8.91055e-11	4.30986e-10
Me1_v2_0022200	-5.47199	down	0.000461987	0.00110077
Me1_v2_0146530	-5.42554	down	0.000808355	0.0018604
Me1_v2_0120070	-5.42182	down	9.1769e-05	0.000241142
Me1_v2_0181760	-5.38604	down	1.23495e-08	4.97369e-08
Me1_v2_0044020	-5.33979	down	2.12495e-10	9.9699e-10
Me1_v2_0010520	-5.31418	down	0.000862868	0.00197746
Me1_v2_0036820	-5.29181	down	0.00114082	0.00256493
Me1_v2_0132570	-5.27815	down	0.00106921	0.00241368
Me1_v2_0180200	-5.26281	down	0.000169512	0.000428638
Me1_v2_0223290	-5.25409	down	2.6141e-147	3.9458e-145
Me1_v2_0081910	-5.23094	down	1.16816e-07	4.25467e-07
Me1_v2_0171110	-5.18128	down	8.89535e-05	0.000234414
Me1_v2_0029620	-5.17642	down	0.00139985	0.00309982
Me1_v2_0047440	-5.1713	down	0.00228208	0.00488651
Me1_v2_0013920	-5.16662	down	0.00137419	0.00304714
Me1_v2_0047410	-5.14406	down	0.00164418	0.00360424
Me1_v2_0023930	-5.0929	down	1.84216e-05	5.28775e-05
Me1_v2_0018680	-5.09071	down	0.00241918	0.00515917
Me1_v2_0097570	-5.08548	down	0.00220215	0.00472734
Me1_v2_0026090	-5.07267	down	1.1568e-21	1.10914e-20
Me1_v2_0062600	-5.02453	down	3.80053e-37	6.68715e-36
Me1_v2_0010350	-4.98525	down	0.0041931	0.00861113
Me1_v2_0066190	-4.97428	down	0.002645	0.00560343
Me1_v2_0213940	-4.96843	down	0.00391413	0.00807748
Me1_v2_0064200	-4.96657	down	3.94327e-53	1.10224e-51
Me1_v2_0197240	-4.93116	down	2.84414e-19	2.38786e-18
Me1_v2_0016560	-4.92004	down	0.00640801	0.0127403
Me1_v2_0015890	-4.90726	down	0.000595045	0.00139577
Me1_v2_0073630	-4.90045	down	3.86571e-70	1.58008e-68
Me1_v2_0070450	-4.86295	down	3.92709e-95	2.62618e-93
Me1_v2_0013980	-4.85376	down	0.00414109	0.00850763
Me1_v2_0023300	-4.83987	down	1.04264e-06	3.46376e-06
Me1_v2_0027840	-4.8321	down	0.00586257	0.0117518
Me1_v2_0022590	-4.81675	down	0.00611516	0.0122049
Me1_v2_0014890	-4.81662	down	0.000883889	0.00202168
Me1_v2_0143590	-4.76201	down	0.00630615	0.0125588
Me1_v2_0107170	-4.75181	down	1.83506e-15	1.2342e-14
Me1_v2_0177600	-4.73237	down	0.00809642	0.0157734
Me1_v2_0020660	-4.72242	down	0.00750138	0.0147008
Me1_v2_0010490	-4.7023	down	0.00138637	0.00307223
Me1_v2_0136510	-4.70106	down	8.52442e-06	2.54002e-05
Me1_v2_0006880	-4.64315	down	0.0087831	0.016989
Me1_v2_0210860	-4.6352	down	3.93302e-06	1.21955e-05
Me1_v2_0154590	-4.63476	down	2.42203e-07	8.55892e-07
Me1_v2_0012660	-4.63409	down	7.13007e-13	4.05034e-12
Me1_v2_0146920	-4.62947	down	7.24223e-06	2.17452e-05
Me1_v2_0004780	-4.62217	down	0.0153461	0.0283771
Me1_v2_0005130	-4.61443	down	0.00958498	0.0184103
Me1_v2_0066200	-4.61073	down	0.00986093	0.0189042
Me1_v2_0186730	-4.61056	down	2.94194e-87	1.72692e-85
Me1_v2_0070090	-4.60371	down	2.43746e-22	2.40356e-21
Me1_v2_0059440	-4.5907	down	1.74777e-18	1.39637e-17
Me1_v2_0037240	-4.57049	down	0.0135241	0.0252756
Me1_v2_0212350	-4.5666	down	0.0138756	0.025857
Me1_v2_0091250	-4.54363	down	0.00267776	0.00566828
Me1_v2_0044350	-4.5398	down	1.0104e-06	3.36354e-06
Me1_v2_0162560	-4.5366	down	0.0131344	0.024606
Me1_v2_0043500	-4.5262	down	0.00245997	0.00523454
Me1_v2_0027970	-4.49393	down	0.0134921	0.0252203
Me1_v2_0025970	-4.48998	down	0.0130786	0.0245079
Me1_v2_0080030	-4.48599	down	0.0135273	0.025277
Me1_v2_0126350	-4.48184	down	0.0187914	0.0341738
Me1_v2_0007450	-4.47551	down	4.1144e-07	1.42347e-06
Me1_v2_0206530	-4.45408	down	0.0181829	0.0331442
Me1_v2_0004340	-4.45106	down	0.0033655	0.00701517
Me1_v2_0031130	-4.43528	down	0.00894927	0.0172835
Me1_v2_0048150	-4.43021	down	0.00473404	0.00962568
Me1_v2_0044540	-4.42144	down	0.016827	0.0308321
Me1_v2_0154540	-4.41723	down	0.0173402	0.0317066
Me1_v2_0231110	-4.41361	down	1.84891e-44	4.01966e-43
Me1_v2_0148890	-4.3984	down	3.79481e-06	1.17895e-05
Me1_v2_0088880	-4.39821	down	7.03937e-09	2.89409e-08
Me1_v2_0042700	-4.38368	down	0.0196861	0.0356476
Me1_v2_0024300	-4.37923	down	0.0198443	0.0359093
Me1_v2_0162920	-4.35825	down	1.14455e-06	3.78863e-06
Me1_v2_0008310	-4.33191	down	0.0269555	0.0474132
Me1_v2_0058340	-4.33078	down	5.1493e-19	4.2423e-18
Me1_v2_0002950	-4.31851	down	0.0222835	0.0398996
Me1_v2_0050080	-4.31396	down	0.00505292	0.0102219
Me1_v2_0166820	-4.31177	down	2.52561e-31	3.67823e-30
Me1_v2_0097320	-4.29518	down	0.000690079	0.00160303
Me1_v2_0028270	-4.29455	down	5.29268e-25	5.88039e-24
Me1_v2_0016480	-4.28709	down	0.0268053	0.0471648
Me1_v2_0071460	-4.28565	down	4.55146e-11	2.24828e-10
Me1_v2_0080880	-4.26057	down	3.27578e-17	2.44176e-16
Me1_v2_0227640	-4.25164	down	3.69175e-34	5.94167e-33
Me1_v2_0067980	-4.25086	down	1.69519e-29	2.30372e-28
Me1_v2_0065850	-4.25032	down	0.0261435	0.0460886
Me1_v2_0227630	-4.24681	down	3.54347e-41	7.00474e-40
Me1_v2_0009950	-4.2456	down	0.0260666	0.0459761
Me1_v2_0005420	-4.2427	down	4.30171e-06	1.32803e-05
Me1_v2_0027900	-4.22996	down	7.36727e-05	0.000196102
Me1_v2_0025080	-4.22216	down	0.00779654	0.0152327
Me1_v2_0172260	-4.21744	down	3.39954e-16	2.39224e-15
Me1_v2_0013930	-4.21219	down	0.00137074	0.00304077
Me1_v2_0227610	-4.20779	down	1.63546e-08	6.52085e-08
Me1_v2_0001500	-4.19845	down	5.60057e-05	0.000151228
Me1_v2_0020320	-4.18482	down	0.00873809	0.016905
Me1_v2_0112340	-4.17983	down	0.0011262	0.00253503
Me1_v2_0148880	-4.17543	down	2.01573e-42	4.08794e-41
Me1_v2_0066180	-4.17034	down	1.35098e-05	3.93073e-05
Me1_v2_0233250	-4.16082	down	4.85157e-08	1.8466e-07
Me1_v2_0004620	-4.1304	down	0.00151303	0.00333472
Me1_v2_0018470	-4.11438	down	2.6816e-12	1.45675e-11
Me1_v2_0044700	-4.11076	down	0.010974	0.0208508
Me1_v2_0091540	-4.10296	down	7.48004e-45	1.64998e-43
Me1_v2_0199630	-4.09185	down	8.39799e-87	4.84881e-85
Me1_v2_0022900	-4.08247	down	0.000134675	0.000345845
Me1_v2_0137850	-4.07528	down	2.67615e-75	1.23208e-73
Me1_v2_0135540	-4.06996	down	5.04608e-32	7.52001e-31
Me1_v2_0003280	-4.06866	down	0.0019616	0.00424909
Me1_v2_0038000	-4.05685	down	0.0104979	0.0200254
Me1_v2_0079190	-4.05418	down	0.00210398	0.0045327
Me1_v2_0053680	-4.05403	down	0.0115647	0.0218787
Me1_v2_0213110	-4.03878	down	2.02947e-89	1.2431e-87
Me1_v2_0211520	-4.03234	down	0.0134909	0.0252203
Me1_v2_0198500	-4.02899	down	0.0124697	0.0234523
Me1_v2_0170070	-4.02607	down	1.10656e-55	3.31685e-54
Me1_v2_0148550	-4.02177	down	1.0398e-31	1.53443e-30
Me1_v2_0199120	-4.01964	down	1.27187e-85	7.0544e-84
Me1_v2_0030030	-4.01533	down	0.0123323	0.0232167
Me1_v2_0164620	-4.01413	down	1.21871e-132	1.53297e-130
Me1_v2_0122060	-4.0094	down	1.01683e-116	9.85671e-115
Me1_v2_0197250	-3.99261	down	2.52006e-38	4.58121e-37
Me1_v2_0086900	-3.99234	down	0.0151946	0.028124
Me1_v2_0030420	-3.99022	down	3.30988e-06	1.03606e-05
Me1_v2_0170520	-3.98859	down	1.68687e-14	1.07338e-13
Me1_v2_0035000	-3.98132	down	4.10013e-19	3.39914e-18
Me1_v2_0064190	-3.97902	down	9.56037e-34	1.52245e-32
Me1_v2_0015850	-3.96898	down	6.34279e-08	2.38625e-07
Me1_v2_0155720	-3.96259	down	2.22927e-78	1.08797e-76
Me1_v2_0092010	-3.94957	down	5.58508e-65	2.03841e-63
Me1_v2_0073770	-3.9441	down	2.22137e-131	2.74514e-129
Me1_v2_0026460	-3.93092	down	4.34839e-05	0.000119013
Me1_v2_0175330	-3.91563	down	3.27506e-05	9.098e-05
Me1_v2_0023310	-3.91509	down	0.00373816	0.00773701
Me1_v2_0043680	-3.91443	down	0.00030758	0.000752377
Me1_v2_0113430	-3.9071	down	0.0200149	0.0361716
Me1_v2_0075860	-3.89476	down	3.20468e-14	1.99709e-13
Me1_v2_0018930	-3.89114	down	0.00470254	0.00956715
Me1_v2_0070080	-3.8857	down	8.80258e-31	1.25095e-29
Me1_v2_0049620	-3.87897	down	0.00407758	0.00839021
Me1_v2_0018510	-3.85816	down	0.00322089	0.006739
Me1_v2_0201590	-3.84212	down	1.01436e-11	5.27706e-11
Me1_v2_0018620	-3.81482	down	1.21264e-17	9.30148e-17
Me1_v2_0232750	-3.80801	down	6.62014e-20	5.80244e-19
Me1_v2_0175320	-3.80337	down	0.021462	0.0385692
Me1_v2_0226790	-3.79659	down	4.66028e-42	9.37914e-41
Me1_v2_0146980	-3.79266	down	7.77379e-07	2.61544e-06
Me1_v2_0139990	-3.7925	down	1.33273e-06	4.37521e-06
Me1_v2_0196070	-3.78605	down	3.89317e-68	1.50129e-66
Me1_v2_0069210	-3.77889	down	3.09116e-87	1.80949e-85
Me1_v2_0069360	-3.77545	down	5.07357e-48	1.21974e-46
Me1_v2_0055530	-3.76485	down	5.40241e-40	1.04259e-38
Me1_v2_0205460	-3.7596	down	4.16788e-06	1.28803e-05
Me1_v2_0199620	-3.759	down	4.8504e-60	1.5769e-58
Me1_v2_0202970	-3.75306	down	6.26892e-27	7.65308e-26
Me1_v2_0180110	-3.74899	down	1.17503e-11	6.08596e-11
Me1_v2_0160920	-3.74221	down	6.17294e-58	1.90433e-56
Me1_v2_0080680	-3.7337	down	6.47778e-12	3.41538e-11
Me1_v2_0063070	-3.71912	down	0.000713899	0.00165537
Me1_v2_0092600	-3.71589	down	2.09946e-75	9.72932e-74
Me1_v2_0094580	-3.71395	down	4.37584e-08	1.67367e-07
Me1_v2_0012450	-3.7095	down	1.70386e-55	5.05702e-54
Me1_v2_0058100	-3.70659	down	4.85875e-36	8.27358e-35
Me1_v2_0194130	-3.7062	down	2.22089e-06	7.09369e-06
Me1_v2_0217970	-3.69857	down	1.12233e-14	7.2264e-14
Me1_v2_0029860	-3.69548	down	1.76167e-23	1.82577e-22
Me1_v2_0123070	-3.68007	down	2.69723e-14	1.68733e-13
Me1_v2_0082180	-3.67886	down	5.18713e-99	3.70319e-97
Me1_v2_0082740	-3.67415	down	3.08487e-11	1.54258e-10
Me1_v2_0059460	-3.66297	down	8.70144e-51	2.26731e-49
Me1_v2_0065550	-3.66098	down	3.70907e-07	1.28872e-06
Me1_v2_0181900	-3.6569	down	1.71966e-58	5.38367e-57
Me1_v2_0134020	-3.64945	down	5.86808e-21	5.43402e-20
Me1_v2_0032400	-3.64895	down	2.96072e-20	2.6388e-19
Me1_v2_0085300	-3.64482	down	1.17454e-51	3.14581e-50
Me1_v2_0224070	-3.64243	down	5.90038e-05	0.000158897
Me1_v2_0046020	-3.64149	down	0.000894526	0.00204424
Me1_v2_0024570	-3.63816	down	0.00818843	0.015932
Me1_v2_0044840	-3.63735	down	0.00836992	0.0162552
Me1_v2_0000660	-3.63596	down	0.00856677	0.0166009
Me1_v2_0136090	-3.62668	down	3.97141e-16	2.78539e-15
Me1_v2_0184380	-3.61506	down	4.73656e-100	3.48756e-98
Me1_v2_0174740	-3.61458	down	1.62756e-20	1.47485e-19
Me1_v2_0227850	-3.61052	down	9.7344e-87	5.6051e-85
Me1_v2_0103740	-3.60362	down	0.00141079	0.00312275
Me1_v2_0157330	-3.59604	down	7.7266e-10	3.45709e-09
Me1_v2_0102480	-3.59137	down	0.000662522	0.00154309
Me1_v2_0115400	-3.58988	down	0.00223338	0.00479048
Me1_v2_0213540	-3.58269	down	1.95873e-22	1.94237e-21
Me1_v2_0047330	-3.57512	down	0.00157065	0.00345486
Me1_v2_0069830	-3.57433	down	6.58544e-49	1.6163e-47
Me1_v2_0197260	-3.57386	down	1.46408e-52	4.03902e-51
Me1_v2_0178650	-3.56722	down	0.0137213	0.0255943
Me1_v2_0019170	-3.56603	down	0.0104	0.019862
Me1_v2_0112330	-3.56294	down	8.27158e-05	0.000218658
Me1_v2_0165580	-3.55971	down	4.43964e-36	7.57824e-35
Me1_v2_0136550	-3.55857	down	6.85567e-09	2.82295e-08
Me1_v2_0142300	-3.55753	down	1.04532e-14	6.74291e-14
Me1_v2_0166100	-3.55663	down	3.05561e-16	2.15452e-15
Me1_v2_0090070	-3.54836	down	1.18723e-44	2.60255e-43
Me1_v2_0149780	-3.52787	down	9.12468e-05	0.000239949
Me1_v2_0120360	-3.52483	down	1.25002e-32	1.90587e-31
Me1_v2_0154580	-3.51916	down	8.7322e-10	3.884e-09
Me1_v2_0155410	-3.51786	down	3.07724e-40	5.97685e-39
Me1_v2_0034650	-3.51331	down	1.00451e-33	1.59844e-32
Me1_v2_0190560	-3.51239	down	2.04518e-68	7.95926e-67
Me1_v2_0007970	-3.49924	down	0.00298327	0.00627102
Me1_v2_0042010	-3.49695	down	9.71568e-42	1.9424e-40
Me1_v2_0118360	-3.49657	down	1.60903e-05	4.64699e-05
Me1_v2_0158170	-3.49518	down	1.79361e-118	1.82224e-116
Me1_v2_0209410	-3.49105	down	4.75215e-53	1.32135e-51
Me1_v2_0047830	-3.48803	down	6.83837e-08	2.56175e-07
Me1_v2_0169540	-3.48419	down	2.28552e-09	9.81258e-09
Me1_v2_0178960	-3.48178	down	4.02133e-73	1.75939e-71
Me1_v2_0036000	-3.4751	down	2.51336e-13	1.48312e-12
Me1_v2_0111380	-3.47176	down	1.28317e-47	3.03991e-46
Me1_v2_0031000	-3.46513	down	0.000134247	0.000344913
Me1_v2_0233240	-3.46403	down	5.11293e-06	1.56227e-05
Me1_v2_0215910	-3.46227	down	4.13935e-07	1.43163e-06
Me1_v2_0159260	-3.45696	down	7.72254e-31	1.10042e-29
Me1_v2_0026420	-3.44314	down	2.83196e-09	1.2068e-08
Me1_v2_0038180	-3.43939	down	6.42463e-26	7.47194e-25
Me1_v2_0218810	-3.43918	down	1.45801e-33	2.30619e-32
Me1_v2_0222080	-3.43753	down	1.1753e-50	3.04741e-49
Me1_v2_0055590	-3.43031	down	2.02901e-08	8.00544e-08
Me1_v2_0034610	-3.42231	down	0.00235167	0.00502686
Me1_v2_0113440	-3.42168	down	6.79471e-13	3.86607e-12
Me1_v2_0151680	-3.41922	down	3.95485e-24	4.21451e-23
Me1_v2_0054220	-3.41814	down	8.86591e-23	8.9174e-22
Me1_v2_0178310	-3.41729	down	4.24708e-13	2.46023e-12
Me1_v2_0199380	-3.41461	down	6.17843e-13	3.52111e-12
Me1_v2_0056450	-3.41156	down	6.05652e-19	4.96456e-18
Me1_v2_0162110	-3.41108	down	1.11439e-43	2.36676e-42
Me1_v2_0159270	-3.41016	down	5.22339e-07	1.78899e-06
Me1_v2_0025330	-3.40996	down	0.0190921	0.034655
Me1_v2_0036220	-3.40957	down	0.000315887	0.000771178
Me1_v2_0102590	-3.40886	down	7.72166e-13	4.37112e-12
Me1_v2_0136300	-3.39502	down	0.00544436	0.0109655
Me1_v2_0057590	-3.39412	down	2.18754e-49	5.44489e-48
Me1_v2_0102950	-3.39347	down	2.31411e-05	6.55695e-05
Me1_v2_0230170	-3.38529	down	5.12063e-60	1.65965e-58
Me1_v2_0209400	-3.38415	down	1.29819e-59	4.17553e-58
Me1_v2_0229870	-3.38398	down	7.25739e-44	1.55069e-42
Me1_v2_0079180	-3.3706	down	1.49355e-159	2.72084e-157
Me1_v2_0151690	-3.36795	down	8.81821e-09	3.5891e-08
Me1_v2_0048560	-3.36261	down	0.00644807	0.0128149
Me1_v2_0142950	-3.35541	down	1.98144e-05	5.6706e-05
Me1_v2_0219060	-3.35495	down	7.33838e-40	1.40594e-38
Me1_v2_0210340	-3.35119	down	3.95585e-194	1.07173e-191
Me1_v2_0015920	-3.34976	down	0.000180705	0.000455029
Me1_v2_0090260	-3.34093	down	8.44443e-37	1.46629e-35
Me1_v2_0012300	-3.33802	down	0.000267352	0.000658701
Me1_v2_0178560	-3.33435	down	9.98884e-25	1.09997e-23
Me1_v2_0061010	-3.33261	down	3.72651e-87	2.17538e-85
Me1_v2_0134030	-3.3302	down	1.89058e-10	8.89993e-10
Me1_v2_0229890	-3.32405	down	5.17233e-54	1.49319e-52
Me1_v2_0032530	-3.31845	down	1.69125e-13	1.00874e-12
Me1_v2_0197780	-3.31279	down	1.72788e-52	4.74203e-51
Me1_v2_0078280	-3.30703	down	2.907e-66	1.07963e-64
Me1_v2_0116480	-3.30626	down	3.18076e-28	4.09353e-27
Me1_v2_0111090	-3.30461	down	2.63317e-08	1.02608e-07
Me1_v2_0017410	-3.29928	down	0.024688	0.0437453
Me1_v2_0112380	-3.29555	down	2.58444e-07	9.10696e-07
Me1_v2_0201610	-3.29446	down	8.36997e-07	2.80619e-06
Me1_v2_0182580	-3.29343	down	8.68579e-05	0.000229177
Me1_v2_0037990	-3.28897	down	0.000558279	0.00131478
Me1_v2_0124600	-3.28826	down	6.37688e-11	3.11431e-10
Me1_v2_0219390	-3.28496	down	5.66143e-50	1.42765e-48
Me1_v2_0175790	-3.28008	down	9.14843e-14	5.5283e-13
Me1_v2_0210110	-3.27666	down	0.000126392	0.000326041
Me1_v2_0026760	-3.27563	down	2.41621e-12	1.31766e-11
Me1_v2_0040080	-3.2723	down	9.08302e-70	3.67706e-68
Me1_v2_0026940	-3.27221	down	1.92912e-15	1.2954e-14
Me1_v2_0061590	-3.26804	down	9.68468e-08	3.55925e-07
Me1_v2_0136890	-3.26235	down	1.78397e-11	9.1214e-11
Me1_v2_0065540	-3.25834	down	5.40652e-11	2.65514e-10
Me1_v2_0121810	-3.25771	down	2.84415e-12	1.54149e-11
Me1_v2_0079860	-3.25657	down	4.55814e-13	2.6332e-12
Me1_v2_0099310	-3.25425	down	0.0215024	0.0386385
Me1_v2_0204600	-3.24231	down	0.0273153	0.0479783
Me1_v2_0100520	-3.24048	down	3.1995e-17	2.38742e-16
Me1_v2_0156550	-3.23724	down	7.52175e-38	1.35507e-36
Me1_v2_0001840	-3.23518	down	1.31581e-06	4.321e-06
Me1_v2_0079300	-3.2282	down	7.18875e-29	9.49454e-28
Me1_v2_0161280	-3.22784	down	9.19993e-26	1.06353e-24
Me1_v2_0112600	-3.22459	down	0.000639896	0.00149434
Me1_v2_0232920	-3.22455	down	1.16196e-21	1.11358e-20
Me1_v2_0059730	-3.22238	down	5.33345e-08	2.02164e-07
Me1_v2_0223170	-3.22095	down	1.7091e-12	9.43734e-12
Me1_v2_0227860	-3.21985	down	0.000177013	0.00044627
Me1_v2_0176730	-3.21419	down	1.39394e-35	2.33414e-34
Me1_v2_0078170	-3.20732	down	2.96986e-39	5.54899e-38
Me1_v2_0188110	-3.20505	down	3.46322e-50	8.80683e-49
Me1_v2_0171450	-3.20482	down	3.47773e-44	7.49148e-43
Me1_v2_0183340	-3.20463	down	1.41471e-09	6.18831e-09
Me1_v2_0165890	-3.20447	down	7.21507e-10	3.24195e-09
Me1_v2_0124610	-3.20204	down	1.4132e-17	1.0789e-16
Me1_v2_0064490	-3.20131	down	5.50088e-12	2.92366e-11
Me1_v2_0046200	-3.19469	down	2.2475e-08	8.82462e-08
Me1_v2_0104490	-3.19334	down	7.53301e-08	2.80655e-07
Me1_v2_0176170	-3.19013	down	7.72166e-42	1.54667e-40
Me1_v2_0041580	-3.18485	down	1.84094e-12	1.01309e-11
Me1_v2_0122680	-3.1839	down	2.23051e-73	9.81983e-72
Me1_v2_0149070	-3.1836	down	5.09064e-18	3.96811e-17
Me1_v2_0181780	-3.1807	down	1.35593e-28	1.76438e-27
Me1_v2_0017150	-3.17665	down	9.31021e-14	5.62445e-13
Me1_v2_0181610	-3.17354	down	5.67023e-142	8.09617e-140
Me1_v2_0017940	-3.17017	down	8.49514e-06	2.53165e-05
Me1_v2_0009470	-3.16893	down	5.61752e-05	0.000151647
Me1_v2_0060400	-3.16402	down	3.74462e-30	5.206e-29
Me1_v2_0127830	-3.1631	down	2.7795e-49	6.90204e-48
Me1_v2_0179950	-3.15965	down	1.77751e-20	1.60592e-19
Me1_v2_0136290	-3.15886	down	2.5115e-13	1.48248e-12
Me1_v2_0112360	-3.1557	down	4.51803e-13	2.61146e-12
Me1_v2_0120520	-3.15131	down	1.83493e-16	1.31043e-15
Me1_v2_0113320	-3.14924	down	6.95071e-17	5.09655e-16
Me1_v2_0034330	-3.1464	down	0.00265453	0.00562193
Me1_v2_0188450	-3.13808	down	2.92084e-97	2.0171e-95
Me1_v2_0028610	-3.13575	down	0.00185045	0.0040197
Me1_v2_0167160	-3.13341	down	0.000497346	0.00118009
Me1_v2_0113220	-3.13157	down	6.48984e-06	1.96087e-05
Me1_v2_0026800	-3.13143	down	0.0234682	0.0417942
Me1_v2_0014660	-3.13034	down	0.00266232	0.00563672
Me1_v2_0199810	-3.1302	down	9.32604e-06	2.76795e-05
Me1_v2_0234680	-3.1301	down	7.75632e-29	1.02378e-27
Me1_v2_0008440	-3.1286	down	0.000444875	0.00106263
Me1_v2_0178300	-3.12752	down	4.61954e-13	2.66722e-12
Me1_v2_0092590	-3.12541	down	4.12064e-42	8.30099e-41
Me1_v2_0054080	-3.12428	down	2.45718e-65	8.99916e-64
Me1_v2_0159710	-3.12161	down	1.457e-58	4.58856e-57
Me1_v2_0091960	-3.1209	down	2.51525e-08	9.82302e-08
Me1_v2_0029300	-3.1194	down	7.25306e-05	0.000193159
Me1_v2_0064300	-3.1183	down	1.19278e-62	4.10518e-61
Me1_v2_0114170	-3.11789	down	3.81459e-61	1.27749e-59
Me1_v2_0055710	-3.11562	down	2.26917e-08	8.90642e-08
Me1_v2_0222810	-3.10882	down	1.04417e-71	4.40427e-70
Me1_v2_0175510	-3.10475	down	4.27587e-24	4.54515e-23
Me1_v2_0178020	-3.10164	down	1.03259e-05	3.04758e-05
Me1_v2_0227580	-3.10006	down	1.14424e-12	6.39515e-12
Me1_v2_0058710	-3.09978	down	0.00132385	0.00294418
Me1_v2_0085320	-3.09525	down	9.18637e-118	9.2003e-116
Me1_v2_0127260	-3.09397	down	2.49566e-48	6.04104e-47
Me1_v2_0005690	-3.086	down	4.79662e-27	5.88973e-26
Me1_v2_0026270	-3.08581	down	4.2292e-09	1.77783e-08
Me1_v2_0015590	-3.07861	down	0.00422026	0.00866271
Me1_v2_0074750	-3.07843	down	2.29554e-33	3.60129e-32
Me1_v2_0218720	-3.07838	down	1.92724e-49	4.80831e-48
Me1_v2_0123450	-3.07805	down	1.86193e-15	1.25187e-14
Me1_v2_0229880	-3.07668	down	1.85148e-54	5.41905e-53
Me1_v2_0021840	-3.0764	down	0.000278241	0.000684412
Me1_v2_0174560	-3.07552	down	3.99454e-57	1.21457e-55
Me1_v2_0232840	-3.07072	down	3.57234e-06	1.11409e-05
Me1_v2_0082120	-3.06647	down	2.62833e-27	3.26525e-26
Me1_v2_0084640	-3.06382	down	6.29841e-27	7.68464e-26
Me1_v2_0168390	-3.06034	down	1.69648e-53	4.80564e-52
Me1_v2_0232700	-3.05714	down	1.16715e-24	1.27793e-23
Me1_v2_0154370	-3.0548	down	1.45573e-27	1.83111e-26
Me1_v2_0140670	-3.05317	down	1.7388e-19	1.48103e-18
Me1_v2_0170360	-3.05106	down	5.87783e-33	9.08634e-32
Me1_v2_0227220	-3.04114	down	6.23117e-66	2.29803e-64
Me1_v2_0085310	-3.03811	down	3.18216e-36	5.4538e-35
Me1_v2_0053670	-3.03756	down	9.18758e-09	3.73441e-08
Me1_v2_0069370	-3.03585	down	1.48512e-38	2.71719e-37
Me1_v2_0139370	-3.03491	down	1.8341e-42	3.72676e-41
Me1_v2_0108610	-3.03014	down	5.7112e-27	6.99241e-26
Me1_v2_0165900	-3.02825	down	5.55537e-13	3.18405e-12
Me1_v2_0039130	-3.02296	down	2.68213e-21	2.52804e-20
Me1_v2_0046860	-3.02079	down	0.00295435	0.0062133
Me1_v2_0020780	-3.00805	down	3.68341e-05	0.000101642
Me1_v2_0148310	-3.00539	down	2.101e-32	3.18267e-31
Me1_v2_0171800	-2.99822	down	7.0378e-05	0.00018771
Me1_v2_0188650	-2.99556	down	1.54711e-17	1.17603e-16
Me1_v2_0031240	-2.99247	down	2.68591e-33	4.20123e-32
Me1_v2_0017680	-2.99138	down	0.00530786	0.0107059
Me1_v2_0173480	-2.9864	down	2.08993e-54	6.09163e-53
Me1_v2_0019450	-2.98583	down	0.00291213	0.00613123
Me1_v2_0166230	-2.97798	down	1.31394e-07	4.75937e-07
Me1_v2_0234160	-2.97768	down	2.48728e-17	1.86984e-16
Me1_v2_0184700	-2.9766	down	4.29128e-14	2.64692e-13
Me1_v2_0024900	-2.9766	down	1.51779e-08	6.07461e-08
Me1_v2_0057420	-2.97596	down	5.70071e-05	0.000153736
Me1_v2_0114430	-2.97585	down	8.35829e-13	4.71635e-12
Me1_v2_0098920	-2.97552	down	0.000562113	0.00132307
Me1_v2_0129460	-2.97329	down	1.56278e-88	9.43565e-87
Me1_v2_0143930	-2.97145	down	8.98874e-07	3.00505e-06
Me1_v2_0145770	-2.97054	down	1.63512e-10	7.74391e-10
Me1_v2_0132520	-2.9703	down	1.5578e-16	1.11819e-15
Me1_v2_0050170	-2.96948	down	2.32996e-44	5.03959e-43
Me1_v2_0181830	-2.96765	down	5.816e-37	1.01573e-35
Me1_v2_0230960	-2.96542	down	2.18821e-81	1.13895e-79
Me1_v2_0066550	-2.96381	down	1.31216e-36	2.26911e-35
Me1_v2_0162160	-2.96226	down	6.67096e-52	1.79581e-50
Me1_v2_0121030	-2.96183	down	5.90616e-67	2.23272e-65
Me1_v2_0040860	-2.9615	down	6.83129e-14	4.16259e-13
Me1_v2_0135030	-2.96113	down	3.22758e-07	1.12885e-06
Me1_v2_0162570	-2.9572	down	1.47278e-28	1.91525e-27
Me1_v2_0050660	-2.95427	down	2.36638e-33	3.70966e-32
Me1_v2_0127880	-2.95127	down	3.76622e-11	1.87221e-10
Me1_v2_0200720	-2.94961	down	2.72765e-13	1.60511e-12
Me1_v2_0199110	-2.93972	down	1.94781e-18	1.55208e-17
Me1_v2_0013630	-2.93856	down	5.44804e-05	0.000147354
Me1_v2_0000040	-2.93785	down	5.79858e-17	4.26805e-16
Me1_v2_0009040	-2.93764	down	4.5947e-05	0.000125349
Me1_v2_0125610	-2.93424	down	0.0182256	0.0332164
Me1_v2_0090010	-2.93415	down	3.28109e-12	1.76923e-11
Me1_v2_0156650	-2.93349	down	1.05632e-25	1.21515e-24
Me1_v2_0024710	-2.92628	down	0.00630074	0.0125492
Me1_v2_0183410	-2.91609	down	1.97717e-69	7.91317e-68
Me1_v2_0207200	-2.91515	down	2.44699e-46	5.59631e-45
Me1_v2_0213710	-2.91429	down	2.14426e-50	5.51247e-49
Me1_v2_0015620	-2.91415	down	8.47727e-08	3.13843e-07
Me1_v2_0221500	-2.91412	down	0.0114999	0.0217698
Me1_v2_0142020	-2.91146	down	1.07691e-07	3.93656e-07
Me1_v2_0123440	-2.90924	down	1.74576e-27	2.18811e-26
Me1_v2_0177930	-2.90599	down	2.30919e-11	1.16937e-10
Me1_v2_0009240	-2.90492	down	2.03885e-14	1.28804e-13
Me1_v2_0016890	-2.90386	down	1.42042e-08	5.69896e-08
Me1_v2_0081900	-2.90263	down	7.18597e-30	9.91861e-29
Me1_v2_0230560	-2.89478	down	3.39333e-42	6.84235e-41
Me1_v2_0060140	-2.8918	down	3.02051e-12	1.63414e-11
Me1_v2_0147850	-2.89003	down	0.00250801	0.00532871
Me1_v2_0092920	-2.8865	down	4.9856e-37	8.7215e-36
Me1_v2_0178030	-2.88495	down	1.76196e-27	2.20579e-26
Me1_v2_0166240	-2.88259	down	6.95889e-09	2.86267e-08
Me1_v2_0016960	-2.88095	down	2.56948e-10	1.19845e-09
Me1_v2_0162940	-2.87759	down	1.23968e-68	4.8603e-67
Me1_v2_0163490	-2.8755	down	2.60719e-30	3.63185e-29
Me1_v2_0136520	-2.87415	down	3.29855e-07	1.15234e-06
Me1_v2_0001310	-2.87362	down	0.00485462	0.00985
Me1_v2_0104330	-2.87346	down	3.26906e-48	7.89505e-47
Me1_v2_0134270	-2.87212	down	4.7054e-37	8.24498e-36
Me1_v2_0175200	-2.87118	down	2.1181e-85	1.16866e-83
Me1_v2_0163470	-2.87118	down	1.25746e-30	1.76797e-29
Me1_v2_0213530	-2.86981	down	2.84498e-76	1.33898e-74
Me1_v2_0030650	-2.86582	down	2.00283e-12	1.09961e-11
Me1_v2_0193490	-2.86412	down	2.54103e-63	8.90497e-62
Me1_v2_0089810	-2.86408	down	8.80843e-15	5.70981e-14
Me1_v2_0219080	-2.86307	down	1.71054e-91	1.0987e-89
Me1_v2_0189370	-2.85838	down	6.15748e-06	1.86525e-05
Me1_v2_0207610	-2.8583	down	4.29304e-23	4.39112e-22
Me1_v2_0208390	-2.85218	down	6.69709e-15	4.36934e-14
Me1_v2_0179760	-2.85051	down	1.80507e-43	3.80307e-42
Me1_v2_0180100	-2.84583	down	6.98947e-83	3.70179e-81
Me1_v2_0000530	-2.84524	down	0.00098173	0.0022305
Me1_v2_0131080	-2.8427	down	4.57768e-28	5.85212e-27
Me1_v2_0071020	-2.84145	down	5.1124e-36	8.69849e-35
Me1_v2_0141770	-2.84126	down	2.02194e-70	8.29662e-69
Me1_v2_0183390	-2.84119	down	4.25021e-23	4.34941e-22
Me1_v2_0063520	-2.83941	down	0.0002219	0.000551476
Me1_v2_0042850	-2.83504	down	0.000563388	0.00132537
Me1_v2_0118020	-2.83381	down	2.20984e-22	2.18421e-21
Me1_v2_0024890	-2.83292	down	3.36441e-25	3.77572e-24
Me1_v2_0065810	-2.83207	down	1.91093e-59	6.11846e-58
Me1_v2_0197400	-2.82994	down	8.87096e-05	0.0002338
Me1_v2_0080690	-2.8274	down	1.41548e-17	1.08024e-16
Me1_v2_0181030	-2.82668	down	1.12939e-07	4.11702e-07
Me1_v2_0047250	-2.82644	down	0.000618303	0.00144759
Me1_v2_0179900	-2.82509	down	8.98407e-35	1.4683e-33
Me1_v2_0147900	-2.8245	down	7.14052e-68	2.74352e-66
Me1_v2_0022440	-2.82346	down	0.0110388	0.0209683
Me1_v2_0033450	-2.82296	down	2.26533e-21	2.14379e-20
Me1_v2_0042900	-2.82207	down	0.00556567	0.011196
Me1_v2_0136350	-2.81685	down	8.12064e-59	2.5728e-57
Me1_v2_0164940	-2.81622	down	1.31022e-29	1.78975e-28
Me1_v2_0084630	-2.81278	down	9.14926e-08	3.37303e-07
Me1_v2_0084610	-2.81054	down	1.77664e-12	9.78981e-12
Me1_v2_0148620	-2.81043	down	1.3368e-36	2.30984e-35
Me1_v2_0213350	-2.80867	down	6.66807e-08	2.50328e-07
Me1_v2_0039160	-2.80614	down	5.61345e-30	7.7684e-29
Me1_v2_0060390	-2.79867	down	1.31651e-35	2.20974e-34
Me1_v2_0026970	-2.79522	down	1.52653e-22	1.51591e-21
Me1_v2_0205010	-2.79409	down	4.38745e-44	9.41275e-43
Me1_v2_0230670	-2.79348	down	1.06995e-47	2.54048e-46
Me1_v2_0189780	-2.78877	down	5.87241e-13	3.35485e-12
Me1_v2_0078200	-2.78462	down	9.0838e-55	2.67725e-53
Me1_v2_0217950	-2.78268	down	0.00320339	0.00670504
Me1_v2_0050460	-2.78238	down	5.32539e-50	1.34452e-48
Me1_v2_0004560	-2.78042	down	5.97008e-08	2.25245e-07
Me1_v2_0166340	-2.78015	down	3.47868e-36	5.95235e-35
Me1_v2_0121860	-2.7762	down	1.71356e-29	2.32718e-28
Me1_v2_0202460	-2.77384	down	1.9497e-09	8.42729e-09
Me1_v2_0233720	-2.77357	down	5.23421e-09	2.18293e-08
Me1_v2_0220390	-2.77043	down	4.09664e-14	2.53055e-13
Me1_v2_0112350	-2.77016	down	3.36662e-06	1.05288e-05
Me1_v2_0120380	-2.76981	down	0.000121644	0.000314714
Me1_v2_0089560	-2.76813	down	3.25334e-18	2.56241e-17
Me1_v2_0168740	-2.76758	down	2.05193e-34	3.31762e-33
Me1_v2_0037580	-2.76574	down	6.98243e-05	0.000186445
Me1_v2_0157340	-2.76252	down	1.76373e-19	1.50105e-18
Me1_v2_0234660	-2.76067	down	4.91857e-06	1.50702e-05
Me1_v2_0162290	-2.75916	down	7.88456e-48	1.88055e-46
Me1_v2_0031840	-2.7565	down	3.38726e-22	3.31847e-21
Me1_v2_0057250	-2.75623	down	2.44045e-06	7.75863e-06
Me1_v2_0009140	-2.75301	down	0.00656216	0.0130171
Me1_v2_0080780	-2.7526	down	6.50265e-79	3.21061e-77
Me1_v2_0152070	-2.75169	down	0.025622	0.0452486
Me1_v2_0220920	-2.75075	down	2.37887e-25	2.69113e-24
Me1_v2_0033600	-2.75021	down	9.63304e-05	0.000252469
Me1_v2_0098830	-2.74934	down	1.58598e-49	3.96626e-48
Me1_v2_0205390	-2.74923	down	3.50525e-26	4.12893e-25
Me1_v2_0025760	-2.74738	down	0.00191297	0.0041504
Me1_v2_0084680	-2.7458	down	0.000312139	0.000762735
Me1_v2_0047120	-2.74489	down	1.71293e-06	5.54328e-06
Me1_v2_0138010	-2.74412	down	0.000109965	0.00028639
Me1_v2_0016590	-2.74389	down	0.000273505	0.000673234
Me1_v2_0075540	-2.73846	down	4.49862e-22	4.38694e-21
Me1_v2_0090040	-2.73742	down	6.11379e-40	1.17665e-38
Me1_v2_0015580	-2.73685	down	0.015388	0.0284372
Me1_v2_0199090	-2.73616	down	1.68089e-42	3.41873e-41
Me1_v2_0071380	-2.73174	down	1.26879e-28	1.65507e-27
Me1_v2_0019880	-2.73116	down	0.0025533	0.00542057
Me1_v2_0206400	-2.73075	down	3.02459e-12	1.63592e-11
Me1_v2_0020380	-2.72483	down	3.31864e-13	1.93674e-12
Me1_v2_0098680	-2.72467	down	0.0034762	0.00722809
Me1_v2_0166080	-2.72153	down	3.39062e-38	6.13972e-37
Me1_v2_0089340	-2.71975	down	7.66276e-30	1.05629e-28
Me1_v2_0213550	-2.71951	down	4.06663e-19	3.37268e-18
Me1_v2_0051020	-2.71745	down	9.52447e-67	3.59413e-65
Me1_v2_0230180	-2.71694	down	1.5011e-69	6.01921e-68
Me1_v2_0114350	-2.71409	down	1.65347e-20	1.49769e-19
Me1_v2_0118480	-2.71306	down	5.81936e-14	3.56966e-13
Me1_v2_0053150	-2.71294	down	2.19077e-29	2.96385e-28
Me1_v2_0111860	-2.71141	down	0.00496726	0.0100641
Me1_v2_0211560	-2.70838	down	6.99467e-17	5.12522e-16
Me1_v2_0011920	-2.70645	down	0.00139557	0.00309132
Me1_v2_0084490	-2.70618	down	6.15345e-17	4.5198e-16
Me1_v2_0086300	-2.70611	down	7.14962e-36	1.20869e-34
Me1_v2_0211570	-2.70292	down	1.83962e-11	9.39008e-11
Me1_v2_0196840	-2.70227	down	0.000107184	0.000279596
Me1_v2_0145280	-2.70175	down	1.39155e-68	5.44559e-67
Me1_v2_0135050	-2.70122	down	4.66028e-22	4.5383e-21
Me1_v2_0013150	-2.69899	down	0.000515217	0.00121989
Me1_v2_0149800	-2.69896	down	1.74748e-11	8.93919e-11
Me1_v2_0011090	-2.69698	down	0.0183448	0.033422
Me1_v2_0016110	-2.69692	down	4.65277e-09	1.94852e-08
Me1_v2_0068240	-2.69677	down	0.00131175	0.00291942
Me1_v2_0188300	-2.69317	down	1.28668e-09	5.6505e-09
Me1_v2_0027370	-2.69217	down	2.03489e-05	5.81098e-05
Me1_v2_0234740	-2.69196	down	9.2298e-06	2.74092e-05
Me1_v2_0207540	-2.69065	down	3.20172e-07	1.11999e-06
Me1_v2_0074590	-2.68912	down	8.32383e-31	1.18451e-29
Me1_v2_0151040	-2.68524	down	2.61774e-11	1.3192e-10
Me1_v2_0149060	-2.68461	down	8.10665e-22	7.82951e-21
Me1_v2_0136790	-2.68347	down	1.44352e-10	6.86729e-10
Me1_v2_0085140	-2.68284	down	4.48679e-79	2.2257e-77
Me1_v2_0021880	-2.6807	down	7.56462e-08	2.81783e-07
Me1_v2_0163400	-2.67646	down	1.64741e-38	3.00631e-37
Me1_v2_0040590	-2.67638	down	0.00204832	0.00442127
Me1_v2_0113480	-2.67572	down	5.54599e-26	6.47145e-25
Me1_v2_0226530	-2.67532	down	2.2253e-09	9.56959e-09
Me1_v2_0023500	-2.67406	down	0.0199297	0.0360423
Me1_v2_0198780	-2.67346	down	1.73513e-34	2.81619e-33
Me1_v2_0190930	-2.67097	down	6.29777e-89	3.81331e-87
Me1_v2_0011680	-2.67037	down	4.11533e-14	2.54135e-13
Me1_v2_0109100	-2.66823	down	1.12851e-19	9.74569e-19
Me1_v2_0128080	-2.66431	down	7.98591e-14	4.84242e-13
Me1_v2_0135040	-2.66427	down	2.04953e-40	3.99176e-39
Me1_v2_0014820	-2.66355	down	0.000113951	0.000296263
Me1_v2_0021230	-2.66146	down	0.00250556	0.00532404
Me1_v2_0014210	-2.66003	down	0.00844556	0.0163886
Me1_v2_0111870	-2.65968	down	8.30213e-17	6.06012e-16
Me1_v2_0123280	-2.65929	down	2.71442e-24	2.91321e-23
Me1_v2_0007530	-2.65573	down	1.34594e-07	4.86692e-07
Me1_v2_0059500	-2.65533	down	1.0917e-28	1.42759e-27
Me1_v2_0170130	-2.65491	down	5.02099e-17	3.70344e-16
Me1_v2_0017890	-2.65432	down	8.60015e-11	4.1664e-10
Me1_v2_0127740	-2.65242	down	2.2349e-05	6.34359e-05
Me1_v2_0136840	-2.64821	down	0.0115728	0.0218881
Me1_v2_0206010	-2.64777	down	8.17256e-51	2.13741e-49
Me1_v2_0164030	-2.64613	down	1.32894e-34	2.16524e-33
Me1_v2_0232850	-2.64528	down	3.38932e-06	1.05951e-05
Me1_v2_0084620	-2.64408	down	1.70611e-14	1.08432e-13
Me1_v2_0119680	-2.64391	down	0.000198315	0.000496128
Me1_v2_0080280	-2.64079	down	1.47651e-15	9.98772e-15
Me1_v2_0010820	-2.63944	down	2.71296e-09	1.15889e-08
Me1_v2_0097340	-2.63932	down	0.00399006	0.00822133
Me1_v2_0139000	-2.63802	down	1.8231e-59	5.84609e-58
Me1_v2_0184690	-2.63793	down	6.16157e-14	3.773e-13
Me1_v2_0100460	-2.63701	down	1.22816e-06	4.04891e-06
Me1_v2_0112320	-2.63666	down	0.00068431	0.0015905
Me1_v2_0135020	-2.63575	down	1.80464e-13	1.07576e-12
Me1_v2_0100010	-2.634	down	7.25182e-15	4.72106e-14
Me1_v2_0211170	-2.63199	down	6.32741e-36	1.0714e-34
Me1_v2_0197920	-2.63085	down	3.0504e-06	9.58672e-06
Me1_v2_0150880	-2.6288	down	7.26187e-11	3.53529e-10
Me1_v2_0097400	-2.62187	down	1.86435e-10	8.78229e-10
Me1_v2_0049350	-2.62055	down	0.00455309	0.00928546
Me1_v2_0178530	-2.62012	down	2.35159e-20	2.11014e-19
Me1_v2_0168380	-2.61982	down	2.21084e-36	3.80142e-35
Me1_v2_0233260	-2.61726	down	0.00100867	0.00228851
Me1_v2_0147430	-2.61319	down	6.49101e-43	1.34347e-41
Me1_v2_0053620	-2.61297	down	6.0893e-40	1.17301e-38
Me1_v2_0214790	-2.61285	down	8.62284e-20	7.50795e-19
Me1_v2_0098770	-2.61186	down	1.73087e-51	4.61246e-50
Me1_v2_0088910	-2.60965	down	2.10269e-22	2.08122e-21
Me1_v2_0230200	-2.60935	down	2.44038e-21	2.30636e-20
Me1_v2_0019910	-2.60522	down	0.00161703	0.00354877
Me1_v2_0048870	-2.60198	down	0.00196188	0.00424909
Me1_v2_0094030	-2.60123	down	4.52128e-53	1.25881e-51
Me1_v2_0176690	-2.60115	down	1.25465e-15	8.52514e-15
Me1_v2_0047020	-2.601	down	0.0075322	0.0147599
Me1_v2_0076060	-2.5996	down	1.15981e-06	3.83432e-06
Me1_v2_0010940	-2.59872	down	5.36745e-09	2.23497e-08
Me1_v2_0051000	-2.59832	down	0.0276873	0.0485792
Me1_v2_0178540	-2.59563	down	2.79703e-23	2.88046e-22
Me1_v2_0159080	-2.59554	down	1.05669e-39	2.01171e-38
Me1_v2_0125710	-2.59158	down	0.00124263	0.00277699
Me1_v2_0034730	-2.59014	down	0.00702223	0.0138337
Me1_v2_0107890	-2.58503	down	3.261e-50	8.31261e-49
Me1_v2_0192300	-2.58458	down	2.35643e-12	1.28606e-11
Me1_v2_0048550	-2.58299	down	4.87546e-10	2.21471e-09
Me1_v2_0165270	-2.58299	down	1.38906e-08	5.57631e-08
Me1_v2_0207560	-2.58286	down	3.00456e-22	2.95176e-21
Me1_v2_0100510	-2.58242	down	1.16326e-15	7.94252e-15
Me1_v2_0190700	-2.58207	down	6.02726e-13	3.43773e-12
Me1_v2_0121430	-2.57814	down	2.96346e-08	1.15181e-07
Me1_v2_0143950	-2.57799	down	4.64784e-11	2.29321e-10
Me1_v2_0176740	-2.57599	down	1.6972e-33	2.67452e-32
Me1_v2_0218420	-2.57362	down	1.36926e-12	7.60054e-12
Me1_v2_0080650	-2.57146	down	7.53356e-26	8.73281e-25
Me1_v2_0211410	-2.57071	down	2.69912e-29	3.62835e-28
Me1_v2_0084690	-2.56865	down	0.000451963	0.00107859
Me1_v2_0219340	-2.5681	down	6.42197e-05	0.000172242
Me1_v2_0092660	-2.56727	down	1.75133e-58	5.47471e-57
Me1_v2_0207400	-2.56603	down	2.36139e-73	1.03744e-71
Me1_v2_0129820	-2.56511	down	2.05125e-07	7.29626e-07
Me1_v2_0156390	-2.56325	down	0.0227438	0.0406366
Me1_v2_0179260	-2.56317	down	0.00369998	0.00766624
Me1_v2_0048490	-2.56156	down	0.00714877	0.014062
Me1_v2_0153030	-2.55749	down	2.37998e-49	5.9169e-48
Me1_v2_0144070	-2.55714	down	3.11713e-41	6.1735e-40
Me1_v2_0039200	-2.55703	down	5.60757e-36	9.51801e-35
Me1_v2_0194010	-2.55486	down	2.93689e-32	4.42355e-31
Me1_v2_0055400	-2.5544	down	1.57855e-05	4.56457e-05
Me1_v2_0105890	-2.55354	down	0.00292526	0.00615826
Me1_v2_0200340	-2.55262	down	8.89902e-32	1.31598e-30
Me1_v2_0114720	-2.5513	down	6.73496e-15	4.39269e-14
Me1_v2_0081370	-2.55039	down	5.76453e-42	1.15685e-40
Me1_v2_0054210	-2.54542	down	4.37425e-17	3.24112e-16
Me1_v2_0186490	-2.54306	down	2.7152e-25	3.06504e-24
Me1_v2_0183630	-2.53943	down	0.000527397	0.0012458
Me1_v2_0036040	-2.53877	down	4.58645e-08	1.75042e-07
Me1_v2_0118820	-2.53871	down	2.92354e-11	1.46538e-10
Me1_v2_0047920	-2.53734	down	0.00464656	0.00946238
Me1_v2_0039980	-2.53646	down	1.72067e-35	2.87896e-34
Me1_v2_0180040	-2.53642	down	1.9156e-52	5.25038e-51
Me1_v2_0184850	-2.53527	down	2.07722e-16	1.47798e-15
Me1_v2_0140510	-2.53372	down	2.73236e-07	9.61216e-07
Me1_v2_0161300	-2.53101	down	6.49539e-15	4.24168e-14
Me1_v2_0223040	-2.53082	down	3.49575e-13	2.03617e-12
Me1_v2_0204080	-2.53076	down	1.83403e-47	4.3207e-46
Me1_v2_0136540	-2.52999	down	7.4705e-19	6.09288e-18
Me1_v2_0223180	-2.52572	down	0.00574117	0.011526
Me1_v2_0080660	-2.52435	down	0.00442558	0.00905074
Me1_v2_0126180	-2.5235	down	8.78117e-64	3.13452e-62
Me1_v2_0100530	-2.5234	down	2.95547e-26	3.493e-25
Me1_v2_0032560	-2.52333	down	1.02221e-18	8.28593e-18
Me1_v2_0232590	-2.52109	down	1.31569e-21	1.25749e-20
Me1_v2_0106320	-2.51951	down	7.30943e-11	3.55659e-10
Me1_v2_0110560	-2.51923	down	3.52552e-34	5.67846e-33
Me1_v2_0149050	-2.51759	down	2.15812e-16	1.53347e-15
Me1_v2_0133100	-2.51746	down	1.69317e-39	3.1975e-38
Me1_v2_0028710	-2.51682	down	0.00160709	0.00352952
Me1_v2_0196830	-2.5162	down	2.22313e-15	1.48668e-14
Me1_v2_0071930	-2.51573	down	2.12798e-33	3.34339e-32
Me1_v2_0180160	-2.51396	down	1.33484e-28	1.73907e-27
Me1_v2_0234590	-2.51387	down	7.15076e-12	3.75708e-11
Me1_v2_0170140	-2.51382	down	6.46332e-23	6.53506e-22
Me1_v2_0165610	-2.51205	down	5.87519e-52	1.58563e-50
Me1_v2_0202450	-2.5113	down	0.000147587	0.00037694
Me1_v2_0134280	-2.51101	down	1.90027e-55	5.63206e-54
Me1_v2_0199640	-2.50757	down	7.45565e-05	0.000198229
Me1_v2_0072900	-2.50587	down	0.00262173	0.00555692
Me1_v2_0092580	-2.50567	down	8.65022e-16	5.95622e-15
Me1_v2_0120370	-2.50507	down	4.13229e-05	0.000113422
Me1_v2_0162300	-2.50437	down	1.39597e-39	2.64809e-38
Me1_v2_0149080	-2.50197	down	1.67763e-26	2.00632e-25
Me1_v2_0088890	-2.50129	down	6.86966e-54	1.97241e-52
Me1_v2_0102010	-2.5003	down	9.65535e-17	7.01399e-16
Me1_v2_0231130	-2.49833	down	1.57794e-15	1.06534e-14
Me1_v2_0177110	-2.4977	down	4.11149e-52	1.1182e-50
Me1_v2_0079510	-2.49524	down	6.24024e-51	1.64425e-49
Me1_v2_0070810	-2.49455	down	4.48475e-85	2.46801e-83
Me1_v2_0092910	-2.49401	down	2.92885e-36	5.02781e-35
Me1_v2_0103970	-2.49331	down	5.00761e-25	5.58421e-24
Me1_v2_0007480	-2.49273	down	0.0233877	0.0416614
Me1_v2_0126310	-2.48957	down	0.022392	0.0400808
Me1_v2_0045020	-2.48835	down	0.0108291	0.0205996
Me1_v2_0228440	-2.4878	down	2.70814e-13	1.59455e-12
Me1_v2_0060760	-2.48731	down	0.00170041	0.00371785
Me1_v2_0094380	-2.48653	down	1.23993e-42	2.53651e-41
Me1_v2_0215700	-2.4847	down	0.0106547	0.0202934
Me1_v2_0151480	-2.48243	down	1.15424e-24	1.26446e-23
Me1_v2_0015010	-2.48113	down	0.00770619	0.0150743
Me1_v2_0135620	-2.47784	down	0.000191455	0.000480217
Me1_v2_0038540	-2.47643	down	2.02532e-06	6.49355e-06
Me1_v2_0201350	-2.47541	down	2.86633e-07	1.00683e-06
Me1_v2_0016380	-2.47507	down	1.97517e-08	7.80464e-08
Me1_v2_0033800	-2.47469	down	7.1134e-08	2.65866e-07
Me1_v2_0181490	-2.47184	down	2.72548e-40	5.29852e-39
Me1_v2_0102570	-2.47166	down	0.000393929	0.00094823
Me1_v2_0020770	-2.46939	down	0.00207665	0.00447931
Me1_v2_0132860	-2.46863	down	2.80472e-05	7.85338e-05
Me1_v2_0215850	-2.46744	down	2.29359e-05	6.5023e-05
Me1_v2_0114340	-2.46638	down	1.14038e-14	7.33593e-14
Me1_v2_0118030	-2.46493	down	4.13432e-19	3.4248e-18
Me1_v2_0234900	-2.46431	down	9.03833e-13	5.08785e-12
Me1_v2_0158590	-2.46284	down	3.95819e-28	5.07243e-27
Me1_v2_0147470	-2.46021	down	1.42827e-07	5.1532e-07
Me1_v2_0131060	-2.45968	down	1.01601e-26	1.22828e-25
Me1_v2_0127420	-2.45912	down	1.71919e-31	2.51592e-30
Me1_v2_0122630	-2.45835	down	1.63609e-99	1.18403e-97
Me1_v2_0057240	-2.45706	down	3.69202e-08	1.42009e-07
Me1_v2_0120390	-2.45308	down	1.04863e-17	8.06683e-17
Me1_v2_0127820	-2.45165	down	1.52861e-23	1.58735e-22
Me1_v2_0193920	-2.45143	down	1.2243e-19	1.05385e-18
Me1_v2_0055770	-2.44978	down	1.4091e-33	2.23217e-32
Me1_v2_0174790	-2.44976	down	1.88202e-07	6.726e-07
Me1_v2_0217720	-2.44906	down	4.61313e-15	3.03124e-14
Me1_v2_0152180	-2.44705	down	5.29393e-06	1.61477e-05
Me1_v2_0036720	-2.44457	down	3.7973e-35	6.2691e-34
Me1_v2_0030760	-2.44397	down	6.95848e-12	3.65788e-11
Me1_v2_0227990	-2.44383	down	8.99645e-47	2.07095e-45
Me1_v2_0118980	-2.44332	down	1.18125e-19	1.01804e-18
Me1_v2_0170020	-2.44281	down	3.05681e-06	9.60541e-06
Me1_v2_0072010	-2.44155	down	3.76684e-45	8.39671e-44
Me1_v2_0024480	-2.43935	down	3.7022e-05	0.000102134
Me1_v2_0018460	-2.43798	down	0.0106158	0.0202284
Me1_v2_0206340	-2.43652	down	1.40603e-50	3.63674e-49
Me1_v2_0130990	-2.43525	down	1.10704e-35	1.86704e-34
Me1_v2_0117160	-2.43502	down	4.70584e-23	4.80405e-22
Me1_v2_0216780	-2.43211	down	1.96882e-75	9.14397e-74
Me1_v2_0186590	-2.43101	down	3.17017e-58	9.86629e-57
Me1_v2_0198060	-2.43076	down	6.45323e-10	2.90643e-09
Me1_v2_0105670	-2.43052	down	1.30171e-22	1.29998e-21
Me1_v2_0189490	-2.43026	down	9.09339e-20	7.89813e-19
Me1_v2_0071700	-2.42851	down	0.000159788	0.000405846
Me1_v2_0126190	-2.42765	down	1.03492e-52	2.86255e-51
Me1_v2_0224190	-2.4276	down	1.81518e-06	5.85179e-06
Me1_v2_0107420	-2.42632	down	1.40456e-09	6.14643e-09
Me1_v2_0136410	-2.42567	down	1.23396e-30	1.7384e-29
Me1_v2_0029370	-2.42564	down	4.50739e-07	1.55485e-06
Me1_v2_0204110	-2.42395	down	5.56515e-19	4.57777e-18
Me1_v2_0141640	-2.42303	down	1.66876e-18	1.33526e-17
Me1_v2_0059450	-2.42157	down	2.43388e-30	3.39714e-29
Me1_v2_0175800	-2.42148	down	1.17775e-21	1.12769e-20
Me1_v2_0177960	-2.42085	down	3.1413e-12	1.69558e-11
Me1_v2_0134530	-2.42069	down	2.12468e-23	2.19769e-22
Me1_v2_0173100	-2.42029	down	2.74979e-24	2.94967e-23
Me1_v2_0021220	-2.41982	down	0.0281602	0.0493107
Me1_v2_0184860	-2.41951	down	1.63894e-19	1.39992e-18
Me1_v2_0045500	-2.41889	down	1.01014e-05	2.9834e-05
Me1_v2_0181770	-2.41874	down	0.000316884	0.000773434
Me1_v2_0097330	-2.41863	down	0.0187095	0.0340366
Me1_v2_0057630	-2.41772	down	1.26445e-31	1.86076e-30
Me1_v2_0221980	-2.41678	down	1.12786e-19	9.74408e-19
Me1_v2_0040090	-2.41576	down	1.4549e-20	1.32123e-19
Me1_v2_0028090	-2.41569	down	7.64896e-25	8.46715e-24
Me1_v2_0037710	-2.41566	down	3.46104e-15	2.29131e-14
Me1_v2_0038680	-2.41518	down	0.0141113	0.0262523
Me1_v2_0075850	-2.41498	down	0.00274114	0.005792
Me1_v2_0024150	-2.41433	down	2.31227e-08	9.06213e-08
Me1_v2_0162320	-2.41406	down	2.58235e-14	1.61833e-13
Me1_v2_0021540	-2.41358	down	3.33563e-05	9.25654e-05
Me1_v2_0139230	-2.40999	down	1.88679e-63	6.6675e-62
Me1_v2_0038730	-2.4098	down	5.8558e-24	6.18414e-23
Me1_v2_0023590	-2.40762	down	0.0028287	0.00596925
Me1_v2_0065090	-2.40761	down	1.86501e-15	1.25354e-14
Me1_v2_0081180	-2.40454	down	7.36986e-07	2.48667e-06
Me1_v2_0102640	-2.40394	down	0.000326935	0.000796494
Me1_v2_0094670	-2.40171	down	1.32463e-12	7.36051e-12
Me1_v2_0010250	-2.4015	down	0.00377147	0.00780061
Me1_v2_0080700	-2.40088	down	1.46874e-10	6.98098e-10
Me1_v2_0113230	-2.3989	down	1.62864e-18	1.30366e-17
Me1_v2_0047780	-2.39889	down	0.00310385	0.00650841
Me1_v2_0204700	-2.39804	down	2.9431e-07	1.03329e-06
Me1_v2_0104340	-2.39696	down	6.16729e-31	8.82378e-30
Me1_v2_0159800	-2.39621	down	0.000190732	0.000478573
Me1_v2_0124370	-2.39525	down	1.66682e-50	4.29028e-49
Me1_v2_0172220	-2.39395	down	8.72306e-16	6.00442e-15
Me1_v2_0143370	-2.39354	down	1.43576e-09	6.27778e-09
Me1_v2_0168370	-2.39321	down	2.0326e-16	1.44769e-15
Me1_v2_0149040	-2.39209	down	4.28219e-18	3.35526e-17
Me1_v2_0019780	-2.39078	down	0.0215746	0.038755
Me1_v2_0100830	-2.38838	down	9.21768e-29	1.21212e-27
Me1_v2_0173450	-2.38818	down	1.68705e-44	3.67534e-43
Me1_v2_0012240	-2.38797	down	1.82426e-09	7.91101e-09
Me1_v2_0032940	-2.38723	down	0.00928403	0.0178825
Me1_v2_0126300	-2.38668	down	2.15061e-08	8.46305e-08
Me1_v2_0106300	-2.3857	down	0.000217963	0.000542391
Me1_v2_0213520	-2.38472	down	5.17846e-60	1.67582e-58
Me1_v2_0031440	-2.38448	down	0.0208261	0.0375222
Me1_v2_0076070	-2.38344	down	7.63409e-16	5.26857e-15
Me1_v2_0051310	-2.38141	down	1.63708e-08	6.52609e-08
Me1_v2_0097300	-2.38092	down	7.38573e-14	4.49655e-13
Me1_v2_0094700	-2.37917	down	2.951e-13	1.73224e-12
Me1_v2_0184070	-2.37702	down	1.40961e-17	1.07654e-16
Me1_v2_0029010	-2.3719	down	6.85753e-11	3.34364e-10
Me1_v2_0029240	-2.37106	down	2.54486e-50	6.51066e-49
Me1_v2_0129600	-2.37062	down	2.71477e-20	2.42881e-19
Me1_v2_0148300	-2.37038	down	0.000931714	0.00212441
Me1_v2_0207710	-2.36847	down	3.65119e-14	2.26532e-13
Me1_v2_0173090	-2.36795	down	7.61581e-10	3.41114e-09
Me1_v2_0105660	-2.36549	down	5.02856e-19	4.14606e-18
Me1_v2_0222940	-2.36425	down	8.62685e-12	4.51579e-11
Me1_v2_0146540	-2.36186	down	0.0111703	0.0212028
Me1_v2_0141260	-2.3616	down	4.76895e-10	2.16865e-09
Me1_v2_0171430	-2.36053	down	1.30314e-18	1.04947e-17
Me1_v2_0106350	-2.36039	down	5.18099e-31	7.43277e-30
Me1_v2_0164840	-2.35962	down	0.000506641	0.00120093
Me1_v2_0189560	-2.3596	down	8.59784e-21	7.90986e-20
Me1_v2_0036120	-2.35871	down	1.41645e-14	9.0677e-14
Me1_v2_0130340	-2.35483	down	1.37299e-35	2.30271e-34
Me1_v2_0016350	-2.35441	down	1.55372e-08	6.21253e-08
Me1_v2_0049780	-2.35362	down	5.99792e-28	7.64463e-27
Me1_v2_0014670	-2.35336	down	1.71088e-05	4.92701e-05
Me1_v2_0021280	-2.35095	down	2.57484e-14	1.61458e-13
Me1_v2_0050670	-2.34659	down	8.7814e-27	1.06465e-25
Me1_v2_0148940	-2.34597	down	4.24532e-29	5.66007e-28
Me1_v2_0142960	-2.34557	down	1.05953e-19	9.16867e-19
Me1_v2_0189620	-2.3436	down	2.41838e-06	7.69079e-06
Me1_v2_0098910	-2.34246	down	1.24253e-06	4.09055e-06
Me1_v2_0022570	-2.34163	down	8.98796e-20	7.8162e-19
Me1_v2_0215100	-2.33848	down	2.45156e-12	1.33556e-11
Me1_v2_0099020	-2.33791	down	7.17111e-05	0.000191121
Me1_v2_0208450	-2.33738	down	7.88542e-65	2.87301e-63
Me1_v2_0214800	-2.3333	down	1.71098e-14	1.08708e-13
Me1_v2_0210150	-2.33288	down	1.39028e-37	2.48767e-36
Me1_v2_0123430	-2.33239	down	4.98554e-45	1.1055e-43
Me1_v2_0044170	-2.33227	down	0.00208392	0.00449362
Me1_v2_0190000	-2.33222	down	2.57923e-14	1.61686e-13
Me1_v2_0125680	-2.33165	down	0.0212521	0.038231
Me1_v2_0137110	-2.327	down	8.92811e-23	8.97568e-22
Me1_v2_0164700	-2.32598	down	0.000136717	0.000350832
Me1_v2_0067520	-2.32382	down	1.22639e-43	2.60201e-42
Me1_v2_0107410	-2.32339	down	6.43525e-10	2.89895e-09
Me1_v2_0032220	-2.32337	down	0.000623795	0.00145923
Me1_v2_0050290	-2.32269	down	4.20396e-08	1.60997e-07
Me1_v2_0161990	-2.32095	down	3.15564e-05	8.78823e-05
Me1_v2_0170470	-2.32076	down	6.81358e-06	2.05223e-05
Me1_v2_0084910	-2.32065	down	1.16844e-49	2.93247e-48
Me1_v2_0086620	-2.32044	down	2.63454e-05	7.40236e-05
Me1_v2_0212740	-2.31972	down	7.95862e-13	4.49804e-12
Me1_v2_0114670	-2.31957	down	9.53002e-18	7.33923e-17
Me1_v2_0162550	-2.31471	down	7.56471e-26	8.76412e-25
Me1_v2_0103430	-2.31357	down	1.38478e-14	8.87301e-14
Me1_v2_0170060	-2.31284	down	1.39465e-25	1.59566e-24
Me1_v2_0096460	-2.3128	down	1.3172e-58	4.1545e-57
Me1_v2_0191530	-2.31278	down	1.22477e-15	8.33282e-15
Me1_v2_0010660	-2.31139	down	2.46504e-06	7.8321e-06
Me1_v2_0168720	-2.31088	down	3.31711e-15	2.19741e-14
Me1_v2_0065480	-2.31006	down	5.99398e-07	2.04067e-06
Me1_v2_0000190	-2.31004	down	2.84629e-05	7.96028e-05
Me1_v2_0199080	-2.30887	down	3.78615e-26	4.45236e-25
Me1_v2_0062380	-2.30796	down	7.97635e-66	2.92632e-64
Me1_v2_0084500	-2.30738	down	4.54149e-24	4.82266e-23
Me1_v2_0026260	-2.30337	down	0.00203018	0.00438399
Me1_v2_0054200	-2.30303	down	1.88069e-11	9.59044e-11
Me1_v2_0155270	-2.30233	down	3.71586e-44	7.99629e-43
Me1_v2_0068350	-2.30221	down	1.30831e-10	6.2409e-10
Me1_v2_0055760	-2.30114	down	1.74276e-40	3.39742e-39
Me1_v2_0120020	-2.30113	down	8.84834e-17	6.44325e-16
Me1_v2_0080090	-2.30055	down	8.73313e-25	9.64203e-24
Me1_v2_0209310	-2.29964	down	3.16178e-39	5.90237e-38
Me1_v2_0110270	-2.29927	down	5.3647e-17	3.9542e-16
Me1_v2_0008580	-2.29884	down	2.30404e-12	1.25876e-11
Me1_v2_0204670	-2.29858	down	8.49229e-16	5.84938e-15
Me1_v2_0180190	-2.29823	down	1.06217e-21	1.01887e-20
Me1_v2_0229590	-2.29777	down	1.87162e-09	8.1014e-09
Me1_v2_0036270	-2.29754	down	1.65461e-13	9.87441e-13
Me1_v2_0026350	-2.29752	down	1.64049e-05	4.73137e-05
Me1_v2_0086280	-2.29611	down	1.71612e-40	3.34857e-39
Me1_v2_0213560	-2.29561	down	7.99457e-13	4.51715e-12
Me1_v2_0051300	-2.29339	down	4.04503e-16	2.8342e-15
Me1_v2_0136670	-2.29323	down	6.65942e-06	2.00809e-05
Me1_v2_0007650	-2.29254	down	1.36657e-09	5.98888e-09
Me1_v2_0092280	-2.29212	down	5.50004e-14	3.38065e-13
Me1_v2_0041170	-2.29056	down	1.20752e-15	8.22609e-15
Me1_v2_0132670	-2.28907	down	1.59166e-55	4.7373e-54
Me1_v2_0039350	-2.28898	down	2.33133e-35	3.8853e-34
Me1_v2_0012740	-2.28812	down	0.000159179	0.000404403
Me1_v2_0034160	-2.28796	down	3.85387e-10	1.76928e-09
Me1_v2_0163500	-2.28623	down	7.87823e-28	9.98696e-27
Me1_v2_0220800	-2.28294	down	2.42058e-12	1.3197e-11
Me1_v2_0034280	-2.28186	down	0.0128006	0.0240275
Me1_v2_0149790	-2.27874	down	1.9714e-07	7.02522e-07
Me1_v2_0153320	-2.27841	down	4.59613e-25	5.12806e-24
Me1_v2_0140830	-2.27801	down	6.12691e-17	4.50187e-16
Me1_v2_0107320	-2.27758	down	9.84239e-24	1.02762e-22
Me1_v2_0065530	-2.27685	down	6.50135e-12	3.42695e-11
Me1_v2_0190380	-2.27563	down	1.7085e-17	1.29405e-16
Me1_v2_0183320	-2.27531	down	1.75592e-05	5.0512e-05
Me1_v2_0156270	-2.27513	down	8.2435e-27	1.00001e-25
Me1_v2_0226540	-2.27405	down	7.02276e-15	4.57616e-14
Me1_v2_0116100	-2.27346	down	1.01231e-30	1.43475e-29
Me1_v2_0009410	-2.27261	down	1.95575e-09	8.45173e-09
Me1_v2_0114050	-2.27188	down	3.48687e-09	1.47546e-08
Me1_v2_0162930	-2.26962	down	2.32376e-24	2.50284e-23
Me1_v2_0151020	-2.26874	down	6.70651e-05	0.000179395
Me1_v2_0190720	-2.26778	down	1.00591e-11	5.23439e-11
Me1_v2_0104530	-2.26701	down	1.57043e-19	1.34358e-18
Me1_v2_0117850	-2.26681	down	0.000249322	0.000616868
Me1_v2_0198670	-2.26551	down	0.00429661	0.00881001
Me1_v2_0037180	-2.26457	down	0.000114718	0.000298146
Me1_v2_0165230	-2.26419	down	1.05645e-06	3.50579e-06
Me1_v2_0000640	-2.26393	down	8.00861e-07	2.6893e-06
Me1_v2_0063510	-2.26156	down	4.22749e-08	1.61869e-07
Me1_v2_0128740	-2.26132	down	6.88889e-52	1.85211e-50
Me1_v2_0229050	-2.26052	down	1.62319e-09	7.07534e-09
Me1_v2_0097290	-2.25944	down	2.93343e-05	8.19421e-05
Me1_v2_0219760	-2.25846	down	0.000299514	0.000733494
Me1_v2_0072990	-2.25703	down	2.27569e-09	9.77435e-09
Me1_v2_0200740	-2.25674	down	1.11707e-18	9.0271e-18
Me1_v2_0062480	-2.25555	down	1.67411e-55	4.9757e-54
Me1_v2_0181990	-2.2549	down	5.50835e-26	6.43107e-25
Me1_v2_0004310	-2.25381	down	0.0030439	0.00638765
Me1_v2_0200730	-2.25348	down	1.53683e-37	2.74757e-36
Me1_v2_0050320	-2.253	down	9.39408e-43	1.93109e-41
Me1_v2_0081460	-2.25021	down	5.20867e-16	3.63026e-15
Me1_v2_0153390	-2.2486	down	2.50605e-16	1.77294e-15
Me1_v2_0035260	-2.24459	down	3.23641e-13	1.89189e-12
Me1_v2_0177580	-2.24429	down	0.00411477	0.00845849
Me1_v2_0176770	-2.24423	down	6.40503e-28	8.14877e-27
Me1_v2_0166310	-2.24355	down	3.29317e-32	4.93905e-31
Me1_v2_0124920	-2.24322	down	7.79283e-13	4.40669e-12
Me1_v2_0180050	-2.2427	down	3.17225e-19	2.64964e-18
Me1_v2_0053630	-2.24225	down	4.5912e-27	5.64734e-26
Me1_v2_0020920	-2.24065	down	0.00387316	0.00799606
Me1_v2_0032690	-2.23651	down	0.000121324	0.000313924
Me1_v2_0058430	-2.2364	down	8.30969e-40	1.58914e-38
Me1_v2_0025440	-2.23585	down	1.6882e-17	1.27959e-16
Me1_v2_0188040	-2.23557	down	0.010639	0.0202653
Me1_v2_0181750	-2.23426	down	2.14208e-28	2.76859e-27
Me1_v2_0132550	-2.23419	down	1.80292e-34	2.92398e-33
Me1_v2_0190060	-2.23225	down	1.56329e-16	1.12175e-15
Me1_v2_0110130	-2.23169	down	4.20875e-27	5.18596e-26
Me1_v2_0118540	-2.23101	down	1.89143e-48	4.60481e-47
Me1_v2_0079200	-2.23035	down	1.50195e-20	1.36278e-19
Me1_v2_0146330	-2.22978	down	3.57346e-24	3.81771e-23
Me1_v2_0129610	-2.22871	down	2.07227e-30	2.902e-29
Me1_v2_0028770	-2.22599	down	7.42623e-10	3.33116e-09
Me1_v2_0209140	-2.22539	down	6.08247e-11	2.97741e-10
Me1_v2_0147510	-2.22524	down	7.44082e-08	2.77465e-07
Me1_v2_0175180	-2.22434	down	5.56101e-21	5.15418e-20
Me1_v2_0012160	-2.22414	down	0.00160488	0.0035254
Me1_v2_0013230	-2.22314	down	0.0253238	0.0447781
Me1_v2_0168710	-2.22008	down	0.0199863	0.0361324
Me1_v2_0037280	-2.21975	down	8.33424e-06	2.4851e-05
Me1_v2_0155080	-2.21938	down	8.68096e-28	1.09848e-26
Me1_v2_0221530	-2.21892	down	0.0033432	0.00697075
Me1_v2_0108620	-2.21861	down	7.95911e-12	4.1735e-11
Me1_v2_0001890	-2.21699	down	0.000619526	0.00144997
Me1_v2_0150790	-2.21691	down	5.38666e-22	5.2288e-21
Me1_v2_0119410	-2.21637	down	0.00213562	0.00459571
Me1_v2_0127490	-2.21601	down	2.70416e-09	1.15536e-08
Me1_v2_0147500	-2.2159	down	1.93909e-09	8.38487e-09
Me1_v2_0175190	-2.2155	down	1.59933e-50	4.12662e-49
Me1_v2_0192780	-2.21484	down	1.4444e-25	1.65078e-24
Me1_v2_0163610	-2.21453	down	4.85049e-33	7.53126e-32
Me1_v2_0050760	-2.21445	down	6.0224e-07	2.05002e-06
Me1_v2_0137840	-2.21256	down	4.60759e-27	5.6642e-26
Me1_v2_0030050	-2.20898	down	3.06561e-19	2.56361e-18
Me1_v2_0204940	-2.20822	down	8.33491e-17	6.08195e-16
Me1_v2_0028580	-2.20805	down	4.77395e-16	3.33608e-15
Me1_v2_0011820	-2.20577	down	0.00243004	0.00518126
Me1_v2_0171440	-2.20535	down	5.91041e-05	0.000159127
Me1_v2_0074240	-2.20527	down	4.89465e-16	3.41591e-15
Me1_v2_0111080	-2.20523	down	0.000140183	0.000359159
Me1_v2_0023990	-2.20377	down	1.28593e-09	5.64836e-09
Me1_v2_0234170	-2.20354	down	4.04225e-24	4.30332e-23
Me1_v2_0107900	-2.20241	down	5.80481e-12	3.07668e-11
Me1_v2_0162350	-2.20219	down	1.16058e-18	9.36084e-18
Me1_v2_0021090	-2.19893	down	0.000832159	0.00191268
Me1_v2_0143940	-2.198	down	0.0010152	0.00230136
Me1_v2_0032020	-2.19631	down	2.99196e-08	1.16224e-07
Me1_v2_0050330	-2.1957	down	2.44292e-32	3.69004e-31
Me1_v2_0086290	-2.19518	down	2.21106e-23	2.2848e-22
Me1_v2_0151410	-2.19514	down	8.75251e-30	1.20415e-28
Me1_v2_0205200	-2.19446	down	1.04393e-10	5.01598e-10
Me1_v2_0153930	-2.19122	down	5.0776e-29	6.73995e-28
Me1_v2_0080450	-2.19118	down	3.05357e-19	2.55455e-18
Me1_v2_0037940	-2.19023	down	1.39424e-07	5.03815e-07
Me1_v2_0136870	-2.18761	down	4.6521e-26	5.44644e-25
Me1_v2_0022130	-2.18678	down	1.76072e-10	8.3164e-10
Me1_v2_0080270	-2.18663	down	2.75463e-12	1.4945e-11
Me1_v2_0194250	-2.18659	down	6.79656e-66	2.49783e-64
Me1_v2_0188680	-2.18562	down	3.94163e-10	1.808e-09
Me1_v2_0042880	-2.18482	down	0.0227178	0.0406016
Me1_v2_0124850	-2.18328	down	1.6623e-09	7.23538e-09
Me1_v2_0123060	-2.18325	down	5.62309e-13	3.21937e-12
Me1_v2_0102850	-2.18293	down	1.07255e-50	2.78783e-49
Me1_v2_0221480	-2.18274	down	8.56106e-08	3.16668e-07
Me1_v2_0010860	-2.18228	down	3.74215e-14	2.31835e-13
Me1_v2_0076310	-2.18227	down	3.54471e-11	1.76584e-10
Me1_v2_0021580	-2.17931	down	0.000837601	0.00192393
Me1_v2_0214510	-2.17923	down	6.04271e-06	1.8318e-05
Me1_v2_0184680	-2.17716	down	4.27927e-17	3.17185e-16
Me1_v2_0194300	-2.17681	down	1.50212e-10	7.13159e-10
Me1_v2_0209010	-2.17538	down	1.16606e-29	1.59801e-28
Me1_v2_0029980	-2.17528	down	0.000483084	0.00114754
Me1_v2_0235150	-2.17426	down	2.52236e-15	1.68041e-14
Me1_v2_0207800	-2.17276	down	2.43431e-07	8.59801e-07
Me1_v2_0196230	-2.17158	down	1.22231e-15	8.32147e-15
Me1_v2_0139710	-2.16973	down	6.59828e-40	1.26644e-38
Me1_v2_0184290	-2.16938	down	4.97473e-22	4.83783e-21
Me1_v2_0064140	-2.16925	down	7.84769e-17	5.73237e-16
Me1_v2_0223730	-2.16897	down	1.75387e-20	1.58524e-19
Me1_v2_0160330	-2.16822	down	5.18139e-21	4.80655e-20
Me1_v2_0137270	-2.16776	down	2.93158e-29	3.93084e-28
Me1_v2_0150780	-2.16633	down	5.20375e-27	6.37851e-26
Me1_v2_0137390	-2.16426	down	1.34346e-13	8.05124e-13
Me1_v2_0163570	-2.16407	down	6.17575e-37	1.07767e-35
Me1_v2_0217890	-2.16174	down	0.00048524	0.00115214
Me1_v2_0029770	-2.16143	down	3.87607e-14	2.39851e-13
Me1_v2_0215880	-2.16065	down	1.86971e-15	1.25631e-14
Me1_v2_0132450	-2.1606	down	0.000507092	0.00120187
Me1_v2_0162170	-2.15996	down	3.06891e-34	4.95056e-33
Me1_v2_0030560	-2.15925	down	3.13544e-05	8.73657e-05
Me1_v2_0185250	-2.15925	down	2.16862e-08	8.53077e-08
Me1_v2_0024260	-2.15819	down	1.14333e-10	5.4824e-10
Me1_v2_0036030	-2.15789	down	3.27248e-20	2.90686e-19
Me1_v2_0160910	-2.15724	down	0.00663287	0.0131364
Me1_v2_0188210	-2.15606	down	1.25325e-27	1.58017e-26
Me1_v2_0074340	-2.15589	down	2.60414e-32	3.93077e-31
Me1_v2_0147160	-2.15517	down	3.56517e-10	1.64173e-09
Me1_v2_0230660	-2.15446	down	8.07246e-35	1.32341e-33
Me1_v2_0207390	-2.15312	down	5.28855e-69	2.09284e-67
Me1_v2_0175360	-2.1529	down	0.0127443	0.0239325
Me1_v2_0207740	-2.15111	down	0.0117829	0.0222576
Me1_v2_0194320	-2.15054	down	0.00249312	0.00530079
Me1_v2_0003920	-2.15049	down	4.26264e-19	3.52694e-18
Me1_v2_0022350	-2.1504	down	7.90313e-14	4.79911e-13
Me1_v2_0038960	-2.15004	down	2.00006e-07	7.12497e-07
Me1_v2_0056180	-2.1495	down	5.55399e-34	8.90493e-33
Me1_v2_0029200	-2.14926	down	1.20727e-05	3.53645e-05
Me1_v2_0151550	-2.14898	down	3.56198e-13	2.07303e-12
Me1_v2_0080480	-2.14887	down	1.30829e-17	1.00061e-16
Me1_v2_0160670	-2.14834	down	7.2172e-09	2.96201e-08
Me1_v2_0226910	-2.14796	down	1.25704e-26	1.51102e-25
Me1_v2_0034430	-2.14694	down	3.02618e-14	1.88919e-13
Me1_v2_0198330	-2.14645	down	0.0140415	0.0261363
Me1_v2_0199390	-2.14608	down	9.36591e-11	4.51461e-10
Me1_v2_0117550	-2.14566	down	9.25135e-16	6.35978e-15
Me1_v2_0036510	-2.14249	down	1.05442e-27	1.33027e-26
Me1_v2_0171490	-2.14187	down	1.49937e-33	2.36806e-32
Me1_v2_0186860	-2.14128	down	2.36678e-39	4.43787e-38
Me1_v2_0076880	-2.14068	down	1.78224e-26	2.12781e-25
Me1_v2_0138460	-2.13929	down	2.02576e-26	2.40632e-25
Me1_v2_0014370	-2.13766	down	0.00020487	0.000511799
Me1_v2_0215600	-2.13558	down	1.21222e-57	3.71794e-56
Me1_v2_0185830	-2.13437	down	5.21848e-13	2.9991e-12
Me1_v2_0206390	-2.13421	down	2.8761e-13	1.68968e-12
Me1_v2_0194160	-2.13323	down	1.58409e-23	1.64415e-22
Me1_v2_0020300	-2.13252	down	6.45997e-07	2.19191e-06
Me1_v2_0025230	-2.13226	down	5.92875e-10	2.67649e-09
Me1_v2_0027710	-2.13128	down	2.10531e-08	8.29099e-08
Me1_v2_0217440	-2.13079	down	8.93884e-18	6.89148e-17
Me1_v2_0061360	-2.13014	down	1.45782e-15	9.87079e-15
Me1_v2_0209030	-2.1267	down	7.93488e-25	8.77445e-24
Me1_v2_0166090	-2.12565	down	2.98959e-24	3.20041e-23
Me1_v2_0189750	-2.12484	down	2.44964e-28	3.15838e-27
Me1_v2_0136880	-2.12449	down	0.00054928	0.0012946
Me1_v2_0091350	-2.12414	down	9.19673e-11	4.44053e-10
Me1_v2_0084730	-2.12282	down	3.16663e-19	2.646e-18
Me1_v2_0043440	-2.12102	down	0.000205394	0.000512804
Me1_v2_0001490	-2.11794	down	1.81578e-09	7.87744e-09
Me1_v2_0013860	-2.11793	down	1.60314e-07	5.76148e-07
Me1_v2_0096810	-2.11753	down	1.90842e-15	1.28191e-14
Me1_v2_0146690	-2.1175	down	6.35965e-22	6.1563e-21
Me1_v2_0172290	-2.11747	down	2.07011e-09	8.93129e-09
Me1_v2_0152210	-2.11523	down	6.94706e-30	9.59512e-29
Me1_v2_0134600	-2.11518	down	2.32023e-06	7.40091e-06
Me1_v2_0099140	-2.11365	down	4.33462e-10	1.97967e-09
Me1_v2_0131860	-2.11264	down	1.02913e-19	8.91295e-19
Me1_v2_0001790	-2.11141	down	0.00216325	0.00464997
Me1_v2_0176790	-2.10803	down	2.1974e-12	1.2033e-11
Me1_v2_0200680	-2.10656	down	1.89948e-21	1.80323e-20
Me1_v2_0033210	-2.1062	down	7.37372e-05	0.000196249
Me1_v2_0184790	-2.10598	down	2.03143e-14	1.28412e-13
Me1_v2_0116860	-2.10494	down	1.03015e-37	1.84954e-36
Me1_v2_0191620	-2.1047	down	1.88421e-10	8.8739e-10
Me1_v2_0035800	-2.10457	down	0.000103095	0.000269496
Me1_v2_0067910	-2.10368	down	5.53619e-36	9.40441e-35
Me1_v2_0023060	-2.10325	down	0.0140141	0.0260899
Me1_v2_0081930	-2.10252	down	4.35439e-30	6.04977e-29
Me1_v2_0178080	-2.10208	down	2.28788e-16	1.6224e-15
Me1_v2_0037390	-2.10183	down	0.00307497	0.00645029
Me1_v2_0220240	-2.10033	down	1.01694e-21	9.7637e-21
Me1_v2_0051320	-2.10016	down	1.28865e-19	1.10788e-18
Me1_v2_0027550	-2.09973	down	0.000540815	0.00127593
Me1_v2_0114980	-2.09927	down	1.70991e-28	2.21815e-27
Me1_v2_0184560	-2.09895	down	3.90602e-53	1.09327e-51
Me1_v2_0127450	-2.09789	down	2.71377e-24	2.91321e-23
Me1_v2_0019620	-2.09776	down	2.63808e-27	3.27544e-26
Me1_v2_0047690	-2.09684	down	3.82703e-06	1.18861e-05
Me1_v2_0158720	-2.09585	down	5.28801e-30	7.32762e-29
Me1_v2_0204750	-2.09437	down	9.30443e-11	4.48907e-10
Me1_v2_0175740	-2.09376	down	0.00295158	0.00620811
Me1_v2_0035540	-2.09252	down	1.09149e-05	3.21423e-05
Me1_v2_0054160	-2.0918	down	0.000106157	0.00027719
Me1_v2_0234560	-2.09131	down	1.08688e-08	4.39745e-08
Me1_v2_0119350	-2.08775	down	1.52376e-19	1.3047e-18
Me1_v2_0070370	-2.08709	down	5.34035e-29	7.08426e-28
Me1_v2_0078080	-2.08673	down	3.44563e-53	9.66973e-52
Me1_v2_0092050	-2.08666	down	3.18697e-29	4.26516e-28
Me1_v2_0001270	-2.08526	down	0.0270248	0.0475198
Me1_v2_0014560	-2.08465	down	0.00501561	0.0101527
Me1_v2_0083160	-2.08282	down	3.91799e-11	1.94629e-10
Me1_v2_0155710	-2.08001	down	2.2132e-27	2.75926e-26
Me1_v2_0204100	-2.07991	down	5.3924e-19	4.43912e-18
Me1_v2_0036390	-2.07881	down	0.00749588	0.0146914
Me1_v2_0080900	-2.07827	down	6.83269e-33	1.05393e-31
Me1_v2_0009160	-2.0779	down	1.55075e-14	9.88849e-14
Me1_v2_0099010	-2.07514	down	3.79423e-06	1.17894e-05
Me1_v2_0209150	-2.07273	down	4.95103e-08	1.88378e-07
Me1_v2_0132530	-2.07182	down	1.9777e-11	1.00633e-10
Me1_v2_0000230	-2.07174	down	1.20137e-11	6.2102e-11
Me1_v2_0021820	-2.07169	down	0.000210005	0.000523929
Me1_v2_0145130	-2.07097	down	0.0060704	0.0121259
Me1_v2_0064240	-2.0705	down	0.000294612	0.000722579
Me1_v2_0035860	-2.07043	down	5.94056e-21	5.49872e-20
Me1_v2_0195690	-2.07025	down	4.85079e-18	3.78673e-17
Me1_v2_0012640	-2.06958	down	0.0164064	0.0301505
Me1_v2_0190980	-2.06937	down	4.15327e-14	2.56328e-13
Me1_v2_0063420	-2.06821	down	3.40509e-37	6.01139e-36
Me1_v2_0212720	-2.06599	down	2.38488e-41	4.73215e-40
Me1_v2_0188710	-2.06477	down	2.019e-24	2.18238e-23
Me1_v2_0208140	-2.06236	down	6.24694e-10	2.81712e-09
Me1_v2_0125440	-2.06197	down	1.32466e-25	1.51722e-24
Me1_v2_0095710	-2.06192	down	3.73427e-18	2.93137e-17
Me1_v2_0157490	-2.06142	down	7.41644e-46	1.68159e-44
Me1_v2_0212500	-2.05906	down	2.14904e-31	3.14063e-30
Me1_v2_0065600	-2.05906	down	1.71554e-12	9.47041e-12
Me1_v2_0166560	-2.05871	down	2.92349e-37	5.17848e-36
Me1_v2_0097260	-2.05814	down	2.73984e-38	4.9698e-37
Me1_v2_0089550	-2.0579	down	6.59682e-16	4.56913e-15
Me1_v2_0200270	-2.05669	down	0.000341693	0.00082958
Me1_v2_0098420	-2.0563	down	3.03226e-22	2.97759e-21
Me1_v2_0019180	-2.05563	down	1.40098e-06	4.59213e-06
Me1_v2_0170440	-2.05537	down	2.6299e-11	1.32448e-10
Me1_v2_0229600	-2.05433	down	1.09303e-09	4.82716e-09
Me1_v2_0180270	-2.05397	down	4.49062e-20	3.96887e-19
Me1_v2_0094760	-2.0537	down	3.57513e-09	1.5119e-08
Me1_v2_0022330	-2.05185	down	2.68262e-09	1.14639e-08
Me1_v2_0061560	-2.05032	down	6.4615e-07	2.19208e-06
Me1_v2_0215690	-2.0503	down	1.2365e-06	4.07321e-06
Me1_v2_0038300	-2.04729	down	0.000777195	0.00179278
Me1_v2_0190320	-2.04663	down	3.53493e-19	2.94442e-18
Me1_v2_0006280	-2.04653	down	4.00624e-07	1.38764e-06
Me1_v2_0005350	-2.04628	down	9.38011e-22	9.02233e-21
Me1_v2_0151380	-2.04341	down	2.94417e-29	3.94522e-28
Me1_v2_0150670	-2.04273	down	6.23844e-07	2.11912e-06
Me1_v2_0017840	-2.03989	down	1.51197e-22	1.50216e-21
Me1_v2_0051780	-2.03963	down	2.54282e-18	2.0133e-17
Me1_v2_0057680	-2.03893	down	5.74581e-24	6.07406e-23
Me1_v2_0099150	-2.03797	down	1.82929e-43	3.85026e-42
Me1_v2_0018770	-2.03714	down	0.00970252	0.0186242
Me1_v2_0011930	-2.03629	down	2.542e-12	1.38269e-11
Me1_v2_0175990	-2.03529	down	2.00263e-14	1.2668e-13
Me1_v2_0038390	-2.03521	down	3.30591e-18	2.60285e-17
Me1_v2_0135500	-2.03391	down	5.77678e-16	4.0143e-15
Me1_v2_0114360	-2.03331	down	9.12088e-12	4.76849e-11
Me1_v2_0125180	-2.03328	down	1.06326e-26	1.28394e-25
Me1_v2_0144530	-2.03285	down	2.1258e-19	1.79906e-18
Me1_v2_0150760	-2.03284	down	1.47914e-11	7.59593e-11
Me1_v2_0044970	-2.03187	down	0.012359	0.0232606
Me1_v2_0178400	-2.03089	down	9.00635e-16	6.19337e-15
Me1_v2_0132950	-2.0302	down	3.62679e-41	7.16275e-40
Me1_v2_0186500	-2.03014	down	2.26757e-21	2.14496e-20
Me1_v2_0000830	-2.02998	down	1.23735e-06	4.07474e-06
Me1_v2_0068000	-2.02987	down	5.46123e-08	2.06785e-07
Me1_v2_0092900	-2.02917	down	1.42732e-42	2.91703e-41
Me1_v2_0110050	-2.02724	down	1.69093e-25	1.92837e-24
Me1_v2_0034190	-2.02682	down	6.67484e-10	3.00496e-09
Me1_v2_0129570	-2.02518	down	0.000463267	0.00110357
Me1_v2_0151420	-2.02407	down	7.92445e-09	3.23969e-08
Me1_v2_0137570	-2.02379	down	1.13613e-05	3.33871e-05
Me1_v2_0098640	-2.02297	down	3.13649e-20	2.78958e-19
Me1_v2_0229310	-2.02221	down	0.00467025	0.00950512
Me1_v2_0123480	-2.02215	down	6.05587e-06	1.83526e-05
Me1_v2_0150750	-2.02119	down	8.78697e-17	6.40297e-16
Me1_v2_0212650	-2.02117	down	5.39018e-37	9.42145e-36
Me1_v2_0075970	-2.02106	down	9.80393e-38	1.76171e-36
Me1_v2_0029880	-2.02089	down	0.00199015	0.0043037
Me1_v2_0222310	-2.01861	down	1.62821e-29	2.21412e-28
Me1_v2_0067380	-2.01792	down	2.70116e-21	2.54485e-20
Me1_v2_0091560	-2.01783	down	9.74523e-07	3.24923e-06
Me1_v2_0183900	-2.01771	down	3.49606e-07	1.21852e-06
Me1_v2_0004900	-2.0171	down	0.0161993	0.0297933
Me1_v2_0028870	-2.01575	down	1.81119e-08	7.18491e-08
Me1_v2_0120300	-2.01542	down	5.50771e-11	2.70358e-10
Me1_v2_0200540	-2.0143	down	9.14393e-31	1.29771e-29
Me1_v2_0120060	-2.01328	down	4.16681e-06	1.28789e-05
Me1_v2_0163210	-2.01307	down	2.06439e-13	1.2239e-12
Me1_v2_0119700	-2.0119	down	1.61812e-05	4.67131e-05
Me1_v2_0162340	-2.00996	down	8.56303e-09	3.4913e-08
Me1_v2_0153720	-2.00939	down	2.17352e-12	1.19054e-11
Me1_v2_0064410	-2.00921	down	3.10563e-27	3.8469e-26
Me1_v2_0034830	-2.0052	down	5.32387e-09	2.21853e-08
Me1_v2_0135760	-2.00475	down	1.95718e-17	1.47711e-16
Me1_v2_0077180	-2.00398	down	0.00110909	0.00249997
Me1_v2_0165520	-2.00325	down	5.20327e-25	5.79018e-24
Me1_v2_0136490	-2.00323	down	2.48521e-09	1.06483e-08
Me1_v2_0110710	-2.00222	down	8.23883e-12	4.3191e-11
Me1_v2_0033640	-2.002	down	1.11893e-14	7.20671e-14
Me1_v2_0163480	-2.00145	down	5.02334e-13	2.88931e-12
Me1_v2_0110230	-2.00023	down	3.5997e-40	6.98521e-39
Me1_v2_0020490	-1.999	down	1.891e-12	1.03956e-11
Me1_v2_0127810	-1.9988	down	2.54123e-24	2.73011e-23
Me1_v2_0008160	-1.99876	down	3.10894e-05	8.66616e-05
Me1_v2_0018310	-1.99868	down	7.41086e-19	6.05125e-18
Me1_v2_0142810	-1.99859	down	5.49247e-05	0.000148461
Me1_v2_0176060	-1.99807	down	1.80242e-08	7.15147e-08
Me1_v2_0120980	-1.99692	down	6.18946e-19	5.0696e-18
Me1_v2_0027210	-1.9965	down	1.22007e-06	4.0241e-06
Me1_v2_0053120	-1.99637	down	0.00443088	0.00905992
Me1_v2_0197330	-1.99458	down	0.000131583	0.000338727
Me1_v2_0189470	-1.99441	down	2.16708e-12	1.18762e-11
Me1_v2_0214950	-1.9944	down	8.2495e-22	7.95657e-21
Me1_v2_0015460	-1.99308	down	0.00421619	0.00865518
Me1_v2_0206380	-1.99267	down	4.28537e-29	5.70986e-28
Me1_v2_0221780	-1.99265	down	4.3096e-10	1.96909e-09
Me1_v2_0014490	-1.99259	down	6.63071e-06	2.00086e-05
Me1_v2_0145200	-1.99123	down	2.55328e-15	1.70047e-14
Me1_v2_0160340	-1.99115	down	2.24128e-20	2.0163e-19
Me1_v2_0005720	-1.99074	down	0.00058014	0.00136262
Me1_v2_0170510	-1.98691	down	0.000143102	0.000366107
Me1_v2_0204980	-1.98669	down	3.25995e-29	4.35732e-28
Me1_v2_0028250	-1.98666	down	8.28299e-07	2.77835e-06
Me1_v2_0162330	-1.98629	down	1.45478e-11	7.4781e-11
Me1_v2_0080260	-1.9862	down	3.46089e-12	1.8638e-11
Me1_v2_0218410	-1.98608	down	1.41568e-07	5.1095e-07
Me1_v2_0180720	-1.98582	down	9.0304e-19	7.34245e-18
Me1_v2_0027090	-1.98558	down	1.74621e-14	1.10847e-13
Me1_v2_0175980	-1.98546	down	8.18494e-25	9.04624e-24
Me1_v2_0131280	-1.98541	down	0.0100154	0.0191829
Me1_v2_0108340	-1.98448	down	8.50123e-25	9.39091e-24
Me1_v2_0071840	-1.98345	down	2.29272e-08	8.99096e-08
Me1_v2_0210140	-1.98307	down	1.64466e-15	1.10932e-14
Me1_v2_0046270	-1.98307	down	6.21863e-06	1.88297e-05
Me1_v2_0212090	-1.98288	down	3.28375e-13	1.91691e-12
Me1_v2_0007420	-1.98225	down	1.02176e-14	6.59505e-14
Me1_v2_0162370	-1.9814	down	3.28142e-08	1.27025e-07
Me1_v2_0196220	-1.97789	down	3.81691e-27	4.70863e-26
Me1_v2_0041400	-1.97719	down	2.72637e-20	2.43713e-19
Me1_v2_0008140	-1.97701	down	0.0025035	0.00532019
Me1_v2_0023140	-1.97639	down	4.85476e-06	1.4892e-05
Me1_v2_0128460	-1.97579	down	3.52014e-11	1.75401e-10
Me1_v2_0036810	-1.97556	down	0.000108967	0.000283896
Me1_v2_0164360	-1.97459	down	2.10085e-33	3.30322e-32
Me1_v2_0164330	-1.97287	down	1.13488e-14	7.30499e-14
Me1_v2_0032790	-1.97111	down	4.94355e-10	2.24467e-09
Me1_v2_0114700	-1.97088	down	5.24083e-08	1.9876e-07
Me1_v2_0028320	-1.97061	down	0.000102947	0.000269175
Me1_v2_0056290	-1.97054	down	2.32785e-12	1.27144e-11
Me1_v2_0082800	-1.96856	down	0.00594355	0.0119006
Me1_v2_0144080	-1.96818	down	1.47717e-33	2.33475e-32
Me1_v2_0048700	-1.96715	down	0.000920517	0.00210023
Me1_v2_0214240	-1.96649	down	5.41511e-26	6.32571e-25
Me1_v2_0107400	-1.96567	down	1.90088e-19	1.61323e-18
Me1_v2_0054940	-1.96449	down	9.10831e-14	5.50563e-13
Me1_v2_0104930	-1.9638	down	0.00171926	0.00375713
Me1_v2_0132350	-1.96359	down	1.12221e-08	4.53694e-08
Me1_v2_0230330	-1.96324	down	7.4001e-17	5.4129e-16
Me1_v2_0158440	-1.96323	down	2.72919e-38	4.95475e-37
Me1_v2_0134380	-1.96262	down	1.92799e-26	2.29534e-25
Me1_v2_0193930	-1.96207	down	2.21221e-38	4.02657e-37
Me1_v2_0194290	-1.96089	down	2.54027e-12	1.3821e-11
Me1_v2_0132540	-1.96087	down	1.46679e-29	1.99846e-28
Me1_v2_0110610	-1.96042	down	0.000129122	0.000332716
Me1_v2_0191930	-1.96035	down	1.30797e-12	7.26986e-12
Me1_v2_0206770	-1.9594	down	0.000376211	0.000907544
Me1_v2_0208610	-1.95934	down	6.71962e-23	6.79096e-22
Me1_v2_0026060	-1.95924	down	1.46115e-10	6.94644e-10
Me1_v2_0117340	-1.9587	down	9.8123e-11	4.72224e-10
Me1_v2_0169300	-1.9576	down	1.07994e-12	6.047e-12
Me1_v2_0157750	-1.95659	down	7.87258e-05	0.000208737
Me1_v2_0169010	-1.95651	down	5.47732e-44	1.1739e-42
Me1_v2_0194310	-1.9562	down	6.30713e-13	3.59173e-12
Me1_v2_0224350	-1.95568	down	0.000334067	0.000812651
Me1_v2_0220780	-1.95495	down	1.41661e-13	8.4756e-13
Me1_v2_0121820	-1.95393	down	0.0232603	0.0414728
Me1_v2_0040330	-1.95371	down	2.46631e-09	1.05716e-08
Me1_v2_0065330	-1.95353	down	0.000395723	0.000952114
Me1_v2_0083430	-1.95333	down	1.32567e-20	1.20959e-19
Me1_v2_0039990	-1.95323	down	3.0913e-07	1.08352e-06
Me1_v2_0068930	-1.95303	down	5.48268e-05	0.000148215
Me1_v2_0033180	-1.9516	down	4.16695e-33	6.48425e-32
Me1_v2_0204760	-1.94986	down	6.90028e-16	4.77305e-15
Me1_v2_0184800	-1.94895	down	1.41143e-07	5.09679e-07
Me1_v2_0086630	-1.94846	down	0.000111914	0.000291287
Me1_v2_0198010	-1.94789	down	8.90618e-16	6.12648e-15
Me1_v2_0155100	-1.9476	down	4.7498e-13	2.73868e-12
Me1_v2_0152150	-1.94615	down	7.16692e-34	1.14649e-32
Me1_v2_0185240	-1.94555	down	5.29927e-16	3.69219e-15
Me1_v2_0105650	-1.9453	down	1.68631e-19	1.43806e-18
Me1_v2_0015220	-1.94513	down	0.000819285	0.00188453
Me1_v2_0154560	-1.9445	down	9.9018e-21	9.08969e-20
Me1_v2_0027770	-1.94427	down	0.00121039	0.00271124
Me1_v2_0022560	-1.94345	down	0.016966	0.0310654
Me1_v2_0120480	-1.94344	down	7.85213e-25	8.6875e-24
Me1_v2_0209220	-1.9421	down	0.0154031	0.0284575
Me1_v2_0063310	-1.93935	down	8.74978e-23	8.80897e-22
Me1_v2_0150230	-1.93741	down	3.32186e-19	2.77241e-18
Me1_v2_0167150	-1.93674	down	2.38797e-14	1.50052e-13
Me1_v2_0234840	-1.93642	down	1.19975e-16	8.67662e-16
Me1_v2_0203170	-1.93625	down	1.44485e-10	6.87206e-10
Me1_v2_0169920	-1.93588	down	2.24869e-13	1.3307e-12
Me1_v2_0233310	-1.93533	down	1.00974e-06	3.36187e-06
Me1_v2_0129920	-1.935	down	1.03599e-25	1.19566e-24
Me1_v2_0147490	-1.93454	down	0.00288505	0.00607905
Me1_v2_0145680	-1.93376	down	1.76384e-23	1.82713e-22
Me1_v2_0192960	-1.93315	down	0.00784809	0.0153263
Me1_v2_0120100	-1.93296	down	2.18485e-05	6.20986e-05
Me1_v2_0088980	-1.93132	down	4.69307e-10	2.13599e-09
Me1_v2_0073430	-1.93095	down	9.73966e-30	1.33735e-28
Me1_v2_0101890	-1.93083	down	6.57141e-12	3.46302e-11
Me1_v2_0166180	-1.93047	down	2.92009e-10	1.35591e-09
Me1_v2_0024280	-1.93001	down	0.000119801	0.000310249
Me1_v2_0034290	-1.92981	down	4.87167e-07	1.67287e-06
Me1_v2_0057050	-1.92978	down	4.35808e-10	1.98909e-09
Me1_v2_0108930	-1.92901	down	9.38651e-19	7.62613e-18
Me1_v2_0039860	-1.92743	down	3.1655e-18	2.49602e-17
Me1_v2_0014600	-1.92718	down	4.14796e-06	1.28281e-05
Me1_v2_0127500	-1.92666	down	3.49403e-11	1.74141e-10
Me1_v2_0206550	-1.9262	down	1.20264e-22	1.20332e-21
Me1_v2_0102460	-1.92561	down	7.13001e-26	8.27411e-25
Me1_v2_0050550	-1.92541	down	0.0167458	0.030702
Me1_v2_0085410	-1.92522	down	1.64432e-12	9.09153e-12
Me1_v2_0026240	-1.92467	down	0.000301871	0.000738925
Me1_v2_0132320	-1.92466	down	0.0231638	0.0413182
Me1_v2_0094940	-1.92397	down	5.65509e-07	1.92996e-06
Me1_v2_0152170	-1.92268	down	4.86054e-13	2.79872e-12
Me1_v2_0230080	-1.92213	down	1.07413e-42	2.19946e-41
Me1_v2_0096680	-1.92178	down	2.93895e-17	2.20077e-16
Me1_v2_0186440	-1.92047	down	1.0236e-15	7.0161e-15
Me1_v2_0058980	-1.92014	down	2.47033e-11	1.24798e-10
Me1_v2_0201620	-1.92007	down	3.13444e-12	1.69274e-11
Me1_v2_0039170	-1.91909	down	0.000453813	0.00108263
Me1_v2_0022190	-1.91906	down	0.00139836	0.00309684
Me1_v2_0112920	-1.91853	down	5.6814e-06	1.72648e-05
Me1_v2_0108100	-1.91845	down	3.71193e-18	2.91601e-17
Me1_v2_0073740	-1.91731	down	6.83776e-51	1.79721e-49
Me1_v2_0106120	-1.91651	down	1.82847e-09	7.92599e-09
Me1_v2_0196210	-1.91605	down	1.04685e-25	1.20557e-24
Me1_v2_0234650	-1.91557	down	1.36867e-16	9.85442e-16
Me1_v2_0135130	-1.91436	down	1.03258e-33	1.64064e-32
Me1_v2_0129810	-1.91271	down	2.27584e-12	1.24432e-11
Me1_v2_0165260	-1.90978	down	1.42994e-12	7.92901e-12
Me1_v2_0026900	-1.90977	down	5.89141e-05	0.000158696
Me1_v2_0063930	-1.90897	down	2.95991e-24	3.17023e-23
Me1_v2_0097850	-1.90835	down	0.000913705	0.00208627
Me1_v2_0083890	-1.9081	down	1.92557e-28	2.49181e-27
Me1_v2_0068340	-1.90787	down	1.67786e-15	1.13027e-14
Me1_v2_0201520	-1.90742	down	0.000170033	0.000429852
Me1_v2_0101330	-1.90687	down	8.75891e-17	6.38473e-16
Me1_v2_0158580	-1.90644	down	1.03565e-18	8.38843e-18
Me1_v2_0081750	-1.90439	down	1.0653e-07	3.89883e-07
Me1_v2_0134980	-1.90393	down	7.21309e-09	2.9609e-08
Me1_v2_0130330	-1.90254	down	9.82611e-24	1.02642e-22
Me1_v2_0154570	-1.90226	down	7.7448e-13	4.38305e-12
Me1_v2_0154710	-1.90185	down	9.07542e-29	1.19416e-27
Me1_v2_0142290	-1.90108	down	2.03903e-24	2.20177e-23
Me1_v2_0149350	-1.90093	down	6.18159e-26	7.19738e-25
Me1_v2_0184480	-1.90087	down	4.14414e-17	3.07385e-16
Me1_v2_0134990	-1.90062	down	3.11284e-07	1.09071e-06
Me1_v2_0215380	-1.90002	down	0.0162481	0.0298777
Me1_v2_0118990	-1.89902	down	2.03306e-21	1.92658e-20
Me1_v2_0167810	-1.89884	down	3.91919e-12	2.10257e-11
Me1_v2_0017490	-1.89847	down	1.05636e-07	3.86679e-07
Me1_v2_0011120	-1.89693	down	0.000158702	0.000403379
Me1_v2_0092330	-1.89573	down	2.11715e-19	1.79246e-18
Me1_v2_0189770	-1.89473	down	1.00852e-18	8.18119e-18
Me1_v2_0147480	-1.89421	down	0.0161641	0.0297361
Me1_v2_0033030	-1.89402	down	0.00142805	0.00315863
Me1_v2_0090340	-1.89385	down	4.77597e-28	6.10192e-27
Me1_v2_0232220	-1.89379	down	3.09871e-44	6.68182e-43
Me1_v2_0078090	-1.89343	down	1.38437e-35	2.31994e-34
Me1_v2_0216380	-1.89249	down	3.22223e-14	2.00743e-13
Me1_v2_0108170	-1.89119	down	6.71306e-07	2.2745e-06
Me1_v2_0041370	-1.89114	down	1.38847e-10	6.60983e-10
Me1_v2_0201510	-1.89114	down	1.31159e-08	5.27132e-08
Me1_v2_0154550	-1.88839	down	8.64797e-05	0.000228208
Me1_v2_0105530	-1.88773	down	7.65423e-07	2.57891e-06
Me1_v2_0034910	-1.88752	down	0.00017691	0.000446064
Me1_v2_0151030	-1.88665	down	1.52062e-08	6.08363e-08
Me1_v2_0026710	-1.88657	down	1.02003e-07	3.73897e-07
Me1_v2_0217730	-1.88506	down	0.0100049	0.0191662
Me1_v2_0162480	-1.88332	down	1.46334e-15	9.90496e-15
Me1_v2_0114310	-1.88278	down	7.28561e-22	7.04298e-21
Me1_v2_0217700	-1.88269	down	1.28309e-18	1.03371e-17
Me1_v2_0053770	-1.88251	down	2.72347e-32	4.10796e-31
Me1_v2_0074540	-1.88161	down	1.96491e-08	7.76556e-08
Me1_v2_0189630	-1.88109	down	0.00170126	0.00371933
Me1_v2_0052580	-1.88035	down	8.82573e-08	3.26115e-07
Me1_v2_0111070	-1.8798	down	4.84042e-37	8.47455e-36
Me1_v2_0065410	-1.87882	down	8.64081e-13	4.86927e-12
Me1_v2_0073000	-1.87798	down	0.0123711	0.0232793
Me1_v2_0038860	-1.87737	down	4.49389e-16	3.1441e-15
Me1_v2_0040990	-1.87731	down	6.9691e-08	2.60888e-07
Me1_v2_0175140	-1.87664	down	0.00106036	0.00239575
Me1_v2_0049080	-1.87565	down	0.000196875	0.000492876
Me1_v2_0131270	-1.87524	down	1.73509e-05	4.99331e-05
Me1_v2_0134630	-1.87502	down	6.3959e-24	6.7377e-23
Me1_v2_0011270	-1.87279	down	1.95225e-06	6.2726e-06
Me1_v2_0069410	-1.87226	down	7.75415e-20	6.7795e-19
Me1_v2_0105910	-1.87203	down	7.81906e-07	2.62983e-06
Me1_v2_0156430	-1.87093	down	2.01342e-37	3.58749e-36
Me1_v2_0050470	-1.87006	down	2.07124e-28	2.67867e-27
Me1_v2_0009490	-1.8696	down	1.69073e-08	6.72474e-08
Me1_v2_0091240	-1.86938	down	1.27255e-05	3.71789e-05
Me1_v2_0140840	-1.86846	down	1.17178e-09	5.16415e-09
Me1_v2_0163780	-1.86798	down	1.21923e-26	1.46641e-25
Me1_v2_0032040	-1.86761	down	0.00676796	0.0133714
Me1_v2_0004550	-1.86724	down	1.76068e-05	5.06343e-05
Me1_v2_0204800	-1.86598	down	0.00213778	0.00459943
Me1_v2_0126320	-1.86567	down	0.000825485	0.00189817
Me1_v2_0146460	-1.8639	down	3.98086e-08	1.52841e-07
Me1_v2_0155960	-1.86356	down	2.91045e-33	4.54909e-32
Me1_v2_0016140	-1.86286	down	0.000578432	0.00135876
Me1_v2_0076750	-1.86261	down	8.01649e-28	1.01561e-26
Me1_v2_0185500	-1.86217	down	0.000807432	0.00185847
Me1_v2_0162490	-1.85901	down	9.09499e-23	9.1391e-22
Me1_v2_0153610	-1.85873	down	3.73777e-19	3.11093e-18
Me1_v2_0104850	-1.85826	down	1.01869e-30	1.44283e-29
Me1_v2_0057940	-1.858	down	1.76168e-06	5.69321e-06
Me1_v2_0222930	-1.85663	down	4.8491e-07	1.66566e-06
Me1_v2_0032330	-1.85616	down	2.33901e-21	2.21154e-20
Me1_v2_0170940	-1.85571	down	7.23826e-11	3.52521e-10
Me1_v2_0030840	-1.85457	down	2.25964e-05	6.4095e-05
Me1_v2_0137930	-1.85419	down	2.53486e-07	8.94268e-07
Me1_v2_0150640	-1.85373	down	5.33258e-06	1.62586e-05
Me1_v2_0032410	-1.85166	down	1.0746e-10	5.15773e-10
Me1_v2_0180540	-1.85125	down	8.12879e-24	8.52918e-23
Me1_v2_0006170	-1.85029	down	4.13864e-07	1.43162e-06
Me1_v2_0085240	-1.84995	down	1.08555e-29	1.48864e-28
Me1_v2_0118530	-1.8497	down	1.24448e-32	1.89879e-31
Me1_v2_0181410	-1.84963	down	0.000135038	0.000346733
Me1_v2_0175150	-1.84958	down	1.80253e-32	2.74234e-31
Me1_v2_0145500	-1.84789	down	4.14082e-17	3.07246e-16
Me1_v2_0089420	-1.84749	down	1.93323e-35	3.22948e-34
Me1_v2_0114470	-1.84737	down	2.14162e-20	1.92746e-19
Me1_v2_0055130	-1.84702	down	6.43392e-09	2.65498e-08
Me1_v2_0206610	-1.84692	down	3.40167e-07	1.18758e-06
Me1_v2_0137180	-1.84636	down	1.3706e-31	2.01276e-30
Me1_v2_0216270	-1.84606	down	3.03652e-06	9.54876e-06
Me1_v2_0214520	-1.84598	down	0.000192145	0.000481777
Me1_v2_0114690	-1.84547	down	4.03916e-13	2.343e-12
Me1_v2_0138050	-1.84519	down	2.77608e-21	2.6131e-20
Me1_v2_0020190	-1.84425	down	9.40236e-12	4.90594e-11
Me1_v2_0082990	-1.84343	down	6.70329e-28	8.51797e-27
Me1_v2_0091550	-1.84068	down	3.4845e-05	9.65064e-05
Me1_v2_0028410	-1.84065	down	9.25402e-10	4.11004e-09
Me1_v2_0040040	-1.84056	down	3.30809e-12	1.78288e-11
Me1_v2_0229040	-1.84011	down	1.77505e-10	8.38032e-10
Me1_v2_0106340	-1.83975	down	7.32287e-27	8.89861e-26
Me1_v2_0039650	-1.83937	down	4.47767e-08	1.71045e-07
Me1_v2_0061970	-1.839	down	1.68772e-34	2.74135e-33
Me1_v2_0187160	-1.8388	down	5.96682e-17	4.38882e-16
Me1_v2_0212230	-1.83681	down	2.72897e-12	1.48172e-11
Me1_v2_0093860	-1.83657	down	4.68004e-11	2.30827e-10
Me1_v2_0149890	-1.83583	down	7.51397e-33	1.15648e-31
Me1_v2_0142420	-1.83517	down	0.000437961	0.00104754
Me1_v2_0181580	-1.83331	down	1.0578e-11	5.49632e-11
Me1_v2_0139130	-1.83275	down	0.000254345	0.000628488
Me1_v2_0121440	-1.83168	down	5.38204e-12	2.86337e-11
Me1_v2_0111900	-1.83166	down	6.76126e-11	3.29746e-10
Me1_v2_0123370	-1.83159	down	7.99477e-26	9.25222e-25
Me1_v2_0090020	-1.83136	down	6.5557e-14	4.00043e-13
Me1_v2_0033740	-1.83022	down	5.47323e-13	3.14038e-12
Me1_v2_0233570	-1.82897	down	1.33413e-05	3.88553e-05
Me1_v2_0057710	-1.8287	down	4.58551e-32	6.84329e-31
Me1_v2_0091300	-1.82863	down	3.89004e-28	4.98812e-27
Me1_v2_0225040	-1.82307	down	2.80277e-21	2.63705e-20
Me1_v2_0104830	-1.82237	down	2.23407e-11	1.13269e-10
Me1_v2_0212360	-1.82214	down	1.17406e-14	7.54797e-14
Me1_v2_0207230	-1.82116	down	3.57292e-14	2.21872e-13
Me1_v2_0026220	-1.82107	down	1.52619e-06	4.97784e-06
Me1_v2_0208930	-1.82043	down	4.59312e-37	8.05493e-36
Me1_v2_0215320	-1.81943	down	1.68232e-07	6.03989e-07
Me1_v2_0201200	-1.81939	down	0.00116429	0.00261325
Me1_v2_0029580	-1.81896	down	0.000311445	0.000761479
Me1_v2_0185260	-1.81746	down	1.14494e-19	9.87947e-19
Me1_v2_0032240	-1.81714	down	1.18168e-15	8.06307e-15
Me1_v2_0086200	-1.81603	down	5.42212e-16	3.77281e-15
Me1_v2_0143790	-1.81541	down	1.13652e-15	7.76742e-15
Me1_v2_0215570	-1.81536	down	0.00203365	0.00439105
Me1_v2_0030070	-1.81482	down	0.000119717	0.00031007
Me1_v2_0054190	-1.81363	down	2.84614e-17	2.13355e-16
Me1_v2_0222960	-1.81285	down	3.93824e-07	1.36565e-06
Me1_v2_0183470	-1.8115	down	5.99626e-19	4.91898e-18
Me1_v2_0005990	-1.81088	down	1.22819e-05	3.59426e-05
Me1_v2_0158510	-1.8096	down	1.30599e-12	7.26075e-12
Me1_v2_0034180	-1.80953	down	2.55854e-12	1.39133e-11
Me1_v2_0041190	-1.80952	down	1.19235e-15	8.12798e-15
Me1_v2_0021340	-1.80749	down	2.9844e-11	1.49376e-10
Me1_v2_0186560	-1.80601	down	6.09479e-05	0.000163862
Me1_v2_0009580	-1.80592	down	0.00503318	0.0101849
Me1_v2_0171950	-1.80527	down	4.2498e-10	1.94303e-09
Me1_v2_0024090	-1.80453	down	0.000972956	0.00221247
Me1_v2_0082640	-1.80343	down	9.59069e-37	1.66123e-35
Me1_v2_0106210	-1.80331	down	4.04515e-31	5.83496e-30
Me1_v2_0077030	-1.80285	down	5.31494e-42	1.06865e-40
Me1_v2_0056040	-1.80123	down	6.27739e-20	5.51117e-19
Me1_v2_0175280	-1.80039	down	3.90865e-08	1.50096e-07
Me1_v2_0199720	-1.79975	down	5.88057e-23	5.96297e-22
Me1_v2_0038700	-1.79945	down	3.40633e-09	1.44428e-08
Me1_v2_0216210	-1.79895	down	2.11039e-17	1.5882e-16
Me1_v2_0033810	-1.79877	down	5.03907e-08	1.91452e-07
Me1_v2_0150800	-1.79859	down	1.5697e-08	6.27287e-08
Me1_v2_0061530	-1.79765	down	2.86799e-13	1.68538e-12
Me1_v2_0065720	-1.79754	down	0.0095103	0.0182718
Me1_v2_0073330	-1.79693	down	2.53375e-18	2.00686e-17
Me1_v2_0030350	-1.79641	down	6.53873e-20	5.73346e-19
Me1_v2_0031320	-1.79625	down	0.00206861	0.00446241
Me1_v2_0131850	-1.79571	down	0.0145507	0.0270103
Me1_v2_0182260	-1.7955	down	1.68049e-06	5.44331e-06
Me1_v2_0083250	-1.79514	down	1.9299e-26	2.29632e-25
Me1_v2_0053340	-1.79463	down	8.44488e-15	5.48087e-14
Me1_v2_0100450	-1.79348	down	7.22303e-10	3.24483e-09
Me1_v2_0130950	-1.79322	down	4.95302e-31	7.11054e-30
Me1_v2_0076730	-1.79281	down	1.4411e-18	1.15836e-17
Me1_v2_0070380	-1.79275	down	6.15395e-15	4.02243e-14
Me1_v2_0191290	-1.79238	down	1.35335e-15	9.17221e-15
Me1_v2_0125760	-1.79211	down	3.92096e-15	2.58769e-14
Me1_v2_0221470	-1.79207	down	0.00118791	0.00266344
Me1_v2_0169520	-1.79202	down	0.00020569	0.000513485
Me1_v2_0208130	-1.79153	down	1.5e-15	1.01401e-14
Me1_v2_0201600	-1.7915	down	0.00120563	0.00270174
Me1_v2_0055150	-1.7915	down	4.58303e-25	5.11614e-24
Me1_v2_0178220	-1.79145	down	3.11596e-23	3.20265e-22
Me1_v2_0221520	-1.79104	down	0.000563406	0.00132537
Me1_v2_0013750	-1.79087	down	0.000594377	0.00139436
Me1_v2_0000210	-1.79079	down	1.54703e-17	1.17603e-16
Me1_v2_0058280	-1.79065	down	6.77909e-30	9.36924e-29
Me1_v2_0027320	-1.79055	down	4.54344e-21	4.2352e-20
Me1_v2_0031140	-1.79042	down	2.04693e-06	6.56086e-06
Me1_v2_0054050	-1.79017	down	1.1132e-11	5.77136e-11
Me1_v2_0050140	-1.78988	down	0.00316076	0.00661908
Me1_v2_0098260	-1.78958	down	2.96349e-17	2.21837e-16
Me1_v2_0189820	-1.78923	down	1.06687e-17	8.19525e-17
Me1_v2_0082050	-1.78886	down	3.33001e-33	5.19718e-32
Me1_v2_0064590	-1.7871	down	7.44201e-25	8.24238e-24
Me1_v2_0202110	-1.78634	down	2.04162e-47	4.80441e-46
Me1_v2_0141730	-1.78568	down	1.75101e-19	1.49083e-18
Me1_v2_0047540	-1.78561	down	0.0145872	0.0270734
Me1_v2_0035850	-1.78531	down	2.68289e-05	7.5302e-05
Me1_v2_0015440	-1.78526	down	0.000341162	0.000828481
Me1_v2_0167860	-1.78479	down	3.63501e-06	1.13146e-05
Me1_v2_0232760	-1.78458	down	2.77375e-09	1.18366e-08
Me1_v2_0217420	-1.78357	down	7.28032e-13	4.13458e-12
Me1_v2_0169780	-1.78233	down	4.367e-15	2.87309e-14
Me1_v2_0029290	-1.78178	down	5.05991e-06	1.54786e-05
Me1_v2_0011250	-1.78117	down	6.77315e-06	2.04064e-05
Me1_v2_0091590	-1.7801	down	5.30285e-21	4.91706e-20
Me1_v2_0079600	-1.7799	down	3.21074e-13	1.87792e-12
Me1_v2_0073100	-1.77976	down	2.08764e-27	2.60425e-26
Me1_v2_0014900	-1.77935	down	0.000382495	0.000922178
Me1_v2_0154650	-1.77916	down	7.505e-13	4.2576e-12
Me1_v2_0126070	-1.77825	down	2.04731e-07	7.28467e-07
Me1_v2_0054150	-1.77814	down	0.000116878	0.0003032
Me1_v2_0222240	-1.77808	down	6.19192e-11	3.02748e-10
Me1_v2_0212920	-1.77744	down	0.0001083	0.0002823
Me1_v2_0160840	-1.77736	down	3.56814e-14	2.2164e-13
Me1_v2_0030770	-1.77688	down	0.00175045	0.00382016
Me1_v2_0142010	-1.77684	down	5.50473e-16	3.82903e-15
Me1_v2_0210070	-1.77451	down	1.58327e-12	8.76316e-12
Me1_v2_0186510	-1.77363	down	1.32859e-14	8.52332e-14
Me1_v2_0189900	-1.77352	down	3.9455e-10	1.80938e-09
Me1_v2_0012920	-1.77332	down	6.98848e-05	0.00018656
Me1_v2_0129310	-1.77252	down	2.78214e-05	7.79428e-05
Me1_v2_0183430	-1.77123	down	1.58613e-17	1.20439e-16
Me1_v2_0133420	-1.77054	down	6.96161e-50	1.75134e-48
Me1_v2_0212940	-1.77047	down	0.0099438	0.0190527
Me1_v2_0215930	-1.76982	down	1.33922e-21	1.2794e-20
Me1_v2_0228020	-1.76972	down	0.000124662	0.000321891
Me1_v2_0209020	-1.76666	down	2.72303e-07	9.58254e-07
Me1_v2_0076330	-1.76623	down	3.62728e-06	1.12956e-05
Me1_v2_0097710	-1.76553	down	1.29242e-12	7.18911e-12
Me1_v2_0189270	-1.76539	down	0.000539469	0.0012732
Me1_v2_0075980	-1.76486	down	7.4647e-23	7.52237e-22
Me1_v2_0166990	-1.76435	down	2.31948e-20	2.08221e-19
Me1_v2_0214230	-1.76367	down	4.85543e-21	4.51209e-20
Me1_v2_0136650	-1.76311	down	8.80725e-13	4.96042e-12
Me1_v2_0139360	-1.76283	down	2.58985e-07	9.12298e-07
Me1_v2_0153510	-1.76278	down	1.94813e-24	2.10793e-23
Me1_v2_0196950	-1.76253	down	5.88888e-32	8.76365e-31
Me1_v2_0164900	-1.76165	down	0.00405693	0.00835016
Me1_v2_0229610	-1.76158	down	1.33699e-11	6.88771e-11
Me1_v2_0105600	-1.76122	down	1.9277e-26	2.29534e-25
Me1_v2_0179510	-1.76003	down	6.16084e-08	2.32111e-07
Me1_v2_0151160	-1.75987	down	2.82158e-16	1.99151e-15
Me1_v2_0063480	-1.75973	down	4.18754e-20	3.70411e-19
Me1_v2_0122160	-1.75949	down	6.27999e-21	5.80021e-20
Me1_v2_0077490	-1.75796	down	3.25694e-14	2.02727e-13
Me1_v2_0038810	-1.75658	down	7.54015e-17	5.50999e-16
Me1_v2_0170370	-1.75615	down	0.000512894	0.00121494
Me1_v2_0190050	-1.75566	down	1.58329e-16	1.13494e-15
Me1_v2_0035340	-1.75399	down	0.00609698	0.0121721
Me1_v2_0190110	-1.75376	down	0.00131226	0.00292025
Me1_v2_0221510	-1.75357	down	0.0038388	0.00792822
Me1_v2_0148950	-1.75351	down	1.84554e-12	1.01536e-11
Me1_v2_0137980	-1.75315	down	1.64699e-15	1.11053e-14
Me1_v2_0081700	-1.7523	down	1.61307e-25	1.84057e-24
Me1_v2_0044500	-1.75194	down	0.0265196	0.0466971
Me1_v2_0187580	-1.7518	down	1.1891e-11	6.15581e-11
Me1_v2_0094660	-1.75144	down	3.39747e-19	2.83216e-18
Me1_v2_0150650	-1.74833	down	2.89691e-05	8.09733e-05
Me1_v2_0016690	-1.74802	down	1.37405e-12	7.6251e-12
Me1_v2_0164310	-1.74782	down	3.78094e-22	3.69731e-21
Me1_v2_0087230	-1.74573	down	6.47987e-13	3.68892e-12
Me1_v2_0180750	-1.74553	down	4.26779e-45	9.49336e-44
Me1_v2_0000140	-1.74472	down	2.68759e-06	8.49704e-06
Me1_v2_0169770	-1.74463	down	1.44359e-17	1.10011e-16
Me1_v2_0007750	-1.74387	down	9.19019e-08	3.38694e-07
Me1_v2_0025110	-1.74385	down	9.21322e-10	4.09278e-09
Me1_v2_0113350	-1.74381	down	0.000334759	0.000814055
Me1_v2_0034770	-1.74372	down	4.02972e-21	3.76963e-20
Me1_v2_0110750	-1.74365	down	1.62887e-13	9.7263e-13
Me1_v2_0222440	-1.74357	down	5.1305e-16	3.57696e-15
Me1_v2_0193910	-1.74342	down	1.00397e-07	3.68396e-07
Me1_v2_0175370	-1.74227	down	7.83645e-14	4.75999e-13
Me1_v2_0165060	-1.74094	down	1.37618e-15	9.32399e-15
Me1_v2_0188360	-1.74094	down	2.96668e-13	1.74047e-12
Me1_v2_0031610	-1.7406	down	2.16865e-15	1.45209e-14
Me1_v2_0109450	-1.74011	down	5.36189e-22	5.20714e-21
Me1_v2_0194150	-1.73995	down	3.55971e-19	2.9639e-18
Me1_v2_0174750	-1.73983	down	1.23674e-13	7.42252e-13
Me1_v2_0130420	-1.73939	down	3.878e-19	3.2213e-18
Me1_v2_0092810	-1.73902	down	9.06045e-20	7.876e-19
Me1_v2_0201170	-1.737	down	5.15726e-09	2.15212e-08
Me1_v2_0080470	-1.73692	down	2.28274e-24	2.46116e-23
Me1_v2_0030210	-1.73665	down	8.75297e-05	0.000230863
Me1_v2_0234670	-1.73655	down	0.0278579	0.0488461
Me1_v2_0234570	-1.73613	down	0.00495429	0.0100416
Me1_v2_0124840	-1.73603	down	4.75508e-05	0.00012949
Me1_v2_0179590	-1.73524	down	1.97809e-14	1.2519e-13
Me1_v2_0150870	-1.7351	down	2.98222e-08	1.15889e-07
Me1_v2_0103400	-1.7349	down	2.52099e-16	1.78232e-15
Me1_v2_0198400	-1.73302	down	7.86849e-10	3.5176e-09
Me1_v2_0207190	-1.73162	down	3.4367e-23	3.52888e-22
Me1_v2_0057400	-1.73069	down	6.68355e-08	2.50775e-07
Me1_v2_0049180	-1.73033	down	0.0246659	0.0437172
Me1_v2_0062550	-1.7301	down	3.82822e-10	1.75803e-09
Me1_v2_0028130	-1.72974	down	0.000954311	0.00217241
Me1_v2_0122510	-1.72878	down	8.08484e-09	3.30334e-08
Me1_v2_0055570	-1.72811	down	7.71842e-13	4.37046e-12
Me1_v2_0055610	-1.72595	down	1.33352e-20	1.21622e-19
Me1_v2_0132330	-1.72532	down	0.00397242	0.00818658
Me1_v2_0024880	-1.72501	down	8.056e-15	5.23331e-14
Me1_v2_0080310	-1.72443	down	1.64498e-19	1.40451e-18
Me1_v2_0166220	-1.72321	down	3.19774e-09	1.35828e-08
Me1_v2_0189760	-1.72308	down	6.30092e-13	3.58994e-12
Me1_v2_0069570	-1.72297	down	1.1574e-18	9.33871e-18
Me1_v2_0125600	-1.72287	down	6.74624e-16	4.67109e-15
Me1_v2_0179970	-1.72284	down	3.36591e-18	2.6491e-17
Me1_v2_0189480	-1.72206	down	0.00516344	0.0104285
Me1_v2_0059570	-1.72107	down	0.00244683	0.00521182
Me1_v2_0143730	-1.72096	down	1.14948e-24	1.25989e-23
Me1_v2_0086880	-1.72094	down	5.62388e-25	6.24507e-24
Me1_v2_0020060	-1.72029	down	0.00607485	0.0121325
Me1_v2_0229350	-1.7191	down	1.6527e-21	1.5732e-20
Me1_v2_0114960	-1.71896	down	2.37379e-25	2.68682e-24
Me1_v2_0153700	-1.71879	down	0.000570754	0.00134162
Me1_v2_0212910	-1.71869	down	4.37438e-21	4.08121e-20
Me1_v2_0215110	-1.71844	down	0.00182605	0.00397038
Me1_v2_0013760	-1.71826	down	2.0917e-05	5.96195e-05
Me1_v2_0038340	-1.71732	down	6.99516e-05	0.000186714
Me1_v2_0035210	-1.71693	down	1.14545e-07	4.17338e-07
Me1_v2_0066370	-1.7167	down	1.92019e-32	2.91924e-31
Me1_v2_0105180	-1.71628	down	3.97444e-14	2.4565e-13
Me1_v2_0196300	-1.71603	down	1.90621e-07	6.80554e-07
Me1_v2_0231400	-1.7159	down	2.52127e-38	4.58121e-37
Me1_v2_0124860	-1.71569	down	1.28679e-24	1.40602e-23
Me1_v2_0221460	-1.71414	down	0.0107762	0.0205064
Me1_v2_0205190	-1.71293	down	4.32319e-05	0.000118339
Me1_v2_0058390	-1.71276	down	1.35463e-13	8.11396e-13
Me1_v2_0068250	-1.7122	down	0.000158511	0.000403032
Me1_v2_0183830	-1.71195	down	4.80438e-24	5.0967e-23
Me1_v2_0076320	-1.71158	down	0.0078824	0.0153919
Me1_v2_0086060	-1.71109	down	2.03948e-25	2.31586e-24
Me1_v2_0080830	-1.71037	down	1.96412e-27	2.45306e-26
Me1_v2_0153600	-1.70904	down	6.33232e-06	1.91465e-05
Me1_v2_0148370	-1.70782	down	2.71027e-10	1.26264e-09
Me1_v2_0122550	-1.70751	down	8.24966e-31	1.17474e-29
Me1_v2_0018720	-1.70716	down	0.0207292	0.0373539
Me1_v2_0100840	-1.70698	down	4.80842e-13	2.77022e-12
Me1_v2_0088540	-1.70628	down	1.21251e-11	6.26475e-11
Me1_v2_0128470	-1.70626	down	1.29421e-29	1.76904e-28
Me1_v2_0079290	-1.70615	down	7.78595e-11	3.78149e-10
Me1_v2_0116670	-1.70522	down	4.63492e-11	2.28737e-10
Me1_v2_0219430	-1.70425	down	7.95207e-14	4.82605e-13
Me1_v2_0155640	-1.70417	down	2.05141e-34	3.31762e-33
Me1_v2_0231170	-1.70414	down	4.83702e-21	4.49881e-20
Me1_v2_0080800	-1.70341	down	4.46033e-11	2.20636e-10
Me1_v2_0201670	-1.70293	down	8.2677e-14	5.01041e-13
Me1_v2_0130360	-1.70246	down	1.91377e-10	9.00508e-10
Me1_v2_0098950	-1.70159	down	2.06986e-07	7.36121e-07
Me1_v2_0172660	-1.70149	down	4.78478e-16	3.34254e-15
Me1_v2_0138840	-1.70134	down	1.80929e-20	1.63254e-19
Me1_v2_0110600	-1.7006	down	0.00146709	0.00324192
Me1_v2_0229580	-1.70028	down	1.22935e-10	5.88017e-10
Me1_v2_0100290	-1.69893	down	6.06795e-11	2.97237e-10
Me1_v2_0146100	-1.69892	down	1.22109e-19	1.05151e-18
Me1_v2_0120030	-1.69806	down	6.14526e-18	4.77432e-17
Me1_v2_0200300	-1.69796	down	1.06352e-11	5.52465e-11
Me1_v2_0038900	-1.69662	down	1.73963e-12	9.59338e-12
Me1_v2_0218540	-1.69606	down	0.00810174	0.0157823
Me1_v2_0059690	-1.69549	down	4.12564e-27	5.08652e-26
Me1_v2_0183840	-1.69498	down	1.40752e-06	4.61287e-06
Me1_v2_0130980	-1.69497	down	6.23621e-12	3.29459e-11
Me1_v2_0153820	-1.69456	down	5.23308e-19	4.30964e-18
Me1_v2_0171270	-1.69391	down	5.08893e-12	2.71153e-11
Me1_v2_0231790	-1.69353	down	1.41869e-08	5.69309e-08
Me1_v2_0064250	-1.69314	down	2.60429e-08	1.0152e-07
Me1_v2_0118240	-1.69279	down	7.54187e-10	3.38232e-09
Me1_v2_0051070	-1.69222	down	3.65851e-14	2.2692e-13
Me1_v2_0073350	-1.69197	down	3.13313e-09	1.33191e-08
Me1_v2_0028490	-1.69081	down	2.32927e-06	7.42752e-06
Me1_v2_0069600	-1.68975	down	5.80212e-19	4.76527e-18
Me1_v2_0170150	-1.6897	down	3.54941e-07	1.23528e-06
Me1_v2_0206440	-1.68941	down	3.76429e-25	4.21107e-24
Me1_v2_0194330	-1.68746	down	7.85234e-10	3.51112e-09
Me1_v2_0188670	-1.68701	down	0.000288206	0.000707361
Me1_v2_0094540	-1.6865	down	1.02812e-15	7.04482e-15
Me1_v2_0054240	-1.6852	down	6.46161e-24	6.80353e-23
Me1_v2_0088990	-1.68492	down	2.87273e-26	3.39712e-25
Me1_v2_0063340	-1.6847	down	0.000116058	0.000301293
Me1_v2_0016160	-1.68401	down	0.000180245	0.000454095
Me1_v2_0000420	-1.68394	down	0.0186178	0.0338815
Me1_v2_0177060	-1.68381	down	8.4746e-09	3.45658e-08
Me1_v2_0033280	-1.68303	down	0.00290494	0.00611731
Me1_v2_0040140	-1.68246	down	5.07558e-06	1.55175e-05
Me1_v2_0141350	-1.68226	down	3.98787e-15	2.6302e-14
Me1_v2_0014170	-1.68214	down	4.30172e-05	0.000117812
Me1_v2_0057830	-1.6808	down	2.48284e-05	7.00406e-05
Me1_v2_0033700	-1.68009	down	0.00727093	0.0142784
Me1_v2_0006360	-1.67906	down	0.00131381	0.00292338
Me1_v2_0059830	-1.67884	down	1.52533e-20	1.3834e-19
Me1_v2_0230740	-1.67796	down	2.58832e-19	2.17827e-18
Me1_v2_0066080	-1.67756	down	3.23837e-13	1.89251e-12
Me1_v2_0085480	-1.67718	down	4.84559e-30	6.71897e-29
Me1_v2_0078310	-1.67702	down	1.59847e-26	1.91273e-25
Me1_v2_0147710	-1.67701	down	5.93823e-27	7.26617e-26
Me1_v2_0115350	-1.67667	down	4.83523e-16	3.37556e-15
Me1_v2_0200290	-1.67563	down	4.1276e-13	2.39233e-12
Me1_v2_0156380	-1.67511	down	0.00640814	0.0127403
Me1_v2_0233320	-1.67391	down	1.41971e-15	9.61581e-15
Me1_v2_0219240	-1.67389	down	0.00264365	0.00560112
Me1_v2_0179400	-1.67348	down	3.25788e-06	1.02024e-05
Me1_v2_0090780	-1.67338	down	1.34078e-26	1.60917e-25
Me1_v2_0214410	-1.67231	down	9.53742e-11	4.59414e-10
Me1_v2_0020280	-1.67059	down	1.67942e-12	9.27831e-12
Me1_v2_0228430	-1.67051	down	9.86243e-27	1.19366e-25
Me1_v2_0034350	-1.67046	down	0.00135929	0.00301697
Me1_v2_0202850	-1.66987	down	3.96308e-10	1.81705e-09
Me1_v2_0185090	-1.66819	down	2.00255e-08	7.90547e-08
Me1_v2_0207730	-1.66813	down	9.94819e-27	1.20335e-25
Me1_v2_0087370	-1.66811	down	1.48295e-06	4.84577e-06
Me1_v2_0162510	-1.66733	down	2.06303e-13	1.22357e-12
Me1_v2_0179360	-1.66688	down	1.01971e-11	5.30229e-11
Me1_v2_0015690	-1.66553	down	8.75155e-07	2.92901e-06
Me1_v2_0227980	-1.66539	down	4.00672e-21	3.74978e-20
Me1_v2_0072140	-1.66499	down	2.04129e-16	1.4529e-15
Me1_v2_0182160	-1.66486	down	0.0011487	0.00258128
Me1_v2_0002250	-1.66456	down	0.0144591	0.0268567
Me1_v2_0005430	-1.66431	down	6.79752e-09	2.80065e-08
Me1_v2_0082890	-1.66348	down	9.98041e-25	1.09961e-23
Me1_v2_0082770	-1.66303	down	1.45271e-18	1.16636e-17
Me1_v2_0191460	-1.66189	down	1.86603e-17	1.41084e-16
Me1_v2_0073130	-1.66175	down	1.19654e-22	1.19778e-21
Me1_v2_0036730	-1.66162	down	5.35427e-13	3.0738e-12
Me1_v2_0057660	-1.66155	down	1.0496e-07	3.84339e-07
Me1_v2_0096220	-1.66121	down	1.03769e-25	1.19631e-24
Me1_v2_0002500	-1.66118	down	6.61857e-08	2.48558e-07
Me1_v2_0119040	-1.65969	down	3.49089e-31	5.05964e-30
Me1_v2_0107340	-1.65949	down	3.00502e-10	1.39437e-09
Me1_v2_0097110	-1.65941	down	8.23007e-08	3.05173e-07
Me1_v2_0037610	-1.65904	down	7.14962e-06	2.14824e-05
Me1_v2_0031210	-1.65887	down	7.4133e-05	0.000197228
Me1_v2_0033610	-1.65706	down	1.28286e-14	8.23492e-14
Me1_v2_0040310	-1.65625	down	1.0411e-28	1.36396e-27
Me1_v2_0159070	-1.65615	down	1.91674e-17	1.44762e-16
Me1_v2_0145150	-1.65609	down	0.000150504	0.000383696
Me1_v2_0064830	-1.65582	down	1.06665e-07	3.90309e-07
Me1_v2_0194990	-1.65529	down	0.000881064	0.0020161
Me1_v2_0211440	-1.65523	down	6.50164e-14	3.97089e-13
Me1_v2_0196390	-1.65518	down	1.03124e-12	5.7835e-12
Me1_v2_0233200	-1.65494	down	6.50879e-26	7.56567e-25
Me1_v2_0126100	-1.65402	down	1.66099e-15	1.11962e-14
Me1_v2_0149840	-1.65353	down	2.34615e-16	1.6626e-15
Me1_v2_0032920	-1.65351	down	9.97662e-05	0.000261246
Me1_v2_0128710	-1.6529	down	9.26948e-20	8.04446e-19
Me1_v2_0071870	-1.65268	down	4.42622e-11	2.19051e-10
Me1_v2_0127890	-1.65128	down	1.65078e-16	1.18212e-15
Me1_v2_0198000	-1.65085	down	8.73062e-11	4.22767e-10
Me1_v2_0151540	-1.65079	down	5.25466e-14	3.23496e-13
Me1_v2_0222220	-1.64976	down	6.02619e-09	2.49697e-08
Me1_v2_0093840	-1.6497	down	7.1411e-16	4.93802e-15
Me1_v2_0133820	-1.64969	down	5.6674e-10	2.56233e-09
Me1_v2_0112010	-1.64922	down	0.00115742	0.00259867
Me1_v2_0037820	-1.64778	down	2.58769e-10	1.2066e-09
Me1_v2_0039300	-1.64765	down	3.08111e-06	9.67747e-06
Me1_v2_0066460	-1.64759	down	0.00504157	0.0101999
Me1_v2_0073570	-1.64742	down	1.22643e-16	8.86051e-16
Me1_v2_0110720	-1.64706	down	9.67487e-19	7.85438e-18
Me1_v2_0026880	-1.64514	down	0.0177437	0.0324052
Me1_v2_0039430	-1.64399	down	4.17182e-25	4.6645e-24
Me1_v2_0121080	-1.64366	down	4.83242e-21	4.49664e-20
Me1_v2_0179150	-1.64242	down	2.41096e-08	9.4349e-08
Me1_v2_0171790	-1.64194	down	1.9995e-29	2.70682e-28
Me1_v2_0044150	-1.64173	down	0.00815634	0.0158754
Me1_v2_0081660	-1.6416	down	2.42117e-19	2.04085e-18
Me1_v2_0190090	-1.64115	down	0.000348515	0.000844687
Me1_v2_0207570	-1.64024	down	1.96834e-20	1.77226e-19
Me1_v2_0152030	-1.63993	down	0.0113487	0.0215086
Me1_v2_0066830	-1.6399	down	8.53436e-12	4.46849e-11
Me1_v2_0233710	-1.63974	down	2.53689e-17	1.90578e-16
Me1_v2_0212340	-1.63972	down	6.34273e-12	3.35003e-11
Me1_v2_0060620	-1.63972	down	2.42103e-22	2.38848e-21
Me1_v2_0156290	-1.63945	down	2.53666e-13	1.49567e-12
Me1_v2_0139140	-1.63797	down	1.05252e-12	5.90123e-12
Me1_v2_0164660	-1.63773	down	5.68775e-10	2.57098e-09
Me1_v2_0191220	-1.63735	down	6.07456e-24	6.40557e-23
Me1_v2_0221850	-1.63724	down	3.96418e-16	2.78124e-15
Me1_v2_0130530	-1.63486	down	0.000416701	0.000999659
Me1_v2_0114150	-1.63444	down	0.00269084	0.00569369
Me1_v2_0119710	-1.63417	down	1.01712e-13	6.12882e-13
Me1_v2_0051200	-1.63416	down	2.37286e-25	2.68682e-24
Me1_v2_0100660	-1.6341	down	3.82854e-06	1.1889e-05
Me1_v2_0039420	-1.63402	down	5.90864e-20	5.19174e-19
Me1_v2_0101340	-1.63363	down	3.15855e-09	1.34245e-08
Me1_v2_0181560	-1.63315	down	2.9517e-19	2.47399e-18
Me1_v2_0169110	-1.63309	down	4.73069e-13	2.72841e-12
Me1_v2_0062980	-1.63293	down	2.24779e-15	1.5027e-14
Me1_v2_0221860	-1.63272	down	1.1347e-10	5.44222e-10
Me1_v2_0188890	-1.63121	down	6.03581e-25	6.69547e-24
Me1_v2_0183890	-1.63113	down	2.06474e-13	1.2239e-12
Me1_v2_0210540	-1.63055	down	0.000664353	0.00154701
Me1_v2_0041990	-1.63043	down	2.81209e-19	2.36189e-18
Me1_v2_0010440	-1.63042	down	0.00147862	0.0032657
Me1_v2_0189790	-1.62987	down	5.95807e-19	4.88955e-18
Me1_v2_0039210	-1.62985	down	5.09525e-32	7.58793e-31
Me1_v2_0162360	-1.62946	down	0.00460564	0.00938538
Me1_v2_0136580	-1.62895	down	0.00284594	0.00600262
Me1_v2_0218320	-1.62859	down	3.20666e-27	3.96972e-26
Me1_v2_0182420	-1.62838	down	0.00146282	0.00323351
Me1_v2_0196940	-1.6282	down	1.88945e-10	8.89658e-10
Me1_v2_0168360	-1.62591	down	8.61475e-20	7.504e-19
Me1_v2_0118940	-1.62416	down	1.73191e-17	1.31131e-16
Me1_v2_0063920	-1.62296	down	1.34098e-26	1.60917e-25
Me1_v2_0089000	-1.62278	down	3.18333e-06	9.98517e-06
Me1_v2_0162310	-1.62193	down	5.75426e-11	2.82132e-10
Me1_v2_0212200	-1.62174	down	4.6178e-12	2.46609e-11
Me1_v2_0088290	-1.62133	down	1.63994e-05	4.73045e-05
Me1_v2_0033900	-1.62096	down	1.0304e-07	3.77505e-07
Me1_v2_0133630	-1.62055	down	6.35359e-20	5.57344e-19
Me1_v2_0152500	-1.62034	down	4.34233e-21	4.0531e-20
Me1_v2_0050070	-1.62004	down	0.00560633	0.0112703
Me1_v2_0071080	-1.61859	down	9.78967e-06	2.8966e-05
Me1_v2_0017400	-1.61834	down	7.67286e-08	2.85614e-07
Me1_v2_0222420	-1.61678	down	1.14385e-09	5.04738e-09
Me1_v2_0124230	-1.61604	down	5.05386e-18	3.94089e-17
Me1_v2_0150410	-1.61594	down	2.01446e-12	1.1057e-11
Me1_v2_0098180	-1.61515	down	6.99446e-09	2.87674e-08
Me1_v2_0203650	-1.61429	down	6.07993e-21	5.62035e-20
Me1_v2_0062800	-1.61415	down	6.86815e-12	3.61219e-11
Me1_v2_0111060	-1.61411	down	9.92859e-19	8.05726e-18
Me1_v2_0171180	-1.61371	down	1.23229e-32	1.88156e-31
Me1_v2_0088600	-1.61305	down	3.4158e-17	2.54254e-16
Me1_v2_0075010	-1.61276	down	2.12172e-12	1.16367e-11
Me1_v2_0154530	-1.61234	down	1.59827e-16	1.14529e-15
Me1_v2_0130640	-1.61222	down	4.88526e-06	1.49747e-05
Me1_v2_0171280	-1.61134	down	1.56186e-14	9.95335e-14
Me1_v2_0196650	-1.61013	down	0.0153199	0.0283362
Me1_v2_0178830	-1.60946	down	2.45256e-24	2.63887e-23
Me1_v2_0098800	-1.60919	down	4.1158e-15	2.71204e-14
Me1_v2_0107140	-1.60786	down	0.000120012	0.000310719
Me1_v2_0078420	-1.60753	down	1.6026e-05	4.62905e-05
Me1_v2_0119400	-1.60685	down	3.87385e-07	1.34398e-06
Me1_v2_0222920	-1.60667	down	5.28723e-09	2.20374e-08
Me1_v2_0138860	-1.60656	down	5.62922e-20	4.94828e-19
Me1_v2_0123990	-1.60614	down	3.73889e-35	6.1775e-34
Me1_v2_0209390	-1.60607	down	2.42578e-05	6.85316e-05
Me1_v2_0151830	-1.60379	down	8.51426e-23	8.57594e-22
Me1_v2_0033580	-1.60245	down	9.67786e-12	5.04347e-11
Me1_v2_0184650	-1.60098	down	4.69114e-13	2.70634e-12
Me1_v2_0182590	-1.60063	down	3.29105e-08	1.27353e-07
Me1_v2_0070410	-1.6005	down	0.000780451	0.0017999
Me1_v2_0125630	-1.60011	down	4.01888e-17	2.98408e-16
Me1_v2_0020350	-1.59996	down	6.90392e-07	2.33691e-06
Me1_v2_0172190	-1.59983	down	9.51573e-09	3.86705e-08
Me1_v2_0051770	-1.59784	down	6.64611e-15	4.33876e-14
Me1_v2_0102780	-1.59771	down	9.46333e-12	4.93654e-11
Me1_v2_0208900	-1.5976	down	2.81327e-09	1.19931e-08
Me1_v2_0100670	-1.5972	down	7.33957e-09	3.01048e-08
Me1_v2_0024220	-1.59646	down	0.00016159	0.000409929
Me1_v2_0179420	-1.59523	down	0.000211617	0.000527407
Me1_v2_0058090	-1.5952	down	1.275e-22	1.27512e-21
Me1_v2_0055390	-1.59497	down	0.000196254	0.000491554
Me1_v2_0175130	-1.59476	down	9.24825e-06	2.74602e-05
Me1_v2_0034980	-1.59346	down	4.18715e-06	1.29361e-05
Me1_v2_0076200	-1.59293	down	0.0102277	0.0195613
Me1_v2_0062790	-1.59262	down	6.32137e-14	3.86525e-13
Me1_v2_0058030	-1.5926	down	5.18012e-13	2.97786e-12
Me1_v2_0097310	-1.59227	down	3.47272e-23	3.5624e-22
Me1_v2_0150990	-1.59221	down	6.00323e-09	2.48794e-08
Me1_v2_0042000	-1.59189	down	0.000361296	0.000873458
Me1_v2_0165210	-1.59148	down	9.30391e-07	3.10601e-06
Me1_v2_0210080	-1.58912	down	8.33197e-11	4.03926e-10
Me1_v2_0039870	-1.58911	down	2.52044e-05	7.09977e-05
Me1_v2_0058600	-1.58868	down	7.87158e-09	3.21932e-08
Me1_v2_0082440	-1.58859	down	7.78595e-18	6.02243e-17
Me1_v2_0136780	-1.58855	down	4.82801e-11	2.37766e-10
Me1_v2_0015360	-1.58839	down	0.0218776	0.0392527
Me1_v2_0075920	-1.58808	down	4.24354e-13	2.45886e-12
Me1_v2_0040500	-1.58806	down	0.000960554	0.00218615
Me1_v2_0191630	-1.58764	down	3.03656e-12	1.64156e-11
Me1_v2_0196060	-1.58749	down	2.16721e-26	2.57145e-25
Me1_v2_0012760	-1.58709	down	6.57184e-05	0.000175971
Me1_v2_0203370	-1.58691	down	1.56728e-06	5.10243e-06
Me1_v2_0035320	-1.58641	down	8.54159e-06	2.54478e-05
Me1_v2_0192160	-1.58639	down	1.34647e-20	1.22697e-19
Me1_v2_0166850	-1.58592	down	1.26347e-25	1.44871e-24
Me1_v2_0078270	-1.58579	down	1.09335e-22	1.09605e-21
Me1_v2_0108180	-1.58352	down	1.55775e-10	7.38909e-10
Me1_v2_0092310	-1.5834	down	8.38496e-12	4.39244e-11
Me1_v2_0010280	-1.58305	down	2.47564e-06	7.86457e-06
Me1_v2_0125130	-1.58292	down	1.72028e-19	1.46584e-18
Me1_v2_0039550	-1.58258	down	2.4696e-16	1.74774e-15
Me1_v2_0178250	-1.58254	down	4.25553e-05	0.000116698
Me1_v2_0058320	-1.5809	down	4.70103e-19	3.88207e-18
Me1_v2_0100780	-1.58014	down	4.02045e-10	1.84255e-09
Me1_v2_0015750	-1.57989	down	0.0266332	0.0468777
Me1_v2_0103550	-1.57791	down	3.67738e-13	2.13902e-12
Me1_v2_0134320	-1.57786	down	9.22473e-22	8.88501e-21
Me1_v2_0007820	-1.57713	down	7.44351e-21	6.85686e-20
Me1_v2_0197930	-1.57634	down	4.95552e-07	1.70083e-06
Me1_v2_0214010	-1.57625	down	9.36591e-10	4.15625e-09
Me1_v2_0140240	-1.57579	down	0.000861668	0.00197492
Me1_v2_0072730	-1.57539	down	4.57147e-16	3.1967e-15
Me1_v2_0217500	-1.57417	down	1.07671e-09	4.75808e-09
Me1_v2_0022410	-1.57378	down	8.09576e-20	7.06648e-19
Me1_v2_0137990	-1.57311	down	0.00104535	0.00236488
Me1_v2_0223510	-1.57303	down	2.20531e-11	1.11837e-10
Me1_v2_0008390	-1.57277	down	0.00286273	0.00603624
Me1_v2_0072490	-1.57243	down	0.0221737	0.0397298
Me1_v2_0217430	-1.57211	down	0.000429847	0.00102883
Me1_v2_0198520	-1.57204	down	7.29222e-09	2.99163e-08
Me1_v2_0122240	-1.57159	down	8.47187e-22	8.16731e-21
Me1_v2_0189610	-1.57099	down	2.62239e-14	1.64197e-13
Me1_v2_0055080	-1.56937	down	5.8363e-13	3.33746e-12
Me1_v2_0088610	-1.56936	down	5.6385e-14	3.46274e-13
Me1_v2_0210980	-1.56919	down	1.70364e-21	1.62096e-20
Me1_v2_0213200	-1.56902	down	0.000439661	0.00105113
Me1_v2_0197570	-1.56882	down	0.00408438	0.00840257
Me1_v2_0038920	-1.56843	down	2.28978e-07	8.11055e-07
Me1_v2_0082730	-1.56826	down	5.53323e-17	4.07557e-16
Me1_v2_0034620	-1.56749	down	1.81208e-16	1.29456e-15
Me1_v2_0136100	-1.56731	down	2.93034e-11	1.46809e-10
Me1_v2_0163630	-1.5672	down	6.03183e-06	1.82876e-05
Me1_v2_0218150	-1.56717	down	2.55954e-09	1.09535e-08
Me1_v2_0200280	-1.5671	down	0.0187944	0.0341763
Me1_v2_0037190	-1.56654	down	1.50333e-09	6.56645e-09
Me1_v2_0121420	-1.56592	down	2.27857e-15	1.52279e-14
Me1_v2_0180180	-1.56582	down	2.74118e-05	7.68664e-05
Me1_v2_0161640	-1.56563	down	3.57039e-24	3.81636e-23
Me1_v2_0087790	-1.56531	down	4.22877e-26	4.96457e-25
Me1_v2_0200380	-1.5643	down	4.48467e-05	0.000122537
[truncated: 5,572 more rows]

## Sheet: M. polymorpha UV-B DEGs
Gene ID	log2FoldChange	up/down-regulated	p-value	corrected p-value
Mp1g00120	1.73189	up	5.09316e-31	4.41689e-29
Mp1g00160	1.38656	up	5.94858e-24	3.5013e-22
Mp1g00280	2.94023	up	0.000154117	0.00104431
Mp1g00290	1.18109	up	2.15101e-12	5.03597e-11
Mp1g00540	1.34583	up	7.25713e-31	6.14801e-29
Mp1g00550	2.98385	up	8.14462e-90	3.97892e-87
Mp1g00560	1.20623	up	1.22203e-28	9.37701e-27
Mp1g01170	2.06416	up	1.73847e-05	0.000146431
Mp1g01490	1.21658	up	1.02763e-09	1.78447e-08
Mp1g02020	1.18965	up	4.00067e-12	9.07645e-11
Mp1g02290	1.0307	up	4.0667e-22	2.14394e-20
Mp1g02420	6.15681	up	3.8488e-26	2.47404e-24
Mp1g02900	1.77717	up	3.50069e-20	1.64972e-18
Mp1g02940	5.05217	up	9.37045e-33	8.80342e-31
Mp1g03140	2.59522	up	0.00293863	0.0135265
Mp1g03150	2.92509	up	0.000199887	0.00131252
Mp1g03260	2.28098	up	1.04457e-72	3.64507e-70
Mp1g03620	2.14292	up	4.18658e-48	7.48274e-46
Mp1g03780	2.14509	up	8.93617e-05	0.00064106
Mp1g04150	1.54195	up	5.03797e-16	1.69739e-14
Mp1g04650	2.06693	up	6.98901e-34	6.92101e-32
Mp1g05370	1.43125	up	6.01507e-28	4.27946e-26
Mp1g05700	1.25705	up	1.38657e-12	3.32596e-11
Mp1g06190	1.20887	up	1.26623e-12	3.04726e-11
Mp1g06740	1.0496	up	5.88682e-10	1.04452e-08
Mp1g07760	1.16189	up	4.88794e-30	3.97987e-28
Mp1g07900	2.79186	up	3.28057e-10	5.98755e-09
Mp1g08040	1.57057	up	5.82666e-20	2.69386e-18
Mp1g08170	1.02875	up	0.000636523	0.00367134
Mp1g08310	1.43246	up	1.24566e-29	9.92195e-28
Mp1g08570	2.35574	up	0.00664542	0.0268011
Mp1g09120	1.55406	up	0.012686	0.0459758
Mp1g09240	2.47051	up	0.00623991	0.025467
Mp1g09400	1.34123	up	4.35329e-07	5.01982e-06
Mp1g09530	1.69259	up	2.60112e-24	1.556e-22
Mp1g10140	4.94591	up	2.14635e-29	1.69123e-27
Mp1g10150	2.76918	up	4.48045e-69	1.45923e-66
Mp1g10400	1.1673	up	3.24349e-08	4.52729e-07
Mp1g10480	2.13784	up	1.17006e-05	0.000102003
Mp1g10490	1.11933	up	3.17401e-07	3.76362e-06
Mp1g10670	1.04372	up	7.85288e-05	0.000571459
Mp1g11480	1.29912	up	7.37555e-19	3.1607e-17
Mp1g11700	1.15509	up	1.91898e-07	2.37138e-06
Mp1g12030	1.40822	up	8.89964e-17	3.23656e-15
Mp1g12190	1.44076	up	1.78833e-19	7.96649e-18
Mp1g12480	1.00809	up	7.2318e-09	1.11216e-07
Mp1g12530	2.11159	up	1.95512e-66	6.22919e-64
Mp1g12540	2.42015	up	2.7634e-95	1.50001e-92
Mp1g12660	1.19938	up	2.02889e-14	5.88819e-13
Mp1g13160	3.19065	up	2.30019e-123	2.10698e-120
Mp1g13590	1.06283	up	5.41654e-05	0.000410682
Mp1g14040	4.79777	up	5.84895e-17	2.1647e-15
Mp1g14315	1.18732	up	2.00085e-07	2.46218e-06
Mp1g15100	1.15301	up	1.59659e-19	7.15586e-18
Mp1g15170	1.59486	up	6.53016e-31	5.59685e-29
Mp1g15330	1.03464	up	7.98108e-16	2.63448e-14
Mp1g15490	2.48893	up	7.5418e-65	2.35176e-62
Mp1g16330	1.49278	up	2.3349e-19	1.02764e-17
Mp1g16530	3.31926	up	2.3409e-31	2.06676e-29
Mp1g16800	2.79923	up	2.10399e-108	1.3407e-105
Mp1g16920	1.71479	up	0.0121317	0.0443397
Mp1g17090	1.86817	up	1.52643e-12	3.63171e-11
Mp1g17580	1.62874	up	0.00071798	0.00406911
Mp1g17590	2.00638	up	9.91086e-64	2.96436e-61
Mp1g17910	1.5866	up	3.33988e-06	3.25245e-05
Mp1g18080	2.40125	up	2.25674e-59	6.0136e-57
Mp1g18150	1.7319	up	8.74271e-16	2.86012e-14
Mp1g18510	1.67528	up	5.99854e-39	7.26567e-37
Mp1g18650	1.53485	up	1.73931e-20	8.3305e-19
Mp1g18730	2.47956	up	0.00215097	0.0103601
Mp1g20250	1.27033	up	3.68462e-06	3.55041e-05
Mp1g20430	2.21095	up	2.10992e-05	0.000174018
Mp1g20440	1.81134	up	4.25223e-31	3.70957e-29
Mp1g20610	1.68119	up	3.04143e-39	3.74581e-37
Mp1g20620	1.0494	up	6.97604e-11	1.37791e-09
Mp1g20640	1.347	up	3.99764e-16	1.36891e-14
Mp1g20650	2.2852	up	3.86804e-28	2.8345e-26
Mp1g20670	1.06902	up	4.0541e-12	9.18344e-11
Mp1g20840	2.7895	up	1.88441e-64	5.75374e-62
Mp1g21020	1.36779	up	2.95484e-21	1.473e-19
Mp1g21120	1.22921	up	4.63145e-13	1.1643e-11
Mp1g21750	1.01752	up	1.18567e-11	2.58975e-10
Mp1g21770	1.58009	up	2.00506e-05	0.000166023
Mp1g21930	1.22403	up	2.96572e-06	2.92304e-05
Mp1g22080	1.53197	up	5.21956e-05	0.000397391
Mp1g22130	1.43138	up	3.19359e-05	0.000254376
Mp1g22750	2.58625	up	1.01895e-58	2.57479e-56
Mp1g23040	1.05293	up	2.56588e-23	1.46897e-21
Mp1g23200	2.31406	up	9.49647e-18	3.71147e-16
Mp1g23350	1.34543	up	0.00439886	0.018945
Mp1g23670	2.03196	up	1.78645e-46	2.90913e-44
Mp1g23750	1.24474	up	1.18287e-19	5.33419e-18
Mp1g23760	1.52309	up	2.377e-26	1.56925e-24
Mp1g24370	1.10066	up	7.56092e-16	2.51276e-14
Mp1g24800	2.40666	up	0.000157838	0.00106259
Mp1g24860	1.01988	up	3.65875e-18	1.4651e-16
Mp1g25200	1.70998	up	0.000283902	0.00179735
Mp1g25600	3.46534	up	2.36275e-132	2.88571e-129
Mp1g25850	1.86061	up	1.39923e-32	1.29792e-30
Mp1g26540	3.2163	up	7.55966e-152	1.84657e-148
Mp1g26550	2.8172	up	2.74315e-11	5.74338e-10
Mp1g27140	1.4519	up	0.000839337	0.00462282
Mp1g27250	1.10168	up	6.17932e-13	1.52465e-11
Mp1g27580	1.0763	up	5.86794e-11	1.17007e-09
Mp1g27830	1.7921	up	1.21074e-47	2.0876e-45
Mp1g27950	1.95534	up	1.51413e-10	2.89702e-09
Mp1g28010	1.86895	up	0.00402034	0.0175992
Mp1g28040	1.84895	up	1.90157e-31	1.68906e-29
Mp1g28090	1.10898	up	0.00637268	0.0259007
Mp1g28110	1.21774	up	4.37365e-29	3.39155e-27
Mp1g28140	1.32675	up	1.46788e-07	1.86101e-06
Mp1g28440	1.03687	up	1.70771e-23	9.89254e-22
Mp1g28530	1.32544	up	7.82486e-15	2.38422e-13
Mp1g29000	1.51774	up	0.00447425	0.0192188
Mp1g29100	1.06976	up	5.31251e-07	6.02633e-06
Mp1g29150	1.59023	up	2.32231e-36	2.57846e-34
Mp1g29510	1.3873	up	4.83742e-12	1.08406e-10
Mp1g29520	1.35983	up	1.30125e-28	9.88145e-27
Mp1g29530	4.10843	up	0.00481395	0.020397
Mp1g29590	1.46525	up	7.84421e-05	0.000571111
Mp2g00040	2.40482	up	1.37225e-37	1.59616e-35
Mp2g00600	2.02233	up	1.53206e-05	0.000130546
Mp2g00670	1.21378	up	2.44014e-33	2.36839e-31
Mp2g00830	1.21455	up	2.35418e-06	2.36808e-05
Mp2g01130	3.15752	up	6.9367e-112	4.84116e-109
Mp2g01260	1.58725	up	2.3741e-39	2.94871e-37
Mp2g01350	1.34301	up	0.000176634	0.00117831
Mp2g01410	2.94873	up	1.54247e-87	7.06449e-85
Mp2g01670	1.82885	up	6.57651e-31	5.6038e-29
Mp2g01710	1.11787	up	0.00350422	0.0156675
Mp2g02030	3.67031	up	1.45518e-06	1.53653e-05
Mp2g02200	2.34898	up	1.49301e-12	3.55799e-11
Mp2g02330	3.04036	up	5.39593e-10	9.63249e-09
Mp2g02510	2.57224	up	4.05228e-38	4.75121e-36
Mp2g02630	2.20697	up	5.1089e-05	0.000389979
Mp2g02650	2.50514	up	2.46256e-50	4.74886e-48
Mp2g02820	1.25645	up	2.73031e-16	9.45993e-15
Mp2g03220	1.35331	up	3.42783e-23	1.9397e-21
Mp2g03760	2.03759	up	0.000156329	0.00105486
Mp2g04200	4.31682	up	0.0106261	0.039688
Mp2g04410	1.03724	up	0.000358177	0.00222046
Mp2g04800	1.66031	up	9.59029e-15	2.88023e-13
Mp2g05090	4.65334	up	0.0034984	0.0156558
Mp2g05240	1.41085	up	2.38503e-14	6.85391e-13
Mp2g05250	1.93135	up	0.00146636	0.0075012
Mp2g05850	2.88659	up	1.71712e-22	9.32077e-21
Mp2g06100	3.87093	up	8.53151e-16	2.80354e-14
Mp2g06190	1.56458	up	4.37688e-28	3.19142e-26
Mp2g06200	1.16419	up	1.40954e-18	5.85218e-17
Mp2g06490	1.3719	up	4.6574e-05	0.000358691
Mp2g06530	8.7241	up	5.87366e-23	3.26077e-21
Mp2g06560	2.59075	up	0.00151218	0.00768998
Mp2g06770	2.44802	up	2.59373e-06	2.59125e-05
Mp2g06890	1.40097	up	0.000236853	0.0015272
Mp2g07000	1.74155	up	4.63171e-45	6.99818e-43
Mp2g07060	3.76354	up	3.06076e-151	6.40835e-148
Mp2g07800	1.33054	up	2.19951e-06	2.22318e-05
Mp2g07860	1.77016	up	1.78726e-14	5.21794e-13
Mp2g08200	1.18912	up	5.55995e-15	1.7119e-13
Mp2g08350	1.02744	up	1.22839e-13	3.23219e-12
Mp2g08520	2.56765	up	6.33539e-08	8.51848e-07
Mp2g08590	1.3574	up	1.83193e-23	1.05289e-21
Mp2g08910	6.43645	up	2.40377e-06	2.41299e-05
Mp2g09210	1.88047	up	6.3351e-43	8.92762e-41
Mp2g09370	3.48737	up	1.41175e-56	3.2329e-54
Mp2g10930	1.70989	up	0.0061253	0.0250551
Mp2g11250	1.54267	up	0.00342029	0.0153766
Mp2g11550	1.35706	up	1.57424e-17	6.07159e-16
Mp2g11650	1.06912	up	1.31662e-11	2.85873e-10
Mp2g11820	2.23442	up	1.62075e-28	1.22442e-26
Mp2g11880	1.67733	up	1.88943e-39	2.36679e-37
Mp2g12320	3.27045	up	6.66897e-12	1.48092e-10
Mp2g12430	1.05769	up	0.00141019	0.00727483
Mp2g12440	2.69299	up	1.61834e-06	1.69166e-05
Mp2g12480	2.54411	up	6.12112e-12	1.36547e-10
Mp2g13190	1.50677	up	2.67654e-05	0.000216248
Mp2g13620	1.0023	up	8.24944e-15	2.50318e-13
Mp2g13760	2.89501	up	0.0124501	0.0452663
Mp2g13990	1.57252	up	3.29216e-06	3.21023e-05
Mp2g14000	1.08068	up	3.14692e-19	1.37676e-17
Mp2g14110	1.12732	up	4.35438e-12	9.80303e-11
Mp2g14280	5.39634	up	0.00178983	0.00888308
Mp2g16290	1.61996	up	3.09861e-24	1.84607e-22
Mp2g16490	1.30548	up	0.0121291	0.0443397
Mp2g16540	1.51042	up	8.97252e-19	3.81382e-17
Mp2g16790	5.85319	up	2.37268e-09	3.9028e-08
Mp2g17090	1.04541	up	7.89818e-09	1.20328e-07
Mp2g17420	1.14202	up	1.35304e-30	1.12671e-28
Mp2g17490	1.88743	up	5.01356e-36	5.40285e-34
Mp2g18020	1.07437	up	4.75956e-17	1.78404e-15
Mp2g18040	3.85065	up	1.78455e-257	2.61544e-253
Mp2g18480	1.10594	up	0.000122695	0.000850626
Mp2g19070	2.02152	up	7.3657e-35	7.71083e-33
Mp2g19270	2.73117	up	0.00196853	0.00963296
Mp2g19380	1.67145	up	1.50715e-27	1.04686e-25
Mp2g20110	2.93561	up	6.55612e-28	4.64186e-26
Mp2g20880	1.87739	up	1.97619e-45	3.12804e-43
Mp2g21300	4.41723	up	1.88695e-146	3.07279e-143
Mp2g21340	5.66469	up	1.5273e-23	8.91797e-22
Mp2g21450	2.30165	up	2.30315e-12	5.38356e-11
Mp2g21460	1.90838	up	0.00204302	0.00992841
Mp2g21620	3.52472	up	6.71989e-164	3.28289e-160
Mp2g21770	3.07186	up	4.43699e-145	5.91168e-142
Mp2g21775a	4.51871	up	8.71515e-154	3.19323e-150
Mp2g21780	2.84891	up	0.000147591	0.00100562
Mp2g21790	3.42178	up	0.0031109	0.0141903
Mp2g21840	1.30253	up	0.000269365	0.00171049
Mp2g22400	2.62917	up	2.25587e-40	2.95196e-38
Mp2g22960	2.24587	up	0.00459516	0.0196174
Mp2g23270	1.16383	up	0.000535922	0.00317353
Mp2g23280	1.02178	up	1.32741e-10	2.56994e-09
Mp2g23580	1.3359	up	4.65091e-17	1.74779e-15
Mp2g23650	1.06543	up	5.31746e-10	9.50398e-09
Mp2g24490	1.15407	up	0.00277337	0.012916
Mp2g24840	1.19542	up	5.17228e-07	5.88091e-06
Mp2g25900	5.36197	up	2.07058e-112	1.51732e-109
Mp2g25960	1.11884	up	1.36344e-16	4.85014e-15
Mp2g26370	2.68348	up	2.13088e-13	5.4886e-12
Mp2g26410	3.33926	up	0.00203079	0.00989139
Mp2g26430	4.83594	up	0.000211208	0.00138129
Mp2g26440	3.4389	up	0.000857812	0.00470689
Mp2g26450	3.79757	up	0.010137	0.0382218
Mp3g00380	1.33032	up	0.0108987	0.0405615
Mp3g00500	2.88085	up	2.7807e-40	3.60654e-38
Mp3g00900	1.29015	up	2.25096e-08	3.20916e-07
Mp3g00970	1.40939	up	5.23926e-19	2.27854e-17
Mp3g01290	1.71853	up	0.00348011	0.0155929
Mp3g01320	2.94355	up	2.35862e-12	5.50445e-11
Mp3g01370	1.69815	up	3.13689e-28	2.32193e-26
Mp3g02080	1.48931	up	8.2152e-20	3.73919e-18
Mp3g02240	2.49886	up	2.5554e-75	9.36297e-73
Mp3g02270	1.05088	up	3.61281e-11	7.40551e-10
Mp3g02290	5.04106	up	1.32737e-50	2.62891e-48
Mp3g02630	2.79018	up	2.92342e-91	1.47744e-88
Mp3g03090	1.36353	up	9.14852e-16	2.98621e-14
Mp3g03120	1.20442	up	0.00861154	0.0333274
Mp3g03480	1.09082	up	1.05173e-07	1.3653e-06
Mp3g04480	6.49949	up	1.34174e-11	2.90037e-10
Mp3g04490	3.4119	up	0.0040554	0.0177285
Mp3g04770	1.53593	up	0.00139157	0.00718889
Mp3g04790	1.18332	up	2.2747e-13	5.84878e-12
Mp3g04800	1.27311	up	2.0202e-27	1.39005e-25
Mp3g04820	4.98177	up	1.83044e-08	2.64565e-07
Mp3g04930	1.277	up	2.36211e-18	9.6164e-17
Mp3g05090	1.75082	up	0.00573599	0.0236474
Mp3g05150	1.75336	up	1.01119e-17	3.94148e-16
Mp3g05210	3.09171	up	2.10394e-62	5.92988e-60
Mp3g05240	3.35956	up	5.54007e-05	0.000418533
Mp3g06600	1.05083	up	0.000449168	0.00270794
Mp3g06710	4.22974	up	0.0011212	0.00594725
Mp3g06800	6.93852	up	2.05984e-17	7.88223e-16
Mp3g06890	3.42429	up	0.000165632	0.00111048
Mp3g07090	1.61471	up	1.75064e-47	2.94913e-45
Mp3g07320	1.10572	up	2.04818e-16	7.23328e-15
Mp3g07420	3.0046	up	2.97248e-22	1.58417e-20
Mp3g07430	2.66338	up	2.05667e-54	4.56705e-52
Mp3g07930	1.03787	up	1.12708e-13	2.97631e-12
Mp3g08260	4.33086	up	1.9308e-07	2.38397e-06
Mp3g08290	1.44575	up	5.27324e-05	0.000401062
Mp3g08360	1.26033	up	2.88198e-13	7.32033e-12
Mp3g08790	1.83026	up	5.96848e-50	1.12146e-47
Mp3g09010	1.76547	up	7.14823e-49	1.30955e-46
Mp3g09050	3.22011	up	4.11506e-73	1.47098e-70
Mp3g09240	1.39757	up	3.643e-09	5.84155e-08
Mp3g09420	2.54873	up	2.1742e-16	7.64149e-15
Mp3g09750	3.50897	up	1.63634e-19	7.31165e-18
Mp3g09860	1.29593	up	6.84597e-14	1.86149e-12
Mp3g09870	3.90031	up	0.000132007	0.000907884
Mp3g10040	3.07728	up	7.16937e-07	7.95414e-06
Mp3g10050	1.73087	up	0.00133503	0.00693835
Mp3g10420	1.09268	up	0.00071299	0.00404396
Mp3g10530	1.59452	up	3.44481e-11	7.08094e-10
Mp3g10840	1.16588	up	7.28525e-16	2.42665e-14
Mp3g11060	1.65252	up	7.26397e-09	1.11594e-07
Mp3g11080	3.39272	up	3.15843e-25	1.92074e-23
Mp3g11110	1.34869	up	2.33536e-24	1.40852e-22
Mp3g11300	1.05011	up	1.94922e-18	7.97981e-17
Mp3g11470	2.22287	up	1.09211e-05	9.59589e-05
Mp3g11570	3.03343	up	7.97649e-08	1.05604e-06
Mp3g11620	1.91725	up	9.83567e-08	1.28021e-06
Mp3g11880	2.00538	up	1.98491e-45	3.12804e-43
Mp3g12040	1.21286	up	2.70985e-07	3.26072e-06
Mp3g12180	1.72158	up	3.08426e-11	6.39363e-10
Mp3g12190	1.00933	up	1.38407e-08	2.03663e-07
Mp3g12200	1.1605	up	1.13068e-14	3.38189e-13
Mp3g13050	1.7718	up	2.25558e-28	1.67806e-26
Mp3g13410	1.66609	up	8.97226e-05	0.000643334
Mp3g13950	2.31086	up	3.89995e-58	9.52627e-56
Mp3g14160	1.05483	up	1.16604e-06	1.2465e-05
Mp3g14650	1.89917	up	0.00164185	0.00825486
Mp3g14730	2.24177	up	7.73796e-45	1.15722e-42
Mp3g15260	3.51694	up	5.9181e-05	0.000444115
Mp3g15540	1.08929	up	1.7141e-15	5.48512e-14
Mp3g15980	1.36958	up	9.47594e-06	8.43592e-05
Mp3g16030	1.78017	up	7.38552e-29	5.69695e-27
Mp3g16260	1.29168	up	4.59402e-06	4.34667e-05
Mp3g16780	1.99634	up	5.53995e-28	3.98007e-26
Mp3g17070	2.08426	up	0.000220943	0.00143981
Mp3g17080	2.14025	up	1.80989e-32	1.66829e-30
Mp3g17160	1.34677	up	8.58539e-28	5.99178e-26
Mp3g17260	1.45316	up	6.09376e-13	1.50607e-11
Mp3g17370	2.8456	up	1.31517e-05	0.000113317
Mp3g18220	1.92898	up	6.56838e-05	0.000487424
Mp3g18400	1.41273	up	0.00899805	0.0345767
Mp3g18710	1.51988	up	3.76943e-14	1.05228e-12
Mp3g18960	1.49372	up	4.81653e-21	2.36091e-19
Mp3g19030	1.55873	up	9.62215e-30	7.74847e-28
Mp3g19630	2.66848	up	7.79142e-06	7.0358e-05
Mp3g19690	1.08764	up	0.00520577	0.0218112
Mp3g19890	3.42383	up	3.52392e-61	9.74464e-59
Mp3g19920	1.52668	up	9.48764e-15	2.85525e-13
Mp3g20050	3.34596	up	7.17309e-36	7.67363e-34
Mp3g20100	1.04033	up	1.45605e-11	3.11532e-10
Mp3g20290	1.40802	up	0.00134128	0.00696591
Mp3g20450	1.12263	up	2.94024e-10	5.45471e-09
Mp3g20540	1.78718	up	1.80313e-23	1.04042e-21
Mp3g20600	1.05298	up	6.67176e-13	1.63788e-11
Mp3g20610	1.4723	up	5.91588e-06	5.46678e-05
Mp3g20750	1.4367	up	0.000158506	0.00106612
Mp3g20920	1.24811	up	5.67917e-28	4.06019e-26
Mp3g20930	1.21731	up	4.10742e-12	9.28988e-11
Mp3g21290	1.20449	up	1.65318e-18	6.82507e-17
Mp3g21510	6.31925	up	2.31834e-30	1.90886e-28
Mp3g21570	3.33612	up	1.13537e-05	9.9225e-05
Mp3g21610	4.16342	up	8.97768e-19	3.81382e-17
Mp3g21670	1.15056	up	2.53548e-14	7.24366e-13
Mp3g21710	1.00149	up	0.00443724	0.0190878
Mp3g22230	2.07353	up	3.34145e-54	7.30929e-52
Mp3g22550	1.35212	up	0.0050983	0.0214406
Mp3g22690	1.72723	up	0.000410774	0.00250533
Mp3g22750	1.02902	up	0.00312045	0.0142294
Mp3g22970	1.10723	up	1.43049e-14	4.22686e-13
Mp3g23210	1.17222	up	8.28707e-12	1.82092e-10
Mp3g23730	1.46821	up	1.38831e-34	1.43289e-32
Mp3g23840	2.23302	up	1.37844e-51	2.80589e-49
Mp3g23940	1.44601	up	4.92109e-28	3.55288e-26
Mp3g24270	1.35021	up	1.12557e-05	9.86033e-05
Mp3g24550	1.66926	up	0.000848963	0.00467055
Mp3g24790	1.56045	up	7.48709e-42	1.01603e-39
Mp3g25020	3.21971	up	4.76604e-08	6.50989e-07
Mp3g25050	2.28307	up	1.47011e-06	1.55007e-05
Mp3g25060	1.3455	up	3.39319e-05	0.00026896
Mp3g25450	3.1248	up	2.90582e-18	1.16679e-16
Mp4g00390	2.79161	up	4.93239e-77	1.90234e-74
Mp4g00440	1.22454	up	1.65197e-10	3.14433e-09
Mp4g00620	3.69983	up	0.0117581	0.0431355
Mp4g00760	1.56361	up	7.25015e-07	8.03769e-06
Mp4g01180	2.2289	up	2.02438e-12	4.7547e-11
Mp4g01210	1.25532	up	4.98656e-18	1.98057e-16
Mp4g01270	1.56334	up	1.02807e-40	1.35742e-38
Mp4g01590	1.25411	up	4.71944e-16	1.60111e-14
Mp4g01920	1.58091	up	2.18815e-29	1.71495e-27
Mp4g02140	1.43019	up	2.41804e-31	2.12208e-29
Mp4g02380	3.80412	up	2.62315e-06	2.6153e-05
Mp4g02590	1.80753	up	9.51074e-09	1.43849e-07
Mp4g02770	1.33103	up	0.00146325	0.00748791
Mp4g02800	1.1963	up	1.15842e-14	3.45781e-13
Mp4g02900	1.10583	up	5.1656e-09	8.06252e-08
Mp4g03670	1.65643	up	6.36378e-07	7.14694e-06
Mp4g03890	2.44905	up	2.1691e-18	8.85525e-17
Mp4g04200	1.47399	up	3.05578e-05	0.000244329
Mp4g05020	1.36669	up	8.77518e-07	9.61692e-06
Mp4g05130	1.13335	up	5.44876e-13	1.36275e-11
Mp4g05730	2.46701	up	0.00402808	0.0176278
Mp4g05750	2.3768	up	0.00448741	0.0192527
Mp4g05760	2.89486	up	0.0031034	0.0141649
Mp4g05770	1.76605	up	0.000510776	0.00303199
Mp4g05950	1.25083	up	1.51107e-21	7.68968e-20
Mp4g06070	2.146	up	1.25632e-12	3.02838e-11
Mp4g06590	1.98385	up	1.18873e-05	0.000103333
Mp4g06620	1.85509	up	0.00804542	0.0314548
Mp4g06650	1.12387	up	0.00405594	0.0177285
Mp4g06800	1.72783	up	1.6476e-18	6.82124e-17
Mp4g07120	1.17326	up	1.80015e-18	7.41097e-17
Mp4g07230	2.56857	up	5.88889e-87	2.61538e-84
Mp4g07280	1.41233	up	8.64286e-33	8.17224e-31
Mp4g07360	5.55477	up	0.000896944	0.00488685
Mp4g08050	1.71539	up	2.77538e-05	0.00022374
Mp4g08900	1.58444	up	2.49288e-33	2.40366e-31
Mp4g08910	1.62403	up	6.7869e-28	4.78215e-26
Mp4g09250	3.709	up	7.6413e-05	0.000559116
Mp4g09300	2.19857	up	0.0137858	0.049243
Mp4g09760	2.97681	up	4.15245e-23	2.32284e-21
Mp4g09940	2.30641	up	2.41952e-09	3.96649e-08
Mp4g10010	2.20479	up	3.42964e-05	0.000271408
Mp4g10590	1.85468	up	3.43245e-26	2.22593e-24
Mp4g10630	2.83845	up	4.11642e-15	1.27818e-13
Mp4g10700	1.28071	up	0.00013422	0.00092094
Mp4g10810	1.35849	up	1.55441e-14	4.5838e-13
Mp4g10830	2.20305	up	1.01264e-08	1.52531e-07
Mp4g10940	1.35539	up	8.68953e-08	1.1381e-06
Mp4g11130	4.02987	up	7.62022e-59	1.95933e-56
Mp4g12000	1.44376	up	5.79296e-13	1.43658e-11
Mp4g12300	1.1822	up	1.6045e-15	5.14563e-14
Mp4g12380	1.27357	up	3.24915e-17	1.23687e-15
Mp4g13460	1.55923	up	8.3154e-05	0.000600643
Mp4g13820	4.57348	up	1.82851e-34	1.86102e-32
Mp4g14060	1.35452	up	1.39455e-18	5.80641e-17
Mp4g14350	2.69086	up	8.34675e-27	5.61147e-25
Mp4g14430	1.07259	up	2.06007e-21	1.04112e-19
Mp4g14600	1.44088	up	9.63671e-14	2.57729e-12
Mp4g14690	1.75738	up	1.36421e-11	2.93596e-10
Mp4g14730	2.37512	up	7.92064e-13	1.93153e-11
Mp4g14800	3.0048	up	0.000653003	0.00375753
Mp4g14820	1.97853	up	0.00208389	0.0100964
Mp4g14830	2.09358	up	0.0065365	0.0264127
Mp4g14840	1.43327	up	2.17866e-05	0.000179485
Mp4g14860	1.06055	up	0.00055692	0.003278
Mp4g14870	1.47155	up	0.00678606	0.0272708
Mp4g14880	2.0291	up	0.00459002	0.0196012
Mp4g15050	3.95505	up	0.00173278	0.00864384
Mp4g15380	1.02279	up	1.01005e-15	3.28961e-14
Mp4g15480	1.92151	up	2.86593e-45	4.46841e-43
Mp4g15490	1.1187	up	6.41216e-08	8.60591e-07
Mp4g16020	2.90439	up	1.15213e-15	3.7275e-14
Mp4g16050	1.4464	up	1.40071e-19	6.29717e-18
Mp4g16150	1.14633	up	4.13608e-06	3.95681e-05
Mp4g16180	1.42543	up	4.78648e-06	4.5171e-05
Mp4g16240	1.50468	up	0.000416619	0.0025357
Mp4g16320	1.05123	up	0.00961556	0.0365851
Mp4g16400	2.54241	up	1.20312e-30	1.00759e-28
Mp4g17290	1.42647	up	4.25469e-09	6.72673e-08
Mp4g17360	1.4415	up	0.00327076	0.0148226
Mp4g17570	5.55054	up	0.000128508	0.000887566
Mp4g17760	1.04378	up	9.7099e-09	1.4671e-07
Mp4g17810	1.26918	up	1.89588e-07	2.34877e-06
Mp4g17820	1.62894	up	0.00500884	0.0211311
Mp4g17940	1.7644	up	6.06363e-40	7.72771e-38
Mp4g17950	2.00027	up	1.21483e-16	4.35318e-15
Mp4g18440	2.27487	up	1.15616e-44	1.71158e-42
Mp4g18450	2.11185	up	2.08424e-42	2.85483e-40
Mp4g18550	6.41814	up	1.34325e-06	1.42657e-05
Mp4g18560	5.54307	up	0.000236959	0.00152721
Mp4g18580	9.19832	up	7.56411e-43	1.05581e-40
Mp4g18590	9.3466	up	1.02128e-52	2.10815e-50
Mp4g18610	11.18	up	9.56437e-21	4.65699e-19
Mp4g18620	10.2417	up	2.25951e-17	8.62381e-16
Mp4g18970	1.06114	up	1.28843e-15	4.14105e-14
Mp4g19160	1.02881	up	1.96291e-14	5.70801e-13
Mp4g19200	2.02706	up	1.82229e-75	6.84807e-73
Mp4g19350	1.14379	up	4.21063e-21	2.07781e-19
Mp4g19390	3.22947	up	5.42999e-07	6.15483e-06
Mp4g19560	1.53424	up	1.61498e-29	1.27941e-27
Mp4g19640	1.02705	up	1.03827e-15	3.37404e-14
Mp4g19730	1.38533	up	1.38223e-18	5.7715e-17
Mp4g19760	2.05945	up	1.90915e-57	4.51298e-55
Mp4g19770	1.35406	up	1.87438e-05	0.000156529
Mp4g20120	1.13104	up	3.4298e-26	2.22593e-24
Mp4g20660	2.57954	up	3.20036e-109	2.13202e-106
Mp4g20680	2.56112	up	2.22678e-05	0.000182935
Mp4g20700	2.40533	up	3.35945e-08	4.6746e-07
Mp4g20750	1.98417	up	5.79231e-07	6.54023e-06
Mp4g20920	1.98096	up	1.80728e-09	3.03755e-08
Mp4g20930	1.08521	up	6.63274e-19	2.8591e-17
Mp4g21180	1.43092	up	9.73609e-44	1.41279e-41
Mp4g22210	1.27681	up	3.94468e-12	8.9633e-11
Mp4g22490	1.91388	up	1.86574e-28	1.39794e-26
Mp4g22610	1.10858	up	5.03832e-13	1.26225e-11
Mp4g22700	1.93909	up	0.00256247	0.0120758
Mp4g22710	3.1585	up	0.00130864	0.006823
Mp4g22800	2.6081	up	0.00569141	0.0234901
Mp4g22810	4.86576	up	0.0122757	0.0447655
Mp4g22980	1.75903	up	1.50351e-47	2.56225e-45
Mp4g23040	1.33326	up	5.62002e-13	1.39842e-11
Mp4g23570	1.08011	up	3.06091e-20	1.4518e-18
Mp4g23900	1.38581	up	3.38064e-26	2.2119e-24
Mp5g00360	1.76909	up	3.94776e-09	6.26851e-08
Mp5g00470	2.02136	up	6.06478e-20	2.77767e-18
Mp5g00480	1.83051	up	1.19002e-34	1.23695e-32
Mp5g00540	1.05724	up	1.12269e-08	1.6807e-07
Mp5g00590	2.43642	up	3.72377e-36	4.07281e-34
Mp5g00670	1.46437	up	3.82498e-10	6.9552e-09
Mp5g00700	2.25042	up	1.30943e-10	2.5385e-09
Mp5g00870	1.27242	up	6.23493e-08	8.40655e-07
Mp5g01110	1.54201	up	9.2889e-05	0.000662795
Mp5g01150	1.76596	up	0.0137288	0.0491234
Mp5g01400	2.60326	up	1.67252e-57	4.01843e-55
Mp5g01410	2.78374	up	7.41618e-84	3.10547e-81
Mp5g01460	1.76606	up	3.24333e-37	3.68482e-35
Mp5g01770	3.6427	up	5.74875e-116	4.68076e-113
Mp5g01870	2.81484	up	0.000156449	0.00105519
Mp5g01880	1.15984	up	8.05427e-06	7.25082e-05
Mp5g02010	3.30647	up	4.67585e-35	4.96589e-33
Mp5g02040	1.40302	up	4.95809e-05	0.000379456
Mp5g02090	1.25593	up	0.00274462	0.0128024
Mp5g02130	1.47985	up	0.00798118	0.0312593
Mp5g02140	1.03359	up	7.75442e-11	1.52959e-09
Mp5g02180	1.21947	up	1.46771e-16	5.2084e-15
Mp5g02740	2.78964	up	2.07295e-105	1.21525e-102
Mp5g02800	1.90875	up	2.15335e-16	7.58643e-15
Mp5g02960	1.63861	up	1.5703e-22	8.55552e-21
Mp5g03110	1.38067	up	8.19458e-22	4.24381e-20
Mp5g03190	3.44467	up	0.00105189	0.00561416
Mp5g03550	1.70523	up	7.33084e-05	0.00053855
Mp5g04080	2.04881	up	9.35574e-09	1.41651e-07
Mp5g04140	2.14742	up	3.48019e-38	4.1468e-36
Mp5g04530	1.11065	up	1.91649e-06	1.9642e-05
Mp5g04860	1.47438	up	8.1217e-14	2.18407e-12
Mp5g05120	5.95436	up	3.92954e-09	6.24635e-08
Mp5g05270	5.08866	up	0.00118088	0.00622104
Mp5g05300	1.29513	up	5.90267e-20	2.72042e-18
Mp5g05910	1.77459	up	3.49379e-27	2.39276e-25
Mp5g06240	1.33686	up	2.90452e-11	6.05528e-10
Mp5g06270	3.56785	up	0.0037455	0.0165643
Mp5g06380	2.08177	up	0.000827639	0.00456525
Mp5g06800	1.75428	up	7.57218e-22	3.94939e-20
Mp5g06940	1.87175	up	0.00357963	0.0159608
Mp5g06960	3.43851	up	8.39549e-126	8.20295e-123
Mp5g06970	1.08586	up	4.57316e-06	4.32973e-05
Mp5g06980	4.7089	up	0.00325714	0.01477
Mp5g07100	1.08656	up	4.55384e-07	5.21822e-06
Mp5g07160	1.12462	up	0.00371707	0.0164684
Mp5g07240	2.00937	up	1.941e-10	3.65646e-09
Mp5g07260	2.31617	up	2.57948e-12	5.98177e-11
Mp5g07400	1.40728	up	6.34245e-15	1.94874e-13
Mp5g07640	1.18849	up	3.36202e-10	6.12097e-09
Mp5g07940	1.24386	up	0.00886374	0.034168
Mp5g07980	1.12703	up	8.65549e-07	9.49513e-06
Mp5g08560	1.4171	up	2.8005e-05	0.000225517
Mp5g08770	1.09528	up	0.0035907	0.0160004
Mp5g08830	5.28833	up	0.00284311	0.0131696
Mp5g08840	1.12584	up	0.000911264	0.00495749
Mp5g09020	1.09778	up	4.776e-12	1.07193e-10
Mp5g09600	1.18195	up	1.4431e-12	3.45589e-11
Mp5g09770	2.82948	up	0.00865176	0.0334477
Mp5g09810	1.74145	up	2.25396e-37	2.6011e-35
Mp5g10000	6.38126	up	3.46167e-13	8.76239e-12
Mp5g10280	1.10303	up	1.76806e-15	5.6332e-14
Mp5g10670	1.49228	up	5.75838e-31	4.9644e-29
Mp5g11200	1.32292	up	3.42516e-14	9.61585e-13
Mp5g11460	1.20605	up	0.000631135	0.00364457
Mp5g11640	5.62622	up	2.73015e-06	2.71275e-05
Mp5g11650	5.08431	up	1.39186e-08	2.04604e-07
Mp5g12010	1.27699	up	2.89491e-26	1.90259e-24
Mp5g12020	5.71684	up	0.000503979	0.00300313
Mp5g12030	2.37057	up	8.02198e-12	1.76532e-10
Mp5g12230	1.26075	up	0.0137541	0.0491538
Mp5g13110	1.34506	up	2.60226e-18	1.05356e-16
Mp5g13170	1.30676	up	4.23909e-16	1.44821e-14
Mp5g14220	2.52346	up	1.67263e-100	9.42851e-98
Mp5g14810	1.21483	up	1.46163e-20	7.04661e-19
Mp5g15140	1.01595	up	1.53063e-13	3.97746e-12
Mp5g15200	1.31663	up	3.04302e-15	9.54999e-14
Mp5g15340	2.92672	up	5.97012e-11	1.18883e-09
Mp5g15440	1.56522	up	1.19876e-32	1.11905e-30
Mp5g15450	1.24174	up	1.23075e-13	3.2326e-12
Mp5g15710	3.11711	up	3.35e-56	7.55347e-54
Mp5g16330	1.11769	up	7.798e-07	8.60598e-06
Mp5g16730	3.25505	up	1.37396e-94	7.19171e-92
Mp5g16870	2.64698	up	3.25064e-33	3.09359e-31
Mp5g17310	3.59853	up	3.01306e-06	2.96571e-05
Mp5g18250	1.02793	up	1.85149e-10	3.50586e-09
Mp5g18490	1.54732	up	1.58537e-17	6.09848e-16
Mp5g19050	1.19629	up	0.000155634	0.00105208
Mp5g19400	1.00825	up	2.0794e-05	0.000171791
Mp5g19740	2.25299	up	1.96739e-60	5.33965e-58
Mp5g19880	1.11805	up	6.53689e-07	7.33012e-06
Mp5g20060	3.93761	up	2.74306e-21	1.38152e-19
Mp5g20350	4.29223	up	1.80809e-44	2.64993e-42
Mp5g20580	1.86183	up	1.50321e-45	2.421e-43
Mp5g20840	5.02912	up	0.0129111	0.046663
Mp5g20910	2.04143	up	0.000743617	0.00418366
Mp5g21150	1.38267	up	5.10069e-32	4.58624e-30
Mp5g21600	3.17431	up	2.48609e-06	2.48881e-05
Mp5g21690	6.42893	up	1.36256e-08	2.00902e-07
Mp5g22510	1.04136	up	1.22733e-12	2.96339e-11
Mp5g22730	1.05077	up	0.000132943	0.000913458
Mp5g22990	1.03389	up	6.47447e-17	2.39017e-15
Mp5g23110	2.15222	up	1.28809e-56	2.99655e-54
Mp5g23120	2.57197	up	1.42436e-08	2.08963e-07
Mp5g23140	1.5858	up	6.72739e-07	7.52072e-06
Mp5g24120	3.82152	up	6.29391e-54	1.33686e-51
Mp5g24220	1.55022	up	6.86039e-18	2.70284e-16
Mp5g24250	1.22013	up	7.5974e-06	6.8733e-05
Mp5g24390	1.3486	up	2.36875e-32	2.16977e-30
Mp6g00310	1.88544	up	1.80183e-27	1.24564e-25
Mp6g00400	1.32153	up	0.000254429	0.00162834
Mp6g01140	1.71294	up	2.92976e-14	8.30534e-13
Mp6g01490	1.10007	up	3.4393e-16	1.18325e-14
Mp6g01620	1.23114	up	5.70144e-12	1.27379e-10
Mp6g01750	2.15106	up	5.13658e-54	1.10708e-51
Mp6g02960	3.11885	up	0.00518569	0.0217395
Mp6g02970	3.8486	up	0.0116341	0.0427343
Mp6g02980	3.585	up	0.00248188	0.0117375
Mp6g02990	3.60975	up	3.24144e-10	5.93833e-09
Mp6g03050	6.44617	up	1.72115e-05	0.000145056
Mp6g03060	5.85856	up	4.93727e-07	5.6268e-06
Mp6g03065	3.26215	up	0.00281619	0.0130697
Mp6g03090	1.57519	up	0.00143697	0.00738423
Mp6g03240	1.22199	up	3.69764e-09	5.90977e-08
Mp6g03330	1.45359	up	8.34271e-15	2.52386e-13
Mp6g03340	1.23087	up	2.21421e-19	9.77452e-18
Mp6g03420	3.44154	up	0.00665143	0.0268113
Mp6g03430	1.50288	up	5.41372e-40	6.95996e-38
Mp6g03560	2.63879	up	3.01395e-45	4.64973e-43
Mp6g03970	2.17246	up	1.88054e-51	3.7755e-49
Mp6g04480	3.29658	up	5.80584e-120	5.00532e-117
Mp6g04490	3.03168	up	5.61458e-30	4.54626e-28
Mp6g05120	1.72758	up	0.00212201	0.0102539
Mp6g05290	1.82663	up	3.95898e-38	4.67926e-36
Mp6g05510	1.17676	up	2.12117e-19	9.39212e-18
Mp6g05600	1.28025	up	1.76072e-10	3.34697e-09
Mp6g05630	1.3885	up	1.17727e-18	4.94384e-17
Mp6g05870	1.27085	up	1.21342e-09	2.07998e-08
Mp6g05910	7.13274	up	2.96104e-58	7.35542e-56
Mp6g05940	1.93232	up	4.7426e-41	6.31887e-39
Mp6g05980	1.08899	up	1.36442e-10	2.63117e-09
Mp6g06100	2.40767	up	0.00253951	0.0119791
Mp6g06200	1.34768	up	4.72157e-14	1.30812e-12
Mp6g06400	3.52089	up	0.00630705	0.0256818
Mp6g06410	3.18911	up	0.00354273	0.0158107
Mp6g06490	3.64996	up	7.24809e-05	0.000533005
Mp6g06570	5.27876	up	1.62026e-12	3.84247e-11
Mp6g07180	2.14823	up	2.05523e-25	1.27633e-23
Mp6g07310	1.22075	up	7.81837e-09	1.1936e-07
Mp6g07380	2.89181	up	9.22071e-05	0.000658892
Mp6g07390	1.92436	up	1.00202e-21	5.13484e-20
Mp6g07450	3.81897	up	0.00141731	0.00730385
Mp6g07530	1.36744	up	7.46993e-08	9.9256e-07
Mp6g07540	4.65438	up	1.1451e-12	2.78318e-11
Mp6g07550	2.89085	up	3.33974e-11	6.88429e-10
Mp6g07560	5.02682	up	1.1187e-06	1.19764e-05
Mp6g07750	3.0842	up	2.26624e-152	6.6428e-149
Mp6g07940	2.16855	up	3.67263e-37	4.14047e-35
Mp6g08520	5.82176	up	0.000634195	0.00365936
Mp6g08610	1.25617	up	5.78904e-17	2.14795e-15
Mp6g08660	1.05115	up	0.00155908	0.00789836
Mp6g08810	4.14759	up	2.40836e-13	6.13861e-12
Mp6g08840	1.64086	up	0.00880872	0.0340007
Mp6g09230	1.68842	up	5.5484e-13	1.3853e-11
Mp6g09330	1.13774	up	7.84303e-16	2.60062e-14
Mp6g10030	1.50691	up	1.86371e-22	1.00421e-20
Mp6g10040	2.88698	up	1.82604e-06	1.88203e-05
Mp6g10160	1.3883	up	1.47283e-12	3.51605e-11
Mp6g10310	1.5208	up	1.75776e-06	1.8219e-05
Mp6g10320	1.70171	up	0.00173455	0.00864974
Mp6g10390	1.23487	up	2.01828e-12	4.74797e-11
Mp6g11030	2.7256	up	2.64856e-69	9.02727e-67
Mp6g11810	1.71941	up	2.66897e-05	0.000215755
Mp6g11960	2.00214	up	3.27938e-16	1.13088e-14
Mp6g12170	1.22936	up	6.42948e-18	2.5399e-16
Mp6g12180	1.49671	up	1.92672e-21	9.77093e-20
Mp6g12700	2.1453	up	1.03193e-31	9.22196e-30
Mp6g12730	2.21511	up	4.63699e-16	1.57679e-14
Mp6g12760	1.39258	up	0.000166623	0.0011161
Mp6g12840	1.1305	up	9.00544e-22	4.64731e-20
Mp6g13190	2.56308	up	3.78576e-48	6.84988e-46
Mp6g13200	1.03196	up	2.4092e-05	0.000196599
Mp6g13230	1.05807	up	1.42861e-13	3.72557e-12
Mp6g13370	2.95888	up	0.0021257	0.010265
Mp6g13380	4.31932	up	1.46032e-06	1.54086e-05
Mp6g13390	4.64333	up	4.92019e-07	5.6117e-06
Mp6g13490	1.16168	up	0.0128504	0.0464911
Mp6g13500	1.43634	up	2.89206e-21	1.4511e-19
Mp6g14200	1.48164	up	5.74462e-09	8.92822e-08
Mp6g14520	5.56071	up	3.31354e-244	2.42817e-240
Mp6g14530	6.0596	up	3.01129e-05	0.000240903
Mp6g14540	1.73153	up	9.10323e-11	1.78604e-09
Mp6g14720	2.47252	up	2.93044e-23	1.67115e-21
Mp6g14850	1.60948	up	3.89396e-09	6.19652e-08
Mp6g14930	1.85471	up	8.798e-40	1.11158e-37
Mp6g15090	1.61621	up	5.93298e-26	3.7806e-24
Mp6g15510	2.83746	up	1.07123e-63	3.13999e-61
Mp6g15610	1.15855	up	3.24208e-05	0.000257679
Mp6g15620	1.03732	up	3.76027e-12	8.55753e-11
Mp6g15940	2.09679	up	0.000199659	0.00131161
Mp6g16190	2.45129	up	6.16058e-05	0.000459956
Mp6g16280	1.74697	up	0.00700011	0.027953
Mp6g16340	1.375	up	0.00844268	0.0328212
Mp6g16900	1.61167	up	0.000731324	0.00412877
Mp6g17140	1.49035	up	4.82212e-05	0.000370209
Mp6g17150	2.61389	up	5.98132e-21	2.92207e-19
Mp6g17190	1.38293	up	0.0127953	0.0463427
Mp6g17360	1.07957	up	0.00472378	0.0200846
Mp6g18360	1.26546	up	3.63694e-21	1.80688e-19
Mp6g18940	1.65781	up	3.1861e-06	3.12344e-05
Mp6g19170	3.30963	up	1.22158e-82	4.97321e-80
Mp6g19580	1.58323	up	1.71468e-34	1.75737e-32
Mp6g19790	1.60387	up	4.08727e-20	1.90774e-18
Mp6g19800	1.60446	up	6.02648e-13	1.49196e-11
Mp6g19820	1.06911	up	4.36854e-15	1.3479e-13
Mp6g20170	1.31086	up	4.10042e-08	5.66293e-07
Mp6g20190	1.1778	up	1.09077e-09	1.8874e-08
Mp6g20460	2.6514	up	1.60664e-06	1.68312e-05
Mp6g20480	1.35683	up	1.33625e-11	2.89277e-10
Mp6g20600	1.06822	up	9.96202e-12	2.18241e-10
Mp6g20770	4.39474	up	0.000341427	0.002129
Mp6g21190	1.09295	up	6.45964e-16	2.15655e-14
Mp6g21280	1.38613	up	0.0123812	0.0450717
Mp7g00200	1.08849	up	2.04079e-14	5.91103e-13
Mp7g00340	1.09779	up	5.90632e-06	5.46139e-05
Mp7g00660	3.60317	up	3.61206e-07	4.23846e-06
Mp7g00670	3.84732	up	2.971e-07	3.55162e-06
Mp7g00730	1.14816	up	7.69102e-12	1.70015e-10
Mp7g01150	1.02961	up	9.47459e-10	1.65113e-08
Mp7g01270	1.4269	up	1.0191e-22	5.59396e-21
Mp7g01430	1.49717	up	2.49036e-06	2.49138e-05
Mp7g01450	3.05648	up	3.21855e-06	3.15104e-05
Mp7g01820	1.17837	up	3.21744e-10	5.90716e-09
Mp7g01970	2.16196	up	0.000750737	0.00421402
Mp7g02070	1.04186	up	1.02113e-13	2.71611e-12
Mp7g02080	1.68544	up	0.00811642	0.0317127
Mp7g02120	1.29862	up	0.000106662	0.00074832
Mp7g02340	2.68682	up	1.09296e-05	9.59757e-05
Mp7g02650	1.24419	up	3.14115e-32	2.84177e-30
Mp7g02680	1.91543	up	2.08234e-20	9.94097e-19
Mp7g02780	1.7151	up	0.0024349	0.0115377
Mp7g03370	4.39666	up	9.84395e-05	0.000697308
Mp7g03420	4.32196	up	2.29065e-127	2.39798e-124
Mp7g03570	1.50455	up	1.16507e-09	2.0065e-08
Mp7g04390	1.05064	up	1.17654e-09	2.02149e-08
Mp7g04495	1.00021	up	0.000725295	0.00410263
Mp7g04940	1.69111	up	1.4615e-33	1.43756e-31
Mp7g05020	2.39956	up	9.40985e-27	6.29729e-25
Mp7g05060	3.26873	up	0.00502399	0.0211889
Mp7g05070	2.24353	up	2.61272e-05	0.000211792
Mp7g05190	3.09335	up	1.62647e-08	2.36483e-07
Mp7g05220	1.14327	up	8.61739e-19	3.68211e-17
Mp7g05480	1.94221	up	3.90769e-11	7.93229e-10
Mp7g05690	1.8914	up	1.02929e-06	1.11167e-05
Mp7g06110	2.05613	up	1.94042e-47	3.23168e-45
Mp7g06470	2.22005	up	1.26441e-10	2.45447e-09
Mp7g06480	2.18504	up	5.91015e-16	1.98668e-14
Mp7g06620	1.31239	up	3.24925e-23	1.84577e-21
Mp7g06630	2.49983	up	0.000150401	0.00102239
Mp7g06950	1.3086	up	0.0113985	0.0420796
Mp7g07110	1.02692	up	1.96757e-09	3.27318e-08
Mp7g07330	2.18364	up	2.90264e-08	4.07092e-07
Mp7g07750	1.0079	up	0.00615406	0.0251565
Mp7g07870	1.59008	up	0.00230249	0.010992
Mp7g07880	1.52404	up	4.34815e-07	5.01784e-06
Mp7g07890	1.50625	up	1.16456e-08	1.7363e-07
Mp7g07900	3.21039	up	2.648e-49	4.91254e-47
Mp7g07910	2.65476	up	5.22177e-14	1.43584e-12
Mp7g07960	1.66931	up	1.48173e-10	2.83872e-09
Mp7g07970	2.29975	up	3.79724e-21	1.88015e-19
Mp7g07990	2.12689	up	2.95279e-13	7.48721e-12
Mp7g08610	2.01076	up	0.00322512	0.0146429
Mp7g08700	1.94182	up	0.00639372	0.0259431
Mp7g08710	2.80916	up	3.82378e-05	0.000298887
Mp7g08950	1.00435	up	2.46354e-16	8.57617e-15
Mp7g09020	9.98839	up	6.37279e-16	2.13241e-14
Mp7g09130	1.16684	up	3.56667e-28	2.62679e-26
Mp7g10060	1.0368	up	1.08635e-10	2.11722e-09
Mp7g10210	1.39932	up	0.0124447	0.0452579
Mp7g10360	1.19613	up	0.00955486	0.0364014
Mp7g10390	1.28813	up	9.90741e-22	5.09484e-20
Mp7g10940	1.05704	up	0.00826895	0.032197
Mp7g11160	1.01199	up	2.76762e-15	8.72307e-14
Mp7g11410	1.32204	up	3.2204e-10	5.90716e-09
Mp7g11900	1.20337	up	3.17484e-12	7.27038e-11
Mp7g12610	3.30643	up	0.00238936	0.0113522
Mp7g12620	2.66155	up	3.14214e-25	1.9188e-23
Mp7g12790	1.51844	up	2.12651e-12	4.98657e-11
Mp7g12990	1.32036	up	5.45492e-27	3.71848e-25
Mp7g13400	1.66671	up	1.67939e-33	1.64088e-31
Mp7g13510	1.582	up	3.63248e-23	2.0476e-21
Mp7g13670	1.9442	up	1.26444e-42	1.74827e-40
Mp7g13680	6.6442	up	2.18551e-09	3.60708e-08
Mp7g14100	1.99722	up	4.43558e-36	4.8154e-34
Mp7g14140	2.18558	up	0.0103545	0.0388919
Mp7g14370	1.08107	up	1.06636e-08	1.60129e-07
Mp7g14480	1.06765	up	0.00950861	0.036244
Mp7g14550	1.1445	up	3.27543e-10	5.98562e-09
Mp7g14650	1.13424	up	1.0305e-18	4.36504e-17
Mp7g14780	1.21359	up	8.50663e-10	1.48952e-08
Mp7g15330	2.35444	up	2.41313e-50	4.71558e-48
Mp7g15350	3.28357	up	0.00422202	0.0183505
Mp7g15400	1.02618	up	1.30132e-17	5.05893e-16
Mp7g15460	2.17824	up	3.09786e-25	1.89968e-23
Mp7g15690	1.28468	up	5.41124e-05	0.000410493
Mp7g15960	1.99964	up	4.19434e-53	8.78176e-51
Mp7g16190	5.45283	up	0.00283886	0.0131541
Mp7g16230	1.53998	up	1.86951e-28	1.39794e-26
Mp7g16410	1.78683	up	4.27691e-48	7.55209e-46
Mp7g16770	3.15832	up	1.52151e-08	2.22326e-07
Mp7g17020	1.08664	up	2.10362e-06	2.13805e-05
Mp7g17110	1.56653	up	8.81151e-15	2.65723e-13
Mp7g17120	2.13156	up	6.82794e-20	3.11745e-18
Mp7g17980	1.16699	up	1.77386e-06	1.836e-05
Mp7g17990	1.48513	up	9.72653e-17	3.52852e-15
Mp7g18420	1.06242	up	5.18476e-11	1.03808e-09
Mp7g18430	1.75251	up	7.00143e-05	0.000516682
Mp7g18470	1.02312	up	2.45172e-10	4.60081e-09
Mp7g18930	2.31919	up	2.35334e-63	6.76286e-61
Mp7g19040	1.35243	up	4.04429e-07	4.69304e-06
Mp7g19060	1.39052	up	2.36216e-25	1.46075e-23
Mp7g19080	1.90205	up	3.53969e-29	2.75945e-27
Mp8g00110	1.25226	up	5.85155e-08	7.91147e-07
Mp8g00330	1.77239	up	0.00280713	0.01304
Mp8g00600	1.03195	up	0.00316577	0.0144092
Mp8g00960	1.22656	up	0.00293606	0.013519
Mp8g00970	1.35631	up	1.60603e-14	4.7265e-13
Mp8g01080	1.95743	up	2.34196e-34	2.36716e-32
Mp8g01090	2.78575	up	9.40788e-89	4.4478e-86
Mp8g01140	1.6402	up	2.79591e-20	1.33042e-18
Mp8g01400	2.7916	up	4.24783e-45	6.48503e-43
Mp8g01480	3.50692	up	1.58681e-107	9.69012e-105
Mp8g01560	1.1593	up	2.85101e-12	6.56988e-11
Mp8g02200	1.10035	up	0.00356569	0.0159035
Mp8g02280	1.48964	up	0.0058622	0.0241542
Mp8g02530	1.18398	up	0.000815276	0.00450554
Mp8g02690	1.24504	up	4.05505e-08	5.61197e-07
Mp8g02960	2.81635	up	6.5393e-10	1.15331e-08
Mp8g03430	1.14649	up	5.88271e-19	2.5508e-17
Mp8g04580	2.75559	up	2.89527e-69	9.64388e-67
Mp8g04590	1.35499	up	0.00573034	0.0236308
Mp8g04670	3.72044	up	2.0107e-09	3.33736e-08
Mp8g04680	3.32176	up	8.66738e-128	9.77147e-125
Mp8g04970	1.25024	up	0.000156745	0.00105656
Mp8g05130	2.16896	up	3.11803e-07	3.71527e-06
Mp8g05750	2.96379	up	4.02557e-50	7.66218e-48
Mp8g05790	1.43755	up	1.44299e-26	9.56946e-25
Mp8g05800	1.18628	up	8.8824e-18	3.48076e-16
Mp8g05900	1.51018	up	0.00791368	0.0310447
Mp8g05910	1.23327	up	2.72938e-18	1.09895e-16
Mp8g05960	1.54322	up	0.000602251	0.00350401
Mp8g06050	1.42842	up	1.96721e-22	1.0561e-20
Mp8g06470	1.06344	up	4.63345e-09	7.27844e-08
Mp8g06600	1.09397	up	1.12952e-06	1.20834e-05
Mp8g06770	2.12252	up	0.00363242	0.0161546
Mp8g06810	1.12426	up	1.73594e-15	5.54289e-14
Mp8g07430	1.12309	up	0.000441239	0.00266636
Mp8g07910	3.94027	up	0.000138089	0.000945717
Mp8g08060	2.17144	up	2.52612e-05	0.00020534
Mp8g08320	2.90026	up	4.45451e-08	6.11285e-07
Mp8g08710	3.30681	up	4.39295e-84	1.89362e-81
Mp8g09430	1.86702	up	1.38278e-25	8.69786e-24
Mp8g10940	2.19135	up	9.4698e-11	1.853e-09
Mp8g11270	1.91735	up	3.08927e-59	8.08507e-57
Mp8g11280	2.91191	up	1.34824e-150	2.46998e-147
Mp8g11640	4.37445	up	2.30936e-30	1.90886e-28
Mp8g11650	1.29305	up	4.13128e-15	1.28008e-13
Mp8g11940	1.03745	up	4.41826e-11	8.89478e-10
Mp8g12350	1.00673	up	6.69909e-15	2.05401e-13
Mp8g12430	1.56101	up	2.34529e-37	2.68535e-35
Mp8g12950	1.09081	up	3.2192e-20	1.52195e-18
Mp8g13040	2.05408	up	0.0131481	0.0473345
Mp8g13250	3.57389	up	4.61827e-146	6.76853e-143
Mp8g13310	1.45933	up	6.49563e-35	6.84892e-33
Mp8g13540	4.14226	up	6.93385e-17	2.54693e-15
Mp8g13550	3.50161	up	1.89315e-06	1.94436e-05
Mp8g13560	4.08778	up	5.5029e-26	3.52186e-24
Mp8g13910	3.05211	up	0.00783472	0.0307843
Mp8g14330	1.53647	up	2.01254e-25	1.25514e-23
Mp8g14700	1.04942	up	0.00338188	0.0152395
Mp8g15010	1.25058	up	2.64202e-18	1.06671e-16
Mp8g15300	1.30303	up	9.74593e-21	4.72968e-19
Mp8g15420	1.60996	up	0.0021649	0.0104201
Mp8g15830	1.73239	up	3.44879e-22	1.82474e-20
Mp8g15890	1.15037	up	0.011703	0.0429443
Mp8g16070	1.23282	up	1.77109e-24	1.07261e-22
Mp8g16110	1.40211	up	2.95864e-32	2.69328e-30
Mp8g16230	4.52279	up	0.000696739	0.0039656
Mp8g16780	1.04683	up	2.19842e-11	4.62931e-10
Mp8g17800	2.27659	up	6.38982e-07	7.17069e-06
Mp8g19010	1.05358	up	4.97819e-20	2.3162e-18
Mp1g00070	-1.61285	down	1.4842e-09	2.52642e-08
Mp1g00210	-1.09731	down	2.66238e-08	3.76277e-07
Mp1g00600	-1.38874	down	8.22942e-05	0.000595607
Mp1g00620	-1.57294	down	9.45415e-39	1.13574e-36
Mp1g02270	-1.08377	down	1.38949e-14	4.12234e-13
Mp1g03670	-1.11845	down	5.28742e-07	6.00716e-06
Mp1g03950	-1.1618	down	1.22141e-08	1.81552e-07
Mp1g03980	-1.37177	down	5.51849e-14	1.50894e-12
Mp1g04780	-1.12899	down	3.61949e-13	9.14607e-12
Mp1g06540	-1.05229	down	1.12808e-05	9.87644e-05
Mp1g07510	-1.25796	down	1.87049e-06	1.92513e-05
Mp1g07730	-1.26682	down	1.79294e-06	1.85313e-05
Mp1g08290	-1.00735	down	0.000708905	0.00402546
Mp1g09310	-1.22995	down	2.6641e-06	2.65148e-05
Mp1g09490	-1.34477	down	1.51619e-20	7.28565e-19
Mp1g10570	-1.42213	down	0.00434817	0.0187487
Mp1g11180	-1.05773	down	3.50458e-08	4.85933e-07
Mp1g11290	-2.02924	down	3.59557e-26	2.32144e-24
Mp1g12590	-1.15827	down	2.83274e-14	8.04585e-13
Mp1g12760	-2.37037	down	0.000622829	0.00360086
Mp1g13140	-1.68059	down	7.42862e-10	1.30544e-08
Mp1g13410	-1.18369	down	6.94526e-07	7.74067e-06
Mp1g13780	-1.17893	down	1.86799e-09	3.12647e-08
Mp1g14840	-1.23819	down	0.000103023	0.000725494
Mp1g14990	-1.50286	down	1.26742e-18	5.30721e-17
Mp1g15580	-1.402	down	0.0121475	0.0443862
Mp1g15850	-1.34118	down	2.72696e-25	1.67926e-23
Mp1g16850	-1.1369	down	1.02934e-25	6.50259e-24
Mp1g17490	-1.0814	down	3.18811e-12	7.28937e-11
Mp1g18360	-1.61836	down	1.79227e-17	6.87629e-16
Mp1g18540	-1.04834	down	1.24615e-11	2.7178e-10
Mp1g19310	-1.47083	down	1.18285e-14	3.52355e-13
Mp1g19590	-1.25513	down	9.30322e-06	8.30378e-05
Mp1g20200	-1.19998	down	4.45858e-14	1.23759e-12
Mp1g20310	-1.9492	down	5.02918e-06	4.71578e-05
Mp1g22270	-1.13248	down	9.21834e-07	1.00374e-05
Mp1g22460	-1.19482	down	3.72477e-07	4.35676e-06
Mp1g23170	-1.24608	down	0.0034365	0.0154353
Mp1g23210	-1.64111	down	0.00160683	0.00810841
Mp1g25080	-1.52542	down	2.16003e-09	3.56905e-08
Mp1g25150	-1.12179	down	1.77559e-05	0.000149215
Mp1g25420	-1.19487	down	8.79853e-10	1.53696e-08
Mp1g25540	-1.07868	down	0.000251542	0.00161128
Mp1g25710	-1.06567	down	0.00223876	0.0107191
Mp1g27080	-1.48092	down	1.07633e-10	2.1005e-09
Mp1g27450	-1.00765	down	0.00414064	0.0180451
Mp1g27480	-1.24523	down	2.32837e-13	5.96585e-12
Mp1g27640	-1.13328	down	3.86318e-08	5.35149e-07
Mp1g28180	-1.30432	down	0.000494156	0.00295606
Mp1g28240	-1.37513	down	6.82603e-11	1.35192e-09
Mp1g28450	-1.10028	down	1.10978e-06	1.1907e-05
Mp1g28940	-1.42958	down	1.80606e-06	1.86406e-05
Mp1g29050	-1.08001	down	0.00815595	0.0318332
Mp1g29460	-1.48903	down	0.000135268	0.000927699
Mp1g29480	-1.4218	down	1.47302e-12	3.51605e-11
Mp2g00690	-1.36003	down	0.00918341	0.0352059
Mp2g01420	-1.08252	down	8.20348e-08	1.08218e-06
Mp2g01940	-2.16515	down	4.06572e-20	1.90374e-18
Mp2g02000	-1.11819	down	1.89324e-09	3.16001e-08
Mp2g03150	-1.51935	down	3.14487e-34	3.15693e-32
Mp2g03280	-2.07895	down	0.00217524	0.0104663
Mp2g03340	-1.4827	down	1.52655e-07	1.92375e-06
Mp2g03770	-1.12509	down	2.10563e-08	3.01461e-07
Mp2g05000	-1.10597	down	0.00111949	0.00594034
Mp2g05220	-2.08621	down	0.000442678	0.00267211
Mp2g05780	-2.30954	down	0.00360127	0.0160377
Mp2g05790	-2.92934	down	0.000389323	0.00239142
Mp2g05910	-1.49875	down	0.000423312	0.0025679
Mp2g06360	-1.91588	down	1.52558e-05	0.000130069
Mp2g06690	-1.50807	down	0.000124578	0.000861781
Mp2g06910	-1.03988	down	2.00339e-05	0.000165979
Mp2g07200	-1.20307	down	1.45593e-05	0.000124566
Mp2g07340	-1.02847	down	2.37276e-13	6.05839e-12
Mp2g07390	-1.38338	down	6.72834e-15	2.05868e-13
Mp2g07650	-1.0411	down	4.76274e-08	6.50989e-07
Mp2g07840	-1.71048	down	0.000530309	0.00314283
Mp2g07980	-1.14487	down	1.55515e-16	5.50537e-15
Mp2g07990	-1.15933	down	3.14178e-09	5.08795e-08
Mp2g08400	-1.76129	down	2.40118e-47	3.95413e-45
Mp2g10010	-1.57922	down	5.50294e-07	6.23269e-06
Mp2g10700	-1.43801	down	8.83662e-07	9.6721e-06
Mp2g10860	-1.06515	down	3.11317e-09	5.05278e-08
Mp2g10900	-1.15803	down	1.01053e-07	1.31414e-06
Mp2g12230	-5.5572	down	0.00165354	0.0083045
Mp2g12240	-2.40867	down	1.19827e-05	0.00010404
Mp2g12470	-1.04255	down	3.13153e-08	4.37936e-07
Mp2g13330	-1.05516	down	3.72789e-11	7.59887e-10
Mp2g14510	-1.04525	down	0.00495756	0.0209329
Mp2g14660	-1.09733	down	1.13224e-05	9.90694e-05
Mp2g14930	-1.10886	down	3.64547e-05	0.00028617
Mp2g15100	-1.42379	down	1.05579e-18	4.45928e-17
Mp2g15110	-2.22938	down	4.98774e-37	5.58018e-35
Mp2g15420	-1.18723	down	7.84329e-22	4.07629e-20
Mp2g15440	-1.61003	down	0.000983225	0.00529007
Mp2g16000	-1.87491	down	1.28933e-06	1.37129e-05
Mp2g16690	-1.00033	down	4.81467e-05	0.000370025
Mp2g16720	-1.11943	down	3.67599e-13	9.27285e-12
Mp2g16990	-2.10002	down	3.54308e-05	0.00027948
Mp2g17030	-1.01616	down	2.58634e-05	0.00020977
Mp2g17480	-1.08297	down	1.57334e-07	1.98101e-06
Mp2g17690	-1.79664	down	0.00623061	0.0254362
Mp2g17910	-1.44635	down	4.56029e-06	4.32313e-05
Mp2g18250	-1.21691	down	0.00156608	0.00792832
Mp2g18290	-1.23898	down	5.39768e-08	7.32485e-07
Mp2g18510	-1.13172	down	2.13839e-11	4.51589e-10
Mp2g19370	-1.08033	down	2.85756e-16	9.87744e-15
Mp2g19460	-1.29083	down	0.000249238	0.00159861
Mp2g19660	-3.07954	down	0.00086538	0.00474308
Mp2g19860	-1.40631	down	4.63669e-05	0.000357471
Mp2g20000	-1.02728	down	1.32171e-07	1.6847e-06
Mp2g20640	-1.49618	down	0.00100564	0.00539086
Mp2g21090	-2.5693	down	0.00721522	0.0286342
Mp2g23050	-1.12219	down	1.44169e-10	2.76926e-09
Mp2g23380	-1.20943	down	1.20095e-10	2.33437e-09
Mp2g23490	-1.24959	down	6.64279e-17	2.44615e-15
Mp2g23720	-1.20761	down	0.00236103	0.0112312
Mp2g23750	-1.35597	down	6.34628e-13	1.56321e-11
Mp2g23755	-1.7945	down	8.34947e-08	1.09946e-06
Mp2g24010	-1.0682	down	1.64363e-06	1.71087e-05
Mp2g24940	-1.68367	down	1.00445e-16	3.63487e-15
Mp2g25350	-1.98434	down	4.31367e-09	6.8053e-08
Mp2g25700	-1.00894	down	1.27211e-08	1.88324e-07
Mp2g26010	-1.37848	down	7.372e-15	2.25092e-13
Mp2g26470	-1.17638	down	1.88484e-10	3.55982e-09
Mp3g00130	-1.15485	down	8.22307e-08	1.08379e-06
Mp3g00840	-1.09313	down	6.28528e-11	1.24989e-09
Mp3g01000	-1.18634	down	2.34249e-13	5.99155e-12
Mp3g01570	-2.45618	down	0.000375889	0.00231764
Mp3g02660	-1.37064	down	0.000790112	0.00438348
Mp3g02930	-1.41234	down	2.90082e-05	0.000233083
Mp3g03180	-1.55552	down	0.00108614	0.00578222
Mp3g03490	-1.45413	down	1.3766e-09	2.34598e-08
Mp3g04160	-1.49708	down	1.59848e-23	9.29654e-22
Mp3g04760	-2.94873	down	6.95683e-07	7.74767e-06
Mp3g06470	-1.05857	down	5.05973e-10	9.09883e-09
Mp3g06480	-2.60191	down	3.05419e-08	4.27937e-07
Mp3g06560	-2.01999	down	1.31765e-07	1.68365e-06
Mp3g06570	-1.26785	down	0.000568121	0.00333055
Mp3g06930	-1.09051	down	2.74059e-07	3.295e-06
Mp3g06940	-1.16243	down	6.50324e-08	8.7122e-07
Mp3g07730	-1.11077	down	9.76281e-09	1.47357e-07
Mp3g07840	-1.08492	down	7.95247e-24	4.66205e-22
Mp3g07900	-1.00013	down	2.55472e-08	3.61758e-07
Mp3g08060	-1.37001	down	0.0018708	0.00923179
Mp3g08120	-1.28465	down	1.10917e-07	1.43477e-06
Mp3g08430	-1.53495	down	0.000242343	0.00155848
Mp3g09310	-1.29707	down	1.25452e-11	2.73198e-10
Mp3g09370	-4.4566	down	0.0079253	0.0310729
Mp3g10510	-1.02329	down	4.45677e-07	5.119e-06
Mp3g10620	-1.22161	down	8.1918e-16	2.69796e-14
Mp3g11150	-1.06086	down	3.69423e-11	7.54076e-10
Mp3g11900	-1.32503	down	4.73167e-12	1.06361e-10
Mp3g12230	-1.02242	down	5.55838e-05	0.00041958
Mp3g12390	-2.05148	down	5.43173e-34	5.41547e-32
Mp3g12410	-2.2016	down	2.35698e-24	1.41574e-22
Mp3g12760	-1.03865	down	1.1965e-05	0.000103947
Mp3g12900	-2.54196	down	0.000536798	0.00317544
Mp3g13420	-1.0128	down	4.49021e-09	7.07618e-08
Mp3g13710	-1.42458	down	4.10346e-08	5.66293e-07
Mp3g14380	-3.33973	down	2.45753e-14	7.03467e-13
Mp3g14950	-1.15142	down	5.69581e-09	8.86176e-08
Mp3g15330	-1.034	down	0.0064712	0.0262139
Mp3g16860	-1.11934	down	1.50944e-08	2.20782e-07
Mp3g17470	-1.49298	down	1.66582e-13	4.31348e-12
Mp3g17770	-1.30693	down	1.13546e-15	3.68171e-14
Mp3g17960	-1.00482	down	1.74001e-11	3.69588e-10
Mp3g18050	-1.94398	down	7.4761e-31	6.29711e-29
Mp3g18460	-1.95446	down	0.00664082	0.02679
Mp3g18470	-2.32148	down	0.00168099	0.00841703
Mp3g18480	-2.28543	down	0.000366779	0.00226815
Mp3g18940	-1.12209	down	4.61441e-08	6.31455e-07
Mp3g19340	-2.88406	down	0.013759	0.0491594
Mp3g19420	-1.10134	down	4.03025e-06	3.86313e-05
Mp3g19510	-1.14422	down	8.08197e-09	1.22873e-07
Mp3g19720	-1.56883	down	9.9777e-10	1.73668e-08
Mp3g19830	-1.15201	down	0.00783396	0.0307843
Mp3g20000	-1.18352	down	4.12784e-09	6.53322e-08
Mp3g20260	-1.56361	down	5.51017e-17	2.04967e-15
Mp3g20270	-1.16413	down	1.49418e-06	1.57318e-05
Mp3g20310	-1.77359	down	4.22289e-11	8.52488e-10
Mp3g20420	-1.41689	down	0.0017881	0.00888051
Mp3g20680	-1.11752	down	1.42153e-14	4.20888e-13
Mp3g20960	-1.05698	down	0.00457881	0.0195647
Mp3g21600	-1.28646	down	2.68759e-15	8.48907e-14
Mp3g21740	-1.12291	down	0.000308085	0.00193706
Mp3g22100	-1.20336	down	2.78465e-06	2.76315e-05
Mp3g22270	-2.00216	down	0.000574526	0.00336272
Mp3g22280	-3.97428	down	2.30832e-05	0.000189104
Mp3g23600	-1.48016	down	0.000583372	0.00340362
Mp3g24060	-4.81965	down	0.0047261	0.0200887
Mp3g24880	-2.67211	down	3.01694e-36	3.32453e-34
Mp4g00380	-1.05298	down	0.00109625	0.00582545
Mp4g00450	-1.85839	down	1.23734e-06	1.31887e-05
Mp4g00930	-1.21157	down	5.8776e-24	3.47347e-22
Mp4g01260	-1.04246	down	1.63781e-06	1.70723e-05
Mp4g01540	-1.33796	down	2.53102e-12	5.88803e-11
Mp4g01610	-1.00274	down	6.90681e-14	1.87456e-12
Mp4g01980	-1.39071	down	0.0137457	0.0491478
Mp4g02020	-1.10404	down	0.00108999	0.00579433
Mp4g02370	-1.51211	down	6.96556e-05	0.000514552
Mp4g02700	-1.57916	down	1.2336e-14	3.66728e-13
Mp4g03040	-1.81514	down	1.96647e-12	4.63353e-11
Mp4g03340	-1.20574	down	0.00369484	0.0163847
Mp4g04070	-1.51822	down	0.00100463	0.00538744
Mp4g04160	-1.40217	down	1.5693e-10	2.99476e-09
Mp4g04180	-1.1001	down	0.000508996	0.00302754
Mp4g05440	-1.30712	down	0.00211401	0.010222
Mp4g05460	-2.00232	down	8.27774e-05	0.000598809
Mp4g05470	-1.21283	down	0.00196262	0.0096128
Mp4g05810	-1.004	down	0.00479846	0.0203432
Mp4g05850	-1.61271	down	8.05925e-28	5.6515e-26
Mp4g05940	-1.2141	down	0.00593178	0.0243792
Mp4g06280	-1.28565	down	1.07563e-18	4.52999e-17
Mp4g06560	-1.59968	down	3.10741e-10	5.72139e-09
Mp4g06880	-1.00293	down	7.71663e-17	2.82032e-15
Mp4g07150	-1.08139	down	1.77775e-07	2.2231e-06
Mp4g07190	-3.49725	down	0.00948826	0.0361758
Mp4g07510	-1.1814	down	5.00948e-23	2.79159e-21
Mp4g09090	-1.09638	down	7.04722e-13	1.72427e-11
Mp4g09220	-1.16749	down	2.17724e-06	2.20522e-05
Mp4g09230	-2.19261	down	3.60698e-06	3.48165e-05
Mp4g09360	-1.17518	down	0.00178005	0.00884952
Mp4g10060	-1.05018	down	7.75255e-09	1.18479e-07
Mp4g10330	-1.91012	down	0.000128627	0.000887967
Mp4g10350	-1.3354	down	0.00316908	0.0144173
Mp4g10470	-2.76916	down	0.000773794	0.00431535
Mp4g10490	-1.28702	down	4.31917e-12	9.73874e-11
Mp4g10900	-1.07429	down	5.06327e-22	2.65976e-20
Mp4g11030	-1.42413	down	4.79556e-16	1.62318e-14
Mp4g11380	-1.10698	down	0.000344604	0.00214368
Mp4g11800	-1.23696	down	1.88121e-13	4.86263e-12
Mp4g12520	-1.03853	down	4.11865e-11	8.33743e-10
Mp4g12530	-1.1695	down	0.0065238	0.026376
Mp4g13890	-1.48667	down	8.74025e-09	1.32552e-07
Mp4g14110	-1.98799	down	1.41399e-13	3.69401e-12
Mp4g14120	-1.83121	down	0.000124657	0.000861781
Mp4g14140	-1.56591	down	2.83777e-10	5.27796e-09
Mp4g14150	-2.12429	down	5.56701e-13	1.38759e-11
Mp4g14160	-2.60088	down	1.17054e-26	7.79791e-25
Mp4g14180	-2.41297	down	2.96258e-14	8.38214e-13
Mp4g14190	-2.16783	down	1.3555e-22	7.41279e-21
Mp4g14200	-1.81465	down	3.22909e-30	2.64389e-28
Mp4g14210	-1.60681	down	1.32575e-08	1.95869e-07
Mp4g14220	-1.00115	down	0.00130764	0.00682021
Mp4g14930	-1.32886	down	4.20816e-06	4.01268e-05
Mp4g14980	-1.24618	down	1.83554e-19	8.15203e-18
Mp4g15900	-1.10714	down	0.00666965	0.0268545
Mp4g16270	-1.06504	down	1.58292e-05	0.000134177
Mp4g17650	-1.02235	down	1.84512e-08	2.66217e-07
Mp4g18370	-1.64545	down	0.0133722	0.047988
Mp4g18390	-1.25943	down	2.18773e-16	7.67066e-15
Mp4g19900	-1.45064	down	9.60761e-05	0.000682546
Mp4g19930	-5.15532	down	0.00299399	0.0137296
Mp4g21060	-1.02693	down	2.8634e-08	4.01973e-07
Mp4g21190	-1.12183	down	2.50405e-08	3.55614e-07
Mp4g21300	-1.94775	down	2.40217e-15	7.60393e-14
Mp4g21790	-1.35669	down	8.43798e-12	1.8513e-10
Mp4g22840	-3.47652	down	8.33953e-05	0.000602089
Mp4g22850	-1.94676	down	1.78312e-05	0.000149762
Mp4g22880	-1.94569	down	0.000124619	0.000861781
Mp4g23270	-1.10148	down	4.16042e-15	1.2864e-13
Mp5g00160	-1.10411	down	1.51398e-07	1.91284e-06
Mp5g00260	-1.51495	down	0.00366919	0.0163006
Mp5g00520	-2.76294	down	3.09492e-22	1.64345e-20
Mp5g00620	-1.08512	down	6.86628e-06	6.26602e-05
Mp5g01010	-1.02173	down	0.0118747	0.0435088
Mp5g02110	-1.86973	down	2.70956e-06	2.69411e-05
Mp5g02290	-1.9832	down	0.00737402	0.0291618
Mp5g02630	-3.02912	down	0.00960911	0.03657
Mp5g03920	-1.30119	down	2.06094e-08	2.95838e-07
Mp5g04000	-1.12407	down	0.000617829	0.00357477
Mp5g05170	-2.376	down	2.83407e-08	3.98237e-07
Mp5g05390	-1.44869	down	2.47805e-07	3.00648e-06
Mp5g05560	-2.23934	down	1.0602e-06	1.14084e-05
Mp5g08690	-1.30111	down	3.15876e-07	3.7516e-06
Mp5g08780	-1.65419	down	4.83463e-05	0.000370588
Mp5g09070	-1.32048	down	4.89964e-07	5.59262e-06
Mp5g09160	-4.43053	down	2.40794e-05	0.000196599
Mp5g09400	-1.05044	down	0.00139082	0.00718753
Mp5g10390	-1.44506	down	0.00851592	0.0330183
Mp5g10410	-1.40021	down	0.000747669	0.00420002
Mp5g10800	-1.30479	down	7.82647e-17	2.85335e-15
Mp5g10880	-1.58422	down	1.28609e-16	4.5973e-15
Mp5g11160	-1.58456	down	2.28254e-13	5.85865e-12
Mp5g11170	-1.12634	down	0.000550491	0.00324668
Mp5g12120	-1.32671	down	0.00122557	0.00643567
Mp5g12260	-2.72888	down	0.00142176	0.00732162
Mp5g12930	-1.1344	down	8.79235e-20	3.98949e-18
Mp5g12960	-2.39377	down	6.05284e-27	4.10697e-25
Mp5g13680	-2.43	down	0.000348659	0.00216615
Mp5g15430	-1.23408	down	9.38065e-14	2.5134e-12
Mp5g15680	-1.58195	down	0.011477	0.0423
Mp5g16060	-1.1413	down	4.2086e-08	5.80257e-07
Mp5g16220	-2.25539	down	2.70227e-07	3.25427e-06
Mp5g16230	-1.95813	down	8.08743e-08	1.06976e-06
Mp5g16240	-2.85076	down	4.5111e-09	7.10147e-08
Mp5g16260	-1.29256	down	5.90782e-22	3.09232e-20
Mp5g18090	-1.55864	down	1.64033e-13	4.25499e-12
Mp5g18380	-1.2488	down	0.0139326	0.0496706
Mp5g18870	-4.31633	down	0.0122345	0.0446598
Mp5g18910	-2.2164	down	8.63996e-16	2.83282e-14
Mp5g19770	-1.99983	down	5.30954e-10	9.50142e-09
Mp5g19820	-1.93902	down	0.00333386	0.0150527
Mp5g19920	-1.71624	down	2.34342e-16	8.19694e-15
Mp5g20047	-1.07211	down	0.00803198	0.0314246
Mp5g20180	-1.04695	down	2.60462e-06	2.59859e-05
Mp5g20290	-1.11543	down	8.29261e-27	5.60076e-25
Mp5g21680	-1.60228	down	5.89118e-07	6.64163e-06
Mp5g21760	-4.25753	down	0.00127053	0.00664796
Mp5g22430	-1.28362	down	6.27133e-18	2.48412e-16
Mp5g23520	-1.18195	down	6.72956e-06	6.15658e-05
Mp5g24210	-1.33214	down	0.00590322	0.0242891
Mp5g24320	-1.29514	down	3.67052e-05	0.000287983
Mp5g24330	-1.33995	down	2.63972e-05	0.000213862
Mp6g00590	-1.62971	down	5.04315e-48	8.79909e-46
Mp6g01650	-1.04767	down	2.39344e-18	9.71696e-17
Mp6g03190	-1.38506	down	5.69017e-10	1.01085e-08
Mp6g03300	-1.34198	down	0.000445095	0.0026856
Mp6g03670	-1.84042	down	0.00148205	0.00756298
Mp6g03850	-1.15844	down	3.7889e-05	0.000296318
Mp6g04110	-1.53322	down	5.95062e-20	2.73393e-18
Mp6g04830	-2.77068	down	8.21653e-15	2.49837e-13
Mp6g05780	-1.29418	down	6.82316e-08	9.12411e-07
Mp6g06930	-1.07075	down	2.34632e-06	2.36179e-05
Mp6g07050	-1.96319	down	7.86098e-12	1.7351e-10
Mp6g07930	-1.45357	down	2.46309e-06	2.46747e-05
Mp6g08380	-2.21074	down	0.0110122	0.0408903
Mp6g08420	-1.11265	down	3.08757e-10	5.69201e-09
Mp6g10840	-1.19238	down	3.16803e-07	3.75957e-06
Mp6g11710	-4.27089	down	0.00306134	0.013999
Mp6g11910	-1.15076	down	0.00904323	0.0347139
Mp6g13060	-1.78344	down	3.55979e-19	1.55275e-17
Mp6g13240	-1.07879	down	1.24316e-07	1.59403e-06
Mp6g13590	-1.29071	down	0.000105691	0.00074293
Mp6g14010	-1.54027	down	0.00765708	0.0301835
Mp6g14020	-1.05918	down	0.004189	0.0182178
Mp6g14210	-1.53696	down	2.78169e-08	3.92004e-07
Mp6g15740	-1.03096	down	9.74347e-05	0.000690858
Mp6g15980	-1.43413	down	3.43633e-17	1.30137e-15
Mp6g16080	-1.01012	down	1.80969e-10	3.43561e-09
Mp6g16740	-1.47418	down	1.80089e-08	2.60552e-07
Mp6g17770	-1.94667	down	8.20861e-05	0.000594961
Mp6g17780	-1.50597	down	3.94757e-15	1.22836e-13
Mp6g18255	-2.82702	down	0.0104707	0.0392277
Mp6g18270	-1.72299	down	6.05678e-05	0.000453362
Mp6g18480	-1.22125	down	4.95413e-16	1.67299e-14
Mp6g18770	-1.15887	down	0.000253443	0.00162275
Mp6g19180	-1.18458	down	3.83282e-05	0.000299434
Mp6g19350	-1.83983	down	0.00415478	0.0180958
Mp6g19380	-1.05039	down	0.000556528	0.00327701
Mp6g20120	-1.068	down	1.33906e-12	3.21726e-11
Mp6g20220	-1.42398	down	1.57934e-05	0.000133951
Mp6g20310	-1.55822	down	5.20129e-05	0.000396207
Mp6g20920	-1.15508	down	1.81589e-07	2.265e-06
Mp6g21160	-2.66982	down	0.0109889	0.0408247
Mp7g00020	-1.29566	down	2.26783e-05	0.0001861
Mp7g00620	-1.67007	down	3.26654e-17	1.24027e-15
Mp7g00860	-1.99539	down	2.00554e-09	3.33256e-08
Mp7g00920	-1.6962	down	3.15911e-33	3.02614e-31
Mp7g01660	-1.47453	down	1.0619e-29	8.50451e-28
Mp7g01740	-1.47029	down	3.08712e-10	5.69201e-09
Mp7g01910	-1.09847	down	1.19107e-15	3.83655e-14
Mp7g02330	-1.01372	down	0.00067809	0.00387903
Mp7g03860	-1.5058	down	0.000413167	0.00251783
Mp7g03880	-1.28754	down	2.19212e-08	3.12831e-07
Mp7g04160	-1.45865	down	0.000662263	0.00380334
Mp7g05530	-2.26301	down	1.24159e-28	9.4775e-27
Mp7g05560	-1.47697	down	1.33049e-17	5.15866e-16
Mp7g05640	-4.29111	down	1.5331e-112	1.18259e-109
Mp7g05870	-1.55379	down	3.27245e-05	0.000259952
Mp7g05880	-1.65164	down	1.54863e-41	2.08227e-39
Mp7g05890	-1.63552	down	1.39836e-25	8.75825e-24
Mp7g05980	-3.20087	down	4.67731e-82	1.85272e-79
Mp7g06220	-1.31629	down	3.03847e-10	5.62271e-09
Mp7g06680	-1.51657	down	0.0102129	0.0384487
Mp7g06710	-1.11028	down	2.05174e-14	5.93102e-13
Mp7g06720	-1.17973	down	7.50611e-14	2.02596e-12
Mp7g06730	-1.41348	down	3.89457e-23	2.18693e-21
Mp7g06740	-1.17549	down	1.02515e-06	1.10859e-05
Mp7g06750	-1.747	down	8.0667e-26	5.11799e-24
Mp7g06780	-1.189	down	3.32459e-24	1.97268e-22
Mp7g06850	-1.0113	down	1.28523e-13	3.36364e-12
Mp7g06870	-2.10393	down	4.39628e-14	1.22494e-12
Mp7g07050	-1.14834	down	1.87542e-07	2.32547e-06
Mp7g07060	-1.5992	down	0.00239023	0.0113522
Mp7g08280	-1.0727	down	2.64011e-07	3.18728e-06
Mp7g08340	-1.08486	down	5.24885e-08	7.1361e-07
Mp7g08940	-1.07799	down	1.77227e-22	9.58463e-21
Mp7g09310	-1.40507	down	4.0984e-07	4.75207e-06
Mp7g09450	-1.01073	down	1.39624e-08	2.05043e-07
Mp7g09940	-1.22774	down	1.36731e-10	2.63329e-09
Mp7g10400	-1.02101	down	1.63008e-14	4.76856e-13
Mp7g10730	-1.02521	down	1.05921e-06	1.14084e-05
Mp7g11620	-1.21024	down	1.62228e-14	4.75911e-13
Mp7g12440	-1.48137	down	1.16105e-12	2.81727e-11
Mp7g12470	-2.02174	down	5.37406e-05	0.000408306
Mp7g12570	-2.13766	down	0.000107649	0.00075452
Mp7g13080	-2.30285	down	0.000982187	0.00528643
Mp7g13980	-1.06938	down	3.08241e-11	6.39363e-10
Mp7g14620	-1.39264	down	0.00919306	0.0352244
Mp7g14880	-1.81048	down	2.60467e-07	3.14708e-06
Mp7g14890	-1.84311	down	9.23285e-23	5.08709e-21
Mp7g14960	-1.07517	down	3.62774e-11	7.42572e-10
Mp7g15610	-2.35929	down	7.0871e-05	0.00052169
Mp7g15820	-1.52842	down	1.351e-16	4.81757e-15
Mp7g15880	-1.04116	down	4.39942e-08	6.04291e-07
Mp7g16200	-1.24139	down	6.29457e-09	9.7211e-08
Mp7g16830	-1.20558	down	6.34287e-08	8.52072e-07
Mp7g16920	-1.2125	down	9.64227e-20	4.36164e-18
Mp7g17210	-1.00763	down	1.15944e-16	4.17478e-15
Mp7g17690	-1.02397	down	1.48003e-13	3.8528e-12
Mp7g17710	-1.02309	down	0.00087244	0.00477464
Mp7g17810	-1.15286	down	0.00262779	0.0123439
Mp7g18100	-1.60285	down	3.68859e-15	1.15267e-13
Mp7g18900	-1.37912	down	7.52949e-23	4.16423e-21
Mp7g19440	-1.06576	down	0.00374394	0.0165643
Mp8g00190	-1.22905	down	2.0633e-10	3.87689e-09
Mp8g00300	-1.74965	down	6.38516e-12	1.42004e-10
Mp8g00810	-1.00923	down	4.86678e-12	1.08897e-10
Mp8g00840	-1.21357	down	0.000849278	0.00467055
Mp8g00860	-1.31753	down	9.98923e-10	1.73668e-08
Mp8g00870	-1.24036	down	1.97337e-05	0.000163769
Mp8g01950	-3.0782	down	0.00035706	0.00221553
Mp8g02770	-5.09418	down	0.000239339	0.00153984
Mp8g02780	-3.32517	down	1.04722e-05	9.25142e-05
Mp8g02920	-1.01471	down	0.000138232	0.000946254
Mp8g02940	-1.41208	down	2.06854e-43	2.9722e-41
Mp8g03070	-1.37004	down	1.20346e-12	2.91537e-11
Mp8g03160	-1.38534	down	0.00267659	0.0125289
Mp8g03170	-1.41872	down	2.58736e-22	1.38396e-20
Mp8g03180	-1.39978	down	6.25627e-19	2.70477e-17
Mp8g03230	-1.01408	down	1.44031e-20	6.96672e-19
Mp8g03930	-3.13809	down	0.00503077	0.0211992
Mp8g04430	-1.22628	down	0.00429484	0.0185683
Mp8g04560	-1.18374	down	4.30474e-09	6.79852e-08
Mp8g04700	-1.12647	down	9.06425e-07	9.89908e-06
Mp8g05150	-1.08842	down	7.24021e-08	9.64659e-07
Mp8g05420	-1.18684	down	0.00283611	0.0131496
Mp8g05630	-2.06667	down	0.00474579	0.0201607
Mp8g06010	-2.06314	down	0.000247887	0.00159064
Mp8g06860	-1.13673	down	3.93596e-13	9.91157e-12
Mp8g06880	-1.06602	down	0.000657847	0.00378094
Mp8g07270	-1.00969	down	1.37159e-08	2.02031e-07
Mp8g07500	-1.30014	down	0.00217931	0.010479
Mp8g07540	-2.22334	down	3.93464e-43	5.59865e-41
Mp8g08610	-1.00476	down	0.000417644	0.00253878
Mp8g09050	-1.4338	down	8.10473e-10	1.42085e-08
Mp8g09440	-2.04345	down	5.99124e-39	7.26567e-37
Mp8g09590	-1.44266	down	8.86659e-07	9.69767e-06
Mp8g09600	-1.08884	down	0.00017063	0.00114085
Mp8g10060	-2.32467	down	7.20023e-14	1.94699e-12
Mp8g10080	-3.08708	down	0.000225584	0.00146484
Mp8g10350	-1.13099	down	0.00102553	0.00548146
Mp8g10370	-2.03418	down	4.24967e-21	2.09004e-19
Mp8g10450	-1.74966	down	1.95931e-12	4.6241e-11
Mp8g10460	-4.283	down	7.92937e-14	2.13627e-12
Mp8g10590	-2.02854	down	4.72072e-13	1.18471e-11
Mp8g10910	-2.71248	down	3.37481e-12	7.69227e-11
Mp8g11200	-1.97028	down	1.17004e-21	5.97497e-20
Mp8g11360	-2.35715	down	3.30274e-06	3.21841e-05
Mp8g11560	-3.47339	down	2.01201e-07	2.47383e-06
Mp8g11590	-2.06678	down	0.0011577	0.0061121
Mp8g12090	-1.22956	down	2.10517e-15	6.69269e-14
Mp8g12170	-1.87832	down	1.18032e-05	0.000102785
Mp8g12190	-2.06721	down	2.75276e-11	5.75528e-10
Mp8g12510	-1.46251	down	5.40074e-20	2.50485e-18
Mp8g12600	-1.36174	down	0.0102179	0.0384574
Mp8g12930	-1.331	down	3.82249e-20	1.79559e-18
Mp8g13180	-1.23107	down	4.85063e-28	3.51935e-26
Mp8g13280	-2.50778	down	0.000646845	0.00372502
Mp8g14000	-1.6779	down	0.000532832	0.0031565
Mp8g14450	-1.06813	down	0.00963558	0.0366327
Mp8g16530	-1.54113	down	3.89061e-15	1.21321e-13
Mp8g16590	-1.55822	down	4.03752e-09	6.39717e-08
Mp8g17230	-1.15037	down	3.11768e-09	5.05451e-08
Mp8g17860	-1.51098	down	2.37743e-09	3.90624e-08
Mp8g18910	-2.06985	down	8.4276e-08	1.10875e-06
Mpzg00570	-1.59397	down	3.06747e-11	6.37686e-10

## Sheet: A. thaliana UV-B DEGs
Gene ID	log2FoldChange	up/down-regulated	p-value	corrected p-value
AT1G01520	3.07214	up	7.23137e-28	1.3581e-25
AT1G02220	1.29591	up	3.53155e-05	0.000435026
AT1G02820	3.23187	up	2.65874e-20	2.48525e-18
AT1G03055	2.20349	up	5.05197e-07	9.44465e-06
AT1G03700	2.14935	up	0.00213022	0.0157201
AT1G03905	1.0894	up	0.000219056	0.00218853
AT1G04220	1.56872	up	1.04681e-11	4.1131e-10
AT1G04880	2.8499	up	3.61467e-06	5.64424e-05
AT1G05690	1.21436	up	0.00075366	0.00644182
AT1G06000	3.16529	up	1.90622e-66	2.29542e-63
AT1G06180	3.27187	up	6.40833e-24	8.40929e-22
AT1G06430	1.64091	up	1.99907e-28	4.01205e-26
AT1G06540	2.31801	up	0.0029277	0.0204388
AT1G06550	1.89063	up	6.36473e-33	1.71437e-30
AT1G06690	2.67631	up	4.04847e-59	3.31505e-56
AT1G07010	1.29097	up	1.6629e-18	1.32457e-16
AT1G07050	1.38594	up	0.00331419	0.0227362
AT1G07130	1.04711	up	0.00017677	0.00182025
AT1G07150	1.55298	up	4.92796e-14	2.41919e-12
AT1G07180	2.60722	up	7.71563e-39	2.87176e-36
AT1G07250	1.04354	up	6.38752e-10	1.96335e-08
AT1G07330	3.32756	up	0.00272011	0.0191946
AT1G07450	2.14019	up	0.000377645	0.00354298
AT1G07510	1.12269	up	9.04136e-16	5.39609e-14
AT1G07985	1.10056	up	0.000606565	0.00536603
AT1G08540	1.00994	up	7.08817e-10	2.16247e-08
AT1G08550	1.42695	up	2.65676e-16	1.68379e-14
AT1G08570	1.2327	up	1.04784e-22	1.22597e-20
AT1G09300	1.10163	up	0.000340361	0.00322422
AT1G09340	1.82699	up	2.28858e-26	3.77818e-24
AT1G09500	4.5801	up	0.00494777	0.0316222
AT1G09850	1.02029	up	3.25419e-07	6.29646e-06
AT1G10370	4.45904	up	3.37765e-132	2.3048e-128
AT1G10960	1.2791	up	9.37212e-16	5.56106e-14
AT1G11210	1.12341	up	3.10653e-05	0.00038943
AT1G11790	1.17489	up	1.96845e-07	3.99763e-06
AT1G11860	1.0261	up	4.97388e-12	2.02024e-10
AT1G12250	1.59033	up	1.04804e-22	1.22597e-20
AT1G12370	2.42344	up	7.50641e-17	4.92512e-15
AT1G12570	3.99188	up	9.13522e-05	0.00102128
AT1G13610	3.49905	up	4.38018e-12	1.79693e-10
AT1G13650	2.40287	up	4.16101e-08	9.44346e-07
AT1G13670	1.87401	up	6.42665e-13	2.84762e-11
AT1G13930	1.40622	up	5.22929e-13	2.35272e-11
AT1G14150	1.52674	up	3.07388e-13	1.43012e-11
AT1G14345	1.23058	up	1.12342e-11	4.40564e-10
AT1G15510	1.07922	up	0.000327592	0.00311913
AT1G15980	1.36264	up	8.88687e-18	6.5347e-16
AT1G16080	1.20423	up	2.13422e-11	8.0996e-10
AT1G16260	1.0908	up	1.97249e-11	7.56157e-10
AT1G16310	1.02266	up	0.00157509	0.012149
AT1G16320	1.01539	up	1.52851e-10	5.12952e-09
AT1G16390	1.18168	up	1.2384e-08	3.05438e-07
AT1G16720	2.03964	up	8.83811e-41	3.76927e-38
AT1G16730	2.46252	up	6.13609e-09	1.60835e-07
AT1G17050	1.90822	up	8.43838e-32	2.10661e-29
AT1G17100	1.97602	up	3.34796e-39	1.26919e-36
AT1G17220	1.22375	up	3.65168e-18	2.81029e-16
AT1G18060	1.5561	up	5.31271e-30	1.16943e-27
AT1G18660	1.2452	up	3.62851e-21	3.78976e-19
AT1G18810	1.08102	up	3.91539e-08	8.93557e-07
AT1G18900	1.00372	up	5.40872e-08	1.20612e-06
AT1G18970	4.05429	up	0.00807644	0.0469162
AT1G19140	1.93805	up	4.8609e-22	5.43757e-20
AT1G19150	1.05179	up	4.36913e-10	1.37601e-08
AT1G19490	1.0411	up	0.00609708	0.037504
AT1G19510	2.26112	up	0.00085911	0.00723143
AT1G19700	1.11601	up	7.95711e-15	4.23091e-13
AT1G20470	1.24675	up	0.000188552	0.00191841
AT1G21120	1.61128	up	7.44433e-08	1.6212e-06
AT1G22400	1.38938	up	2.85137e-11	1.05362e-09
AT1G22570	1.00081	up	1.07304e-05	0.00015097
AT1G22630	1.10293	up	7.20547e-11	2.53442e-09
AT1G22690	1.61372	up	9.64729e-16	5.69135e-14
AT1G22750	1.42331	up	1.4363e-16	9.1883e-15
AT1G22850	1.14285	up	3.62137e-15	2.00359e-13
AT1G23010	3.36862	up	1.01179e-24	1.409e-22
AT1G23330	1.15568	up	2.46859e-07	4.88727e-06
AT1G23390	1.03196	up	5.4481e-17	3.65666e-15
AT1G23550	2.12619	up	3.21337e-10	1.03105e-08
AT1G23560	1.01012	up	0.00187135	0.0140685
AT1G23740	1.46844	up	1.0306e-21	1.11627e-19
AT1G24148	1.92009	up	1.59135e-05	0.000213757
AT1G24265	1.04244	up	0.00418936	0.0276201
AT1G24580	2.4764	up	9.83737e-06	0.000140237
AT1G26560	1.17089	up	1.76604e-09	5.03519e-08
AT1G26761	1.16561	up	1.17741e-06	2.04955e-05
AT1G26790	3.2688	up	1.96072e-11	7.53056e-10
AT1G27360	1.01433	up	0.000180866	0.00185496
AT1G27480	1.03753	up	3.04177e-10	9.82145e-09
AT1G27940	4.15925	up	1.88714e-06	3.14589e-05
AT1G28610	2.84496	up	2.55237e-11	9.5695e-10
AT1G29420	1.68389	up	0.00704854	0.0421041
AT1G29530	1.32405	up	1.06611e-08	2.66802e-07
AT1G29640	1.34948	up	7.77894e-07	1.39564e-05
AT1G29700	1.53296	up	9.52985e-16	5.63831e-14
AT1G29720	3.32536	up	1.17994e-07	2.48248e-06
AT1G30360	1.03866	up	2.06378e-20	1.97419e-18
AT1G30530	2.40359	up	1.09346e-30	2.54365e-28
AT1G31580	1.8599	up	1.21306e-18	9.97289e-17
AT1G31800	1.68715	up	1.71916e-15	9.85795e-14
AT1G32080	1.31675	up	1.1175e-17	8.05504e-16
AT1G32220	1.55574	up	2.84396e-20	2.63433e-18
AT1G32440	1.51672	up	1.48685e-17	1.05319e-15
AT1G32470	1.00376	up	2.79837e-10	9.10737e-09
AT1G32780	2.58529	up	2.1587e-31	5.19891e-29
AT1G32870	1.21132	up	2.5297e-08	5.94552e-07
AT1G32900	1.2958	up	3.24711e-11	1.18488e-09
AT1G33110	1.28235	up	9.83233e-16	5.78384e-14
AT1G33560	1.08892	up	2.54027e-06	4.1337e-05
AT1G33720	1.87803	up	0.00452441	0.0293563
AT1G34000	1.47657	up	1.46064e-27	2.66972e-25
AT1G35140	2.10832	up	2.53089e-20	2.37659e-18
AT1G35720	1.19131	up	8.39477e-10	2.5384e-08
AT1G36160	1.18829	up	9.67622e-24	1.23801e-21
AT1G42560	2.69531	up	8.10614e-05	0.00091883
AT1G43160	1.07267	up	1.35114e-08	3.31288e-07
AT1G43560	1.19291	up	6.76372e-10	2.06966e-08
AT1G43670	1.13461	up	1.12873e-08	2.79736e-07
AT1G44000	1.31401	up	8.17007e-17	5.32641e-15
AT1G44575	1.59502	up	3.27641e-30	7.37048e-28
AT1G45191	1.12159	up	0.00125582	0.0100578
AT1G45474	1.33603	up	2.52364e-20	2.37659e-18
AT1G47980	1.44227	up	0.00494985	0.0316256
AT1G48100	1.06706	up	0.000132145	0.00141187
AT1G48650	1.32712	up	5.20024e-21	5.3844e-19
AT1G48850	1.11339	up	1.48737e-13	7.08094e-12
AT1G49380	1.39453	up	1.64795e-12	7.04283e-11
AT1G49450	1.66197	up	7.11823e-08	1.55681e-06
AT1G50020	1.67921	up	2.65834e-25	3.83232e-23
AT1G50250	1.43154	up	6.84509e-26	1.06966e-23
AT1G50450	1.70445	up	3.87755e-19	3.30739e-17
AT1G50732	1.05199	up	0.000152512	0.00160188
AT1G51110	1.34666	up	4.17696e-11	1.50012e-09
AT1G51805	1.01255	up	2.07155e-09	5.82511e-08
AT1G51820	2.29109	up	0.00174943	0.0132934
AT1G52342	1.47473	up	2.76431e-09	7.63674e-08
AT1G52510	1.09755	up	9.36599e-12	3.70853e-10
AT1G52690	1.80599	up	1.13015e-05	0.000158352
AT1G52770	4.81262	up	0.00235821	0.0171248
AT1G52870	1.53844	up	6.07273e-17	4.01016e-15
AT1G53090	1.3929	up	3.93114e-16	2.44603e-14
AT1G53670	1.70562	up	1.74719e-32	4.52743e-30
AT1G54500	1.05157	up	3.12084e-10	1.00451e-08
AT1G54540	3.03854	up	1.37402e-16	8.81741e-15
AT1G54570	2.56467	up	3.46977e-30	7.72061e-28
AT1G54575	1.49598	up	0.0014818	0.0115032
AT1G54780	1.0363	up	2.9089e-11	1.07101e-09
AT1G55020	1.3755	up	7.98081e-12	3.17851e-10
AT1G55320	2.97196	up	1.29553e-43	6.97915e-41
AT1G55480	1.48544	up	4.25237e-19	3.58231e-17
AT1G55910	1.18242	up	3.745e-08	8.57505e-07
AT1G55960	2.84592	up	4.70068e-62	4.58226e-59
AT1G56320	2.02921	up	0.000191686	0.00194739
AT1G56510	1.26144	up	3.16058e-13	1.45721e-11
AT1G57770	3.15091	up	3.88043e-68	5.29575e-65
AT1G58340	1.26907	up	8.46422e-06	0.000122367
AT1G59840	1.00868	up	2.37307e-05	0.000307074
AT1G59990	1.19667	up	9.93284e-09	2.49491e-07
AT1G60270	1.82812	up	1.24544e-11	4.85626e-10
AT1G60590	2.28282	up	4.99694e-19	4.15823e-17
AT1G61300	1.74161	up	1.1328e-09	3.37058e-08
AT1G61800	1.44403	up	0.00612489	0.0376525
AT1G61890	1.1465	up	1.59315e-12	6.83721e-11
AT1G62250	1.43166	up	5.92964e-14	2.88327e-12
AT1G62510	2.03306	up	0.000175012	0.00180305
AT1G62630	1.44524	up	7.39691e-07	1.33177e-05
AT1G62750	1.50708	up	3.4862e-25	4.9218e-23
AT1G64000	3.08685	up	0.0036964	0.0248258
AT1G64150	1.06784	up	1.50612e-06	2.5523e-05
AT1G64340	4.96672	up	0.00123503	0.00991188
AT1G64500	1.15419	up	8.74985e-21	8.65305e-19
AT1G64680	1.0629	up	5.71492e-15	3.0996e-13
AT1G64770	1.82878	up	1.17342e-20	1.14386e-18
AT1G64780	1.01347	up	2.20414e-09	6.15565e-08
AT1G64940	1.94479	up	7.3248e-07	1.32111e-05
AT1G65060	4.46144	up	2.82323e-12	1.18189e-10
AT1G65080	1.29093	up	6.28137e-05	0.000727708
AT1G65190	1.07777	up	5.71089e-05	0.000669128
AT1G65230	1.34051	up	5.88363e-17	3.91051e-15
AT1G65490	3.30727	up	2.75864e-25	3.9491e-23
AT1G65560	2.96343	up	7.38867e-22	8.08842e-20
AT1G65620	1.54664	up	0.00449352	0.0291895
AT1G65860	1.58473	up	0.00147802	0.0114826
AT1G65870	3.37638	up	6.87861e-16	4.16604e-14
AT1G66100	2.06842	up	0.00650442	0.039511
AT1G66230	1.24024	up	4.37872e-05	0.000527276
AT1G66330	1.74235	up	3.508e-24	4.75577e-22
AT1G66540	4.88682	up	2.6679e-19	2.30441e-17
AT1G66840	1.61904	up	1.07803e-15	6.30526e-14
AT1G67070	1.84377	up	6.72696e-21	6.75037e-19
AT1G67360	1.04569	up	6.47262e-10	1.98652e-08
AT1G68010	1.23307	up	2.45777e-15	1.38986e-13
AT1G68440	1.18028	up	9.20567e-20	8.30173e-18
AT1G68570	1.68923	up	6.35611e-06	9.42186e-05
AT1G68660	1.09793	up	4.38715e-14	2.16408e-12
AT1G68850	2.0045	up	7.28377e-09	1.8863e-07
AT1G68870	1.03466	up	0.00249985	0.0179623
AT1G69310	1.53034	up	1.34861e-18	1.09121e-16
AT1G69523	2.00786	up	6.29952e-08	1.39113e-06
AT1G69730	1.4334	up	1.49186e-06	2.53232e-05
AT1G69870	1.22051	up	1.65473e-06	2.78111e-05
AT1G70000	2.02885	up	2.55273e-26	4.14737e-24
AT1G70170	1.11731	up	0.00122897	0.00988925
AT1G70580	1.61507	up	3.01896e-23	3.67864e-21
AT1G70610	1.17319	up	4.99064e-12	2.02304e-10
AT1G70700	1.13331	up	2.70992e-11	1.01231e-09
AT1G70760	1.11579	up	7.30461e-10	2.22188e-08
AT1G70820	1.73178	up	0.00455311	0.0295293
AT1G71480	1.2114	up	1.1311e-09	3.37042e-08
AT1G71500	1.12362	up	3.50393e-15	1.94388e-13
AT1G71810	1.41825	up	1.226e-16	7.94221e-15
AT1G72275	1.08929	up	0.000178368	0.00183394
AT1G72490	1.80633	up	0.00239119	0.0173152
AT1G72930	1.24096	up	0.00575744	0.035813
AT1G73360	1.28374	up	9.511e-05	0.00105873
AT1G73650	2.68834	up	4.02275e-66	4.57498e-63
AT1G73990	1.48825	up	6.21425e-21	6.26659e-19
AT1G74460	2.23034	up	5.20118e-08	1.16492e-06
AT1G74640	1.49002	up	1.14212e-15	6.66106e-14
AT1G74730	1.10786	up	3.13953e-14	1.56373e-12
AT1G75040	6.87217	up	1.69656e-07	3.48348e-06
AT1G75460	1.07683	up	1.16979e-09	3.47053e-08
AT1G75690	1.15222	up	3.2828e-15	1.83112e-13
AT1G75770	1.03288	up	0.00395478	0.0263106
AT1G76080	1.45814	up	2.86275e-22	3.23775e-20
AT1G76110	1.63683	up	2.15993e-17	1.50394e-15
AT1G76530	4.62686	up	0.00479984	0.0308598
AT1G76570	2.53178	up	1.63693e-40	6.70192e-38
AT1G77090	1.26094	up	1.46735e-10	4.94048e-09
AT1G77330	1.07595	up	4.576e-07	8.61777e-06
AT1G78070	1.00084	up	2.83991e-11	1.05319e-09
AT1G78140	1.35295	up	2.37302e-17	1.64115e-15
AT1G78290	1.1508	up	8.86741e-12	3.51792e-10
AT1G78340	1.10236	up	6.48955e-05	0.000749704
AT1G78510	1.98043	up	2.3726e-38	8.52097e-36
AT1G78570	2.68958	up	2.58846e-77	4.81713e-74
AT1G78590	1.00071	up	0.000969082	0.00805117
AT1G78600	1.53683	up	1.38071e-19	1.23967e-17
AT1G78720	3.03585	up	5.8941e-07	1.08701e-05
AT1G78820	1.67822	up	2.71853e-23	3.3324e-21
AT1G78995	1.13579	up	3.41568e-05	0.000422359
AT1G79270	1.13861	up	7.9197e-18	5.85286e-16
AT1G79510	1.5903	up	5.71802e-17	3.81282e-15
AT1G79600	1.65333	up	2.20147e-32	5.63329e-30
AT1G80030	1.24668	up	3.81823e-17	2.59678e-15
AT1G80300	1.31993	up	1.72388e-13	8.16886e-12
AT1G80340	5.16828	up	3.74905e-08	8.57505e-07
AT2G01110	1.31507	up	2.19371e-20	2.07905e-18
AT2G01590	1.19467	up	1.64161e-09	4.7265e-08
AT2G01850	1.02885	up	4.47228e-15	2.45448e-13
AT2G03310	1.09753	up	0.000985209	0.00816197
AT2G03520	4.19012	up	2.15023e-06	3.55266e-05
AT2G04030	1.18043	up	5.59542e-20	5.09083e-18
AT2G04039	1.37258	up	2.0391e-11	7.78775e-10
AT2G04530	1.66035	up	6.42035e-07	1.17244e-05
AT2G04790	1.4477	up	2.26155e-09	6.30739e-08
AT2G04795	2.34042	up	1.44581e-05	0.000196528
AT2G05440	1.92257	up	2.88069e-17	1.97888e-15
AT2G05510	1.16763	up	3.11442e-09	8.55776e-08
AT2G13360	1.09389	up	6.45315e-09	1.68713e-07
AT2G13680	2.2713	up	0.0042876	0.0281319
AT2G14285	1.10246	up	1.32519e-05	0.000181823
AT2G15020	4.64472	up	5.74905e-12	2.30762e-10
AT2G15080	1.60838	up	6.56257e-07	1.19522e-05
AT2G16365	1.82876	up	2.37316e-28	4.67125e-26
AT2G16430	1.09091	up	3.28439e-09	8.97659e-08
AT2G16630	1.05912	up	3.8099e-06	5.913e-05
AT2G16890	2.4449	up	1.1438e-20	1.12032e-18
AT2G17220	1.03021	up	7.24414e-10	2.20677e-08
AT2G17270	1.89553	up	6.38351e-08	1.40815e-06
AT2G17695	1.13877	up	6.55201e-06	9.6842e-05
AT2G18328	1.4556	up	0.00783302	0.0458798
AT2G19650	1.51013	up	2.55988e-12	1.07384e-10
AT2G19800	1.16934	up	1.21723e-12	5.29043e-11
AT2G21280	1.64936	up	2.2327e-22	2.5392e-20
AT2G21320	1.24834	up	2.84527e-06	4.5647e-05
AT2G21330	1.19735	up	1.37035e-17	9.77437e-16
AT2G21560	1.09929	up	6.2524e-08	1.38371e-06
AT2G21970	2.4026	up	1.21467e-73	1.7761e-70
AT2G22240	1.38694	up	1.13467e-11	4.44127e-10
AT2G22510	1.68972	up	2.2228e-07	4.44799e-06
AT2G22590	9.57556	up	2.776e-20	2.58307e-18
AT2G22650	1.08397	up	2.98614e-05	0.000377108
AT2G23000	2.59301	up	8.90616e-18	6.5347e-16
AT2G23010	1.30203	up	4.32036e-05	0.000521474
AT2G23600	1.26713	up	2.16677e-09	6.06784e-08
AT2G23670	1.12865	up	1.65688e-10	5.55124e-09
AT2G23690	1.06363	up	1.48299e-05	0.000200916
AT2G23840	1.30471	up	6.6749e-06	9.85161e-05
AT2G23910	6.48143	up	5.61423e-107	1.91548e-103
AT2G24190	1.87653	up	6.07145e-07	1.1147e-05
AT2G24540	1.7567	up	3.34255e-23	4.04883e-21
AT2G25080	1.17909	up	6.81168e-13	3.0117e-11
AT2G25450	1.63683	up	2.69869e-35	8.63201e-33
AT2G25510	5.05204	up	3.36498e-26	5.33988e-24
AT2G25530	3.08352	up	1.26199e-34	3.85586e-32
AT2G25620	1.13248	up	3.9241e-07	7.47954e-06
AT2G25680	1.31748	up	0.00174212	0.0132625
AT2G26080	1.80105	up	5.88665e-28	1.11579e-25
AT2G27290	1.13973	up	8.9156e-11	3.08296e-09
AT2G27420	3.37287	up	1.31356e-21	1.40785e-19
AT2G27820	1.53976	up	1.25599e-23	1.58712e-21
AT2G28305	1.20402	up	1.20457e-10	4.08935e-09
AT2G28605	1.07483	up	4.57264e-06	6.99078e-05
AT2G28880	1.05942	up	1.25411e-06	2.17568e-05
AT2G29090	2.47136	up	7.5968e-08	1.64914e-06
AT2G29170	3.63045	up	6.3524e-05	0.000735105
AT2G29290	1.06151	up	1.32091e-06	2.27987e-05
AT2G29300	1.88519	up	2.68008e-18	2.09257e-16
AT2G29310	1.57572	up	5.413e-10	1.6866e-08
AT2G29340	1.18722	up	1.927e-09	5.44104e-08
AT2G29360	1.03991	up	1.56871e-09	4.53574e-08
AT2G29450	1.16265	up	1.69701e-14	8.72852e-13
AT2G29460	4.25197	up	1.18437e-08	2.9317e-07
AT2G30040	1.41913	up	3.07639e-15	1.72539e-13
AT2G30100	1.04138	up	3.29048e-08	7.60263e-07
AT2G30140	1.09882	up	3.53287e-07	6.79073e-06
AT2G30150	1.15769	up	1.78971e-09	5.08145e-08
AT2G30390	1.16928	up	5.17798e-13	2.33477e-11
AT2G30424	1.02879	up	0.00220792	0.0161827
AT2G30490	1.44507	up	2.45432e-29	5.23359e-27
AT2G30950	1.34382	up	1.27401e-21	1.37264e-19
AT2G31040	1.00855	up	5.02858e-09	1.34562e-07
AT2G31750	1.4533	up	9.55574e-26	1.45982e-23
AT2G31790	1.44302	up	7.27001e-17	4.78535e-15
AT2G32390	1.41415	up	3.12361e-06	4.95301e-05
AT2G32400	1.00424	up	0.00116231	0.0094382
AT2G32500	1.47537	up	1.07184e-12	4.68837e-11
AT2G32510	1.04179	up	0.000514189	0.00463921
AT2G32530	2.54873	up	1.05912e-26	1.77716e-24
AT2G32550	3.41431	up	9.47929e-29	1.96011e-26
AT2G32640	1.77478	up	2.48568e-24	3.43813e-22
AT2G33250	1.66525	up	1.2536e-16	8.09541e-15
AT2G33530	1.17883	up	5.8614e-07	1.08195e-05
AT2G33855	1.34241	up	1.95542e-09	5.51369e-08
AT2G34060	1.41874	up	2.87658e-07	5.6243e-06
AT2G34460	1.65023	up	5.25307e-24	6.93778e-22
AT2G34610	2.85146	up	1.42421e-09	4.15314e-08
AT2G34630	1.02612	up	7.31101e-09	1.88969e-07
AT2G34660	1.09853	up	1.09155e-14	5.70026e-13
AT2G34810	1.48782	up	1.37664e-07	2.85524e-06
AT2G34960	1.3878	up	0.00351873	0.0238754
AT2G35130	1.36586	up	2.35862e-09	6.55134e-08
AT2G35390	1.31186	up	7.28664e-14	3.51804e-12
AT2G35660	2.16783	up	3.23898e-26	5.18008e-24
AT2G35960	1.84041	up	1.1724e-09	3.47326e-08
AT2G36145	2.76062	up	1.13453e-38	4.14731e-36
AT2G36290	1.29597	up	1.5643e-18	1.25089e-16
AT2G36295	2.61886	up	0.00287174	0.0201189
AT2G36590	2.07915	up	2.46862e-14	1.24165e-12
AT2G36630	2.00597	up	6.97955e-26	1.08241e-23
AT2G36750	3.68655	up	0.000744358	0.00637563
AT2G36800	1.5885	up	1.36984e-10	4.62739e-09
AT2G36870	2.14162	up	1.31369e-25	1.95783e-23
AT2G36885	2.44034	up	2.78307e-26	4.486e-24
AT2G36895	1.24626	up	4.67107e-11	1.6717e-09
AT2G36970	2.49407	up	4.93864e-09	1.32502e-07
AT2G37040	2.25233	up	3.5117e-55	2.66252e-52
AT2G37240	1.47374	up	3.81849e-13	1.75265e-11
AT2G37970	2.0111	up	7.41767e-47	4.46609e-44
AT2G38210	1.40728	up	2.17558e-17	1.5097e-15
AT2G38230	1.58938	up	6.07384e-22	6.75748e-20
AT2G38380	1.61162	up	4.5461e-23	5.47431e-21
AT2G38465	2.17424	up	1.31053e-05	0.000180294
AT2G38780	1.52723	up	2.16092e-19	1.89044e-17
AT2G39470	1.16592	up	1.36132e-11	5.27796e-10
AT2G39560	1.71425	up	0.00199715	0.0148722
AT2G39730	1.66437	up	1.93643e-27	3.50803e-25
AT2G40080	1.66214	up	8.11419e-15	4.30325e-13
AT2G40100	1.54066	up	8.96396e-13	3.94626e-11
AT2G40150	1.58671	up	7.39601e-12	2.95134e-10
AT2G40200	1.85479	up	0.000946013	0.00787549
AT2G40330	1.40494	up	0.000925016	0.00771953
AT2G40370	1.77668	up	1.27776e-06	2.21108e-05
AT2G40390	1.68762	up	0.00869049	0.0498887
AT2G40460	2.7331	up	4.5082e-28	8.78927e-26
AT2G40900	1.04882	up	1.04538e-09	3.13323e-08
AT2G41000	1.4323	up	4.50177e-08	1.01493e-06
AT2G41040	2.26845	up	2.66477e-18	2.09257e-16
AT2G41120	1.25496	up	3.00939e-05	0.000379343
AT2G41250	1.07914	up	2.99865e-13	1.3983e-11
AT2G41290	1.08258	up	0.000593026	0.00526956
AT2G41660	2.03489	up	2.71344e-34	8.05027e-32
AT2G42130	1.01731	up	6.58322e-07	1.19791e-05
AT2G42150	3.33937	up	8.72194e-05	0.000982646
AT2G42540	5.88282	up	0.00213691	0.0157468
AT2G42770	1.11604	up	3.5473e-10	1.13287e-08
AT2G43780	1.08648	up	0.000159489	0.00166238
AT2G43910	1.12953	up	9.88771e-18	7.15234e-16
AT2G44040	1.09949	up	7.46109e-06	0.000108941
AT2G45660	1.13696	up	0.000311477	0.00298373
AT2G45800	1.88398	up	0.00219071	0.0160969
AT2G46420	1.2313	up	2.34092e-08	5.54641e-07
AT2G46450	1.05532	up	6.09321e-07	1.11769e-05
AT2G46670	2.18157	up	9.43291e-09	2.38396e-07
AT2G46750	2.05733	up	5.09972e-14	2.49752e-12
AT2G46790	1.96949	up	0.00576044	0.0358145
AT2G47180	1.10256	up	2.46765e-05	0.000317706
AT2G47270	1.5858	up	8.36559e-08	1.79887e-06
AT2G47370	2.75094	up	3.85731e-17	2.61467e-15
AT2G47460	4.15492	up	7.50604e-75	1.18197e-71
AT2G47890	1.53277	up	5.85651e-16	3.56812e-14
AT2G48121	1.01199	up	0.00234224	0.0170391
AT2G48130	1.47449	up	1.92446e-10	6.4058e-09
AT2G48140	1.38913	up	3.1571e-11	1.15616e-09
AT3G01060	1.2719	up	1.56201e-17	1.10262e-15
AT3G01140	1.18791	up	1.74573e-06	2.92686e-05
AT3G01180	1.03265	up	1.079e-09	3.22456e-08
AT3G01440	1.15548	up	3.01192e-06	4.79821e-05
AT3G01500	1.486	up	2.68842e-18	2.09257e-16
AT3G01550	2.83785	up	2.42909e-30	5.52511e-28
AT3G01660	1.32945	up	0.000220187	0.00219769
AT3G01970	1.06991	up	0.000455082	0.00416636
AT3G01990	1.7764	up	5.20599e-06	7.85348e-05
AT3G02140	1.02069	up	6.01844e-07	1.10794e-05
AT3G03440	1.07343	up	0.000277108	0.00268847
AT3G03630	1.4183	up	7.109e-08	1.55645e-06
AT3G03770	1.0088	up	1.32309e-06	2.27987e-05
AT3G03780	1.60178	up	4.3863e-27	7.60948e-25
AT3G04140	1.40998	up	2.93944e-13	1.37382e-11
AT3G04210	1.61006	up	0.00628705	0.0383956
AT3G04420	2.07422	up	6.32066e-06	9.3829e-05
AT3G04790	1.19317	up	6.65871e-10	2.04058e-08
AT3G04870	1.17343	up	1.99031e-14	1.01605e-12
AT3G05360	1.31778	up	6.51136e-06	9.63803e-05
AT3G05935	1.17527	up	1.77768e-07	3.6282e-06
AT3G06145	1.26746	up	0.00124213	0.00996384
AT3G07620	4.86939	up	0.00050856	0.00460041
AT3G07700	2.13167	up	5.36979e-46	3.14071e-43
AT3G08505	1.21579	up	1.17483e-06	2.04716e-05
AT3G09160	1.43973	up	0.000140272	0.00148783
AT3G09220	1.03613	up	8.59648e-10	2.59173e-08
AT3G09270	1.09984	up	4.11797e-08	9.36655e-07
AT3G09450	3.25027	up	2.43837e-26	3.99326e-24
AT3G09520	1.93815	up	7.49728e-10	2.27081e-08
AT3G09590	5.69067	up	4.91956e-05	0.000585854
AT3G09650	1.97619	up	1.79109e-20	1.72138e-18
AT3G10050	1.03937	up	4.89081e-08	1.09901e-06
AT3G10060	1.21877	up	3.93977e-14	1.95281e-12
AT3G10840	1.40127	up	1.45994e-09	4.24524e-08
AT3G11050	1.97528	up	3.75112e-06	5.84393e-05
AT3G11090	1.34259	up	2.54346e-06	4.13559e-05
AT3G11110	2.04787	up	4.05033e-09	1.09675e-07
AT3G11402	1.11155	up	0.00746201	0.0440867
AT3G11430	2.26204	up	1.75029e-09	4.99723e-08
AT3G12345	1.03524	up	1.44277e-12	6.231e-11
AT3G12580	1.1704	up	3.056e-10	9.85188e-09
AT3G12930	1.06699	up	2.24013e-06	3.68631e-05
AT3G12955	1.84257	up	0.00131484	0.0104124
AT3G14420	1.06583	up	7.81727e-11	2.73551e-09
AT3G14620	2.12802	up	2.10112e-07	4.21686e-06
AT3G14690	1.91758	up	3.58021e-41	1.55937e-38
AT3G14770	1.38238	up	4.36103e-10	1.37601e-08
AT3G14810	1.16512	up	5.13531e-12	2.07757e-10
AT3G14900	1.14247	up	0.0030224	0.0210233
AT3G15090	1.26736	up	3.61494e-12	1.49801e-10
AT3G15352	1.27718	up	0.00010982	0.00120093
AT3G15360	1.08156	up	1.48312e-11	5.73932e-10
AT3G15850	1.47236	up	1.5286e-19	1.36647e-17
AT3G16175	1.6307	up	0.000131799	0.00140964
AT3G16220	1.13856	up	3.6563e-08	8.40045e-07
AT3G16250	1.0376	up	2.79238e-08	6.5329e-07
AT3G16350	1.74929	up	6.20095e-21	6.26659e-19
AT3G16360	1.93535	up	0.00425469	0.0279518
AT3G17609	1.59369	up	0.00022179	0.00221023
AT3G17800	1.16536	up	7.96049e-11	2.77613e-09
AT3G17830	1.26353	up	0.00638728	0.0388917
AT3G17930	1.14737	up	2.06387e-10	6.82545e-09
AT3G18750	1.06807	up	1.08731e-09	3.24465e-08
AT3G18950	1.5563	up	3.89238e-05	0.000474574
AT3G19170	2.12436	up	1.53903e-51	1.1252e-48
AT3G19450	1.44962	up	4.22682e-15	2.326e-13
AT3G19480	1.29628	up	4.70048e-12	1.9168e-10
AT3G19800	1.18167	up	5.30237e-13	2.38037e-11
AT3G20200	1.10258	up	9.29952e-05	0.00103688
AT3G21150	3.27911	up	3.35923e-20	3.08371e-18
AT3G21390	1.3343	up	3.59857e-16	2.25971e-14
AT3G21400	1.24172	up	1.4536e-05	0.000197195
AT3G21510	1.50687	up	3.32518e-13	1.52966e-11
AT3G21560	3.67149	up	5.97475e-118	3.05773e-114
AT3G21670	1.80034	up	1.61861e-22	1.86149e-20
AT3G21690	1.55948	up	7.59357e-28	1.41316e-25
AT3G21870	1.00118	up	2.04799e-05	0.000268918
AT3G21890	1.33964	up	7.17019e-05	0.000823225
AT3G22060	1.35205	up	3.5628e-08	8.20406e-07
AT3G22210	1.56656	up	9.98627e-11	3.42427e-09
AT3G22370	1.45368	up	9.04618e-15	4.77279e-13
AT3G22420	1.30313	up	1.96638e-10	6.53472e-09
AT3G22600	1.02114	up	3.73109e-08	8.55309e-07
AT3G22620	1.10409	up	4.83584e-10	1.51137e-08
AT3G22840	8.45172	up	7.33328e-62	6.82362e-59
AT3G23210	1.17092	up	4.285e-05	0.000518429
AT3G23400	1.44267	up	1.82104e-25	2.68191e-23
AT3G23410	1.8875	up	2.91203e-25	4.13973e-23
AT3G23530	1.63832	up	1.01164e-23	1.2863e-21
AT3G23580	1.13506	up	4.17609e-06	6.4374e-05
AT3G23810	3.26564	up	9.63395e-18	6.99349e-16
AT3G24170	1.59625	up	4.8286e-28	9.23796e-26
AT3G24190	2.00084	up	4.46156e-42	2.12401e-39
AT3G25030	1.25042	up	0.000576605	0.00513874
AT3G25597	1.1785	up	0.00400013	0.0265521
AT3G25820	1.57163	up	0.00266834	0.0189009
AT3G25830	1.56516	up	0.00296036	0.0206338
AT3G26060	1.04732	up	1.12823e-08	2.79736e-07
AT3G26570	1.54872	up	5.22399e-24	6.93778e-22
AT3G27110	1.54906	up	1.72561e-17	1.20976e-15
AT3G27270	1.29738	up	0.00219246	0.016104
AT3G27380	1.38721	up	1.05863e-22	1.23132e-20
AT3G28210	1.37592	up	0.00184836	0.0139161
AT3G28220	2.38799	up	1.07223e-14	5.61373e-13
AT3G28270	2.6845	up	3.04261e-14	1.51915e-12
AT3G29200	2.12332	up	1.76935e-40	7.10202e-38
AT3G29590	2.32842	up	0.00530921	0.0334621
AT3G30460	5.38584	up	0.000239264	0.00236617
AT3G30775	1.16994	up	9.37386e-18	6.8289e-16
AT3G43600	1.02373	up	2.03724e-14	1.03742e-12
AT3G44380	1.14188	up	0.000254312	0.00249569
AT3G44450	4.72171	up	2.09233e-23	2.59588e-21
AT3G44550	1.85204	up	2.37864e-05	0.0003076
AT3G44720	1.89605	up	1.39297e-35	4.52627e-33
AT3G44970	2.52391	up	0.00119231	0.00965115
AT3G44990	1.31951	up	1.84577e-14	9.46986e-13
AT3G46670	1.21477	up	0.00377491	0.0252536
AT3G46870	1.52871	up	0.000185326	0.00189312
AT3G47070	1.78931	up	1.06707e-34	3.3097e-32
AT3G47430	1.60987	up	2.6467e-19	2.29579e-17
AT3G47580	1.39755	up	0.000245668	0.00242015
AT3G47780	1.5464	up	2.17456e-10	7.15683e-09
AT3G48310	1.87991	up	1.35772e-06	2.33369e-05
AT3G48320	1.72118	up	5.57069e-10	1.72784e-08
AT3G48350	2.23115	up	1.25131e-20	1.214e-18
AT3G48420	1.46093	up	1.36686e-18	1.10162e-16
AT3G48460	1.74099	up	6.29687e-19	5.21876e-17
AT3G48520	1.06724	up	1.32972e-05	0.000182322
AT3G48700	1.18431	up	1.0477e-05	0.000147812
AT3G48830	1.78266	up	0.00558043	0.0349349
AT3G49160	1.19749	up	0.000187529	0.00191171
AT3G49320	1.90283	up	5.30821e-05	0.000625586
AT3G50270	1.18063	up	2.11001e-06	3.4975e-05
AT3G50400	2.67897	up	1.45711e-12	6.2797e-11
AT3G50560	1.5332	up	7.23608e-16	4.36961e-14
AT3G50970	2.39679	up	7.28644e-42	3.31468e-39
AT3G51240	6.20432	up	2.25576e-32	5.70095e-30
AT3G51750	2.38989	up	7.00018e-06	0.000102872
AT3G52370	1.00819	up	2.27458e-06	3.73999e-05
AT3G52540	1.21884	up	0.000119304	0.00129495
AT3G52740	3.55897	up	9.31173e-37	3.23086e-34
AT3G52880	1.04698	up	4.54312e-17	3.06938e-15
AT3G53260	2.04429	up	1.25483e-47	8.0274e-45
AT3G54090	1.25654	up	1.77884e-09	5.05759e-08
AT3G54420	1.8533	up	0.000127448	0.00136883
AT3G54940	1.5084	up	0.00629451	0.0384183
AT3G55040	1.05666	up	5.71584e-09	1.50591e-07
AT3G55090	1.80467	up	9.36235e-08	1.99227e-06
AT3G55110	1.42095	up	0.00115744	0.00940233
AT3G55120	3.93793	up	2.00673e-138	4.10798e-134
AT3G55330	1.17971	up	5.65544e-12	2.27451e-10
AT3G55630	1.18457	up	7.92579e-09	2.03065e-07
AT3G55800	1.38595	up	3.55064e-18	2.74283e-16
AT3G56290	2.84341	up	9.24979e-82	2.3669e-78
AT3G57020	3.13814	up	2.27758e-65	2.45391e-62
AT3G57180	1.17687	up	2.43734e-08	5.73503e-07
AT3G57190	1.80419	up	1.07974e-18	8.9126e-17
AT3G57520	1.53989	up	3.92322e-13	1.79669e-11
AT3G57830	1.34018	up	5.54425e-09	1.46826e-07
AT3G59250	1.00212	up	0.00386842	0.0258286
AT3G61220	2.06277	up	1.42181e-39	5.49167e-37
AT3G61870	1.30344	up	3.61883e-16	2.26547e-14
AT3G62030	1.06805	up	1.13709e-06	1.98612e-05
AT3G62090	1.00951	up	0.000408871	0.00379568
AT3G62410	2.34901	up	5.24931e-40	2.06651e-37
AT3G62610	6.25026	up	4.14286e-06	6.391e-05
AT3G62930	1.20132	up	0.00138737	0.0109066
AT3G62990	2.37364	up	0.000386929	0.00362012
AT3G63140	1.07671	up	2.62307e-14	1.31288e-12
AT3G63410	1.01422	up	1.34796e-13	6.43218e-12
AT4G00050	1.74529	up	2.47745e-34	7.45822e-32
AT4G00370	1.30364	up	4.1013e-24	5.52354e-22
AT4G00970	3.66822	up	4.48747e-07	8.45883e-06
AT4G01037	1.14528	up	8.83877e-09	2.24489e-07
AT4G01660	2.12891	up	9.81785e-37	3.34969e-34
AT4G01883	2.10725	up	4.20459e-19	3.57146e-17
AT4G02530	1.03268	up	9.14397e-11	3.15128e-09
AT4G03020	1.02567	up	2.21643e-13	1.04065e-11
AT4G03280	1.02587	up	7.5713e-14	3.64687e-12
AT4G03410	1.08652	up	3.32442e-05	0.00041245
AT4G03540	1.96771	up	0.00125925	0.0100735
AT4G04020	1.08101	up	8.48176e-08	1.82193e-06
AT4G04750	1.96497	up	2.86522e-11	1.05683e-09
AT4G04840	3.81446	up	2.0387e-81	4.63713e-78
AT4G04850	2.06293	up	6.33484e-42	2.94729e-39
AT4G05110	3.61524	up	3.12294e-08	7.24826e-07
AT4G06744	1.26643	up	1.68563e-15	9.69285e-14
AT4G06746	1.36617	up	0.0056684	0.0353558
AT4G08390	1.07969	up	7.15338e-12	2.86009e-10
AT4G08870	1.63478	up	1.35024e-12	5.84372e-11
AT4G09350	1.43531	up	4.86772e-10	1.51901e-08
AT4G09750	2.49327	up	1.82016e-30	4.18657e-28
AT4G09900	1.05439	up	0.00169129	0.0129236
AT4G10040	1.26016	up	3.77948e-10	1.20326e-08
AT4G10120	2.02191	up	4.86806e-18	3.65033e-16
AT4G10500	1.83214	up	0.0047553	0.0306215
AT4G11175	1.12887	up	3.58239e-06	5.60665e-05
AT4G11521	2.60695	up	0.00338517	0.0231456
AT4G11570	1.37706	up	9.1921e-18	6.72041e-16
AT4G11600	1.71839	up	5.6936e-27	9.7128e-25
AT4G12320	1.77143	up	3.86775e-11	1.40384e-09
AT4G12830	1.91263	up	1.30643e-18	1.06976e-16
AT4G13410	2.5994	up	6.5531e-05	0.000756192
AT4G13550	1.10443	up	3.02903e-10	9.81127e-09
AT4G13810	1.78782	up	0.00392517	0.0261492
AT4G14090	1.90987	up	0.00392538	0.0261492
AT4G14210	1.18854	up	2.2568e-16	1.43922e-14
AT4G14690	6.04184	up	1.48179e-17	1.05319e-15
AT4G15248	2.00681	up	5.30435e-09	1.41203e-07
AT4G15440	1.66566	up	0.00316481	0.0218653
AT4G15480	6.91424	up	7.72453e-46	4.39247e-43
AT4G15550	1.18913	up	2.09291e-10	6.91031e-09
AT4G15563	1.69386	up	3.64573e-08	8.38559e-07
AT4G15630	1.50027	up	4.62433e-10	1.44747e-08
AT4G15680	2.1906	up	4.08769e-05	0.000496024
AT4G15765	1.21569	up	7.27549e-07	1.31337e-05
AT4G15810	1.96508	up	5.99485e-15	3.22949e-13
AT4G16690	1.51074	up	3.66591e-16	2.28795e-14
AT4G16750	1.35279	up	3.04783e-06	4.84626e-05
AT4G16880	2.61693	up	5.72345e-15	3.0996e-13
AT4G17090	2.03593	up	7.97631e-28	1.47102e-25
AT4G17215	1.31213	up	2.72618e-05	0.000347452
AT4G17360	1.14152	up	0.000445119	0.00408978
AT4G17760	2.00291	up	0.000178124	0.00183235
AT4G17970	1.24675	up	0.00211164	0.0156112
AT4G18210	1.36397	up	0.000136763	0.00145286
AT4G18220	1.43158	up	9.41717e-09	2.38293e-07
AT4G18650	4.14691	up	3.91928e-10	1.24276e-08
AT4G18810	1.66611	up	7.14678e-22	7.86568e-20
AT4G19170	1.43487	up	0.00432394	0.0282978
AT4G19820	1.68909	up	1.00537e-06	1.7666e-05
AT4G20360	1.04829	up	1.69463e-09	4.86546e-08
AT4G20860	1.14073	up	6.90932e-14	3.34375e-12
AT4G21200	3.32261	up	8.72743e-05	0.000982724
AT4G21445	1.15322	up	3.56469e-07	6.84547e-06
AT4G21860	1.03503	up	1.91497e-12	8.11624e-11
AT4G21940	1.43067	up	0.00130964	0.0103873
AT4G22200	1.11259	up	1.92744e-07	3.92212e-06
AT4G22880	1.79229	up	0.000335044	0.00317973
AT4G22890	1.07136	up	3.31889e-15	1.84622e-13
AT4G23290	1.04652	up	0.00646619	0.0393021
AT4G23450	1.45859	up	4.6159e-06	7.0464e-05
AT4G23493	1.55928	up	0.00611602	0.0376092
AT4G23496	6.39564	up	3.71079e-07	7.10668e-06
AT4G24120	1.2081	up	0.000220754	0.00220119
AT4G24130	1.75994	up	1.31533e-15	7.63288e-14
AT4G24700	1.46512	up	4.73574e-11	1.69189e-09
AT4G24960	1.01419	up	1.47309e-07	3.04602e-06
AT4G25130	1.16262	up	4.86032e-18	3.65033e-16
AT4G25290	1.44298	up	5.67856e-16	3.47002e-14
AT4G25640	2.24606	up	6.64362e-67	8.5001e-64
AT4G25700	1.81175	up	5.08936e-25	7.13592e-23
AT4G26150	1.76639	up	1.05058e-14	5.51446e-13
AT4G26200	1.24209	up	0.0017799	0.013465
AT4G26260	1.23503	up	0.000239033	0.00236503
AT4G26530	3.06884	up	0.00313115	0.0216766
AT4G26860	1.05931	up	1.01814e-11	4.00815e-10
AT4G27030	2.44018	up	8.8923e-43	4.43986e-40
AT4G27360	2.28236	up	0.00448812	0.0291856
AT4G27410	1.25984	up	3.83295e-12	1.58514e-10
AT4G27520	1.15032	up	6.63746e-18	4.94093e-16
AT4G27560	3.3206	up	6.48582e-34	1.84405e-31
AT4G27570	2.8118	up	0.000706464	0.00610212
AT4G27657	1.96434	up	8.77269e-05	0.000986193
AT4G27820	2.05743	up	9.27108e-26	1.42698e-23
AT4G28025	1.34725	up	2.04969e-19	1.80082e-17
AT4G28110	3.68569	up	2.74578e-11	1.02384e-09
AT4G28250	1.29301	up	5.59171e-10	1.73174e-08
AT4G28510	1.0562	up	1.42817e-06	2.43634e-05
AT4G28660	1.75497	up	8.03008e-16	4.83481e-14
AT4G28740	1.55429	up	5.73574e-13	2.56368e-11
AT4G29030	1.7823	up	2.15426e-10	7.10143e-09
AT4G29110	1.54426	up	6.34508e-06	9.41234e-05
AT4G29590	2.03489	up	1.96793e-27	3.53382e-25
AT4G29930	1.82307	up	0.00123	0.00989362
AT4G30470	1.25764	up	1.91844e-14	9.81809e-13
AT4G30610	1.09004	up	1.31586e-06	2.27316e-05
AT4G30650	2.06469	up	1.66095e-05	0.00022194
AT4G31390	1.00852	up	1.27339e-11	4.95581e-10
AT4G31870	8.0071	up	8.99504e-21	8.85276e-19
AT4G32190	1.00682	up	2.09733e-11	7.98215e-10
AT4G32208	1.29766	up	9.98133e-06	0.000141894
AT4G32295	1.10111	up	0.00122126	0.00983111
AT4G32590	1.12127	up	5.37757e-13	2.40885e-11
AT4G32770	2.629	up	3.69264e-48	2.43845e-45
AT4G33010	2.15301	up	6.7101e-30	1.4613e-27
AT4G33610	2.9767	up	5.39767e-43	2.76239e-40
AT4G33660	1.9023	up	4.34833e-12	1.78744e-10
AT4G33666	1.44882	up	2.25828e-14	1.14429e-12
AT4G34060	2.11931	up	0.00212395	0.0156795
AT4G34090	1.02916	up	3.47358e-08	8.00762e-07
AT4G34138	1.46606	up	4.17673e-14	2.06526e-12
AT4G34190	1.2492	up	1.03944e-14	5.47e-13
AT4G34240	1.01563	up	4.06329e-11	1.46186e-09
AT4G34290	1.08536	up	7.50248e-05	0.00085864
AT4G34550	8.01336	up	1.02781e-10	3.50673e-09
AT4G34730	1.06779	up	2.0978e-11	7.98215e-10
AT4G34830	1.07192	up	7.10595e-09	1.84601e-07
AT4G35090	1.48041	up	6.8608e-24	8.88908e-22
AT4G35250	1.6142	up	2.06945e-27	3.68381e-25
AT4G36220	1.96239	up	2.37141e-41	1.05533e-38
AT4G36530	1.93904	up	8.7071e-31	2.04877e-28
AT4G36610	2.47213	up	2.42023e-19	2.10828e-17
AT4G37000	1.16394	up	1.77638e-09	5.05759e-08
AT4G37150	1.35975	up	7.13733e-13	3.14889e-11
AT4G37310	1.60926	up	4.83624e-16	3.00008e-14
AT4G37610	1.4308	up	1.82949e-23	2.28363e-21
AT4G37760	2.95127	up	7.13405e-80	1.46041e-76
AT4G37930	1.58663	up	4.43374e-27	7.62716e-25
AT4G38080	1.22821	up	1.38978e-05	0.000189416
AT4G38620	1.22387	up	1.16809e-09	3.47053e-08
AT4G38970	1.45685	up	2.64666e-21	2.79278e-19
AT4G39710	1.14362	up	1.73101e-09	4.94908e-08
AT4G39730	1.26781	up	3.1048e-15	1.73657e-13
AT4G39980	1.28005	up	2.99869e-16	1.89464e-14
AT5G01260	1.39928	up	5.71301e-09	1.50591e-07
AT5G01410	1.94079	up	2.2233e-36	7.34083e-34
AT5G01840	1.21007	up	0.00672	0.0405115
AT5G02120	1.35391	up	2.03659e-22	2.32911e-20
AT5G02180	1.19288	up	0.000648845	0.00569308
AT5G02270	2.70323	up	2.06824e-44	1.1443e-41
AT5G02940	1.1012	up	3.03552e-10	9.81675e-09
AT5G03190	1.2216	up	9.59159e-12	3.79053e-10
AT5G04000	4.13217	up	4.65054e-13	2.12029e-11
AT5G04140	1.23337	up	1.34764e-17	9.64597e-16
AT5G04830	1.27826	up	5.93007e-17	3.92862e-15
AT5G05200	1.25215	up	2.61643e-15	1.47551e-13
AT5G05270	4.37666	up	2.31253e-107	9.46796e-104
AT5G05390	2.09432	up	1.57326e-06	2.64853e-05
AT5G05410	2.07614	up	2.149e-20	2.04615e-18
AT5G05580	2.23214	up	6.44435e-22	7.13093e-20
AT5G06090	2.62431	up	1.54636e-08	3.7418e-07
AT5G06220	1.11023	up	4.6734e-12	1.90957e-10
AT5G06790	2.24528	up	0.000120039	0.00130085
AT5G07020	1.52159	up	4.55784e-28	8.80223e-26
AT5G07475	1.34935	up	0.00323881	0.0223088
AT5G07990	4.34577	up	9.7139e-77	1.65711e-73
AT5G08040	1.02813	up	4.73673e-09	1.27419e-07
AT5G08050	1.22862	up	1.35901e-15	7.85885e-14
AT5G08150	1.2476	up	0.00428015	0.028092
AT5G08250	2.87337	up	5.40659e-09	1.43552e-07
AT5G08640	6.55425	up	5.42146e-33	1.47977e-30
AT5G08650	1.25912	up	2.66926e-18	2.09257e-16
AT5G08710	1.71035	up	2.00792e-21	2.14084e-19
AT5G08720	1.23228	up	2.35903e-15	1.33805e-13
AT5G08740	1.38334	up	5.06192e-15	2.77066e-13
AT5G09230	1.41523	up	2.51553e-13	1.17839e-11
AT5G09520	2.79329	up	4.43356e-19	3.71965e-17
AT5G09530	2.21162	up	1.07615e-31	2.65421e-29
AT5G09590	1.096	up	2.07969e-13	9.83217e-12
AT5G09660	1.10769	up	7.81108e-11	2.73551e-09
AT5G09930	4.53023	up	1.49759e-07	3.09044e-06
AT5G09990	3.8278	up	2.43694e-05	0.000314543
AT5G10230	2.27551	up	6.06434e-10	1.86963e-08
AT5G10250	1.49309	up	1.63491e-07	3.36704e-06
AT5G10470	1.65041	up	2.94112e-27	5.14595e-25
AT5G10730	1.10682	up	1.13559e-07	2.4015e-06
AT5G11160	1.22635	up	0.000467835	0.00427356
AT5G11260	2.04109	up	2.61334e-27	4.61186e-25
AT5G11590	1.78116	up	0.00051191	0.00462254
AT5G12420	2.17862	up	2.32647e-12	9.81964e-11
AT5G13170	2.10828	up	0.000672747	0.00585785
AT5G13360	1.08845	up	1.61832e-08	3.90328e-07
AT5G13370	1.22298	up	6.41921e-13	2.84762e-11
AT5G13580	2.34705	up	5.97913e-21	6.08949e-19
AT5G13630	1.1181	up	8.81578e-16	5.27684e-14
AT5G13650	1.28491	up	3.69729e-19	3.16683e-17
AT5G13900	2.82617	up	2.3738e-12	9.9988e-11
AT5G13930	6.63688	up	2.54257e-17	1.75249e-15
AT5G14660	1.10302	up	1.45514e-09	4.2373e-08
AT5G14700	1.23955	up	0.000835624	0.00706278
AT5G14760	1.86031	up	3.04884e-22	3.42928e-20
AT5G15910	1.28196	up	2.60136e-14	1.30521e-12
AT5G15960	3.49421	up	5.15938e-07	9.62787e-06
AT5G15970	2.20928	up	4.02747e-05	0.000489587
AT5G16010	1.21487	up	5.49799e-14	2.67974e-12
AT5G16350	1.60611	up	5.03672e-07	9.42474e-06
AT5G17010	1.98169	up	7.05492e-33	1.8756e-30
AT5G17030	4.79184	up	0.00227782	0.0166295
AT5G17040	6.62472	up	3.28732e-14	1.63337e-12
AT5G17050	2.82152	up	8.56636e-65	8.7681e-62
AT5G17165	2.22941	up	5.77424e-10	1.78556e-08
AT5G17170	1.4717	up	6.56347e-24	8.55801e-22
AT5G17220	4.07199	up	1.04069e-05	0.000147127
AT5G17300	1.21009	up	6.69289e-16	4.06558e-14
AT5G17310	1.06675	up	1.16652e-14	6.06086e-13
AT5G17670	1.08507	up	7.49875e-10	2.27081e-08
AT5G17700	1.50131	up	5.55433e-12	2.23824e-10
AT5G17780	2.71944	up	2.76273e-19	2.3763e-17
AT5G17870	1.01102	up	4.60887e-10	1.44484e-08
AT5G18660	1.14082	up	1.23722e-06	2.14819e-05
AT5G18670	1.51224	up	1.31982e-25	1.95783e-23
AT5G19410	2.15418	up	0.000130018	0.00139205
AT5G19850	1.98628	up	2.10029e-25	3.07107e-23
AT5G19855	1.34501	up	1.0635e-15	6.2381e-14
AT5G20070	1.17639	up	6.25281e-15	3.35961e-13
AT5G20140	1.07018	up	3.68852e-09	1.00409e-07
AT5G20220	1.6695	up	5.9343e-21	6.07406e-19
AT5G20230	2.6711	up	7.30684e-31	1.73928e-28
AT5G20380	1.18286	up	9.4222e-14	4.52774e-12
AT5G20860	2.04374	up	0.00731171	0.0433598
AT5G21430	1.09515	up	4.84339e-13	2.20331e-11
AT5G21482	1.24514	up	4.61631e-05	0.000552957
AT5G22020	2.60928	up	1.61953e-56	1.27513e-53
AT5G22090	1.04028	up	6.6567e-07	1.21021e-05
AT5G22300	2.04212	up	7.46341e-08	1.62191e-06
AT5G22390	1.77228	up	1.45137e-18	1.16514e-16
AT5G22630	1.04487	up	4.65092e-12	1.90418e-10
AT5G23120	1.21164	up	1.14726e-17	8.24053e-16
AT5G23170	1.23078	up	0.00644579	0.0392013
AT5G23190	2.13949	up	5.07207e-13	2.29713e-11
AT5G23730	3.16558	up	3.03798e-48	2.07302e-45
AT5G24080	2.37968	up	1.51474e-06	2.56266e-05
AT5G24120	2.52293	up	1.47076e-60	1.2545e-57
AT5G24130	1.40988	up	0.00666958	0.0402871
AT5G24150	3.1458	up	2.16166e-23	2.66575e-21
AT5G24155	2.58008	up	1.72207e-12	7.34425e-11
AT5G24160	1.61192	up	0.000179438	0.00184309
AT5G24210	2.23278	up	0.00010607	0.00116544
AT5G24420	2.72924	up	5.83566e-15	3.15203e-13
AT5G24460	1.11747	up	5.10277e-11	1.81984e-09
AT5G24760	1.07901	up	1.9925e-08	4.75391e-07
AT5G24810	1.07591	up	2.23273e-10	7.33646e-09
AT5G24850	2.209	up	2.42648e-25	3.52288e-23
AT5G25120	1.00793	up	9.52101e-07	1.68166e-05
AT5G25810	1.07107	up	3.76579e-06	5.85342e-05
AT5G25890	1.03977	up	1.28101e-09	3.76775e-08
AT5G26742	1.14338	up	1.6658e-14	8.58959e-13
AT5G26820	1.52494	up	6.62853e-23	7.8891e-21
AT5G26860	1.04221	up	2.14979e-08	5.1113e-07
AT5G27290	1.31422	up	1.26232e-08	3.10962e-07
AT5G28500	1.0715	up	1.17571e-10	3.998e-09
AT5G28750	1.02684	up	3.16258e-09	8.67844e-08
AT5G34850	1.07143	up	9.36865e-16	5.56106e-14
AT5G35970	1.49318	up	8.01437e-17	5.2416e-15
AT5G36700	1.03996	up	6.45333e-11	2.28557e-09
AT5G36790	1.03728	up	7.89966e-11	2.75962e-09
AT5G36910	3.58039	up	7.50633e-95	2.19517e-91
AT5G37550	2.60116	up	1.50073e-12	6.45409e-11
AT5G38410	1.42989	up	4.51905e-18	3.42628e-16
AT5G38420	1.49976	up	5.68129e-17	3.80071e-15
AT5G38430	1.36848	up	1.45761e-14	7.53503e-13
AT5G38510	1.2856	up	2.13658e-11	8.0996e-10
AT5G38520	1.2146	up	6.72597e-14	3.26273e-12
AT5G38660	1.21404	up	1.81261e-15	1.03648e-13
AT5G38980	1.09416	up	9.01252e-07	1.59875e-05
AT5G40210	2.4797	up	0.00043213	0.00398834
AT5G40500	1.31023	up	1.18441e-05	0.000165271
AT5G40590	3.65042	up	2.88746e-12	1.20631e-10
AT5G41040	1.33361	up	2.2839e-11	8.64209e-10
AT5G41050	1.02516	up	1.18599e-05	0.000165271
AT5G41080	1.07128	up	2.49847e-11	9.41919e-10
AT5G41170	1.52483	up	0.0040483	0.0268023
AT5G41315	1.68561	up	0.00670897	0.0404653
AT5G41460	1.44012	up	9.26852e-05	0.00103455
AT5G41740	1.50139	up	0.000157715	0.00164892
AT5G42150	1.07155	up	1.79389e-06	3.00022e-05
AT5G42270	1.78625	up	4.68693e-35	1.4761e-32
AT5G42530	2.82264	up	0.00357138	0.0241765
AT5G42760	3.39762	up	9.30777e-61	8.28432e-58
AT5G43260	1.52069	up	5.24898e-12	2.11937e-10
AT5G43290	1.35803	up	0.00540864	0.0340155
AT5G43450	1.20098	up	2.31276e-06	3.79668e-05
AT5G43570	2.63274	up	0.000158203	0.0016515
AT5G43630	1.1449	up	6.92692e-18	5.13772e-16
AT5G43750	1.061	up	1.81602e-10	6.05468e-09
AT5G43840	1.80381	up	3.52015e-06	5.52615e-05
AT5G43850	1.04507	up	2.03503e-11	7.78675e-10
AT5G44050	1.99701	up	1.32494e-09	3.88024e-08
AT5G44110	2.4763	up	4.83848e-34	1.39505e-31
AT5G44550	1.09487	up	0.00145672	0.0113546
AT5G44568	2.55563	up	4.88547e-05	0.000582133
AT5G45680	1.31662	up	5.05869e-16	3.12859e-14
AT5G45960	1.13062	up	0.000305956	0.00293772
AT5G46580	1.02716	up	5.58523e-07	1.03471e-05
AT5G46800	1.63561	up	4.9145e-23	5.88331e-21
AT5G47610	1.0597	up	1.5279e-11	5.89032e-10
AT5G47650	1.17128	up	6.00756e-08	1.33675e-06
AT5G47870	1.24358	up	1.49394e-10	5.02176e-09
AT5G48300	1.30049	up	4.40079e-20	4.02181e-18
AT5G48470	1.10131	up	0.000112136	0.00122299
AT5G48880	5.10949	up	2.50203e-137	2.56096e-133
AT5G49330	3.12556	up	2.56501e-09	7.09573e-08
AT5G49480	1.04827	up	1.55343e-09	4.4979e-08
AT5G49730	2.54485	up	3.41667e-05	0.000422359
AT5G49740	2.45561	up	5.99641e-06	8.96659e-05
AT5G49970	1.00647	up	2.79216e-11	1.03924e-09
AT5G50100	2.23144	up	1.96409e-28	3.98089e-26
AT5G50240	1.25254	up	2.6732e-05	0.000341592
AT5G50600	1.33988	up	0.000999274	0.00825844
AT5G50700	1.33988	up	0.000999274	0.00825844
AT5G51010	1.16262	up	2.32954e-14	1.17748e-12
AT5G51030	4.089	up	0.00241119	0.0174415
AT5G51040	1.84956	up	1.2107e-28	2.47842e-26
AT5G51220	1.90562	up	9.84656e-14	4.72058e-12
AT5G51720	2.32608	up	1.5822e-19	1.40823e-17
AT5G52250	1.99499	up	1.08408e-29	2.33601e-27
AT5G52310	1.55118	up	1.66412e-13	7.904e-12
AT5G52420	1.49625	up	4.89896e-13	2.22365e-11
AT5G53200	2.20478	up	0.000190792	0.00193927
AT5G53970	1.00651	up	7.63685e-11	2.68154e-09
AT5G54100	1.66863	up	2.59253e-16	1.64819e-14
AT5G54130	1.31469	up	4.3385e-06	6.66767e-05
AT5G54470	1.76087	up	1.44688e-05	0.000196543
AT5G54710	2.22149	up	1.3671e-09	3.99798e-08
AT5G54770	1.03741	up	7.95663e-08	1.71633e-06
AT5G54960	1.0736	up	8.44971e-11	2.93176e-09
AT5G55570	5.10923	up	1.03399e-05	0.000146483
AT5G55620	1.30129	up	9.71348e-13	4.26705e-11
AT5G55640	1.013	up	0.000272404	0.0026466
AT5G55740	1.0542	up	9.996e-05	0.0011061
AT5G56090	2.50728	up	4.61391e-38	1.62847e-35
AT5G56850	1.08057	up	1.58728e-08	3.83627e-07
AT5G57785	1.93602	up	8.7028e-15	4.60349e-13
AT5G58120	2.38467	up	1.02071e-16	6.63332e-15
AT5G58260	1.24761	up	1.868e-12	7.93359e-11
AT5G58760	1.37775	up	1.62003e-12	6.93799e-11
AT5G58770	2.60393	up	8.73784e-16	5.24552e-14
AT5G58870	1.09597	up	1.09525e-14	5.70505e-13
AT5G58910	2.39036	up	0.00137212	0.0108047
AT5G59050	1.01901	up	0.00121651	0.00980442
AT5G59130	1.37166	up	2.85848e-10	9.28825e-09
AT5G59720	1.52122	up	0.00259362	0.0184932
AT5G59820	1.85395	up	4.03815e-11	1.45537e-09
AT5G60540	2.01207	up	4.25518e-33	1.17713e-30
AT5G61270	1.17458	up	7.48424e-09	1.93203e-07
AT5G61820	1.15253	up	5.67335e-16	3.47002e-14
AT5G62140	1.32894	up	1.86847e-09	5.28309e-08
AT5G62200	1.26262	up	6.80013e-07	1.23409e-05
AT5G62210	7.07286	up	1.33744e-42	6.51874e-40
AT5G62240	3.4107	up	4.74133e-08	1.06659e-06
AT5G62360	1.23362	up	0.000649096	0.00569308
AT5G62840	1.09247	up	0.000326965	0.00311751
AT5G63060	1.67785	up	9.29783e-05	0.00103688
AT5G64120	1.50574	up	8.45612e-10	2.55317e-08
AT5G64840	1.08907	up	2.24879e-14	1.14231e-12
AT5G64850	1.17971	up	3.05823e-11	1.12195e-09
AT5G65730	1.71505	up	2.74888e-24	3.77667e-22
AT5G65840	1.576	up	4.83646e-19	4.04111e-17
AT5G65870	1.19484	up	0.000836537	0.00706758
AT5G66400	1.07359	up	0.00728367	0.0432078
AT5G66740	3.45633	up	0.000310831	0.00297894
AT5G66760	1.42103	up	4.92152e-24	6.58486e-22
AT5G67030	1.62114	up	4.66744e-18	3.52573e-16
AT5G67370	1.68062	up	8.61851e-21	8.56454e-19
AT1G01110	-1.14731	down	0.00109718	0.00895907
AT1G01580	-3.32362	down	7.15815e-07	1.29447e-05
AT1G02570	-1.69706	down	0.00268815	0.0190149
AT1G03820	-1.39001	down	0.000785994	0.00668471
AT1G04180	-2.23365	down	8.88504e-06	0.000127998
AT1G04660	-1.30336	down	2.9402e-07	5.72681e-06
AT1G05420	-2.06165	down	0.000171352	0.0017698
AT1G05660	-1.85642	down	0.000422652	0.00390614
AT1G06080	-2.45708	down	3.08505e-09	8.48844e-08
AT1G06120	-1.6465	down	9.70719e-05	0.00107881
AT1G06260	-1.03221	down	0.00667807	0.0403146
AT1G06350	-3.26431	down	3.13364e-13	1.44926e-11
AT1G07090	-1.11326	down	3.91488e-05	0.000476749
AT1G08500	-1.8076	down	1.74601e-12	7.43088e-11
AT1G08650	-1.12978	down	7.86755e-09	2.02079e-07
AT1G09350	-2.39403	down	0.000101883	0.00112494
AT1G09570	-1.00823	down	2.43298e-09	6.74871e-08
AT1G10550	-1.1236	down	3.53189e-05	0.000435026
AT1G11000	-1.06298	down	2.94213e-06	4.70619e-05
AT1G11120	-1.44035	down	0.000111641	0.00121823
AT1G11125	-2.92946	down	0.00219781	0.0161317
AT1G11545	-1.52996	down	1.37272e-16	8.81741e-15
AT1G11740	-1.18137	down	2.66885e-06	4.30189e-05
AT1G12080	-2.02397	down	2.1974e-28	4.36728e-26
AT1G12110	-1.22931	down	2.5838e-21	2.74057e-19
AT1G12340	-1.52372	down	0.00559869	0.035017
AT1G13280	-1.3516	down	7.22346e-09	1.87416e-07
AT1G13420	-2.20496	down	2.77904e-15	1.5629e-13
AT1G13430	-1.37328	down	2.18688e-05	0.000285144
AT1G14960	-1.29379	down	4.44957e-07	8.40287e-06
AT1G15000	-1.09731	down	8.37081e-05	0.000945168
AT1G15125	-1.36065	down	0.000899608	0.00752898
AT1G15210	-1.40613	down	5.48417e-11	1.95246e-09
AT1G16160	-1.86966	down	0.000314857	0.00301188
AT1G17460	-1.05394	down	0.00621909	0.0381285
AT1G17810	-2.43958	down	4.18027e-05	0.000506657
AT1G18140	-1.81602	down	5.62895e-06	8.46037e-05
AT1G19250	-3.12039	down	0.000496231	0.00450082
AT1G19530	-1.14786	down	0.00380701	0.0254518
AT1G19540	-1.09832	down	9.37949e-09	2.37633e-07
AT1G19960	-1.46619	down	0.00600143	0.0370046
AT1G20160	-1.13871	down	1.17276e-07	2.47062e-06
AT1G20190	-1.5914	down	5.16482e-13	2.33397e-11
AT1G20620	-1.23452	down	1.60765e-17	1.13094e-15
AT1G21270	-1.03957	down	0.00577378	0.035871
AT1G22110	-1.61465	down	0.00466226	0.0301362
AT1G22500	-1.31032	down	5.28301e-15	2.88396e-13
AT1G23060	-2.15298	down	0.000670295	0.00584147
AT1G23160	-3.82614	down	0.000299265	0.00288024
AT1G24320	-1.04446	down	0.0051658	0.03276
AT1G25230	-1.34018	down	7.42001e-24	9.55315e-22
AT1G25425	-1.69952	down	0.00166319	0.0127231
AT1G26730	-1.74328	down	0.00576119	0.0358145
AT1G26960	-1.10064	down	0.000367515	0.00346063
AT1G27140	-2.73696	down	0.00141219	0.0110626
AT1G28450	-5.00835	down	0.00192382	0.0143995
AT1G29025	-1.46345	down	3.17328e-05	0.000396415
AT1G29090	-2.03091	down	8.9323e-11	3.08352e-09
AT1G30370	-1.41149	down	0.000603725	0.00534553
AT1G32450	-2.17802	down	3.13394e-49	2.21224e-46
AT1G33055	-1.09029	down	0.00021745	0.00217567
AT1G33440	-1.21131	down	0.00581247	0.0360567
AT1G35250	-2.82531	down	0.000937417	0.00781346
AT1G35330	-1.23499	down	4.25581e-06	6.55043e-05
AT1G35625	-1.3352	down	0.00186997	0.0140667
AT1G43800	-1.8889	down	2.82435e-08	6.59262e-07
AT1G44020	-4.14273	down	0.00592229	0.0365938
AT1G44160	-1.53349	down	2.00726e-07	4.05633e-06
AT1G44318	-4.47916	down	0.00180746	0.0136533
AT1G44800	-1.4433	down	2.03071e-19	1.79184e-17
AT1G45015	-1.72846	down	1.00858e-11	3.97817e-10
AT1G49130	-1.63763	down	1.19514e-05	0.000166434
AT1G51170	-1.10264	down	1.30223e-05	0.000179273
AT1G51260	-4.67604	down	0.00431813	0.0282778
AT1G52050	-1.12155	down	4.64982e-05	0.000556646
AT1G52070	-1.24873	down	5.26881e-09	1.4044e-07
AT1G52190	-1.20671	down	9.94901e-13	4.36116e-11
AT1G53690	-2.52602	down	3.37904e-05	0.000418465
AT1G53700	-1.96471	down	3.44157e-08	7.94276e-07
AT1G53830	-1.69926	down	2.20922e-13	1.03965e-11
AT1G54000	-1.09825	down	1.33645e-08	3.28432e-07
AT1G55120	-1.67475	down	1.44529e-06	2.46349e-05
AT1G58410	-1.02327	down	0.00731928	0.0433921
AT1G60050	-2.30824	down	1.57109e-05	0.000211174
AT1G61840	-2.31974	down	0.000111329	0.00121547
AT1G62280	-4.0621	down	3.83945e-06	5.94984e-05
AT1G62480	-1.1999	down	9.35045e-10	2.80664e-08
AT1G62610	-1.17529	down	9.62576e-07	1.69572e-05
AT1G62770	-2.38839	down	5.29867e-29	1.10683e-26
AT1G63380	-1.61172	down	2.82379e-05	0.000358374
AT1G63600	-2.04345	down	0.00868789	0.0498877
AT1G64640	-1.35368	down	6.3413e-13	2.82201e-11
AT1G65310	-1.70852	down	7.94555e-05	0.000905642
AT1G65970	-1.33347	down	0.00241212	0.0174421
AT1G66270	-1.14132	down	6.11031e-08	1.35666e-06
AT1G66280	-1.15784	down	6.72765e-15	3.59587e-13
AT1G66350	-1.3358	down	2.65903e-07	5.23395e-06
AT1G66460	-3.67046	down	0.00445764	0.0290243
AT1G66800	-1.54087	down	4.5444e-10	1.42901e-08
AT1G66930	-1.93423	down	0.0066402	0.0401333
AT1G67100	-2.26805	down	0.00228925	0.016707
AT1G67110	-1.23238	down	0.000145636	0.00153834
AT1G67148	-1.00231	down	0.00293092	0.0204495
AT1G67265	-2.04353	down	0.00236109	0.0171387
AT1G68360	-1.51812	down	0.00799229	0.0465728
AT1G68800	-2.79557	down	0.00687236	0.0412154
AT1G70260	-3.17775	down	4.15382e-07	7.87341e-06
AT1G70850	-2.41802	down	1.60401e-31	3.909e-29
AT1G70990	-1.15146	down	0.00121745	0.00980811
AT1G71692	-1.27345	down	0.00217801	0.0160153
AT1G72200	-1.00544	down	2.23486e-07	4.4634e-06
AT1G73066	-1.26103	down	0.00571111	0.0355572
AT1G73220	-2.03975	down	0.00304294	0.0211303
AT1G73330	-1.08601	down	1.72248e-07	3.52961e-06
AT1G73340	-1.0037	down	0.000239847	0.00237079
AT1G74420	-1.86145	down	0.00255144	0.0182624
AT1G74670	-1.4432	down	5.17018e-29	1.09112e-26
AT1G74675	-1.52738	down	0.00655878	0.0397469
AT1G75450	-1.25416	down	0.00241492	0.0174561
AT1G75780	-1.52116	down	9.82533e-09	2.47094e-07
AT1G75900	-1.23624	down	1.82549e-06	3.05058e-05
AT1G77120	-1.44101	down	4.58826e-09	1.23587e-07
AT1G77530	-2.56895	down	0.000235498	0.00233344
AT1G78130	-1.00343	down	8.82937e-05	0.000990932
AT1G80160	-1.58113	down	0.000257099	0.00251822
AT1G80240	-1.67156	down	4.36704e-10	1.37601e-08
AT1G80280	-1.39042	down	3.37291e-18	2.61541e-16
AT1G80740	-3.03404	down	0.000803708	0.00681836
AT2G02610	-1.28769	down	0.000651381	0.00570335
AT2G04500	-1.56807	down	0.00229891	0.0167655
AT2G07732	-3.95675	down	0.00520361	0.0329487
AT2G13820	-1.02894	down	2.85136e-05	0.000361426
AT2G14100	-1.03124	down	2.13275e-07	4.27616e-06
AT2G14210	-1.60075	down	8.14079e-07	1.45039e-05
AT2G14560	-4.07474	down	0.00715782	0.04262
AT2G14890	-1.61341	down	3.34063e-24	4.55907e-22
AT2G14900	-1.88683	down	6.39745e-15	3.42833e-13
AT2G15440	-1.13935	down	0.00235618	0.0171194
AT2G16060	-1.1447	down	1.4876e-05	0.000201406
AT2G16980	-1.52304	down	2.46845e-09	6.83784e-08
AT2G18360	-1.19189	down	0.00775153	0.0454936
AT2G19660	-2.21687	down	1.78923e-19	1.5856e-17
AT2G20750	-2.19336	down	3.89678e-15	2.15016e-13
AT2G21880	-1.66604	down	2.11291e-09	5.92511e-08
AT2G22122	-1.89565	down	3.13625e-13	1.44926e-11
AT2G22500	-1.27523	down	3.25029e-06	5.134e-05
AT2G22810	-2.64231	down	0.000583706	0.00519298
AT2G22930	-2.93192	down	0.00024439	0.00240988
AT2G22970	-1.09149	down	1.45634e-08	3.54491e-07
AT2G23170	-2.96101	down	5.51568e-21	5.67394e-19
AT2G23620	-1.48579	down	1.40855e-14	7.29984e-13
AT2G24300	-1.65529	down	7.06824e-10	2.15961e-08
AT2G24945	-1.02478	down	0.00560835	0.0350667
AT2G25000	-1.54162	down	2.00362e-07	4.05297e-06
AT2G25150	-1.58161	down	0.00337072	0.0230622
AT2G26370	-1.57416	down	8.74765e-05	0.000983918
AT2G28780	-2.28268	down	1.19115e-32	3.12616e-30
AT2G28860	-3.44902	down	8.09774e-21	8.08628e-19
AT2G29750	-1.08639	down	4.16009e-08	9.44346e-07
AT2G30930	-1.10719	down	1.86339e-09	5.27599e-08
AT2G31083	-2.3894	down	0.000575527	0.00513137
AT2G31900	-1.0358	down	4.36952e-07	8.26699e-06
AT2G33790	-4.87888	down	7.10394e-12	2.84589e-10
AT2G34700	-1.72073	down	0.000667378	0.00581852
AT2G35270	-1.35145	down	0.000228721	0.00227068
AT2G35750	-1.72633	down	0.000181924	0.00186302
AT2G37130	-1.68247	down	5.36171e-15	2.91914e-13
AT2G37330	-1.65452	down	0.000114054	0.00124192
AT2G38750	-1.31082	down	1.55191e-09	4.4979e-08
AT2G38760	-1.19745	down	2.35185e-08	5.55945e-07
AT2G38940	-1.1881	down	1.02445e-05	0.000145333
AT2G39040	-1.11632	down	0.000740936	0.00634898
AT2G39220	-1.26191	down	0.000749875	0.00641621
AT2G39370	-1.57767	down	0.00397245	0.0263855
AT2G41850	-1.95826	down	3.35038e-06	5.27581e-05
AT2G42060	-1.28734	down	0.00492213	0.0314878
AT2G42870	-1.21899	down	1.55847e-06	2.62797e-05
AT2G42960	-1.18158	down	1.96618e-05	0.00025884
AT2G42990	-1.99716	down	0.00397707	0.0264076
AT2G43050	-1.55284	down	2.378e-18	1.87954e-16
AT2G44740	-1.30793	down	0.000331802	0.00315482
AT2G44840	-6.01868	down	2.10452e-05	0.000275634
AT2G44850	-1.00846	down	0.000886926	0.007435
AT2G44910	-2.24721	down	0.00304062	0.0211214
AT2G45050	-1.38205	down	1.13892e-07	2.40607e-06
AT2G46660	-1.13923	down	0.000647758	0.00568866
AT2G46990	-2.13092	down	0.000165374	0.00171846
AT2G47780	-1.67667	down	0.00261227	0.0185938
AT2G48080	-1.44936	down	0.000380188	0.0035603
AT3G01260	-2.67887	down	5.59757e-16	3.44108e-14
AT3G01310	-1.00644	down	1.36604e-06	2.34206e-05
AT3G02550	-1.45548	down	3.72604e-08	8.55109e-07
AT3G02620	-1.5411	down	1.47756e-26	2.45911e-24
AT3G02670	-4.00011	down	7.94574e-07	1.42183e-05
AT3G03500	-1.32442	down	0.000713222	0.00615012
AT3G05150	-1.79075	down	7.25731e-15	3.86887e-13
AT3G05155	-2.00476	down	3.66872e-10	1.16982e-08
AT3G05950	-3.0291	down	0.00358363	0.024232
AT3G06460	-1.41906	down	0.00131369	0.0104073
AT3G07010	-1.37476	down	1.32182e-18	1.07377e-16
AT3G07990	-1.18691	down	4.20635e-06	6.47918e-05
AT3G08030	-1.21333	down	2.55084e-11	9.5695e-10
AT3G08860	-1.35534	down	0.00651502	0.0395519
AT3G09940	-1.12182	down	3.68586e-06	5.74663e-05
AT3G10190	-1.08245	down	0.000201503	0.00203802
AT3G11520	-1.02593	down	0.00254755	0.0182474
AT3G12240	-3.10365	down	0.00166304	0.0127231
AT3G12610	-1.59718	down	1.31718e-18	1.07377e-16
AT3G12710	-1.65929	down	5.04164e-18	3.76669e-16
AT3G13404	-1.3509	down	0.00012859	0.00137893
AT3G13650	-1.56136	down	1.10365e-08	2.74853e-07
AT3G13900	-2.52018	down	0.000769615	0.00656449
AT3G14210	-1.12246	down	0.000200026	0.0020261
AT3G14370	-3.17774	down	2.08057e-18	1.65083e-16
AT3G15540	-2.54052	down	5.38825e-06	8.11648e-05
AT3G18000	-1.01715	down	6.55443e-07	1.1948e-05
AT3G18200	-1.49547	down	3.31257e-12	1.37828e-10
AT3G19430	-1.84214	down	3.69331e-05	0.000452188
AT3G20130	-1.5908	down	1.85143e-11	7.12417e-10
AT3G20395	-1.05329	down	9.07922e-07	1.60779e-05
AT3G20460	-1.07065	down	0.00546951	0.0343455
AT3G20470	-1.18464	down	3.29797e-06	5.20529e-05
AT3G20935	-1.08546	down	0.00493321	0.0315488
AT3G20940	-3.02747	down	1.00253e-26	1.6961e-24
AT3G21330	-1.66218	down	0.000109959	0.0012018
AT3G23635	-2.88533	down	0.00558411	0.0349472
AT3G23740	-1.14592	down	0.00733654	0.0434819
AT3G23800	-1.05004	down	4.58568e-05	0.000549933
AT3G24450	-1.84794	down	3.5608e-06	5.57714e-05
AT3G24715	-1.08745	down	2.00007e-07	4.0498e-06
AT3G25290	-1.14342	down	1.40743e-06	2.40898e-05
AT3G25780	-1.26739	down	3.17654e-05	0.000396505
AT3G25790	-1.29548	down	0.000316517	0.00302635
AT3G26610	-1.16222	down	0.00823892	0.0477246
AT3G27510	-1.22272	down	0.000864529	0.00727106
AT3G27970	-2.66005	down	0.00788618	0.0461198
AT3G28180	-1.28013	down	4.03143e-12	1.66386e-10
AT3G28340	-1.24483	down	0.000276502	0.00268386
AT3G29250	-1.45505	down	2.16101e-13	1.01931e-11
AT3G29370	-1.33882	down	2.11748e-05	0.0002768
AT3G29970	-5.24461	down	3.58756e-06	5.61046e-05
AT3G42800	-1.33421	down	0.000147115	0.00155077
AT3G43190	-1.3752	down	0.000151273	0.0015905
AT3G43270	-1.23851	down	9.13206e-06	0.000131096
AT3G43960	-1.1181	down	6.94607e-06	0.000102224
AT3G45650	-1.20163	down	9.17118e-11	3.15535e-09
AT3G45700	-1.4318	down	1.38843e-09	4.05458e-08
AT3G45960	-2.11895	down	0.00725137	0.0430644
AT3G47010	-1.04523	down	9.09272e-05	0.0010177
AT3G47220	-1.07514	down	0.00755657	0.0445537
AT3G47380	-3.80285	down	0.00482748	0.0309791
AT3G48260	-1.13339	down	3.31093e-05	0.000411026
AT3G48940	-1.62059	down	0.000215879	0.00216206
AT3G50120	-2.01605	down	0.000211394	0.00212234
AT3G50130	-1.85048	down	0.000754194	0.0064437
AT3G50140	-1.28776	down	0.00644078	0.0391825
AT3G50330	-4.57597	down	0.00165563	0.0126795
AT3G50740	-1.20865	down	1.84341e-15	1.05115e-13
AT3G52561	-1.75905	down	0.00441194	0.0287633
AT3G53210	-1.35794	down	0.00402318	0.0266619
AT3G53250	-2.06117	down	1.22668e-07	2.56763e-06
AT3G54000	-1.00778	down	0.00215812	0.0158974
AT3G54400	-1.33494	down	1.31621e-15	7.63288e-14
AT3G54770	-1.2347	down	3.20806e-06	5.07513e-05
AT3G55310	-1.48951	down	3.04918e-06	4.84626e-05
AT3G55500	-1.0291	down	9.56331e-06	0.000136711
AT3G55840	-1.17783	down	0.000369184	0.00347314
AT3G59010	-1.19528	down	0.000170772	0.00176649
AT3G59370	-2.51878	down	2.84889e-11	1.05362e-09
AT3G60390	-1.40362	down	8.81828e-08	1.8863e-06
AT3G61680	-1.21053	down	0.0013612	0.0107297
AT3G62070	-1.39654	down	0.00129773	0.0103088
AT3G63470	-1.33405	down	2.21226e-06	3.64925e-05
AT4G00910	-3.04058	down	3.21973e-10	1.03147e-08
AT4G01140	-1.80648	down	0.000115337	0.00125455
AT4G01200	-1.46303	down	0.008568	0.0492961
AT4G01335	-2.11294	down	0.0025091	0.0180097
AT4G01410	-1.28379	down	1.64744e-05	0.000220279
AT4G01430	-1.63863	down	7.34401e-07	1.32341e-05
AT4G02290	-1.79242	down	6.89352e-11	2.43726e-09
AT4G03480	-2.03735	down	0.00805736	0.046832
AT4G04745	-1.13508	down	0.000890704	0.00746035
AT4G08620	-1.69856	down	0.000707271	0.00610652
AT4G10150	-1.41266	down	0.00272876	0.0192304
AT4G10160	-5.36422	down	2.78393e-06	4.4733e-05
AT4G10270	-1.70105	down	0.00614837	0.0377401
AT4G11190	-1.60955	down	2.72924e-08	6.39247e-07
AT4G11210	-1.1696	down	1.00795e-06	1.76963e-05
AT4G11230	-1.28224	down	0.000595275	0.00527984
AT4G11280	-1.2581	down	0.000101024	0.00111666
AT4G11320	-1.76889	down	1.14153e-22	1.32024e-20
AT4G12050	-1.45886	down	9.54713e-05	0.00106217
AT4G12510	-1.86987	down	2.91387e-20	2.68693e-18
AT4G12520	-1.9062	down	5.20791e-21	5.3844e-19
AT4G12545	-1.78746	down	1.32253e-20	1.27705e-18
AT4G13310	-1.18501	down	0.000593965	0.0052728
AT4G13840	-1.35826	down	3.2443e-08	7.50441e-07
AT4G13860	-1.25249	down	8.83337e-07	1.56833e-05
AT4G14130	-1.85839	down	0.000329483	0.00313568
AT4G15290	-1.90401	down	2.77472e-07	5.44595e-06
AT4G15330	-1.04747	down	1.12757e-08	2.79736e-07
AT4G15390	-1.68299	down	5.33072e-26	8.39424e-24
AT4G15393	-2.01692	down	1.27951e-07	2.67002e-06
AT4G15740	-1.075	down	0.00579746	0.0359963
AT4G17220	-1.03466	down	0.00103	0.00848154
AT4G17480	-1.06324	down	0.00105881	0.0086769
AT4G17490	-1.35852	down	1.54436e-05	0.000208265
AT4G18510	-1.21014	down	0.00484525	0.0310737
AT4G18970	-1.18862	down	2.05459e-07	4.13972e-06
AT4G19030	-1.14611	down	5.14695e-06	7.77588e-05
AT4G19690	-2.84672	down	0.00254666	0.0182474
AT4G21745	-1.35924	down	0.00444342	0.0289501
AT4G21830	-2.35	down	2.69601e-11	1.00896e-09
AT4G21850	-2.58032	down	9.3459e-41	3.90449e-38
AT4G21903	-1.7492	down	3.33946e-07	6.44925e-06
AT4G22210	-3.24668	down	9.85518e-07	1.73321e-05
AT4G22212	-2.34758	down	1.70357e-05	0.000227044
AT4G22214	-3.2769	down	0.000160541	0.00167137
AT4G22610	-2.30698	down	4.71205e-12	1.9177e-10
AT4G23030	-2.3311	down	3.38887e-10	1.08396e-08
AT4G23560	-2.07027	down	2.28337e-05	0.000296029
AT4G23870	-1.58547	down	8.13772e-09	2.08234e-07
AT4G24110	-1.35929	down	0.00513438	0.0326011
AT4G24275	-1.36904	down	2.59436e-06	4.20167e-05
AT4G25220	-1.08475	down	4.68131e-07	8.80801e-06
AT4G25250	-2.23737	down	0.000986225	0.00816708
AT4G25260	-1.0663	down	3.58184e-05	0.000440913
AT4G25420	-2.64939	down	1.37739e-08	3.36875e-07
AT4G26320	-1.74993	down	9.12974e-06	0.000131096
AT4G27260	-1.15854	down	4.58003e-10	1.438e-08
AT4G27440	-1.71992	down	1.0602e-25	1.59584e-23
AT4G27450	-1.09213	down	1.34701e-11	5.23236e-10
AT4G27460	-2.58297	down	7.50823e-09	1.93334e-07
AT4G29190	-1.03331	down	0.000283632	0.00274397
AT4G29360	-1.01883	down	0.00241778	0.0174707
AT4G29450	-2.44914	down	0.000184765	0.00188927
AT4G29690	-1.70547	down	4.33617e-05	0.000523074
AT4G29700	-1.13335	down	1.17301e-06	2.04712e-05
AT4G29780	-1.10832	down	3.60324e-05	0.000443281
AT4G30110	-1.35828	down	0.00565942	0.0353321
AT4G30290	-2.17564	down	9.44683e-22	1.02865e-19
AT4G30410	-1.3173	down	1.43984e-07	2.98029e-06
AT4G31650	-1.03364	down	1.67834e-05	0.000223826
AT4G31910	-1.01225	down	2.50704e-07	4.95861e-06
AT4G31940	-5.23846	down	0.000985134	0.00816197
AT4G32280	-1.91466	down	0.00358432	0.024232
AT4G33120	-1.87605	down	1.57247e-33	4.40959e-31
AT4G33790	-3.06625	down	3.90732e-10	1.24203e-08
AT4G33970	-1.46734	down	0.00658151	0.0398374
AT4G34790	-1.86031	down	0.00395604	0.0263106
AT4G35720	-2.28654	down	0.000180094	0.0018489
AT4G36930	-1.33221	down	3.081e-05	0.000386986
AT4G37220	-1.09993	down	2.83102e-07	5.54051e-06
AT4G37390	-1.28915	down	2.89262e-07	5.64488e-06
AT4G37400	-1.69838	down	1.06915e-05	0.000150696
AT4G37580	-1.16863	down	0.00264243	0.0187628
AT4G37700	-1.31375	down	8.92809e-05	0.000999819
AT4G37850	-1.93689	down	6.08482e-11	2.16254e-09
AT4G37870	-1.52686	down	1.00472e-25	1.52352e-23
AT4G37950	-5.41222	down	0.00027079	0.00263592
AT4G38340	-1.28078	down	0.00605401	0.0372632
AT4G39410	-2.21438	down	0.00756561	0.044583
AT4G39675	-1.28149	down	1.84277e-08	4.41209e-07
AT5G01330	-2.07637	down	6.37184e-07	1.16463e-05
AT5G01700	-1.13271	down	0.000115326	0.00125455
AT5G02020	-1.43581	down	2.93807e-11	1.07981e-09
AT5G02580	-1.84217	down	0.00468743	0.0302702
AT5G02760	-1.41169	down	0.00637876	0.0388806
AT5G03150	-1.4253	down	4.11589e-18	3.13221e-16
AT5G04120	-3.5228	down	0.00117335	0.00951652
AT5G04180	-2.95494	down	0.0037021	0.0248559
AT5G05290	-2.07501	down	0.000499615	0.0045295
AT5G05480	-1.12435	down	7.48375e-06	0.000109194
AT5G05965	-1.4387	down	0.0055579	0.0348258
AT5G06720	-2.60002	down	5.88739e-06	8.81644e-05
AT5G07010	-2.64722	down	0.000793023	0.00673889
AT5G07030	-1.0268	down	1.18587e-05	0.000165271
AT5G09978	-2.23068	down	6.30117e-11	2.23555e-09
AT5G10430	-2.62954	down	6.00388e-10	1.85378e-08
AT5G11540	-1.27029	down	1.2279e-05	0.000170185
AT5G12940	-2.44175	down	7.38901e-06	0.000107966
AT5G12960	-1.2552	down	4.76986e-06	7.25976e-05
AT5G13700	-1.14703	down	0.00584111	0.0361904
AT5G14180	-2.18246	down	1.05235e-07	2.2324e-06
AT5G14780	-1.4026	down	3.64332e-17	2.48608e-15
AT5G14920	-1.19504	down	3.18608e-08	7.38645e-07
AT5G15130	-1.14481	down	6.19683e-05	0.000719134
AT5G15150	-1.86218	down	5.50015e-10	1.70855e-08
AT5G15230	-1.35338	down	4.24093e-19	3.58231e-17
AT5G15580	-1.44233	down	3.17412e-16	1.9993e-14
AT5G15830	-1.23582	down	1.43189e-07	2.96682e-06
AT5G16170	-1.86871	down	0.00706675	0.04219
AT5G18010	-1.26167	down	0.00315737	0.0218212
AT5G18080	-1.09811	down	0.0020315	0.015106
AT5G18860	-1.1555	down	3.6148e-12	1.49801e-10
AT5G19040	-1.20624	down	0.00010434	0.00114774
AT5G19110	-2.66017	down	0.00519054	0.0328862
AT5G19810	-1.62112	down	0.00657103	0.0398039
AT5G19890	-1.29311	down	5.14919e-05	0.000608878
AT5G20550	-1.35794	down	1.85767e-05	0.000245796
AT5G20710	-1.94852	down	1.27561e-12	5.53244e-11
AT5G22310	-1.10322	down	3.62614e-05	0.000445563
AT5G22355	-1.05178	down	0.000660145	0.00576037
AT5G22460	-1.13601	down	0.00332741	0.0228039
AT5G22500	-2.45493	down	0.00271006	0.0191434
AT5G22580	-1.39253	down	1.50934e-06	2.55565e-05
AT5G23220	-1.54534	down	2.27294e-09	6.32193e-08
AT5G23830	-1.23645	down	1.31932e-09	3.87387e-08
AT5G23840	-1.64466	down	1.68275e-15	9.69285e-14
AT5G23870	-1.11451	down	3.22304e-05	0.000401821
AT5G24100	-1.96778	down	1.28478e-06	2.22135e-05
AT5G28300	-1.20999	down	2.28406e-07	4.54392e-06
AT5G35525	-1.33916	down	2.51135e-07	4.96234e-06
AT5G35940	-2.50873	down	1.24288e-36	4.17099e-34
AT5G36180	-1.11194	down	8.08416e-07	1.44407e-05
AT5G37950	-2.47833	down	4.37883e-08	9.88302e-07
AT5G38100	-1.63818	down	1.48468e-07	3.06689e-06
AT5G38550	-1.10074	down	0.0037224	0.0249595
AT5G38970	-1.60839	down	5.33873e-09	1.41934e-07
AT5G39020	-1.12897	down	0.00720108	0.0428153
AT5G39130	-1.46615	down	0.00243276	0.0175603
AT5G39670	-2.53272	down	0.00521302	0.0329879
AT5G39865	-1.49644	down	4.92261e-05	0.000585876
AT5G40450	-1.0031	down	3.77393e-18	2.88269e-16
AT5G40730	-1.12919	down	8.90427e-10	2.67664e-08
AT5G40780	-1.1966	down	3.97127e-06	6.14482e-05
AT5G41260	-1.16302	down	5.25185e-16	3.23827e-14
AT5G41900	-1.12833	down	0.00129527	0.0102932
AT5G42500	-1.34346	down	1.37268e-07	2.84992e-06
AT5G42580	-1.7256	down	2.35961e-15	1.33805e-13
AT5G42590	-1.90571	down	1.64297e-23	2.06338e-21
AT5G42600	-2.64541	down	1.58977e-47	9.8619e-45
AT5G42630	-1.86927	down	0.00566244	0.0353402
AT5G44120	-2.16341	down	0.00689518	0.0413206
AT5G44440	-3.59677	down	0.000122227	0.00132107
AT5G44460	-1.08853	down	0.00344374	0.0234677
AT5G45210	-1.52999	down	0.00681656	0.0409334
AT5G45340	-1.07203	down	4.75088e-05	0.000567417
AT5G46330	-1.47813	down	2.92826e-07	5.70899e-06
AT5G46890	-3.03511	down	1.42288e-43	7.46865e-41
AT5G46900	-2.71558	down	3.83258e-34	1.12081e-31
AT5G47450	-1.45868	down	0.000219546	0.00219236
AT5G47590	-1.15743	down	0.00142148	0.011115
AT5G47950	-1.12026	down	7.10115e-09	1.84601e-07
AT5G47990	-1.23501	down	4.59385e-14	2.26059e-12
AT5G48000	-1.36721	down	2.11562e-12	8.94811e-11
AT5G48010	-1.62775	down	2.39865e-14	1.20943e-12
AT5G50335	-1.83528	down	0.00383125	0.0256055
AT5G51210	-2.42509	down	0.000486003	0.00441196
AT5G51790	-1.42614	down	2.55227e-05	0.000327613
AT5G52790	-1.63206	down	4.08868e-13	1.86829e-11
AT5G53250	-1.98058	down	3.71712e-18	2.84993e-16
AT5G53830	-1.03705	down	0.000881917	0.0074021
AT5G54190	-4.77731	down	8.10017e-20	7.3371e-18
AT5G54530	-1.28264	down	0.000209814	0.00211061
AT5G56320	-1.34774	down	1.06962e-05	0.000150696
AT5G56540	-1.09663	down	0.000147492	0.00155314
AT5G57190	-1.41858	down	0.00263114	0.0186956
AT5G57240	-2.37546	down	2.11797e-17	1.47976e-15
AT5G57480	-1.16396	down	5.49767e-06	8.26913e-05
AT5G59080	-1.15047	down	2.60727e-05	0.000334211
AT5G60060	-1.14872	down	0.00207279	0.0153851
AT5G60660	-1.5881	down	7.56197e-23	8.94804e-21
AT5G62170	-1.35668	down	2.51191e-05	0.000322998
AT5G62340	-2.63804	down	1.9953e-06	3.32079e-05
AT5G63600	-1.28633	down	3.50608e-21	3.68067e-19
AT5G63650	-2.09214	down	1.25958e-10	4.26903e-09
AT5G63810	-1.26761	down	7.28865e-09	1.8863e-07
AT5G64900	-2.6499	down	0.00106585	0.00872757
AT5G65390	-1.70669	down	3.49711e-17	2.39429e-15
AT5G65800	-2.9608	down	2.59117e-10	8.44648e-09
AT5G66260	-5.03507	down	0.000254691	0.00249702
AT5G66330	-1.13949	down	0.000158289	0.00165155
AT5G66590	-1.01692	down	0.000718138	0.00617949
AT5G67020	-2.04155	down	1.89475e-08	4.53123e-07
AT5G67060	-2.40717	down	1.93418e-07	3.93193e-06
