# Supplementary material for: Functional evolution and rewiring of the UVR8–BES1/BIM1 module underpin the refinement of UV-B responses during plant terrestrialization
Source: Plant Commun. 2026 Apr 3;7(6):101842. doi: 10.1016/j.xplc.2026.101842 (PMC13261680; doi:10.1016/j.xplc.2026.101842)
Supplement: Supplemental Table 2. GO enrichment analysis of UV-B-responsive DEGs [file mmc3.xlsx]

## Sheet: Cr_UVB_GO
Category	ID	Description	GeneRatio	BgRatio	RichFactor	FoldEnrichment	zScore	pvalue	p.adjust	qvalue	geneID	Count
CC	GO:0009526	plastid envelope	96/830	420/5732	0.228571	1.57852	5.06736	1.19e-06	0.000559752	0.000546589	Cre16.g660050/Cre11.g467644/Cre10.g465550/Cre02.g098850/Cre14.g624201/Cre06.g311000/Cre07.g319340/Cre07.g319300/Cre08.g379350/Cre14.g613300/Cre09.g387060/Cre02.g095106/Cre04.g220350/Cre08.g363874/Cre02.g087700/Cre03.g162450/Cre09.g394436/Cre12.g526700/Cre16.g669525/Cre10.g421750/Cre01.g061077/Cre14.g615900/Cre12.g547300/Cre03.g206800/Cre14.g611450/Cre13.g585301/Cre05.g241950/Cre06.g251150/Cre17.g…	96
MF	GO:0016491	oxidoreductase activity	104/733	457/4947	0.227571	1.53587	5.0145	1.33e-06	0.000749541	0.00073034	Cre17.g713700/Cre10.g447767/Cre12.g549650/Cre17.g746997/Cre01.g045700/Cre03.g163950/Cre02.g098850/Cre14.g630859/Cre07.g337700/Cre14.g624201/Cre03.g199800/Cre09.g395950/Cre06.g287750/Cre13.g578750/Cre12.g485150/Cre07.g354350/Cre12.g539900/Cre16.g687950/Cre12.g554953/Cre09.g388800/Cre05.g232150/Cre03.g207550/Cre07.g357157/Cre12.g500150/Cre02.g091200/Cre17.g725550/Cre17.g696600/Cre16.g687350/Cre09.g…	104
BP	GO:0080167	response to karrikin	20/798	47/5553	0.425532	2.96113	5.53079	2.34e-06	0.00763359	0.00763359	Cre03.g207550/Cre04.g224150/Cre09.g400750/Cre07.g355650/Cre10.g458450/Cre12.g551950/Cre16.g673001/Cre06.g277450/Cre13.g569850/Cre03.g207800/Cre08.g372100/Cre06.g310500/Cre06.g278202/Cre08.g381600/Cre01.g009101/Cre03.g197750/Cre09.g394325/Cre08.g384650/Cre14.g626750/Cre12.g507051	20
CC	GO:0009941	chloroplast envelope	77/830	322/5732	0.23913	1.65144	4.95076	2.48e-06	0.000582347	0.000568652	Cre16.g660050/Cre11.g467644/Cre10.g465550/Cre02.g098850/Cre14.g624201/Cre06.g311000/Cre07.g319340/Cre07.g319300/Cre08.g379350/Cre14.g613300/Cre02.g095106/Cre04.g220350/Cre08.g363874/Cre03.g162450/Cre09.g394436/Cre12.g526700/Cre16.g669525/Cre10.g421750/Cre01.g061077/Cre14.g615900/Cre12.g547300/Cre03.g206800/Cre13.g585301/Cre05.g241950/Cre17.g727700/Cre16.g650200/Cre02.g143667/Cre16.g663900/Cre16.g…	77
BP	GO:0044282	small molecule catabolic process	46/798	172/5553	0.267442	1.86103	4.69898	1.18e-05	0.019231	0.019231	Cre17.g713700/Cre03.g163950/Cre01.g012600/Cre13.g578750/Cre12.g485150/Cre06.g278098/Cre11.g474800/Cre12.g539900/Cre16.g687950/Cre12.g554953/Cre10.g446250/Cre10.g423550/Cre07.g357157/Cre12.g500150/Cre02.g091200/Cre08.g385400/Cre10.g426152/Cre02.g146050/Cre16.g687350/Cre03.g182800/Cre16.g695100/Cre17.g732802/Cre02.g081300/Cre11.g467758/Cre16.g695050/Cre01.g029250/Cre17.g732300/Cre06.g311050/Cre04.g…	46
CC	GO:0042170	plastid membrane	57/830	228/5732	0.25	1.72651	4.60612	1.32e-05	0.00206966	0.00202099	Cre16.g660050/Cre08.g379350/Cre09.g387060/Cre02.g087700/Cre12.g526700/Cre10.g421750/Cre01.g061077/Cre14.g611450/Cre13.g585301/Cre05.g241950/Cre06.g251150/Cre02.g143667/Cre06.g273700/Cre01.g036350/Cre07.g339750/Cre10.g458450/Cre16.g650050/Cre07.g325500/Cre12.g551950/Cre17.g702150/Cre12.g515950/Cre03.g144164/Cre08.g362900/Cre16.g673001/Cre17.g721700/Cre09.g395050/Cre12.g510850/Cre01.g030900/Cre04.g…	57
BP	GO:0042537	benzene-containing compound metabolic process	9/798	14/5553	0.642857	4.47342	5.33035	2.54e-05	0.0276458	0.0276458	Cre17.g713700/Cre02.g091200/Cre17.g732802/Cre01.g029250/Cre03.g177100/Cre03.g177053/Cre12.g500900/Cre13.g576400/Cre03.g181400	9
MF	GO:0016627	oxidoreductase activity, acting on the CH-CH group of donors	20/733	53/4947	0.377358	2.54678	4.72136	3.22e-05	0.00909307	0.00886013	Cre06.g287750/Cre13.g578750/Cre07.g354350/Cre17.g696600/Cre16.g687350/Cre16.g695100/Cre05.g232002/Cre06.g296400/Cre17.g723650/Cre14.g626400/Cre06.g278350/Cre02.g076800/Cre12.g509650/Cre13.g567100/Cre16.g656300/Cre07.g314150/Cre12.g486900/Cre14.g627850/Cre14.g627950/Cre03.g210513	20
BP	GO:0016054	organic acid catabolic process	34/798	121/5553	0.280992	1.95532	4.35225	5.55e-05	0.034636	0.034636	Cre17.g713700/Cre03.g163950/Cre06.g278098/Cre11.g474800/Cre12.g539900/Cre16.g687950/Cre12.g554953/Cre10.g446250/Cre10.g423550/Cre02.g091200/Cre08.g385400/Cre10.g426152/Cre02.g146050/Cre16.g687350/Cre03.g182800/Cre16.g695100/Cre17.g732802/Cre02.g081300/Cre11.g467758/Cre16.g695050/Cre01.g029250/Cre06.g311050/Cre04.g214500/Cre16.g648350/Cre05.g232002/Cre06.g263602/Cre06.g263600/Cre06.g296400/Cre12.g…	34
BP	GO:0046395	carboxylic acid catabolic process	34/798	121/5553	0.280992	1.95532	4.35225	5.55e-05	0.034636	0.034636	Cre17.g713700/Cre03.g163950/Cre06.g278098/Cre11.g474800/Cre12.g539900/Cre16.g687950/Cre12.g554953/Cre10.g446250/Cre10.g423550/Cre02.g091200/Cre08.g385400/Cre10.g426152/Cre02.g146050/Cre16.g687350/Cre03.g182800/Cre16.g695100/Cre17.g732802/Cre02.g081300/Cre11.g467758/Cre16.g695050/Cre01.g029250/Cre06.g311050/Cre04.g214500/Cre16.g648350/Cre05.g232002/Cre06.g263602/Cre06.g263600/Cre06.g296400/Cre12.g…	34
BP	GO:0006767	water-soluble vitamin metabolic process	21/798	61/5553	0.344262	2.3956	4.48964	6.37e-05	0.034636	0.034636	Cre02.g081350/Cre06.g278098/Cre12.g539900/Cre14.g630376/Cre07.g331550/Cre16.g650200/Cre06.g250902/Cre09.g393900/Cre07.g347850/Cre17.g733650/Cre01.g040050/Cre16.g672800/Cre15.g643550/Cre06.g255350/Cre14.g620350/Cre08.g378200/Cre13.g582201/Cre03.g167051/Cre03.g181400/Cre06.g278202/Cre13.g588150	21
BP	GO:0006766	vitamin metabolic process	28/798	94/5553	0.297872	2.07279	4.29707	8.2e-05	0.0382428	0.0382428	Cre07.g354350/Cre02.g081350/Cre06.g278098/Cre12.g539900/Cre12.g500150/Cre14.g630376/Cre12.g483550/Cre07.g331550/Cre09.g414000/Cre14.g626400/Cre16.g650200/Cre06.g250902/Cre09.g393900/Cre07.g347850/Cre17.g733650/Cre02.g084300/Cre01.g040050/Cre16.g672800/Cre15.g643550/Cre06.g255350/Cre01.g030900/Cre14.g620350/Cre08.g378200/Cre13.g582201/Cre03.g167051/Cre03.g181400/Cre06.g278202/Cre13.g588150	28
BP	GO:0042440	pigment metabolic process	32/798	117/5553	0.273504	1.90322	4.0448	0.000159826	0.0651889	0.0651889	Cre12.g554953/Cre03.g160600/Cre01.g029250/Cre02.g113850/Cre07.g331550/Cre11.g467753/Cre03.g209281/Cre05.g246377/Cre02.g095092/Cre06.g267600/Cre16.g663900/Cre04.g214100/Cre07.g315400/Cre07.g339750/Cre02.g076300/Cre12.g509650/Cre03.g194450/Cre17.g727650/Cre07.g314150/Cre16.g678437/Cre10.g450550/Cre13.g562850/Cre13.g570400/Cre04.g223300/Cre06.g286050/Cre06.g310500/Cre01.g053850/Cre10.g429800/Cre09.g…	32
BP	GO:0042364	water-soluble vitamin biosynthetic process	17/798	48/5553	0.354167	2.46452	4.17435	0.000212772	0.0711999	0.0711999	Cre12.g539900/Cre14.g630376/Cre07.g331550/Cre09.g393900/Cre07.g347850/Cre17.g733650/Cre01.g040050/Cre16.g672800/Cre15.g643550/Cre06.g255350/Cre14.g620350/Cre08.g378200/Cre13.g582201/Cre03.g167051/Cre03.g181400/Cre06.g278202/Cre13.g588150	17
BP	GO:0010218	response to far red light	8/798	14/5553	0.571429	3.97637	4.56758	0.000236067	0.0711999	0.0711999	Cre13.g602700/Cre02.g110750/Cre06.g310500/Cre13.g580300/Cre01.g053850/Cre09.g394325/Cre08.g384650/Cre14.g626750	8
BP	GO:0071489	cellular response to red or far red light	7/798	11/5553	0.636364	4.42823	4.66212	0.000240024	0.0711999	0.0711999	Cre10.g423700/Cre07.g325734/Cre13.g602700/Cre06.g310500/Cre09.g394325/Cre08.g384650/Cre14.g626750	7
BP	GO:0032787	monocarboxylic acid metabolic process	63/798	294/5553	0.214286	1.49114	3.54468	0.000489829	0.133193	0.133193	Cre03.g167850/Cre03.g163950/Cre07.g337700/Cre12.g485150/Cre07.g354350/Cre06.g278098/Cre12.g539900/Cre16.g687950/Cre10.g446250/Cre07.g357157/Cre12.g500150/Cre02.g091200/Cre08.g385400/Cre02.g146050/Cre16.g687350/Cre03.g182800/Cre10.g425200/Cre16.g695100/Cre17.g732802/Cre02.g081300/Cre11.g467758/Cre16.g695050/Cre01.g029250/Cre06.g311050/Cre04.g214500/Cre06.g286700/Cre05.g232002/Cre06.g263602/Cre06.g…	63
MF	GO:0022857	transmembrane transporter activity	90/733	441/4947	0.204082	1.37734	3.46251	0.000535087	0.0707907	0.0689773	Cre01.g034850/Cre06.g311000/Cre08.g360550/Cre08.g379350/Cre15.g639150/Cre16.g688850/Cre09.g387060/Cre09.g399912/Cre10.g435650/Cre06.g284150/Cre04.g220350/Cre03.g162450/Cre03.g191350/Cre09.g394436/Cre12.g519500/Cre13.g585400/Cre13.g571500/Cre10.g421750/Cre09.g409750/Cre06.g271800/Cre06.g281900/Cre14.g615900/Cre12.g547300/Cre14.g610450/Cre09.g410100/Cre16.g667451/Cre06.g275000/Cre03.g206800/Cre04.g…	90
CC	GO:0009579	thylakoid	59/830	271/5732	0.217712	1.50353	3.49412	0.000593886	0.0697817	0.0681407	Cre09.g387060/Cre02.g087700/Cre06.g265850/Cre04.g214500/Cre01.g061077/Cre01.g066552/Cre14.g611450/Cre07.g331550/Cre06.g251150/Cre02.g143667/Cre06.g273700/Cre09.g397250/Cre07.g339750/Cre10.g458450/Cre16.g650050/Cre12.g551950/Cre17.g702150/Cre01.g014350/Cre12.g515950/Cre07.g325734/Cre12.g509650/Cre12.g509050/Cre08.g362900/Cre17.g721700/Cre12.g510850/Cre04.g225050/Cre16.g664450/Cre17.g720050/Cre16.g…	59
MF	GO:0015144	carbohydrate transmembrane transporter activity	7/733	12/4947	0.583333	3.9369	4.24784	0.000610881	0.0707907	0.0689773	Cre08.g379350/Cre06.g271800/Cre06.g275000/Cre03.g206800/Cre10.g421650/Cre06.g263850/Cre08.g379550	7
MF	GO:0008509	monoatomic anion transmembrane transporter activity	32/733	122/4947	0.262295	1.77022	3.59236	0.000626467	0.0707907	0.0689773	Cre06.g311000/Cre08.g379350/Cre16.g688850/Cre09.g387060/Cre10.g435650/Cre03.g162450/Cre13.g571500/Cre10.g421750/Cre14.g615900/Cre04.g228650/Cre13.g580000/Cre13.g579450/Cre06.g264450/Cre17.g703250/Cre05.g241950/Cre16.g650200/Cre16.g683259/Cre07.g339554/Cre03.g204800/Cre17.g747797/Cre14.g613950/Cre13.g564900/Cre06.g263850/Cre16.g662600/Cre06.g307300/Cre09.g404450/Cre06.g310850/Cre06.g277450/Cre08.g…	32
BP	GO:0009110	vitamin biosynthetic process	22/798	76/5553	0.289474	2.01435	3.6473	0.000719613	0.177208	0.177208	Cre07.g354350/Cre12.g539900/Cre14.g630376/Cre07.g331550/Cre09.g414000/Cre14.g626400/Cre09.g393900/Cre07.g347850/Cre17.g733650/Cre02.g084300/Cre01.g040050/Cre16.g672800/Cre15.g643550/Cre06.g255350/Cre01.g030900/Cre14.g620350/Cre08.g378200/Cre13.g582201/Cre03.g167051/Cre03.g181400/Cre06.g278202/Cre13.g588150	22
BP	GO:0072329	monocarboxylic acid catabolic process	19/798	62/5553	0.306452	2.13249	3.67329	0.000760317	0.177208	0.177208	Cre16.g687950/Cre10.g446250/Cre02.g091200/Cre08.g385400/Cre02.g146050/Cre16.g687350/Cre03.g182800/Cre16.g695100/Cre17.g732802/Cre02.g081300/Cre11.g467758/Cre16.g695050/Cre04.g214500/Cre05.g232002/Cre06.g263602/Cre06.g263600/Cre06.g296400/Cre17.g723650/Cre09.g406250	19
MF	GO:0008514	organic anion transmembrane transporter activity	23/733	80/4947	0.2875	1.94033	3.53612	0.000933655	0.0879192	0.085667	Cre06.g311000/Cre08.g379350/Cre16.g688850/Cre09.g387060/Cre10.g435650/Cre03.g162450/Cre10.g421750/Cre14.g615900/Cre06.g264450/Cre17.g703250/Cre16.g650200/Cre16.g683259/Cre07.g339554/Cre17.g747797/Cre14.g613950/Cre06.g263850/Cre06.g307300/Cre09.g404450/Cre06.g310850/Cre08.g379550/Cre04.g223300/Cre06.g286050/Cre04.g222750	23
CC	GO:0055035	plastid thylakoid membrane	40/830	170/5732	0.235294	1.62495	3.40345	0.00095866	0.090114	0.0879949	Cre09.g387060/Cre02.g087700/Cre01.g061077/Cre14.g611450/Cre06.g251150/Cre02.g143667/Cre06.g273700/Cre07.g339750/Cre10.g458450/Cre16.g650050/Cre12.g551950/Cre17.g702150/Cre12.g515950/Cre08.g362900/Cre17.g721700/Cre12.g510850/Cre04.g225050/Cre17.g720050/Cre08.g369150/Cre02.g084350/Cre13.g562850/Cre05.g242400/Cre01.g052400/Cre12.g485800/Cre02.g110750/Cre12.g507650/Cre08.g379550/Cre04.g217910/Cre03.g…	40
BP	GO:0008643	carbohydrate transport	12/798	32/5553	0.375	2.60949	3.7403	0.0010092	0.219534	0.219534	Cre08.g379350/Cre13.g572750/Cre06.g271800/Cre06.g275000/Cre03.g206800/Cre10.g421650/Cre17.g703250/Cre16.g692902/Cre09.g414000/Cre06.g273700/Cre06.g263850/Cre08.g379550	12
BP	GO:0044283	small molecule biosynthetic process	94/798	488/5553	0.192623	1.3404	3.22518	0.00112408	0.224118	0.224118	Cre03.g167850/Cre03.g163950/Cre01.g012600/Cre12.g485150/Cre07.g354350/Cre11.g474800/Cre12.g539900/Cre10.g423550/Cre07.g357157/Cre16.g688850/Cre11.g477850/Cre12.g500150/Cre04.g213800/Cre10.g435650/Cre10.g426152/Cre02.g146050/Cre03.g182800/Cre10.g425200/Cre02.g081300/Cre11.g467758/Cre16.g695050/Cre01.g029250/Cre04.g229000/Cre14.g630376/Cre06.g311050/Cre14.g633900/Cre11.g481126/Cre04.g214500/Cre06.g…	94
BP	GO:0009063	amino acid catabolic process	19/798	64/5553	0.296875	2.06585	3.51309	0.00116764	0.224118	0.224118	Cre17.g713700/Cre03.g163950/Cre06.g278098/Cre11.g474800/Cre12.g539900/Cre12.g554953/Cre10.g423550/Cre02.g091200/Cre08.g385400/Cre10.g426152/Cre03.g182800/Cre17.g732802/Cre01.g029250/Cre06.g311050/Cre16.g648350/Cre06.g296400/Cre12.g547150/Cre03.g181200/Cre03.g204250	19
BP	GO:0009646	response to absence of light	8/798	17/5553	0.470588	3.27466	3.84763	0.00127999	0.228608	0.228608	Cre12.g539900/Cre09.g388800/Cre05.g232150/Cre04.g228350/Cre06.g311050/Cre07.g315400/Cre14.g629050/Cre01.g053850	8
BP	GO:0006855	xenobiotic transmembrane transport	15/798	46/5553	0.326087	2.26912	3.5406	0.00133115	0.228608	0.228608	Cre06.g311000/Cre06.g284150/Cre03.g162450/Cre14.g615900/Cre16.g650200/Cre16.g683259/Cre17.g747797/Cre01.g027764/Cre07.g313250/Cre06.g307300/Cre09.g404450/Cre04.g223300/Cre06.g286050/Cre12.g499700/Cre04.g222750	15
BP	GO:0034220	monoatomic ion transmembrane transport	76/798	385/5553	0.197403	1.37365	3.11308	0.00169607	0.268284	0.268284	Cre01.g034850/Cre06.g311000/Cre08.g360550/Cre11.g467568/Cre08.g379350/Cre15.g639150/Cre16.g688850/Cre09.g387060/Cre09.g399912/Cre10.g435650/Cre06.g284150/Cre04.g220350/Cre05.g244850/Cre03.g162450/Cre09.g394436/Cre12.g519500/Cre13.g585400/Cre13.g571500/Cre10.g421750/Cre09.g409750/Cre06.g281900/Cre14.g615900/Cre14.g610450/Cre09.g410100/Cre16.g667451/Cre03.g206800/Cre04.g228650/Cre13.g580000/Cre13.g…	76
BP	GO:0046148	pigment biosynthetic process	24/798	91/5553	0.263736	1.83525	3.29087	0.00177904	0.268284	0.268284	Cre03.g160600/Cre01.g029250/Cre02.g113850/Cre07.g331550/Cre03.g209281/Cre05.g246377/Cre02.g095092/Cre06.g267600/Cre16.g663900/Cre04.g214100/Cre07.g315400/Cre07.g339750/Cre02.g076300/Cre12.g509650/Cre03.g194450/Cre17.g727650/Cre07.g314150/Cre16.g678437/Cre04.g223300/Cre06.g286050/Cre09.g394325/Cre08.g384650/Cre04.g222750/Cre14.g626750	24
BP	GO:0033013	tetrapyrrole metabolic process	21/798	76/5553	0.276316	1.92278	3.31808	0.00180884	0.268284	0.268284	Cre12.g554953/Cre03.g160600/Cre02.g113850/Cre11.g467753/Cre06.g250902/Cre16.g663900/Cre04.g214100/Cre07.g315400/Cre07.g339750/Cre02.g076300/Cre17.g727650/Cre10.g450550/Cre13.g562850/Cre13.g570400/Cre04.g223300/Cre06.g286050/Cre10.g429800/Cre09.g394325/Cre08.g384650/Cre04.g222750/Cre14.g626750	21
CC	GO:0042651	thylakoid membrane	42/830	187/5732	0.224599	1.55109	3.15251	0.00191681	0.10098	0.0986054	Cre09.g387060/Cre02.g087700/Cre01.g061077/Cre14.g611450/Cre06.g251150/Cre02.g143667/Cre06.g273700/Cre07.g339750/Cre10.g458450/Cre16.g650050/Cre12.g551950/Cre17.g702150/Cre12.g515950/Cre08.g362900/Cre17.g721700/Cre12.g510850/Cre04.g225050/Cre17.g720050/Cre16.g662600/Cre08.g369150/Cre02.g084350/Cre13.g562850/Cre05.g242400/Cre01.g052400/Cre12.g485800/Cre02.g110750/Cre12.g507650/Cre08.g379550/Cre04.g…	42
CC	GO:0009535	chloroplast thylakoid membrane	38/830	165/5732	0.230303	1.59048	3.16667	0.0019308	0.10098	0.0986054	Cre09.g387060/Cre02.g087700/Cre01.g061077/Cre14.g611450/Cre06.g251150/Cre02.g143667/Cre06.g273700/Cre10.g458450/Cre16.g650050/Cre12.g551950/Cre17.g702150/Cre12.g515950/Cre08.g362900/Cre17.g721700/Cre04.g225050/Cre17.g720050/Cre08.g369150/Cre02.g084350/Cre13.g562850/Cre05.g242400/Cre01.g052400/Cre12.g485800/Cre02.g110750/Cre12.g507650/Cre08.g379550/Cre04.g217910/Cre03.g176350/Cre16.g652050/Cre07.g…	38
MF	GO:0015318	inorganic molecular entity transmembrane transporter activity	63/733	301/4947	0.209302	1.41258	3.08021	0.00198216	0.13892	0.135361	Cre01.g034850/Cre06.g311000/Cre08.g360550/Cre08.g379350/Cre15.g639150/Cre16.g688850/Cre09.g387060/Cre09.g399912/Cre10.g435650/Cre06.g284150/Cre04.g220350/Cre03.g162450/Cre09.g394436/Cre12.g519500/Cre13.g585400/Cre13.g571500/Cre10.g421750/Cre09.g409750/Cre06.g281900/Cre14.g615900/Cre14.g610450/Cre09.g410100/Cre16.g667451/Cre03.g206800/Cre04.g228650/Cre13.g580000/Cre13.g579450/Cre06.g264450/Cre08.g…	63
CC	GO:0031976	plastid thylakoid	48/830	221/5732	0.217195	1.49995	3.11872	0.0019883	0.10098	0.0986054	Cre09.g387060/Cre02.g087700/Cre04.g214500/Cre01.g061077/Cre01.g066552/Cre14.g611450/Cre07.g331550/Cre06.g251150/Cre02.g143667/Cre06.g273700/Cre07.g339750/Cre10.g458450/Cre16.g650050/Cre12.g551950/Cre17.g702150/Cre12.g515950/Cre12.g509650/Cre08.g362900/Cre17.g721700/Cre12.g510850/Cre04.g225050/Cre17.g720050/Cre16.g662600/Cre08.g369150/Cre02.g084350/Cre10.g450550/Cre13.g562850/Cre05.g242400/Cre01.g…	48
BP	GO:0034219	carbohydrate transmembrane transport	11/798	30/5553	0.366667	2.5515	3.49041	0.00201538	0.285921	0.285921	Cre08.g379350/Cre13.g572750/Cre06.g271800/Cre06.g275000/Cre03.g206800/Cre10.g421650/Cre17.g703250/Cre16.g692902/Cre06.g273700/Cre06.g263850/Cre08.g379550	11
BP	GO:0006811	monoatomic ion transport	90/798	473/5553	0.190275	1.32406	3.01834	0.00212046	0.288294	0.288294	Cre01.g034850/Cre06.g311000/Cre08.g360550/Cre12.g485150/Cre11.g467568/Cre08.g379350/Cre15.g639150/Cre16.g688850/Cre09.g387060/Cre09.g399912/Cre10.g435650/Cre06.g284150/Cre04.g220350/Cre10.g425200/Cre05.g244850/Cre03.g162450/Cre12.g523100/Cre09.g394436/Cre12.g519500/Cre13.g585400/Cre13.g571500/Cre10.g421750/Cre13.g572750/Cre09.g409750/Cre10.g454550/Cre06.g281900/Cre14.g615900/Cre14.g610450/Cre09.g…	90
CC	GO:0034357	photosynthetic membrane	42/830	188/5732	0.223404	1.54284	3.11389	0.0021343	0.10098	0.0986054	Cre09.g387060/Cre02.g087700/Cre01.g061077/Cre14.g611450/Cre06.g251150/Cre02.g143667/Cre06.g273700/Cre07.g339750/Cre10.g458450/Cre16.g650050/Cre12.g551950/Cre17.g702150/Cre12.g515950/Cre08.g362900/Cre17.g721700/Cre12.g510850/Cre04.g225050/Cre17.g720050/Cre16.g662600/Cre08.g369150/Cre02.g084350/Cre13.g562850/Cre05.g242400/Cre01.g052400/Cre12.g485800/Cre02.g110750/Cre12.g507650/Cre08.g379550/Cre04.g…	42
CC	GO:0042597	periplasmic space	6/830	11/5732	0.545455	3.76692	3.77942	0.00217986	0.10098	0.0986054	Cre08.g385400/Cre02.g090550/Cre04.g223050/Cre16.g671400/Cre16.g671350/Cre17.g699850	6
BP	GO:0006631	fatty acid metabolic process	42/798	190/5553	0.221053	1.53823	3.09236	0.00226566	0.295714	0.295714	Cre03.g167850/Cre07.g354350/Cre16.g687950/Cre10.g446250/Cre02.g146050/Cre16.g687350/Cre10.g425200/Cre16.g695100/Cre02.g081300/Cre11.g467758/Cre16.g695050/Cre01.g029250/Cre06.g311050/Cre04.g214500/Cre06.g286700/Cre05.g232002/Cre06.g263602/Cre06.g263600/Cre06.g296400/Cre16.g667451/Cre06.g263300/Cre01.g037600/Cre17.g723650/Cre12.g500715/Cre09.g414000/Cre13.g585301/Cre14.g626400/Cre09.g397250/Cre17.g…	42
MF	GO:0005342	organic acid transmembrane transporter activity	15/733	47/4947	0.319149	2.15393	3.31483	0.00231036	0.13892	0.135361	Cre06.g311000/Cre08.g379350/Cre03.g162450/Cre10.g421750/Cre14.g615900/Cre06.g264450/Cre16.g650200/Cre16.g683259/Cre17.g747797/Cre14.g613950/Cre06.g263850/Cre08.g379550/Cre04.g223300/Cre06.g286050/Cre04.g222750	15
MF	GO:0046943	carboxylic acid transmembrane transporter activity	15/733	47/4947	0.319149	2.15393	3.31483	0.00231036	0.13892	0.135361	Cre06.g311000/Cre08.g379350/Cre03.g162450/Cre10.g421750/Cre14.g615900/Cre06.g264450/Cre16.g650200/Cre16.g683259/Cre17.g747797/Cre14.g613950/Cre06.g263850/Cre08.g379550/Cre04.g223300/Cre06.g286050/Cre04.g222750	15
CC	GO:0031969	chloroplast membrane	20/830	72/5732	0.277778	1.91834	3.22648	0.00236336	0.10098	0.0986054	Cre16.g660050/Cre08.g379350/Cre12.g526700/Cre10.g421750/Cre13.g585301/Cre01.g036350/Cre07.g325500/Cre03.g144164/Cre16.g673001/Cre09.g395050/Cre12.g510850/Cre01.g030900/Cre04.g225050/Cre06.g263850/Cre10.g450550/Cre13.g562850/Cre06.g252200/Cre08.g379550/Cre16.g652050/Cre06.g273650	20
MF	GO:0016717	oxidoreductase activity, acting on paired donors, with oxidation of a pair of donors resulting in the reduction of molecular oxygen to two molecules of water	6/733	11/4947	0.545455	3.68126	3.71261	0.00245875	0.13892	0.135361	Cre01.g037600/Cre11.g467527/Cre17.g711150/Cre02.g103500/Cre01.g037700/Cre14.g630883	6
BP	GO:0006778	porphyrin-containing compound metabolic process	20/798	73/5553	0.273973	1.90648	3.19359	0.0025724	0.303766	0.303766	Cre12.g554953/Cre03.g160600/Cre02.g113850/Cre11.g467753/Cre16.g663900/Cre04.g214100/Cre07.g315400/Cre07.g339750/Cre02.g076300/Cre17.g727650/Cre10.g450550/Cre13.g562850/Cre13.g570400/Cre04.g223300/Cre06.g286050/Cre10.g429800/Cre09.g394325/Cre08.g384650/Cre04.g222750/Cre14.g626750	20
CC	GO:0009534	chloroplast thylakoid	47/830	218/5732	0.215596	1.48891	3.02827	0.00257994	0.101048	0.0986713	Cre09.g387060/Cre02.g087700/Cre04.g214500/Cre01.g061077/Cre01.g066552/Cre14.g611450/Cre07.g331550/Cre06.g251150/Cre02.g143667/Cre06.g273700/Cre10.g458450/Cre16.g650050/Cre12.g551950/Cre17.g702150/Cre12.g515950/Cre12.g509650/Cre08.g362900/Cre17.g721700/Cre12.g510850/Cre04.g225050/Cre17.g720050/Cre16.g662600/Cre08.g369150/Cre02.g084350/Cre10.g450550/Cre13.g562850/Cre05.g242400/Cre01.g052400/Cre12.g…	47
BP	GO:0009639	response to red or far red light	15/798	49/5553	0.306122	2.1302	3.2551	0.00269973	0.303766	0.303766	Cre17.g702500/Cre06.g292800/Cre10.g423700/Cre07.g325734/Cre13.g602700/Cre12.g510850/Cre12.g556400/Cre02.g103500/Cre02.g110750/Cre06.g310500/Cre13.g580300/Cre01.g053850/Cre09.g394325/Cre08.g384650/Cre14.g626750	15
BP	GO:1903825	organic acid transmembrane transport	15/798	49/5553	0.306122	2.1302	3.2551	0.00269973	0.303766	0.303766	Cre06.g311000/Cre08.g379350/Cre03.g162450/Cre10.g421750/Cre14.g615900/Cre06.g264450/Cre16.g650200/Cre16.g683259/Cre17.g747797/Cre14.g613950/Cre06.g263850/Cre08.g379550/Cre04.g223300/Cre06.g286050/Cre04.g222750	15
BP	GO:1905039	carboxylic acid transmembrane transport	15/798	49/5553	0.306122	2.1302	3.2551	0.00269973	0.303766	0.303766	Cre06.g311000/Cre08.g379350/Cre03.g162450/Cre10.g421750/Cre14.g615900/Cre06.g264450/Cre16.g650200/Cre16.g683259/Cre17.g747797/Cre14.g613950/Cre06.g263850/Cre08.g379550/Cre04.g223300/Cre06.g286050/Cre04.g222750	15
BP	GO:1901606	alpha-amino acid catabolic process	17/798	59/5553	0.288136	2.00503	3.17917	0.00296936	0.31941	0.31941	Cre17.g713700/Cre03.g163950/Cre06.g278098/Cre11.g474800/Cre12.g554953/Cre10.g423550/Cre02.g091200/Cre08.g385400/Cre10.g426152/Cre03.g182800/Cre17.g732802/Cre01.g029250/Cre16.g648350/Cre06.g296400/Cre12.g547150/Cre03.g181200/Cre03.g204250	17
BP	GO:0009642	response to light intensity	21/798	79/5553	0.265823	1.84977	3.1161	0.00303454	0.31941	0.31941	Cre11.g467644/Cre12.g539900/Cre09.g388800/Cre05.g232150/Cre04.g228350/Cre06.g311050/Cre01.g066552/Cre14.g611450/Cre06.g251150/Cre07.g334800/Cre07.g315400/Cre14.g629050/Cre09.g397250/Cre17.g720050/Cre05.g242400/Cre12.g485800/Cre08.g372100/Cre01.g053850/Cre09.g394325/Cre08.g384650/Cre14.g626750	21
MF	GO:0015075	monoatomic ion transmembrane transporter activity	66/733	325/4947	0.203077	1.37056	2.88216	0.00341056	0.174588	0.170116	Cre01.g034850/Cre06.g311000/Cre08.g360550/Cre08.g379350/Cre15.g639150/Cre16.g688850/Cre09.g387060/Cre09.g399912/Cre10.g435650/Cre06.g284150/Cre04.g220350/Cre03.g162450/Cre09.g394436/Cre12.g519500/Cre13.g585400/Cre13.g571500/Cre10.g421750/Cre09.g409750/Cre06.g281900/Cre14.g615900/Cre14.g610450/Cre09.g410100/Cre16.g667451/Cre03.g206800/Cre04.g228650/Cre13.g580000/Cre13.g579450/Cre06.g264450/Cre17.g…	66
BP	GO:0170035	L-amino acid catabolic process	16/798	55/5553	0.290909	2.02433	3.12731	0.00350855	0.349179	0.349179	Cre03.g163950/Cre06.g278098/Cre11.g474800/Cre12.g554953/Cre10.g423550/Cre02.g091200/Cre08.g385400/Cre10.g426152/Cre03.g182800/Cre17.g732802/Cre01.g029250/Cre16.g648350/Cre06.g296400/Cre12.g547150/Cre03.g181200/Cre03.g204250	16
BP	GO:0030490	maturation of SSU-rRNA	26/798	106/5553	0.245283	1.70684	3.00985	0.00353139	0.349179	0.349179	Cre07.g347450/Cre02.g145250/Cre07.g338500/Cre12.g521300/Cre01.g068742/Cre12.g486000/Cre06.g255950/Cre06.g308850/Cre01.g020950/Cre02.g106750/Cre05.g246250/Cre01.g063267/Cre02.g081550/Cre02.g095142/Cre12.g548000/Cre12.g549700/Cre16.g649600/Cre06.g264500/Cre13.g587000/Cre13.g580900/Cre03.g159900/Cre02.g095121/Cre10.g426250/Cre16.g683793/Cre03.g194150/Cre03.g149500	26
MF	GO:0016705	oxidoreductase activity, acting on paired donors, with incorporation or reduction of molecular oxygen	22/733	83/4947	0.26506	1.78889	3.02265	0.00370807	0.174588	0.170116	Cre07.g354350/Cre07.g357157/Cre01.g029250/Cre01.g037600/Cre11.g467753/Cre14.g626400/Cre10.g435550/Cre11.g467527/Cre06.g281563/Cre16.g673001/Cre01.g039350/Cre12.g496650/Cre17.g711150/Cre06.g255800/Cre02.g103500/Cre06.g282250/Cre01.g037700/Cre06.g255700/Cre01.g038600/Cre11.g467627/Cre06.g273650/Cre14.g630883	22
CC	GO:0009528	plastid inner membrane	13/830	41/5732	0.317073	2.18971	3.14563	0.00388668	0.140519	0.137214	Cre16.g660050/Cre08.g379350/Cre10.g421750/Cre13.g585301/Cre01.g036350/Cre07.g325500/Cre03.g144164/Cre12.g510850/Cre04.g225050/Cre06.g263850/Cre10.g450550/Cre13.g562850/Cre08.g379550	13
BP	GO:0034308	primary alcohol metabolic process	10/798	28/5553	0.357143	2.48523	3.22744	0.00399946	0.383831	0.383831	Cre12.g500150/Cre02.g103350/Cre05.g242178/Cre01.g040050/Cre06.g255350/Cre09.g389208/Cre11.g480650/Cre13.g582201/Cre03.g167051/Cre08.g365950	10
BP	GO:0042168	heme metabolic process	9/798	24/5553	0.375	2.60949	3.23685	0.00430401	0.390334	0.390334	Cre02.g113850/Cre11.g467753/Cre16.g663900/Cre04.g214100/Cre07.g339750/Cre02.g076300/Cre04.g223300/Cre06.g286050/Cre04.g222750	9
BP	GO:0016053	organic acid biosynthetic process	62/798	314/5553	0.197452	1.374	2.79488	0.0044261	0.390334	0.390334	Cre03.g167850/Cre03.g163950/Cre12.g485150/Cre07.g354350/Cre11.g474800/Cre12.g539900/Cre10.g423550/Cre07.g357157/Cre11.g477850/Cre12.g500150/Cre04.g213800/Cre10.g426152/Cre03.g182800/Cre10.g425200/Cre11.g467758/Cre16.g695050/Cre01.g029250/Cre14.g630376/Cre06.g311050/Cre14.g633900/Cre04.g214500/Cre06.g286700/Cre10.g421700/Cre16.g667451/Cre01.g037600/Cre01.g056331/Cre17.g723650/Cre06.g262900/Cre07.g…	62
BP	GO:0046394	carboxylic acid biosynthetic process	62/798	314/5553	0.197452	1.374	2.79488	0.0044261	0.390334	0.390334	Cre03.g167850/Cre03.g163950/Cre12.g485150/Cre07.g354350/Cre11.g474800/Cre12.g539900/Cre10.g423550/Cre07.g357157/Cre11.g477850/Cre12.g500150/Cre04.g213800/Cre10.g426152/Cre03.g182800/Cre10.g425200/Cre11.g467758/Cre16.g695050/Cre01.g029250/Cre14.g630376/Cre06.g311050/Cre14.g633900/Cre04.g214500/Cre06.g286700/Cre10.g421700/Cre16.g667451/Cre01.g037600/Cre01.g056331/Cre17.g723650/Cre06.g262900/Cre07.g…	62
BP	GO:0006520	amino acid metabolic process	53/798	264/5553	0.200758	1.397	2.70743	0.00583162	0.446757	0.446757	Cre17.g713700/Cre03.g163950/Cre14.g630859/Cre06.g278098/Cre11.g474800/Cre12.g539900/Cre12.g554953/Cre10.g423550/Cre02.g091200/Cre04.g213800/Cre08.g385400/Cre10.g426152/Cre03.g182800/Cre17.g732802/Cre01.g029250/Cre06.g311050/Cre14.g633900/Cre04.g214500/Cre10.g421700/Cre03.g185350/Cre16.g648350/Cre06.g296400/Cre12.g547150/Cre03.g181200/Cre07.g331550/Cre07.g350500/Cre16.g650200/Cre06.g250902/Cre13.g…	53
BP	GO:0009083	branched-chain amino acid catabolic process	6/798	13/5553	0.461538	3.21168	3.27032	0.00601388	0.446757	0.446757	Cre06.g278098/Cre12.g539900/Cre12.g554953/Cre06.g311050/Cre06.g296400/Cre03.g181200	6
BP	GO:0034059	response to anoxia	6/798	13/5553	0.461538	3.21168	3.27032	0.00601388	0.446757	0.446757	Cre17.g696600/Cre17.g721850/Cre03.g165700/Cre12.g557700/Cre06.g276450/Cre06.g276350	6
BP	GO:0015849	organic acid transport	18/798	68/5553	0.264706	1.84199	2.86172	0.00613194	0.446757	0.446757	Cre06.g311000/Cre08.g379350/Cre10.g425200/Cre03.g162450/Cre10.g421750/Cre14.g615900/Cre06.g264450/Cre16.g650200/Cre16.g683259/Cre17.g747797/Cre14.g613950/Cre11.g467547/Cre06.g263850/Cre17.g743547/Cre08.g379550/Cre04.g223300/Cre06.g286050/Cre04.g222750	18
BP	GO:0046942	carboxylic acid transport	18/798	68/5553	0.264706	1.84199	2.86172	0.00613194	0.446757	0.446757	Cre06.g311000/Cre08.g379350/Cre10.g425200/Cre03.g162450/Cre10.g421750/Cre14.g615900/Cre06.g264450/Cre16.g650200/Cre16.g683259/Cre17.g747797/Cre14.g613950/Cre11.g467547/Cre06.g263850/Cre17.g743547/Cre08.g379550/Cre04.g223300/Cre06.g286050/Cre04.g222750	18
BP	GO:0009062	fatty acid catabolic process	15/798	53/5553	0.283019	1.96943	2.90485	0.00615022	0.446757	0.446757	Cre16.g687950/Cre10.g446250/Cre02.g146050/Cre16.g687350/Cre16.g695100/Cre02.g081300/Cre11.g467758/Cre16.g695050/Cre04.g214500/Cre05.g232002/Cre06.g263602/Cre06.g263600/Cre06.g296400/Cre17.g723650/Cre09.g406250	15
BP	GO:0042908	xenobiotic transport	15/798	53/5553	0.283019	1.96943	2.90485	0.00615022	0.446757	0.446757	Cre06.g311000/Cre06.g284150/Cre03.g162450/Cre14.g615900/Cre16.g650200/Cre16.g683259/Cre17.g747797/Cre01.g027764/Cre07.g313250/Cre06.g307300/Cre09.g404450/Cre04.g223300/Cre06.g286050/Cre12.g499700/Cre04.g222750	15
BP	GO:0008610	lipid biosynthetic process	70/798	367/5553	0.190736	1.32726	2.65744	0.00616122	0.446757	0.446757	Cre03.g167850/Cre12.g549650/Cre07.g354350/Cre10.g436900/Cre07.g357157/Cre11.g477850/Cre12.g500150/Cre02.g095106/Cre02.g146050/Cre10.g425200/Cre11.g467758/Cre16.g695050/Cre06.g311050/Cre11.g481126/Cre03.g201664/Cre10.g452900/Cre06.g286700/Cre16.g667451/Cre01.g055424/Cre01.g037600/Cre17.g723650/Cre12.g553750/Cre06.g263250/Cre12.g500715/Cre03.g145807/Cre09.g414000/Cre02.g106400/Cre13.g585301/Cre14.g…	70
CC	GO:0031164	contractile vacuolar membrane	6/830	13/5732	0.461538	3.1874	3.24868	0.00625097	0.201296	0.196562	Cre04.g220350/Cre17.g734500/Cre09.g402500/Cre11.g468550/Cre07.g315200/Cre06.g250250	6
CC	GO:0031977	thylakoid lumen	14/830	48/5732	0.291667	2.01426	2.90342	0.00642433	0.201296	0.196562	Cre06.g265850/Cre14.g611450/Cre02.g143667/Cre06.g273700/Cre17.g702150/Cre12.g509050/Cre08.g362900/Cre17.g720050/Cre10.g420550/Cre12.g485800/Cre10.g466850/Cre09.g389578/Cre10.g446350/Cre06.g280150	14
MF	GO:0016765	transferase activity, transferring alkyl or aryl (other than methyl) groups	16/733	57/4947	0.280702	1.89445	2.8325	0.00694886	0.302008	0.294271	Cre03.g176900/Cre10.g426152/Cre05.g247550/Cre02.g113850/Cre06.g263250/Cre09.g414000/Cre02.g095092/Cre16.g663900/Cre07.g347850/Cre06.g255350/Cre12.g484200/Cre06.g251450/Cre08.g376150/Cre06.g301650/Cre13.g565650/Cre06.g301725	16
BP	GO:0170040	proteinogenic amino acid catabolic process	15/798	54/5553	0.277778	1.93296	2.82207	0.00741575	0.526035	0.526035	Cre03.g163950/Cre06.g278098/Cre11.g474800/Cre12.g554953/Cre10.g423550/Cre02.g091200/Cre08.g385400/Cre10.g426152/Cre03.g182800/Cre17.g732802/Cre01.g029250/Cre16.g648350/Cre06.g296400/Cre12.g547150/Cre03.g181200	15
BP	GO:0009268	response to pH	11/798	35/5553	0.314286	2.187	2.88567	0.0078014	0.541616	0.541616	Cre05.g232150/Cre09.g410100/Cre02.g143500/Cre12.g483550/Cre14.g617650/Cre10.g435550/Cre06.g275300/Cre17.g698400/Cre12.g509550/Cre12.g559400/Cre14.g615950	11
MF	GO:1901505	carbohydrate derivative transmembrane transporter activity	16/733	58/4947	0.275862	1.86179	2.75319	0.00831538	0.317864	0.309721	Cre08.g379350/Cre16.g688850/Cre10.g435650/Cre04.g228650/Cre17.g703250/Cre07.g342650/Cre07.g339554/Cre17.g746297/Cre07.g343250/Cre13.g564900/Cre02.g112900/Cre06.g263850/Cre07.g316150/Cre06.g307300/Cre09.g404450/Cre06.g310850	16
MF	GO:0042626	ATPase-coupled transmembrane transporter activity	24/733	99/4947	0.242424	1.63612	2.66627	0.00843886	0.317864	0.309721	Cre04.g220350/Cre03.g191350/Cre12.g547300/Cre09.g410100/Cre04.g228650/Cre10.g461050/Cre17.g734500/Cre07.g339700/Cre01.g036350/Cre10.g434250/Cre17.g721000/Cre10.g424450/Cre14.g613950/Cre09.g402500/Cre17.g727650/Cre13.g564900/Cre11.g468550/Cre07.g313250/Cre09.g412300/Cre01.g021050/Cre03.g191950/Cre06.g310850/Cre17.g743547/Cre06.g250250	24
BP	GO:0006783	heme biosynthetic process	8/798	22/5553	0.363636	2.53042	2.94625	0.00868462	0.589313	0.589313	Cre02.g113850/Cre16.g663900/Cre04.g214100/Cre07.g339750/Cre02.g076300/Cre04.g223300/Cre06.g286050/Cre04.g222750	8
BP	GO:0019395	fatty acid oxidation	14/798	50/5553	0.28	1.94842	2.75954	0.00884963	0.589313	0.589313	Cre16.g687950/Cre10.g446250/Cre02.g146050/Cre16.g687350/Cre16.g695100/Cre16.g695050/Cre04.g214500/Cre05.g232002/Cre06.g263602/Cre06.g263600/Cre06.g296400/Cre06.g263300/Cre17.g723650/Cre01.g039350	14
BP	GO:0016109	tetraterpenoid biosynthetic process	7/798	18/5553	0.388889	2.70614	2.96991	0.00925178	0.591932	0.591932	Cre02.g095092/Cre06.g267600/Cre07.g315400/Cre12.g509650/Cre03.g194450/Cre07.g314150/Cre16.g678437	7
BP	GO:0016117	carotenoid biosynthetic process	7/798	18/5553	0.388889	2.70614	2.96991	0.00925178	0.591932	0.591932	Cre02.g095092/Cre06.g267600/Cre07.g315400/Cre12.g509650/Cre03.g194450/Cre07.g314150/Cre16.g678437	7
CC	GO:0009532	plastid stroma	77/830	414/5732	0.18599	1.28445	2.47232	0.00968162	0.245195	0.239429	Cre12.g549650/Cre11.g467644/Cre10.g465550/Cre14.g624201/Cre07.g319340/Cre07.g319300/Cre13.g578750/Cre08.g363874/Cre02.g087700/Cre03.g207713/Cre04.g214500/Cre01.g061077/Cre01.g066552/Cre01.g056331/Cre14.g611450/Cre07.g331550/Cre11.g476650/Cre07.g350500/Cre17.g727700/Cre13.g578451/Cre02.g143667/Cre16.g663900/Cre05.g237400/Cre06.g278210/Cre14.g615000/Cre07.g339700/Cre06.g273700/Cre07.g341850/Cre02.g…	77
CC	GO:0009570	chloroplast stroma	76/830	408/5732	0.186275	1.28642	2.46988	0.00976659	0.245195	0.239429	Cre12.g549650/Cre11.g467644/Cre10.g465550/Cre14.g624201/Cre07.g319340/Cre07.g319300/Cre13.g578750/Cre08.g363874/Cre02.g087700/Cre03.g207713/Cre04.g214500/Cre01.g061077/Cre01.g066552/Cre01.g056331/Cre14.g611450/Cre07.g331550/Cre11.g476650/Cre07.g350500/Cre17.g727700/Cre13.g578451/Cre02.g143667/Cre16.g663900/Cre05.g237400/Cre06.g278210/Cre14.g615000/Cre07.g339700/Cre06.g273700/Cre07.g341850/Cre02.g…	76
MF	GO:0015605	organophosphate ester transmembrane transporter activity	15/733	54/4947	0.277778	1.87472	2.69531	0.00977262	0.325107	0.316779	Cre08.g379350/Cre16.g688850/Cre10.g435650/Cre17.g703250/Cre16.g650200/Cre07.g342650/Cre07.g339554/Cre17.g746297/Cre07.g343250/Cre02.g112900/Cre06.g263850/Cre07.g316150/Cre06.g307300/Cre09.g404450/Cre06.g310850	15
MF	GO:0016628	oxidoreductase activity, acting on the CH-CH group of donors, NAD or NADP as acceptor	11/733	35/4947	0.314286	2.12111	2.77577	0.00978199	0.325107	0.316779	Cre13.g578750/Cre07.g354350/Cre17.g696600/Cre14.g626400/Cre06.g278350/Cre02.g076800/Cre16.g656300/Cre12.g486900/Cre14.g627850/Cre14.g627950/Cre03.g210513	11
BP	GO:0006636	unsaturated fatty acid biosynthetic process	11/798	36/5553	0.305556	2.12625	2.77707	0.00981274	0.613596	0.613596	Cre07.g354350/Cre10.g425200/Cre01.g037600/Cre09.g414000/Cre14.g626400/Cre09.g397250/Cre16.g673001/Cre17.g711150/Cre01.g037700/Cre06.g273650/Cre14.g630883	11
CC	GO:0019867	outer membrane	51/830	257/5732	0.198444	1.37046	2.50022	0.00991214	0.245195	0.239429	Cre09.g387060/Cre02.g087700/Cre11.g481126/Cre10.g452900/Cre01.g061077/Cre06.g256050/Cre14.g611450/Cre03.g145807/Cre11.g467753/Cre13.g585301/Cre05.g241950/Cre06.g251150/Cre02.g143667/Cre06.g273700/Cre10.g458450/Cre10.g427700/Cre16.g650050/Cre12.g551950/Cre17.g702150/Cre02.g092050/Cre12.g515950/Cre10.g424450/Cre08.g362900/Cre17.g721700/Cre09.g395050/Cre01.g039350/Cre04.g225050/Cre17.g720050/Cre08.g…	51
CC	GO:0031968	organelle outer membrane	51/830	257/5732	0.198444	1.37046	2.50022	0.00991214	0.245195	0.239429	Cre09.g387060/Cre02.g087700/Cre11.g481126/Cre10.g452900/Cre01.g061077/Cre06.g256050/Cre14.g611450/Cre03.g145807/Cre11.g467753/Cre13.g585301/Cre05.g241950/Cre06.g251150/Cre02.g143667/Cre06.g273700/Cre10.g458450/Cre10.g427700/Cre16.g650050/Cre12.g551950/Cre17.g702150/Cre02.g092050/Cre12.g515950/Cre10.g424450/Cre08.g362900/Cre17.g721700/Cre09.g395050/Cre01.g039350/Cre04.g225050/Cre17.g720050/Cre08.g…	51
BP	GO:0042274	ribosomal small subunit biogenesis	29/798	131/5553	0.221374	1.54046	2.56433	0.0100278	0.613596	0.613596	Cre07.g347450/Cre02.g145250/Cre07.g338500/Cre12.g521300/Cre01.g068742/Cre12.g486000/Cre06.g255950/Cre03.g170750/Cre06.g308850/Cre01.g020950/Cre02.g106750/Cre05.g246250/Cre01.g063267/Cre02.g081550/Cre02.g095142/Cre12.g548000/Cre12.g549700/Cre16.g649600/Cre06.g264500/Cre14.g618700/Cre13.g587000/Cre13.g580900/Cre03.g159900/Cre02.g095121/Cre10.g426250/Cre16.g683793/Cre03.g194150/Cre03.g149500/Cre14.g…	29
BP	GO:0006635	fatty acid beta-oxidation	12/798	41/5553	0.292683	2.03668	2.72918	0.0103027	0.613596	0.613596	Cre16.g687950/Cre10.g446250/Cre02.g146050/Cre16.g687350/Cre16.g695100/Cre16.g695050/Cre04.g214500/Cre05.g232002/Cre06.g263602/Cre06.g263600/Cre06.g296400/Cre17.g723650	12
BP	GO:0009070	serine family amino acid biosynthetic process	9/798	27/5553	0.333333	2.31955	2.81548	0.0103426	0.613596	0.613596	Cre10.g423550/Cre04.g213800/Cre10.g426152/Cre03.g182800/Cre14.g633900/Cre10.g421700/Cre07.g331550/Cre15.g643550/Cre10.g460300	9
BP	GO:0034440	lipid oxidation	14/798	51/5553	0.27451	1.91022	2.67498	0.010632	0.619501	0.619501	Cre16.g687950/Cre10.g446250/Cre02.g146050/Cre16.g687350/Cre16.g695100/Cre16.g695050/Cre04.g214500/Cre05.g232002/Cre06.g263602/Cre06.g263600/Cre06.g296400/Cre06.g263300/Cre17.g723650/Cre01.g039350	14
CC	GO:0030686	90S preribosome	20/830	82/5732	0.243902	1.6844	2.56837	0.0113998	0.263599	0.2574	Cre07.g347450/Cre07.g338500/Cre09.g391726/Cre12.g521300/Cre01.g068742/Cre12.g486000/Cre06.g255950/Cre07.g314100/Cre03.g170750/Cre05.g246250/Cre01.g063267/Cre17.g710100/Cre02.g095142/Cre06.g281563/Cre12.g548000/Cre12.g549700/Cre16.g649600/Cre09.g391615/Cre13.g587000/Cre16.g683793	20
BP	GO:0015711	organic anion transport	33/798	155/5553	0.212903	1.48152	2.49065	0.0114267	0.645937	0.645937	Cre06.g311000/Cre08.g379350/Cre16.g688850/Cre09.g387060/Cre10.g435650/Cre06.g284150/Cre10.g425200/Cre03.g162450/Cre10.g421750/Cre14.g615900/Cre06.g264450/Cre17.g703250/Cre16.g650200/Cre07.g342650/Cre16.g683259/Cre07.g339554/Cre01.g020950/Cre17.g747797/Cre17.g746297/Cre07.g343250/Cre14.g613950/Cre11.g467547/Cre06.g263850/Cre07.g316150/Cre06.g307300/Cre09.g404450/Cre10.g448051/Cre06.g310850/Cre17.g…	33
BP	GO:0000272	polysaccharide catabolic process	10/798	32/5553	0.3125	2.17458	2.7296	0.0114816	0.645937	0.645937	Cre07.g319340/Cre07.g319300/Cre12.g552200/Cre17.g698850/Cre08.g363874/Cre07.g336950/Cre03.g207713/Cre11.g476650/Cre12.g513400/Cre07.g314866	10
MF	GO:0050660	flavin adenine dinucleotide binding	11/733	36/4947	0.305556	2.06219	2.66747	0.0122522	0.384584	0.374732	Cre13.g578750/Cre16.g687950/Cre16.g687350/Cre16.g648350/Cre05.g232002/Cre03.g180300/Cre10.g428678/Cre01.g039350/Cre12.g532950/Cre06.g278251/Cre02.g078939	11
CC	GO:0000325	plant-type vacuole	17/830	67/5732	0.253731	1.75227	2.54848	0.0127423	0.263599	0.2574	Cre09.g387060/Cre04.g220350/Cre09.g394436/Cre16.g667451/Cre01.g010550/Cre04.g228650/Cre12.g483550/Cre06.g278124/Cre10.g461050/Cre17.g734500/Cre01.g036350/Cre03.g160800/Cre09.g402500/Cre13.g564900/Cre11.g468550/Cre06.g277450/Cre06.g250250	17
BP	GO:0042214	terpene metabolic process	7/798	19/5553	0.368421	2.56371	2.79682	0.0128689	0.693133	0.693133	Cre12.g549650/Cre01.g029250/Cre02.g095092/Cre12.g484200/Cre07.g314150/Cre16.g657750/Cre16.g657800	7
CC	GO:0005811	lipid droplet	11/830	37/5732	0.297297	2.05314	2.64429	0.0128995	0.263599	0.2574	Cre12.g485150/Cre09.g400219/Cre05.g233850/Cre05.g242178/Cre02.g106400/Cre03.g205050/Cre16.g677000/Cre10.g448051/Cre14.g615600/Cre06.g273650/Cre09.g388245	11
CC	GO:0010287	plastoglobule	11/830	37/5732	0.297297	2.05314	2.64429	0.0128995	0.263599	0.2574	Cre14.g611450/Cre02.g143667/Cre13.g565260/Cre08.g369150/Cre09.g407801/Cre16.g671000/Cre01.g039550/Cre02.g110750/Cre07.g349700/Cre08.g365950/Cre03.g188650	11
BP	GO:0046113	nucleobase catabolic process	5/798	11/5553	0.454545	3.16302	2.94154	0.0131906	0.693133	0.693133	Cre13.g578750/Cre05.g246377/Cre06.g290000/Cre12.g504950/Cre16.g674650	5
BP	GO:0048564	photosystem I assembly	5/798	11/5553	0.454545	3.16302	2.94154	0.0131906	0.693133	0.693133	Cre17.g702500/Cre08.g362900/Cre17.g720050/Cre18.g748447/Cre12.g485800	5
BP	GO:1902570	protein localization to nucleolus	5/798	11/5553	0.454545	3.16302	2.94154	0.0131906	0.693133	0.693133	Cre01.g020950/Cre03.g197000/Cre07.g348250/Cre06.g276371/Cre06.g276250	5
BP	GO:0010446	response to alkaline pH	6/798	15/5553	0.4	2.78346	2.83324	0.013595	0.693133	0.693133	Cre05.g232150/Cre02.g143500/Cre14.g617650/Cre17.g698400/Cre12.g509550/Cre12.g559400	6
BP	GO:0035272	exocrine system development	6/798	15/5553	0.4	2.78346	2.83324	0.013595	0.693133	0.693133	Cre16.g682750/Cre10.g423250/Cre10.g427700/Cre07.g334100/Cre16.g683793/Cre03.g205300	6
BP	GO:0006418	tRNA aminoacylation for protein translation	11/798	38/5553	0.289474	2.01435	2.57013	0.0150056	0.716543	0.716543	Cre07.g350500/Cre13.g578451/Cre03.g189400/Cre16.g651750/Cre02.g079600/Cre11.g467547/Cre12.g487100/Cre03.g193800/Cre05.g238322/Cre16.g689871/Cre02.g082877	11
BP	GO:0009657	plastid organization	29/798	135/5553	0.214815	1.49482	2.38422	0.0151376	0.716543	0.716543	Cre02.g095106/Cre03.g207713/Cre12.g486209/Cre01.g010550/Cre01.g056331/Cre17.g723650/Cre13.g585301/Cre17.g727700/Cre02.g143667/Cre07.g339700/Cre06.g273700/Cre07.g315400/Cre17.g702500/Cre12.g551950/Cre03.g144164/Cre05.g233305/Cre09.g395050/Cre17.g727650/Cre13.g602700/Cre12.g510850/Cre17.g720050/Cre16.g662600/Cre18.g748447/Cre08.g369150/Cre13.g562850/Cre02.g095121/Cre16.g673617/Cre02.g082877/Cre01.g…	29
BP	GO:0009640	photomorphogenesis	8/798	24/5553	0.333333	2.31955	2.65374	0.0153624	0.716543	0.716543	Cre17.g702500/Cre06.g292800/Cre13.g602700/Cre12.g510850/Cre12.g556400/Cre02.g103500/Cre06.g310500/Cre01.g053850	8
MF	GO:0046961	proton-transporting ATPase activity, rotational mechanism	6/733	15/4947	0.4	2.69959	2.74922	0.0157141	0.467289	0.455318	Cre04.g220350/Cre10.g461050/Cre17.g734500/Cre09.g402500/Cre11.g468550/Cre06.g250250	6
BP	GO:0098656	monoatomic anion transmembrane transport	37/798	182/5553	0.203297	1.41467	2.33003	0.0160085	0.716543	0.716543	Cre06.g311000/Cre08.g379350/Cre16.g688850/Cre09.g387060/Cre10.g435650/Cre03.g162450/Cre13.g571500/Cre10.g421750/Cre14.g615900/Cre04.g228650/Cre13.g580000/Cre13.g579450/Cre06.g264450/Cre17.g703250/Cre09.g396950/Cre05.g241950/Cre16.g650200/Cre07.g342650/Cre16.g683259/Cre07.g339554/Cre03.g204800/Cre17.g747797/Cre17.g746297/Cre07.g343250/Cre14.g613950/Cre13.g564900/Cre06.g263850/Cre07.g316150/Cre16.g…	37
BP	GO:0007424	open tracheal system development	9/798	29/5553	0.310345	2.15958	2.56462	0.0169529	0.716543	0.716543	Cre04.g214750/Cre01.g029250/Cre17.g739050/Cre17.g734500/Cre07.g334100/Cre11.g468550/Cre05.g234658/Cre03.g191950/Cre09.g393000	9
BP	GO:0009251	glucan catabolic process	9/798	29/5553	0.310345	2.15958	2.56462	0.0169529	0.716543	0.716543	Cre07.g319340/Cre07.g319300/Cre12.g552200/Cre17.g698850/Cre08.g363874/Cre07.g336950/Cre03.g207713/Cre11.g476650/Cre12.g513400	9
BP	GO:0016108	tetraterpenoid metabolic process	9/798	29/5553	0.310345	2.15958	2.56462	0.0169529	0.716543	0.716543	Cre12.g549650/Cre02.g095092/Cre06.g267600/Cre07.g315400/Cre12.g509650/Cre03.g194450/Cre07.g314150/Cre16.g678437/Cre08.g379550	9
BP	GO:0016116	carotenoid metabolic process	9/798	29/5553	0.310345	2.15958	2.56462	0.0169529	0.716543	0.716543	Cre12.g549650/Cre02.g095092/Cre06.g267600/Cre07.g315400/Cre12.g509650/Cre03.g194450/Cre07.g314150/Cre16.g678437/Cre08.g379550	9
BP	GO:0016042	lipid catabolic process	30/798	142/5553	0.211268	1.47014	2.32477	0.0171091	0.716543	0.716543	Cre12.g549650/Cre07.g354350/Cre16.g687950/Cre10.g446250/Cre07.g357157/Cre02.g146050/Cre16.g687350/Cre03.g203600/Cre10.g425200/Cre16.g695100/Cre02.g081300/Cre11.g467758/Cre16.g695050/Cre04.g214500/Cre09.g400219/Cre10.g452900/Cre05.g232002/Cre06.g263602/Cre06.g263600/Cre06.g296400/Cre05.g242178/Cre17.g723650/Cre03.g145807/Cre12.g489200/Cre07.g349650/Cre14.g626400/Cre09.g406250/Cre16.g657750/Cre16.g…	30
BP	GO:0071554	cell wall organization or biogenesis	24/798	108/5553	0.222222	1.54637	2.34881	0.0173236	0.716543	0.716543	Cre11.g467568/Cre10.g451850/Cre08.g385400/Cre02.g116150/Cre10.g452900/Cre10.g421750/Cre03.g185350/Cre16.g662350/Cre14.g618150/Cre13.g565800/Cre06.g287600/Cre03.g145807/Cre09.g414000/Cre17.g734500/Cre03.g174476/Cre14.g616200/Cre16.g672800/Cre07.g334100/Cre12.g513400/Cre07.g314866/Cre09.g401700/Cre07.g315200/Cre06.g310500/Cre13.g588150	24
BP	GO:0010114	response to red light	7/798	20/5553	0.35	2.43553	2.63449	0.0173999	0.716543	0.716543	Cre13.g602700/Cre06.g310500/Cre13.g580300/Cre01.g053850/Cre09.g394325/Cre08.g384650/Cre14.g626750	7
BP	GO:0043038	amino acid activation	11/798	39/5553	0.282051	1.9627	2.47137	0.0182693	0.716543	0.716543	Cre07.g350500/Cre13.g578451/Cre03.g189400/Cre16.g651750/Cre02.g079600/Cre11.g467547/Cre12.g487100/Cre03.g193800/Cre05.g238322/Cre16.g689871/Cre02.g082877	11
BP	GO:0043039	tRNA aminoacylation	11/798	39/5553	0.282051	1.9627	2.47137	0.0182693	0.716543	0.716543	Cre07.g350500/Cre13.g578451/Cre03.g189400/Cre16.g651750/Cre02.g079600/Cre11.g467547/Cre12.g487100/Cre03.g193800/Cre05.g238322/Cre16.g689871/Cre02.g082877	11
BP	GO:0007031	peroxisome organization	12/798	44/5553	0.272727	1.89781	2.44921	0.018313	0.716543	0.716543	Cre10.g446250/Cre02.g081300/Cre11.g467758/Cre10.g454025/Cre06.g263602/Cre06.g263600/Cre06.g263300/Cre17.g723650/Cre12.g484350/Cre10.g458450/Cre12.g504950/Cre09.g389208	12
MF	GO:0004812	aminoacyl-tRNA ligase activity	11/733	38/4947	0.289474	1.95365	2.46103	0.0185799	0.499887	0.487082	Cre07.g350500/Cre13.g578451/Cre03.g189400/Cre16.g651750/Cre02.g079600/Cre11.g467547/Cre12.g487100/Cre03.g193800/Cre05.g238322/Cre16.g689871/Cre02.g082877	11
MF	GO:0016875	ligase activity, forming carbon-oxygen bonds	11/733	38/4947	0.289474	1.95365	2.46103	0.0185799	0.499887	0.487082	Cre07.g350500/Cre13.g578451/Cre03.g189400/Cre16.g651750/Cre02.g079600/Cre11.g467547/Cre12.g487100/Cre03.g193800/Cre05.g238322/Cre16.g689871/Cre02.g082877	11
BP	GO:0000462	maturation of SSU-rRNA from tricistronic rRNA transcript (SSU-rRNA, 5.8S rRNA, LSU-rRNA)	21/798	92/5553	0.228261	1.58839	2.33116	0.0187706	0.716543	0.716543	Cre07.g347450/Cre02.g145250/Cre07.g338500/Cre01.g068742/Cre12.g486000/Cre06.g255950/Cre06.g308850/Cre01.g020950/Cre02.g106750/Cre05.g246250/Cre01.g063267/Cre02.g095142/Cre12.g548000/Cre12.g549700/Cre16.g649600/Cre06.g264500/Cre13.g587000/Cre03.g159900/Cre10.g426250/Cre16.g683793/Cre03.g194150	21
BP	GO:0046149	pigment catabolic process	6/798	16/5553	0.375	2.60949	2.64096	0.0191635	0.716543	0.716543	Cre12.g554953/Cre11.g467753/Cre10.g450550/Cre13.g562850/Cre13.g570400/Cre10.g429800	6
BP	GO:0007602	phototransduction	8/798	25/5553	0.32	2.22677	2.51825	0.0198227	0.716543	0.716543	Cre02.g143500/Cre14.g617650/Cre05.g241950/Cre10.g423700/Cre07.g325734/Cre12.g509550/Cre12.g559400/Cre06.g278251	8
BP	GO:0006570	tyrosine metabolic process	5/798	12/5553	0.416667	2.89944	2.69819	0.0199833	0.716543	0.716543	Cre02.g091200/Cre17.g732802/Cre01.g029250/Cre06.g278350/Cre03.g155200	5
BP	GO:0006696	ergosterol biosynthetic process	5/798	12/5553	0.416667	2.89944	2.69819	0.0199833	0.716543	0.716543	Cre02.g146050/Cre11.g481126/Cre11.g467527/Cre02.g076800/Cre01.g039350	5
BP	GO:0007431	salivary gland development	5/798	12/5553	0.416667	2.89944	2.69819	0.0199833	0.716543	0.716543	Cre16.g682750/Cre10.g423250/Cre10.g427700/Cre07.g334100/Cre03.g205300	5
BP	GO:0008204	ergosterol metabolic process	5/798	12/5553	0.416667	2.89944	2.69819	0.0199833	0.716543	0.716543	Cre02.g146050/Cre11.g481126/Cre11.g467527/Cre02.g076800/Cre01.g039350	5
BP	GO:0009080	pyruvate family amino acid catabolic process	5/798	12/5553	0.416667	2.89944	2.69819	0.0199833	0.716543	0.716543	Cre06.g278098/Cre12.g554953/Cre03.g182800/Cre06.g296400/Cre03.g181200	5
BP	GO:0009808	lignin metabolic process	5/798	12/5553	0.416667	2.89944	2.69819	0.0199833	0.716543	0.716543	Cre03.g207550/Cre03.g171050/Cre07.g320850/Cre14.g629050/Cre03.g207800	5
BP	GO:0009809	lignin biosynthetic process	5/798	12/5553	0.416667	2.89944	2.69819	0.0199833	0.716543	0.716543	Cre03.g207550/Cre03.g171050/Cre07.g320850/Cre14.g629050/Cre03.g207800	5
BP	GO:0010021	amylopectin biosynthetic process	5/798	12/5553	0.416667	2.89944	2.69819	0.0199833	0.716543	0.716543	Cre17.g698850/Cre13.g579566/Cre13.g579582/Cre13.g579598/Cre03.g185250	5
BP	GO:0016558	protein import into peroxisome matrix	5/798	12/5553	0.416667	2.89944	2.69819	0.0199833	0.716543	0.716543	Cre10.g446250/Cre11.g467758/Cre10.g454025/Cre06.g263602/Cre06.g263600	5
BP	GO:2000896	amylopectin metabolic process	5/798	12/5553	0.416667	2.89944	2.69819	0.0199833	0.716543	0.716543	Cre17.g698850/Cre13.g579566/Cre13.g579582/Cre13.g579598/Cre03.g185250	5
CC	GO:0005777	peroxisome	29/830	137/5732	0.211679	1.46186	2.25132	0.020262	0.380925	0.371968	Cre10.g447767/Cre10.g446250/Cre02.g146050/Cre17.g726700/Cre10.g425200/Cre16.g695100/Cre02.g081300/Cre11.g467758/Cre05.g247550/Cre16.g695050/Cre10.g454025/Cre04.g214500/Cre13.g572750/Cre05.g232002/Cre06.g263602/Cre06.g256050/Cre06.g263600/Cre06.g263300/Cre17.g723650/Cre06.g262900/Cre12.g500715/Cre01.g037000/Cre10.g458450/Cre17.g733650/Cre12.g504950/Cre09.g406250/Cre09.g389208/Cre01.g030900/Cre03.g…	29
CC	GO:0042579	microbody	29/830	137/5732	0.211679	1.46186	2.25132	0.020262	0.380925	0.371968	Cre10.g447767/Cre10.g446250/Cre02.g146050/Cre17.g726700/Cre10.g425200/Cre16.g695100/Cre02.g081300/Cre11.g467758/Cre05.g247550/Cre16.g695050/Cre10.g454025/Cre04.g214500/Cre13.g572750/Cre05.g232002/Cre06.g263602/Cre06.g256050/Cre06.g263600/Cre06.g263300/Cre17.g723650/Cre06.g262900/Cre12.g500715/Cre01.g037000/Cre10.g458450/Cre17.g733650/Cre12.g504950/Cre09.g406250/Cre09.g389208/Cre01.g030900/Cre03.g…	29
BP	GO:0006812	monoatomic cation transport	56/798	300/5553	0.186667	1.29895	2.18073	0.0205162	0.726337	0.726337	Cre01.g034850/Cre08.g360550/Cre12.g485150/Cre11.g467568/Cre15.g639150/Cre09.g387060/Cre09.g399912/Cre06.g284150/Cre04.g220350/Cre05.g244850/Cre12.g523100/Cre12.g519500/Cre13.g585400/Cre13.g572750/Cre09.g409750/Cre10.g454550/Cre06.g281900/Cre14.g610450/Cre09.g410100/Cre16.g667451/Cre03.g206800/Cre04.g228650/Cre12.g521250/Cre08.g360500/Cre09.g393150/Cre05.g241950/Cre09.g400750/Cre10.g461050/Cre17.g…	56
BP	GO:0006779	porphyrin-containing compound biosynthetic process	14/798	55/5553	0.254545	1.77129	2.35477	0.0207016	0.726337	0.726337	Cre03.g160600/Cre02.g113850/Cre16.g663900/Cre04.g214100/Cre07.g315400/Cre07.g339750/Cre02.g076300/Cre17.g727650/Cre04.g223300/Cre06.g286050/Cre09.g394325/Cre08.g384650/Cre04.g222750/Cre14.g626750	14
MF	GO:0016798	hydrolase activity, acting on glycosyl bonds	16/733	64/4947	0.25	1.68724	2.30775	0.0215802	0.507053	0.494064	Cre11.g478184/Cre17.g698850/Cre03.g171050/Cre03.g207713/Cre13.g582250/Cre07.g320850/Cre11.g476650/Cre01.g063632/Cre12.g515950/Cre12.g513400/Cre07.g314866/Cre17.g730550/Cre08.g376500/Cre33.g758997/Cre06.g270500/Cre12.g507051	16
MF	GO:0003724	RNA helicase activity	22/733	96/4947	0.229167	1.54664	2.25556	0.0216477	0.507053	0.494064	Cre07.g347450/Cre07.g338500/Cre01.g028200/Cre02.g146629/Cre05.g238900/Cre17.g727700/Cre12.g486000/Cre07.g319750/Cre01.g033832/Cre10.g427700/Cre05.g246250/Cre07.g349300/Cre12.g539100/Cre03.g200095/Cre02.g095142/Cre06.g281563/Cre06.g291150/Cre02.g090500/Cre10.g446650/Cre03.g166650/Cre01.g021600/Cre02.g118300	22
MF	GO:0019842	vitamin binding	10/733	34/4947	0.294118	1.98499	2.40343	0.0217696	0.507053	0.494064	Cre06.g278098/Cre11.g474800/Cre12.g500150/Cre04.g213800/Cre12.g552200/Cre10.g426152/Cre03.g182800/Cre07.g336950/Cre06.g250902/Cre01.g034050	10
BP	GO:0015695	organic cation transport	11/798	40/5553	0.275	1.91363	2.37551	0.022032	0.756337	0.756337	Cre09.g387060/Cre06.g284150/Cre13.g572750/Cre09.g400750/Cre07.g355650/Cre16.g683259/Cre17.g747797/Cre13.g569850/Cre04.g223300/Cre06.g286050/Cre04.g222750	11
BP	GO:0030258	lipid modification	20/798	88/5553	0.227273	1.58151	2.25245	0.0224762	0.756337	0.756337	Cre07.g354350/Cre16.g687950/Cre10.g446250/Cre02.g146050/Cre16.g687350/Cre16.g695100/Cre16.g695050/Cre04.g214500/Cre05.g232002/Cre06.g263602/Cre06.g263600/Cre06.g296400/Cre09.g393691/Cre06.g263300/Cre17.g723650/Cre07.g349650/Cre14.g626400/Cre12.g537641/Cre01.g039350/Cre12.g496650	20
BP	GO:0008652	amino acid biosynthetic process	26/798	122/5553	0.213115	1.48299	2.20968	0.0227898	0.756337	0.756337	Cre03.g163950/Cre11.g474800/Cre10.g423550/Cre04.g213800/Cre10.g426152/Cre03.g182800/Cre01.g029250/Cre14.g633900/Cre04.g214500/Cre10.g421700/Cre07.g331550/Cre06.g250902/Cre05.g237400/Cre12.g495300/Cre06.g278350/Cre16.g683259/Cre01.g050050/Cre03.g204250/Cre15.g643550/Cre16.g656300/Cre03.g155200/Cre16.g673550/Cre14.g627850/Cre13.g576400/Cre03.g181400/Cre10.g460300	26
MF	GO:0004553	hydrolase activity, hydrolyzing O-glycosyl compounds	13/733	49/4947	0.265306	1.79054	2.31925	0.0228288	0.507053	0.494064	Cre11.g478184/Cre17.g698850/Cre03.g171050/Cre03.g207713/Cre13.g582250/Cre07.g320850/Cre11.g476650/Cre12.g515950/Cre12.g513400/Cre07.g314866/Cre17.g730550/Cre06.g270500/Cre12.g507051	13
BP	GO:0009698	phenylpropanoid metabolic process	7/798	21/5553	0.333333	2.31955	2.48168	0.0229474	0.756337	0.756337	Cre03.g207550/Cre12.g500150/Cre03.g171050/Cre07.g320850/Cre14.g629050/Cre01.g039350/Cre03.g207800	7
BP	GO:0016129	phytosteroid biosynthetic process	7/798	21/5553	0.333333	2.31955	2.48168	0.0229474	0.756337	0.756337	Cre02.g146050/Cre11.g481126/Cre11.g467527/Cre02.g076800/Cre01.g039350/Cre14.g627950/Cre11.g467627	7
BP	GO:1901336	lactone biosynthetic process	7/798	21/5553	0.333333	2.31955	2.48168	0.0229474	0.756337	0.756337	Cre12.g549650/Cre14.g630376/Cre16.g672800/Cre16.g657750/Cre16.g657800/Cre06.g278202/Cre13.g588150	7
BP	GO:0042254	ribosome biogenesis	64/798	352/5553	0.181818	1.26521	2.10604	0.0236871	0.77291	0.77291	Cre07.g347450/Cre02.g145250/Cre07.g338500/Cre09.g391726/Cre12.g545100/Cre12.g521300/Cre02.g117400/Cre06.g280050/Cre01.g056331/Cre01.g019750/Cre01.g068742/Cre01.g028200/Cre05.g238900/Cre17.g727700/Cre12.g486000/Cre06.g255950/Cre07.g314100/Cre01.g000600/Cre07.g325712/Cre12.g528950/Cre07.g315400/Cre07.g319750/Cre06.g284500/Cre03.g170750/Cre06.g308850/Cre17.g747347/Cre01.g033832/Cre01.g020950/Cre10.g…	64
BP	GO:0033014	tetrapyrrole biosynthetic process	14/798	56/5553	0.25	1.73966	2.27885	0.02408	0.777949	0.777949	Cre03.g160600/Cre02.g113850/Cre16.g663900/Cre04.g214100/Cre07.g315400/Cre07.g339750/Cre02.g076300/Cre17.g727650/Cre04.g223300/Cre06.g286050/Cre09.g394325/Cre08.g384650/Cre04.g222750/Cre14.g626750	14
MF	GO:0022804	active transmembrane transporter activity	41/733	205/4947	0.2	1.3498	2.13325	0.0241187	0.507053	0.494064	Cre08.g379350/Cre15.g639150/Cre16.g688850/Cre10.g435650/Cre04.g220350/Cre03.g191350/Cre09.g394436/Cre12.g519500/Cre09.g409750/Cre12.g547300/Cre09.g410100/Cre03.g206800/Cre04.g228650/Cre09.g396950/Cre09.g400750/Cre10.g461050/Cre17.g734500/Cre07.g355650/Cre07.g339700/Cre01.g036350/Cre07.g339554/Cre10.g434250/Cre17.g721000/Cre10.g424450/Cre14.g613950/Cre09.g402500/Cre17.g727650/Cre13.g564900/Cre11.g…	41
MF	GO:0008186	ATP-dependent activity, acting on RNA	22/733	97/4947	0.226804	1.5307	2.20137	0.0242309	0.507053	0.494064	Cre07.g347450/Cre07.g338500/Cre01.g028200/Cre02.g146629/Cre05.g238900/Cre17.g727700/Cre12.g486000/Cre07.g319750/Cre01.g033832/Cre10.g427700/Cre05.g246250/Cre07.g349300/Cre12.g539100/Cre03.g200095/Cre02.g095142/Cre06.g281563/Cre06.g291150/Cre02.g090500/Cre10.g446650/Cre03.g166650/Cre01.g021600/Cre02.g118300	22
BP	GO:0009583	detection of light stimulus	8/798	26/5553	0.307692	2.14112	2.38905	0.0251324	0.803574	0.803574	Cre02.g143500/Cre14.g617650/Cre05.g241950/Cre10.g423700/Cre07.g325734/Cre12.g509550/Cre12.g559400/Cre06.g278251	8
BP	GO:0016114	terpenoid biosynthetic process	12/798	46/5553	0.26087	1.8153	2.27452	0.025787	0.803574	0.803574	Cre12.g549650/Cre11.g477850/Cre12.g500150/Cre02.g095092/Cre06.g267600/Cre07.g315400/Cre12.g509650/Cre03.g194450/Cre07.g314150/Cre16.g678437/Cre16.g657750/Cre16.g657800	12
BP	GO:0006787	porphyrin-containing compound catabolic process	6/798	17/5553	0.352941	2.45599	2.46284	0.0261045	0.803574	0.803574	Cre12.g554953/Cre11.g467753/Cre10.g450550/Cre13.g562850/Cre13.g570400/Cre10.g429800	6
BP	GO:0030091	protein repair	6/798	17/5553	0.352941	2.45599	2.46284	0.0261045	0.803574	0.803574	Cre03.g195350/Cre01.g056331/Cre12.g521250/Cre17.g720050/Cre01.g042050/Cre12.g485800	6
BP	GO:0033015	tetrapyrrole catabolic process	6/798	17/5553	0.352941	2.45599	2.46284	0.0261045	0.803574	0.803574	Cre12.g554953/Cre11.g467753/Cre10.g450550/Cre13.g562850/Cre13.g570400/Cre10.g429800	6
MF	GO:0005506	iron ion binding	14/733	55/4947	0.254545	1.71792	2.23278	0.0263019	0.521265	0.507912	Cre03.g163950/Cre02.g098850/Cre13.g578750/Cre07.g354350/Cre01.g029250/Cre07.g349600/Cre09.g393150/Cre14.g626400/Cre10.g435550/Cre12.g557700/Cre06.g276450/Cre06.g276350/Cre02.g103500/Cre16.g653850	14
BP	GO:0010952	positive regulation of peptidase activity	10/798	36/5553	0.277778	1.93296	2.30045	0.0265295	0.809025	0.809025	Cre02.g145250/Cre12.g542500/Cre12.g483550/Cre14.g628702/Cre10.g423250/Cre10.g427700/Cre09.g417200/Cre11.g469450/Cre06.g296350/Cre03.g149500	10
MF	GO:0030170	pyridoxal phosphate binding	7/733	21/4947	0.333333	2.24966	2.39324	0.0267552	0.521265	0.507912	Cre11.g474800/Cre04.g213800/Cre12.g552200/Cre10.g426152/Cre03.g182800/Cre07.g336950/Cre01.g034050	7
BP	GO:0006816	calcium ion transport	17/798	73/5553	0.232877	1.62051	2.18609	0.0270546	0.817399	0.817399	Cre08.g360550/Cre11.g467568/Cre15.g639150/Cre09.g399912/Cre12.g519500/Cre13.g585400/Cre09.g409750/Cre09.g410100/Cre16.g667451/Cre08.g360500/Cre05.g241950/Cre01.g036350/Cre06.g275300/Cre04.g222300/Cre07.g329882/Cre02.g084350/Cre01.g003376	17
BP	GO:0170033	L-amino acid metabolic process	37/798	189/5553	0.195767	1.36227	2.07575	0.0278549	0.829334	0.829334	Cre17.g713700/Cre03.g163950/Cre14.g630859/Cre06.g278098/Cre11.g474800/Cre12.g554953/Cre10.g423550/Cre02.g091200/Cre04.g213800/Cre08.g385400/Cre10.g426152/Cre03.g182800/Cre17.g732802/Cre01.g029250/Cre14.g633900/Cre04.g214500/Cre10.g421700/Cre03.g185350/Cre16.g648350/Cre06.g296400/Cre12.g547150/Cre03.g181200/Cre07.g331550/Cre16.g650200/Cre06.g250902/Cre03.g189400/Cre05.g237400/Cre12.g495300/Cre06.g…	37
BP	GO:0022612	gland morphogenesis	5/798	13/5553	0.384615	2.6764	2.47883	0.0287142	0.829334	0.829334	Cre16.g690095/Cre16.g682750/Cre10.g423250/Cre10.g427700/Cre03.g205300	5
BP	GO:2000378	negative regulation of reactive oxygen species metabolic process	5/798	13/5553	0.384615	2.6764	2.47883	0.0287142	0.829334	0.829334	Cre14.g633900/Cre10.g435400/Cre05.g241950/Cre13.g587000/Cre09.g412300	5
BP	GO:0006721	terpenoid metabolic process	18/798	79/5553	0.227848	1.58551	2.14709	0.0287204	0.829334	0.829334	Cre12.g549650/Cre07.g354350/Cre11.g477850/Cre12.g500150/Cre14.g626400/Cre02.g095092/Cre06.g267600/Cre07.g315400/Cre12.g509650/Cre03.g194450/Cre07.g314150/Cre16.g678437/Cre11.g480650/Cre08.g379550/Cre16.g657750/Cre16.g657800/Cre08.g365950/Cre01.g009101	18
BP	GO:0016052	carbohydrate catabolic process	18/798	79/5553	0.227848	1.58551	2.14709	0.0287204	0.829334	0.829334	Cre07.g319340/Cre07.g319300/Cre12.g485150/Cre11.g478184/Cre12.g500150/Cre12.g552200/Cre17.g698850/Cre08.g363874/Cre07.g336950/Cre17.g732300/Cre03.g207713/Cre13.g582250/Cre06.g262900/Cre04.g224150/Cre11.g476650/Cre06.g278210/Cre12.g513400/Cre07.g314866	18
CC	GO:0030688	preribosome, small subunit precursor	5/830	13/5732	0.384615	2.65616	2.4597	0.0295944	0.534976	0.522396	Cre01.g068742/Cre01.g063267/Cre16.g649600/Cre13.g580900/Cre03.g159900	5
BP	GO:0016128	phytosteroid metabolic process	7/798	22/5553	0.318182	2.21411	2.33733	0.0296034	0.837062	0.837062	Cre02.g146050/Cre11.g481126/Cre11.g467527/Cre02.g076800/Cre01.g039350/Cre14.g627950/Cre11.g467627	7
BP	GO:1901334	lactone metabolic process	7/798	22/5553	0.318182	2.21411	2.33733	0.0296034	0.837062	0.837062	Cre12.g549650/Cre14.g630376/Cre16.g672800/Cre16.g657750/Cre16.g657800/Cre06.g278202/Cre13.g588150	7
MF	GO:0000978	RNA polymerase II cis-regulatory region sequence-specific DNA binding	8/733	26/4947	0.307692	2.07661	2.29535	0.0296655	0.552844	0.538682	Cre10.g435400/Cre03.g189400/Cre16.g648800/Cre15.g636650/Cre06.g278251/Cre12.g556400/Cre01.g003376/Cre06.g310500	8
BP	GO:0043067	regulation of programmed cell death	55/798	300/5553	0.183333	1.27575	2.01153	0.0297577	0.837062	0.837062	Cre11.g467568/Cre02.g081350/Cre13.g580650/Cre02.g145250/Cre12.g500150/Cre12.g542500/Cre17.g704450/Cre04.g229350/Cre17.g721850/Cre06.g311200/Cre03.g188400/Cre10.g452900/Cre06.g280050/Cre09.g393691/Cre16.g682750/Cre12.g483550/Cre10.g435400/Cre02.g098800/Cre03.g145807/Cre10.g432650/Cre16.g692902/Cre03.g209281/Cre01.g037050/Cre10.g423250/Cre03.g144867/Cre05.g241950/Cre07.g342650/Cre07.g314100/Cre11.g…	55
BP	GO:0045229	external encapsulating structure organization	22/798	102/5553	0.215686	1.50088	2.09146	0.0303442	0.845675	0.845675	Cre16.g690095/Cre08.g385400/Cre10.g421750/Cre03.g185350/Cre02.g102500/Cre06.g287600/Cre09.g414000/Cre03.g174476/Cre14.g616200/Cre12.g497700/Cre07.g334100/Cre09.g389208/Cre12.g513400/Cre07.g313250/Cre03.g191950/Cre09.g401700/Cre13.g573000/Cre07.g315200/Cre17.g743547/Cre16.g674750/Cre10.g429800/Cre13.g588150	22
BP	GO:0006066	alcohol metabolic process	27/798	131/5553	0.206107	1.43422	2.06026	0.0307484	0.845675	0.845675	Cre07.g354350/Cre07.g357157/Cre12.g500150/Cre02.g146050/Cre02.g103350/Cre01.g029250/Cre04.g229000/Cre11.g481126/Cre04.g214500/Cre05.g242178/Cre06.g263250/Cre04.g224150/Cre14.g626400/Cre11.g467527/Cre02.g076800/Cre01.g040050/Cre06.g255350/Cre01.g039350/Cre09.g389208/Cre12.g556400/Cre11.g480650/Cre13.g582201/Cre03.g167051/Cre06.g278202/Cre08.g365950/Cre01.g009101/Cre13.g587350	27
BP	GO:0000470	maturation of LSU-rRNA	11/798	42/5553	0.261905	1.8225	2.19178	0.0312087	0.845675	0.845675	Cre07.g314100/Cre07.g319750/Cre12.g539100/Cre03.g197000/Cre17.g710100/Cre06.g281563/Cre07.g348250/Cre08.g384355/Cre02.g145231/Cre02.g095121/Cre16.g683793	11
BP	GO:0001763	morphogenesis of a branching structure	11/798	42/5553	0.261905	1.8225	2.19178	0.0312087	0.845675	0.845675	Cre12.g549650/Cre16.g690095/Cre03.g160600/Cre03.g189400/Cre09.g400750/Cre17.g734500/Cre07.g355650/Cre11.g468550/Cre13.g569850/Cre16.g657750/Cre16.g657800	11
MF	GO:0000977	RNA polymerase II transcription regulatory region sequence-specific DNA binding	13/733	51/4947	0.254902	1.72033	2.15638	0.0312891	0.552844	0.538682	Cre03.g160600/Cre10.g435400/Cre01.g037050/Cre03.g189400/Cre16.g648800/Cre03.g174476/Cre15.g636650/Cre06.g266950/Cre08.g358532/Cre06.g278251/Cre12.g556400/Cre01.g003376/Cre06.g310500	13
MF	GO:0000987	cis-regulatory region sequence-specific DNA binding	9/733	31/4947	0.290323	1.95938	2.23459	0.0313115	0.552844	0.538682	Cre10.g435400/Cre03.g189400/Cre16.g648800/Cre15.g636650/Cre06.g278251/Cre12.g556400/Cre16.g674750/Cre01.g003376/Cre06.g310500	9
BP	GO:0051289	protein homotetramerization	8/798	27/5553	0.296296	2.06182	2.26558	0.0313597	0.845675	0.845675	Cre12.g500150/Cre10.g426152/Cre14.g619166/Cre01.g029250/Cre10.g454025/Cre07.g323150/Cre12.g504950/Cre08.g378200	8
BP	GO:0017004	cytochrome complex assembly	10/798	37/5553	0.27027	1.88072	2.20179	0.0318365	0.848199	0.848199	Cre10.g454550/Cre17.g702150/Cre08.g382300/Cre01.g069107/Cre16.g690050/Cre12.g537850/Cre01.g052400/Cre12.g525700/Cre01.g052050/Cre16.g662150	10
BP	GO:0030218	erythrocyte differentiation	9/798	32/5553	0.28125	1.95712	2.22425	0.0319732	0.848199	0.848199	Cre06.g284150/Cre03.g144867/Cre03.g174700/Cre06.g281563/Cre06.g255800/Cre06.g282250/Cre06.g255700/Cre16.g674750/Cre06.g286050	9
BP	GO:0170039	proteinogenic amino acid metabolic process	36/798	185/5553	0.194595	1.35412	2.00666	0.0323147	0.850345	0.850345	Cre17.g713700/Cre03.g163950/Cre14.g630859/Cre06.g278098/Cre11.g474800/Cre12.g554953/Cre10.g423550/Cre02.g091200/Cre04.g213800/Cre08.g385400/Cre10.g426152/Cre03.g182800/Cre17.g732802/Cre01.g029250/Cre14.g633900/Cre04.g214500/Cre10.g421700/Cre03.g185350/Cre16.g648350/Cre06.g296400/Cre12.g547150/Cre03.g181200/Cre07.g331550/Cre16.g650200/Cre06.g250902/Cre03.g189400/Cre05.g237400/Cre12.g495300/Cre06.g…	36
MF	GO:0015179	L-amino acid transmembrane transporter activity	5/733	13/4947	0.384615	2.59576	2.40255	0.032373	0.554265	0.540066	Cre16.g683259/Cre17.g747797/Cre04.g223300/Cre06.g286050/Cre04.g222750	5
BP	GO:0006720	isoprenoid metabolic process	21/798	97/5553	0.216495	1.50651	2.06152	0.0325908	0.850751	0.850751	Cre12.g549650/Cre07.g354350/Cre11.g477850/Cre12.g500150/Cre01.g029250/Cre06.g263250/Cre14.g626400/Cre02.g095092/Cre06.g267600/Cre07.g315400/Cre12.g509650/Cre03.g194450/Cre12.g484200/Cre07.g314150/Cre16.g678437/Cre11.g480650/Cre08.g379550/Cre16.g657750/Cre16.g657800/Cre08.g365950/Cre01.g009101	21
BP	GO:0042981	regulation of apoptotic process	49/798	265/5553	0.184906	1.28669	1.95905	0.0338123	0.875631	0.875631	Cre11.g467568/Cre02.g081350/Cre13.g580650/Cre02.g145250/Cre12.g500150/Cre12.g542500/Cre17.g704450/Cre04.g229350/Cre17.g721850/Cre06.g311200/Cre10.g452900/Cre06.g280050/Cre09.g393691/Cre12.g483550/Cre02.g098800/Cre03.g145807/Cre16.g692902/Cre03.g209281/Cre01.g037050/Cre10.g423250/Cre03.g144867/Cre05.g241950/Cre07.g342650/Cre07.g314100/Cre11.g475050/Cre06.g273700/Cre10.g427700/Cre09.g417200/Cre17.g…	49
MF	GO:0070279	vitamin B6 binding	7/733	22/4947	0.318182	2.1474	2.24934	0.0343783	0.571286	0.556652	Cre11.g474800/Cre04.g213800/Cre12.g552200/Cre10.g426152/Cre03.g182800/Cre07.g336950/Cre01.g034050	7
BP	GO:0009694	jasmonic acid metabolic process	6/798	18/5553	0.333333	2.31955	2.29696	0.0345308	0.880266	0.880266	Cre10.g425200/Cre16.g695050/Cre16.g667451/Cre17.g723650/Cre17.g728100/Cre03.g210513	6
BP	GO:0009699	phenylpropanoid biosynthetic process	6/798	18/5553	0.333333	2.31955	2.29696	0.0345308	0.880266	0.880266	Cre03.g207550/Cre12.g500150/Cre03.g171050/Cre07.g320850/Cre14.g629050/Cre03.g207800	6
CC	GO:0031970	organelle envelope lumen	16/830	69/5732	0.231884	1.6014	2.0679	0.0346831	0.597667	0.583612	Cre02.g098850/Cre03.g190750/Cre11.g481126/Cre10.g454550/Cre17.g723650/Cre06.g273700/Cre10.g458450/Cre10.g434250/Cre01.g069107/Cre07.g325734/Cre10.g424450/Cre16.g690050/Cre14.g620350/Cre06.g278251/Cre12.g525700/Cre13.g572900	16
BP	GO:0015994	chlorophyll metabolic process	12/798	48/5553	0.25	1.73966	2.10827	0.0352726	0.885341	0.885341	Cre12.g554953/Cre03.g160600/Cre16.g663900/Cre07.g315400/Cre17.g727650/Cre10.g450550/Cre13.g562850/Cre13.g570400/Cre10.g429800/Cre09.g394325/Cre08.g384650/Cre14.g626750	12
BP	GO:0033559	unsaturated fatty acid metabolic process	12/798	48/5553	0.25	1.73966	2.10827	0.0352726	0.885341	0.885341	Cre07.g354350/Cre10.g425200/Cre01.g037600/Cre17.g723650/Cre09.g414000/Cre14.g626400/Cre09.g397250/Cre16.g673001/Cre17.g711150/Cre01.g037700/Cre06.g273650/Cre14.g630883	12
BP	GO:0009658	chloroplast organization	18/798	81/5553	0.222222	1.54637	2.0291	0.0361461	0.900342	0.900342	Cre01.g056331/Cre17.g727700/Cre02.g143667/Cre07.g315400/Cre17.g702500/Cre12.g551950/Cre03.g144164/Cre05.g233305/Cre09.g395050/Cre17.g727650/Cre13.g602700/Cre12.g510850/Cre17.g720050/Cre18.g748447/Cre08.g369150/Cre16.g673617/Cre02.g082877/Cre01.g053850	18
CC	GO:0000331	contractile vacuole	7/830	23/5732	0.304348	2.10183	2.17855	0.0388517	0.597667	0.583612	Cre06.g284150/Cre04.g220350/Cre17.g734500/Cre09.g402500/Cre11.g468550/Cre07.g315200/Cre06.g250250	7
CC	GO:0062159	contractile vacuole complex	7/830	23/5732	0.304348	2.10183	2.17855	0.0388517	0.597667	0.583612	Cre06.g284150/Cre04.g220350/Cre17.g734500/Cre09.g402500/Cre11.g468550/Cre07.g315200/Cre06.g250250	7
MF	GO:0015171	amino acid transmembrane transporter activity	6/733	18/4947	0.333333	2.24966	2.21503	0.0394425	0.620295	0.604405	Cre06.g264450/Cre16.g683259/Cre17.g747797/Cre04.g223300/Cre06.g286050/Cre04.g222750	6
BP	GO:0072337	modified amino acid transport	5/798	14/5553	0.357143	2.48523	2.27926	0.0395202	0.976928	0.976928	Cre06.g311000/Cre09.g387060/Cre03.g162450/Cre14.g615900/Cre16.g650200	5
MF	GO:0052689	carboxylic ester hydrolase activity	17/733	74/4947	0.22973	1.55044	1.98957	0.0395232	0.620295	0.604405	Cre10.g425200/Cre12.g549050/Cre09.g400219/Cre10.g452900/Cre05.g233850/Cre01.g062537/Cre05.g242178/Cre12.g521250/Cre03.g145807/Cre12.g489200/Cre12.g541800/Cre02.g095000/Cre13.g570400/Cre12.g542100/Cre14.g615600/Cre03.g195200/Cre09.g388245	17
CC	GO:0009706	chloroplast inner membrane	10/830	38/5732	0.263158	1.81737	2.08004	0.0396389	0.597667	0.583612	Cre16.g660050/Cre10.g421750/Cre13.g585301/Cre01.g036350/Cre07.g325500/Cre03.g144164/Cre12.g510850/Cre04.g225050/Cre10.g450550/Cre08.g379550	10
CC	GO:0016471	vacuolar proton-transporting V-type ATPase complex	5/830	14/5732	0.357143	2.46644	2.26034	0.0406922	0.597667	0.583612	Cre04.g220350/Cre17.g734500/Cre09.g402500/Cre11.g468550/Cre06.g250250	5
CC	GO:0033176	proton-transporting V-type ATPase complex	5/830	14/5732	0.357143	2.46644	2.26034	0.0406922	0.597667	0.583612	Cre04.g220350/Cre17.g734500/Cre09.g402500/Cre11.g468550/Cre06.g250250	5
MF	GO:0016810	hydrolase activity, acting on carbon-nitrogen (but not peptide) bonds	20/733	91/4947	0.21978	1.48329	1.94054	0.0416354	0.625381	0.609361	Cre02.g081350/Cre08.g385400/Cre02.g103350/Cre12.g508500/Cre12.g547150/Cre01.g056331/Cre10.g435400/Cre07.g325748/Cre02.g116850/Cre05.g246377/Cre09.g393900/Cre12.g557700/Cre06.g290000/Cre17.g728100/Cre12.g509600/Cre14.g620350/Cre06.g276450/Cre06.g276350/Cre09.g393000/Cre03.g167051	20
BP	GO:1901605	alpha-amino acid metabolic process	37/798	195/5553	0.189744	1.32036	1.86553	0.0426816	1	1	Cre17.g713700/Cre03.g163950/Cre14.g630859/Cre06.g278098/Cre11.g474800/Cre12.g554953/Cre10.g423550/Cre02.g091200/Cre04.g213800/Cre08.g385400/Cre10.g426152/Cre03.g182800/Cre17.g732802/Cre01.g029250/Cre14.g633900/Cre04.g214500/Cre10.g421700/Cre03.g185350/Cre16.g648350/Cre06.g296400/Cre12.g547150/Cre03.g181200/Cre07.g331550/Cre16.g650200/Cre06.g250902/Cre03.g189400/Cre05.g237400/Cre12.g495300/Cre06.g…	37
BP	GO:0007435	salivary gland morphogenesis	4/798	10/5553	0.4	2.78346	2.31229	0.0433619	1	1	Cre16.g682750/Cre10.g423250/Cre10.g427700/Cre03.g205300	4
CC	GO:0030684	preribosome	30/830	152/5732	0.197368	1.36303	1.86645	0.0441589	0.61445	0.600001	Cre07.g347450/Cre07.g338500/Cre09.g391726/Cre12.g521300/Cre01.g068742/Cre12.g486000/Cre06.g255950/Cre07.g314100/Cre07.g325712/Cre12.g528950/Cre07.g319750/Cre03.g170750/Cre01.g020950/Cre05.g246250/Cre12.g539100/Cre01.g063267/Cre03.g197000/Cre17.g710100/Cre02.g095142/Cre06.g281563/Cre12.g548000/Cre12.g549700/Cre16.g649600/Cre09.g391615/Cre13.g587000/Cre13.g580900/Cre02.g145231/Cre03.g159900/Cre16.g…	30
MF	GO:0016790	thiolester hydrolase activity	5/733	14/4947	0.357143	2.41035	2.20377	0.0443856	0.625381	0.609361	Cre02.g081300/Cre07.g323150/Cre12.g557700/Cre06.g276450/Cre06.g276350	5
MF	GO:0051287	NAD binding	5/733	14/4947	0.357143	2.41035	2.20377	0.0443856	0.625381	0.609361	Cre12.g500150/Cre01.g037050/Cre06.g278350/Cre03.g204250/Cre08.g367800	5
CC	GO:0005652	nuclear lamina	4/830	10/5732	0.4	2.76241	2.29509	0.0444496	0.61445	0.600001	Cre03.g199800/Cre09.g396600/Cre06.g284500/Cre02.g076800	4
BP	GO:0005983	starch catabolic process	6/798	19/5553	0.315789	2.19747	2.14177	0.0445286	1	1	Cre07.g319340/Cre07.g319300/Cre17.g698850/Cre08.g363874/Cre03.g207713/Cre11.g476650	6
BP	GO:0010380	regulation of chlorophyll biosynthetic process	6/798	19/5553	0.315789	2.19747	2.14177	0.0445286	1	1	Cre03.g160600/Cre07.g315400/Cre17.g727650/Cre09.g394325/Cre08.g384650/Cre14.g626750	6
BP	GO:0072488	ammonium transmembrane transport	6/798	19/5553	0.315789	2.19747	2.14177	0.0445286	1	1	Cre09.g387060/Cre06.g284150/Cre09.g400750/Cre07.g355650/Cre16.g683259/Cre13.g569850	6
BP	GO:0006820	monoatomic anion transport	45/798	245/5553	0.183673	1.27812	1.82389	0.0449626	1	1	Cre06.g311000/Cre08.g379350/Cre16.g688850/Cre09.g387060/Cre10.g435650/Cre06.g284150/Cre10.g425200/Cre03.g162450/Cre13.g571500/Cre10.g421750/Cre14.g615900/Cre04.g228650/Cre13.g580000/Cre13.g579450/Cre06.g264450/Cre17.g703250/Cre09.g396950/Cre05.g241950/Cre16.g650200/Cre07.g342650/Cre16.g683259/Cre07.g339554/Cre01.g020950/Cre03.g204800/Cre17.g747797/Cre03.g204250/Cre17.g746297/Cre07.g343250/Cre14.g…	45
MF	GO:0015085	calcium ion transmembrane transporter activity	10/733	38/4947	0.263158	1.77605	2.0027	0.0453817	0.625381	0.609361	Cre15.g639150/Cre12.g519500/Cre13.g585400/Cre09.g409750/Cre09.g410100/Cre16.g667451/Cre05.g241950/Cre01.g036350/Cre06.g275300/Cre07.g329882	10
MF	GO:0042887	amide transmembrane transporter activity	10/733	38/4947	0.263158	1.77605	2.0027	0.0453817	0.625381	0.609361	Cre06.g311000/Cre03.g162450/Cre14.g615900/Cre16.g650200/Cre07.g339554/Cre10.g434250/Cre10.g424450/Cre09.g412300/Cre01.g021050/Cre06.g310850	10
BP	GO:0010950	positive regulation of endopeptidase activity	9/798	34/5553	0.264706	1.84199	2.0173	0.0460105	1	1	Cre02.g145250/Cre12.g542500/Cre12.g483550/Cre10.g423250/Cre10.g427700/Cre09.g417200/Cre11.g469450/Cre06.g296350/Cre03.g149500	9
BP	GO:0034101	erythrocyte homeostasis	9/798	34/5553	0.264706	1.84199	2.0173	0.0460105	1	1	Cre06.g284150/Cre03.g144867/Cre03.g174700/Cre06.g281563/Cre06.g255800/Cre06.g282250/Cre06.g255700/Cre16.g674750/Cre06.g286050	9
BP	GO:0009409	response to cold	34/798	178/5553	0.191011	1.32918	1.82854	0.0464988	1	1	Cre09.g395950/Cre07.g319340/Cre07.g319300/Cre05.g232150/Cre09.g387060/Cre08.g363874/Cre02.g087700/Cre01.g061077/Cre03.g169550/Cre06.g275350/Cre14.g611450/Cre16.g685800/Cre05.g241950/Cre17.g727700/Cre17.g734500/Cre06.g278210/Cre14.g615000/Cre14.g629050/Cre01.g036350/Cre12.g500900/Cre03.g144164/Cre12.g514400/Cre02.g080650/Cre06.g254450/Cre01.g038600/Cre16.g684850/Cre06.g250100/Cre08.g372100/Cre06.g…	34
BP	GO:0072330	monocarboxylic acid biosynthetic process	33/798	172/5553	0.19186	1.33509	1.82871	0.0467127	1	1	Cre03.g167850/Cre12.g485150/Cre07.g354350/Cre12.g539900/Cre07.g357157/Cre12.g500150/Cre10.g425200/Cre11.g467758/Cre16.g695050/Cre06.g311050/Cre06.g286700/Cre16.g667451/Cre01.g037600/Cre01.g056331/Cre17.g723650/Cre06.g262900/Cre09.g414000/Cre14.g626400/Cre09.g397250/Cre17.g733650/Cre01.g050050/Cre16.g673001/Cre01.g017250/Cre17.g711150/Cre10.g448051/Cre13.g586000/Cre13.g576400/Cre01.g037700/Cre01.g…	33
BP	GO:0006625	protein targeting to peroxisome	8/798	29/5553	0.275862	1.91963	2.03392	0.0467978	1	1	Cre10.g446250/Cre02.g081300/Cre11.g467758/Cre10.g454025/Cre06.g263602/Cre06.g263600/Cre17.g723650/Cre09.g389208	8
BP	GO:0010029	regulation of seed germination	8/798	29/5553	0.275862	1.91963	2.03392	0.0467978	1	1	Cre05.g241950/Cre03.g178050/Cre12.g556400/Cre08.g372100/Cre03.g178014/Cre09.g394325/Cre08.g384650/Cre14.g626750	8
BP	GO:0072662	protein localization to peroxisome	8/798	29/5553	0.275862	1.91963	2.03392	0.0467978	1	1	Cre10.g446250/Cre02.g081300/Cre11.g467758/Cre10.g454025/Cre06.g263602/Cre06.g263600/Cre17.g723650/Cre09.g389208	8
BP	GO:0072663	establishment of protein localization to peroxisome	8/798	29/5553	0.275862	1.91963	2.03392	0.0467978	1	1	Cre10.g446250/Cre02.g081300/Cre11.g467758/Cre10.g454025/Cre06.g263602/Cre06.g263600/Cre17.g723650/Cre09.g389208	8
BP	GO:1900140	regulation of seedling development	8/798	29/5553	0.275862	1.91963	2.03392	0.0467978	1	1	Cre05.g241950/Cre03.g178050/Cre12.g556400/Cre08.g372100/Cre03.g178014/Cre09.g394325/Cre08.g384650/Cre14.g626750	8
BP	GO:0034605	cellular response to heat	14/798	61/5553	0.229508	1.59707	1.92076	0.0473329	1	1	Cre11.g467644/Cre10.g465550/Cre01.g045700/Cre11.g477850/Cre02.g099950/Cre01.g037050/Cre17.g701500/Cre10.g419750/Cre16.g677000/Cre01.g003376/Cre06.g310500/Cre09.g394325/Cre08.g384650/Cre14.g626750	14
MF	GO:0004497	monooxygenase activity	13/733	54/4947	0.240741	1.62475	1.92508	0.0479125	0.639744	0.623356	Cre07.g354350/Cre07.g357157/Cre06.g298550/Cre01.g029250/Cre11.g467753/Cre14.g626400/Cre10.g435550/Cre16.g673001/Cre12.g496650/Cre16.g678437/Cre17.g711150/Cre11.g467627/Cre06.g273650	13
BP	GO:0051262	protein tetramerization	11/798	45/5553	0.244444	1.701	1.9341	0.0496182	1	1	Cre08.g360550/Cre12.g500150/Cre09.g399912/Cre10.g426152/Cre14.g619166/Cre01.g029250/Cre10.g454025/Cre07.g323150/Cre08.g360500/Cre12.g504950/Cre08.g378200	11
BP	GO:0052547	regulation of peptidase activity	13/798	56/5553	0.232143	1.6154	1.89601	0.050495	1	1	Cre02.g145250/Cre12.g542500/Cre12.g483550/Cre14.g628702/Cre10.g423250/Cre06.g273700/Cre10.g427700/Cre09.g417200/Cre11.g469450/Cre01.g039350/Cre06.g296350/Cre03.g149500/Cre13.g578050	13
MF	GO:0008519	ammonium channel activity	6/733	19/4947	0.315789	2.13126	2.06032	0.0506656	0.639744	0.623356	Cre09.g387060/Cre06.g284150/Cre09.g400750/Cre07.g355650/Cre16.g683259/Cre13.g569850	6
BP	GO:0051259	protein complex oligomerization	28/798	143/5553	0.195804	1.36253	1.79915	0.0508076	1	1	Cre10.g465550/Cre08.g360550/Cre06.g278098/Cre11.g474800/Cre15.g639150/Cre12.g500150/Cre01.g003500/Cre09.g399912/Cre10.g426152/Cre01.g049400/Cre14.g619166/Cre01.g029250/Cre10.g454025/Cre16.g674852/Cre06.g271800/Cre06.g296400/Cre06.g275000/Cre06.g263300/Cre10.g435400/Cre10.g421650/Cre07.g323150/Cre08.g360500/Cre06.g273700/Cre07.g315900/Cre02.g087600/Cre12.g504950/Cre08.g378200/Cre01.g007700	28
MF	GO:0008324	monoatomic cation transmembrane transporter activity	44/733	234/4947	0.188034	1.26904	1.75835	0.0511989	0.639744	0.623356	Cre01.g034850/Cre08.g360550/Cre15.g639150/Cre09.g387060/Cre09.g399912/Cre06.g284150/Cre04.g220350/Cre09.g394436/Cre12.g519500/Cre13.g585400/Cre09.g409750/Cre06.g281900/Cre14.g610450/Cre09.g410100/Cre16.g667451/Cre03.g206800/Cre04.g228650/Cre08.g360500/Cre05.g241950/Cre09.g400750/Cre10.g461050/Cre17.g734500/Cre07.g355650/Cre01.g036350/Cre16.g683259/Cre07.g339554/Cre17.g747797/Cre06.g275300/Cre10.g…	44
BP	GO:0072593	reactive oxygen species metabolic process	20/798	96/5553	0.208333	1.44972	1.82075	0.0520717	1	1	Cre01.g045700/Cre02.g098850/Cre12.g485150/Cre03.g182800/Cre02.g087700/Cre03.g188400/Cre14.g633900/Cre12.g547150/Cre10.g435400/Cre12.g484350/Cre05.g241950/Cre01.g039350/Cre07.g334100/Cre09.g389208/Cre13.g587000/Cre17.g720050/Cre09.g412300/Cre13.g562850/Cre12.g552851/Cre06.g273650	20
BP	GO:0006551	L-leucine metabolic process	5/798	15/5553	0.333333	2.31955	2.09626	0.0524828	1	1	Cre14.g630859/Cre06.g278098/Cre12.g554953/Cre06.g296400/Cre03.g181200	5
BP	GO:0015919	peroxisomal membrane transport	5/798	15/5553	0.333333	2.31955	2.09626	0.0524828	1	1	Cre10.g446250/Cre11.g467758/Cre10.g454025/Cre06.g263602/Cre06.g263600	5
BP	GO:0015996	chlorophyll catabolic process	5/798	15/5553	0.333333	2.31955	2.09626	0.0524828	1	1	Cre12.g554953/Cre10.g450550/Cre13.g562850/Cre13.g570400/Cre10.g429800	5
BP	GO:1902475	L-alpha-amino acid transmembrane transport	5/798	15/5553	0.333333	2.31955	2.09626	0.0524828	1	1	Cre16.g683259/Cre17.g747797/Cre04.g223300/Cre06.g286050/Cre04.g222750	5
MF	GO:0042625	ATPase-coupled ion transmembrane transporter activity	10/733	39/4947	0.25641	1.73051	1.91001	0.0532625	0.639744	0.623356	Cre04.g220350/Cre09.g410100/Cre04.g228650/Cre10.g461050/Cre17.g734500/Cre01.g036350/Cre09.g402500/Cre13.g564900/Cre11.g468550/Cre06.g250250	10
BP	GO:0008299	isoprenoid biosynthetic process	14/798	62/5553	0.225806	1.57131	1.85307	0.0534021	1	1	Cre12.g549650/Cre11.g477850/Cre12.g500150/Cre06.g263250/Cre02.g095092/Cre06.g267600/Cre07.g315400/Cre12.g509650/Cre03.g194450/Cre12.g484200/Cre07.g314150/Cre16.g678437/Cre16.g657750/Cre16.g657800	14
MF	GO:0001216	DNA-binding transcription activator activity	7/733	24/4947	0.291667	1.96845	1.98335	0.053623	0.639744	0.623356	Cre03.g160600/Cre01.g037050/Cre06.g266950/Cre08.g358532/Cre12.g556400/Cre01.g003376/Cre06.g310500	7
MF	GO:0001228	DNA-binding transcription activator activity, RNA polymerase II-specific	7/733	24/4947	0.291667	1.96845	1.98335	0.053623	0.639744	0.623356	Cre03.g160600/Cre01.g037050/Cre06.g266950/Cre08.g358532/Cre12.g556400/Cre01.g003376/Cre06.g310500	7
BP	GO:0006633	fatty acid biosynthetic process	23/798	114/5553	0.201754	1.40394	1.78508	0.0540507	1	1	Cre03.g167850/Cre07.g354350/Cre10.g425200/Cre11.g467758/Cre16.g695050/Cre06.g311050/Cre06.g286700/Cre16.g667451/Cre01.g037600/Cre17.g723650/Cre09.g414000/Cre14.g626400/Cre09.g397250/Cre16.g673001/Cre01.g017250/Cre17.g711150/Cre10.g448051/Cre13.g586000/Cre01.g037700/Cre01.g038600/Cre06.g273650/Cre14.g630883/Cre03.g210513	23
BP	GO:0006979	response to oxidative stress	58/798	330/5553	0.175758	1.22303	1.71128	0.0541902	1	1	Cre11.g467644/Cre01.g045700/Cre02.g098850/Cre14.g624201/Cre01.g032100/Cre12.g485150/Cre02.g081350/Cre11.g474800/Cre12.g500150/Cre03.g166050/Cre13.g573650/Cre02.g087700/Cre01.g029250/Cre07.g339250/Cre11.g481126/Cre01.g066552/Cre16.g648350/Cre01.g038650/Cre02.g143500/Cre01.g056331/Cre10.g435400/Cre16.g685800/Cre11.g467753/Cre01.g063632/Cre01.g037050/Cre14.g617650/Cre12.g543303/Cre06.g250902/Cre02.g…	58
BP	GO:0009267	cellular response to starvation	29/798	150/5553	0.193333	1.34534	1.7564	0.0546963	1	1	Cre01.g045700/Cre11.g467568/Cre12.g539900/Cre17.g746047/Cre09.g388800/Cre05.g232150/Cre04.g228350/Cre08.g385400/Cre10.g426152/Cre07.g328800/Cre06.g311200/Cre06.g311050/Cre13.g572750/Cre03.g165215/Cre09.g410100/Cre10.g432650/Cre03.g209281/Cre12.g484350/Cre06.g278124/Cre13.g585301/Cre03.g174476/Cre12.g500900/Cre17.g710100/Cre08.g358532/Cre07.g315200/Cre06.g276371/Cre06.g276250/Cre16.g683793/Cre14.g…	29
MF	GO:0015267	channel activity	23/733	111/4947	0.207207	1.39844	1.77055	0.0554822	0.639744	0.623356	Cre01.g034850/Cre08.g360550/Cre09.g387060/Cre09.g399912/Cre06.g284150/Cre13.g585400/Cre13.g571500/Cre16.g667451/Cre13.g580000/Cre13.g579450/Cre08.g360500/Cre05.g241950/Cre09.g400750/Cre07.g355650/Cre01.g036350/Cre16.g683259/Cre06.g275300/Cre10.g424450/Cre11.g468550/Cre07.g329882/Cre16.g662600/Cre06.g277450/Cre13.g569850	23
MF	GO:0022803	passive transmembrane transporter activity	23/733	111/4947	0.207207	1.39844	1.77055	0.0554822	0.639744	0.623356	Cre01.g034850/Cre08.g360550/Cre09.g387060/Cre09.g399912/Cre06.g284150/Cre13.g585400/Cre13.g571500/Cre16.g667451/Cre13.g580000/Cre13.g579450/Cre08.g360500/Cre05.g241950/Cre09.g400750/Cre07.g355650/Cre01.g036350/Cre16.g683259/Cre06.g275300/Cre10.g424450/Cre11.g468550/Cre07.g329882/Cre16.g662600/Cre06.g277450/Cre13.g569850	23
BP	GO:0006284	base-excision repair	8/798	30/5553	0.266667	1.85564	1.92493	0.0560984	1	1	Cre01.g063632/Cre02.g099950/Cre01.g037050/Cre01.g055400/Cre08.g376500/Cre06.g276371/Cre33.g758997/Cre06.g276250	8
BP	GO:0043574	peroxisomal transport	8/798	30/5553	0.266667	1.85564	1.92493	0.0560984	1	1	Cre10.g446250/Cre02.g081300/Cre11.g467758/Cre10.g454025/Cre06.g263602/Cre06.g263600/Cre17.g723650/Cre09.g389208	8
BP	GO:0048514	blood vessel morphogenesis	8/798	30/5553	0.266667	1.85564	1.92493	0.0560984	1	1	Cre03.g199800/Cre11.g467642/Cre11.g467568/Cre09.g396600/Cre12.g547150/Cre03.g189400/Cre16.g677000/Cre05.g238322	8
BP	GO:0003333	amino acid transmembrane transport	6/798	20/5553	0.3	2.08759	1.99596	0.0561552	1	1	Cre06.g264450/Cre16.g683259/Cre17.g747797/Cre04.g223300/Cre06.g286050/Cre04.g222750	6
BP	GO:0009078	pyruvate family amino acid metabolic process	6/798	20/5553	0.3	2.08759	1.99596	0.0561552	1	1	Cre14.g630859/Cre06.g278098/Cre12.g554953/Cre03.g182800/Cre06.g296400/Cre03.g181200	6
BP	GO:0009950	dorsal/ventral axis specification	6/798	20/5553	0.3	2.08759	1.99596	0.0561552	1	1	Cre02.g102500/Cre02.g098800/Cre01.g068742/Cre01.g037050/Cre13.g573000/Cre03.g205300	6
BP	GO:0051592	response to calcium ion	6/798	20/5553	0.3	2.08759	1.99596	0.0561552	1	1	Cre01.g029250/Cre17.g721850/Cre12.g483550/Cre03.g204250/Cre02.g095147/Cre09.g404450	6
BP	GO:1901463	regulation of tetrapyrrole biosynthetic process	6/798	20/5553	0.3	2.08759	1.99596	0.0561552	1	1	Cre03.g160600/Cre07.g315400/Cre17.g727650/Cre09.g394325/Cre08.g384650/Cre14.g626750	6
BP	GO:1901663	quinone biosynthetic process	6/798	20/5553	0.3	2.08759	1.99596	0.0561552	1	1	Cre02.g084300/Cre01.g030900/Cre03.g188700/Cre06.g269550/Cre13.g565650/Cre10.g429800	6
BP	GO:0009266	response to temperature stimulus	61/798	350/5553	0.174286	1.21279	1.68467	0.0567062	1	1	Cre11.g467644/Cre10.g465550/Cre01.g045700/Cre09.g395950/Cre07.g319340/Cre07.g319300/Cre07.g354350/Cre11.g474800/Cre05.g232150/Cre11.g477850/Cre09.g387060/Cre08.g363874/Cre02.g087700/Cre01.g029250/Cre07.g339250/Cre01.g061077/Cre03.g169550/Cre06.g275350/Cre01.g056331/Cre14.g611450/Cre10.g432650/Cre16.g685800/Cre09.g414000/Cre03.g170200/Cre02.g099950/Cre01.g037050/Cre14.g626400/Cre05.g241950/Cre17.g…	61
BP	GO:1902221	erythrose 4-phosphate/phosphoenolpyruvate family amino acid metabolic process	7/798	25/5553	0.28	1.94842	1.94688	0.0569299	1	1	Cre17.g713700/Cre02.g091200/Cre17.g732802/Cre01.g029250/Cre12.g495300/Cre06.g278350/Cre03.g155200	7
BP	GO:1901568	fatty acid derivative metabolic process	11/798	46/5553	0.23913	1.66402	1.85249	0.057108	1	1	Cre07.g354350/Cre10.g425200/Cre06.g311050/Cre06.g296400/Cre12.g500715/Cre14.g626400/Cre05.g237400/Cre16.g656300/Cre14.g627850/Cre13.g586000/Cre08.g365950	11
BP	GO:0005996	monosaccharide metabolic process	16/798	74/5553	0.216216	1.50457	1.78994	0.0577875	1	1	Cre01.g012600/Cre12.g485150/Cre16.g688850/Cre12.g500150/Cre17.g725550/Cre10.g435650/Cre11.g467691/Cre17.g732300/Cre14.g630376/Cre10.g423250/Cre03.g144867/Cre06.g278210/Cre16.g672800/Cre06.g278251/Cre06.g278202/Cre13.g588150	16
BP	GO:0098655	monoatomic cation transmembrane transport	47/798	262/5553	0.179389	1.24831	1.68664	0.058188	1	1	Cre01.g034850/Cre08.g360550/Cre11.g467568/Cre15.g639150/Cre09.g387060/Cre09.g399912/Cre06.g284150/Cre04.g220350/Cre05.g244850/Cre12.g519500/Cre13.g585400/Cre09.g409750/Cre06.g281900/Cre14.g610450/Cre09.g410100/Cre16.g667451/Cre03.g206800/Cre04.g228650/Cre08.g360500/Cre09.g393150/Cre05.g241950/Cre09.g400750/Cre10.g461050/Cre17.g734500/Cre07.g355650/Cre01.g036350/Cre16.g683259/Cre07.g339554/Cre17.g…	47
BP	GO:1901264	carbohydrate derivative transport	17/798	80/5553	0.2125	1.47871	1.76668	0.0594007	1	1	Cre08.g379350/Cre16.g688850/Cre10.g435650/Cre04.g228650/Cre17.g703250/Cre07.g342650/Cre07.g339554/Cre01.g020950/Cre17.g746297/Cre07.g343250/Cre13.g564900/Cre02.g112900/Cre06.g263850/Cre07.g316150/Cre06.g307300/Cre09.g404450/Cre06.g310850	17
BP	GO:0006308	DNA catabolic process	4/798	11/5553	0.363636	2.53042	2.08125	0.0606027	1	1	Cre03.g174700/Cre09.g412300/Cre06.g276371/Cre06.g276250	4
BP	GO:0019755	one-carbon compound transport	4/798	11/5553	0.363636	2.53042	2.08125	0.0606027	1	1	Cre06.g284150/Cre09.g400750/Cre07.g355650/Cre13.g569850	4
BP	GO:0019853	L-ascorbic acid biosynthetic process	4/798	11/5553	0.363636	2.53042	2.08125	0.0606027	1	1	Cre14.g630376/Cre16.g672800/Cre06.g278202/Cre13.g588150	4
BP	GO:0035152	regulation of tube architecture, open tracheal system	4/798	11/5553	0.363636	2.53042	2.08125	0.0606027	1	1	Cre04.g214750/Cre17.g739050/Cre07.g334100/Cre03.g191950	4
BP	GO:0048137	spermatocyte division	4/798	11/5553	0.363636	2.53042	2.08125	0.0606027	1	1	Cre11.g467758/Cre07.g316100/Cre06.g263602/Cre06.g263600	4
BP	GO:2001057	reactive nitrogen species metabolic process	4/798	11/5553	0.363636	2.53042	2.08125	0.0606027	1	1	Cre03.g182800/Cre12.g547150/Cre12.g500900/Cre01.g039350	4
BP	GO:0071852	fungal-type cell wall organization or biogenesis	12/798	52/5553	0.230769	1.60584	1.798	0.0611635	1	1	Cre11.g467568/Cre08.g385400/Cre10.g452900/Cre03.g185350/Cre06.g287600/Cre03.g145807/Cre03.g174476/Cre14.g616200/Cre16.g672800/Cre12.g513400/Cre09.g401700/Cre06.g310500	12
MF	GO:0019829	ATPase-coupled monoatomic cation transmembrane transporter activity	10/733	40/4947	0.25	1.68724	1.81997	0.0619983	0.678531	0.661149	Cre04.g220350/Cre09.g410100/Cre04.g228650/Cre10.g461050/Cre17.g734500/Cre01.g036350/Cre09.g402500/Cre13.g564900/Cre11.g468550/Cre06.g250250	10
MF	GO:0015103	inorganic anion transmembrane transporter activity	15/733	67/4947	0.223881	1.51096	1.7561	0.0621921	0.678531	0.661149	Cre08.g379350/Cre16.g688850/Cre10.g435650/Cre13.g571500/Cre04.g228650/Cre13.g580000/Cre13.g579450/Cre09.g396950/Cre05.g241950/Cre03.g204800/Cre13.g564900/Cre06.g263850/Cre16.g662600/Cre06.g277450/Cre08.g379550	15
CC	GO:0009986	cell surface	10/830	41/5732	0.243902	1.6844	1.80956	0.0631053	0.847414	0.827486	Cre16.g690095/Cre08.g385400/Cre12.g549050/Cre13.g572750/Cre02.g098800/Cre06.g273700/Cre16.g672800/Cre12.g513400/Cre14.g615950/Cre17.g733200	10
BP	GO:0006364	rRNA processing	45/798	251/5553	0.179283	1.24757	1.64422	0.0632909	1	1	Cre07.g347450/Cre02.g145250/Cre07.g338500/Cre12.g521300/Cre06.g280050/Cre01.g068742/Cre01.g028200/Cre05.g238900/Cre12.g486000/Cre06.g255950/Cre07.g314100/Cre07.g315400/Cre07.g319750/Cre06.g284500/Cre03.g170750/Cre06.g308850/Cre01.g033832/Cre01.g020950/Cre02.g106750/Cre05.g246250/Cre12.g539100/Cre01.g063267/Cre02.g081550/Cre03.g197000/Cre17.g710100/Cre02.g095142/Cre06.g281563/Cre12.g548000/Cre12.g…	45
BP	GO:0002262	myeloid cell homeostasis	9/798	36/5553	0.25	1.73966	1.82383	0.0636385	1	1	Cre06.g284150/Cre03.g144867/Cre03.g174700/Cre06.g281563/Cre06.g255800/Cre06.g282250/Cre06.g255700/Cre16.g674750/Cre06.g286050	9
MF	GO:0002020	protease binding	6/733	20/4947	0.3	2.02469	1.91491	0.0636499	0.678531	0.661149	Cre10.g461050/Cre09.g417200/Cre11.g469450/Cre16.g664450/Cre08.g372100/Cre13.g578050	6
MF	GO:0044769	ATPase activity, coupled to transmembrane movement of ions, rotational mechanism	6/733	20/4947	0.3	2.02469	1.91491	0.0636499	0.678531	0.661149	Cre04.g220350/Cre10.g461050/Cre17.g734500/Cre09.g402500/Cre11.g468550/Cre06.g250250	6
BP	GO:0032543	mitochondrial translation	16/798	75/5553	0.213333	1.48451	1.73051	0.0641077	1	1	Cre15.g639150/Cre12.g521250/Cre13.g578451/Cre06.g278224/Cre02.g097550/Cre03.g193550/Cre07.g337800/Cre12.g487100/Cre05.g238322/Cre01.g010100/Cre16.g689871/Cre12.g558000/Cre16.g673617/Cre10.g435500/Cre02.g082877/Cre01.g052050	16
BP	GO:0009615	response to virus	13/798	58/5553	0.224138	1.5597	1.75523	0.0644486	1	1	Cre12.g549050/Cre04.g229000/Cre03.g191200/Cre17.g746647/Cre16.g648800/Cre06.g284500/Cre17.g696250/Cre10.g427700/Cre07.g348250/Cre07.g334100/Cre13.g576350/Cre08.g372100/Cre09.g393200	13
MF	GO:0016298	lipase activity	12/733	51/4947	0.235294	1.58799	1.76023	0.0651753	0.681927	0.664458	Cre10.g425200/Cre09.g400219/Cre10.g452900/Cre05.g233850/Cre01.g062537/Cre05.g242178/Cre03.g145807/Cre12.g489200/Cre02.g095000/Cre14.g615600/Cre03.g195200/Cre09.g388245	12
BP	GO:0016072	rRNA metabolic process	49/798	277/5553	0.176895	1.23095	1.61533	0.066096	1	1	Cre07.g347450/Cre02.g145250/Cre07.g338500/Cre04.g229000/Cre12.g521300/Cre06.g280050/Cre01.g068742/Cre01.g028200/Cre05.g238900/Cre01.g037050/Cre12.g486000/Cre06.g255950/Cre07.g314100/Cre07.g315400/Cre07.g319750/Cre06.g284500/Cre03.g170750/Cre06.g308850/Cre01.g033832/Cre01.g020950/Cre02.g106750/Cre05.g246250/Cre12.g539100/Cre01.g063267/Cre02.g081550/Cre03.g197000/Cre17.g710100/Cre02.g095142/Cre06.g…	49
BP	GO:0002244	hematopoietic progenitor cell differentiation	8/798	31/5553	0.258065	1.79578	1.82002	0.0664944	1	1	Cre03.g199800/Cre09.g396600/Cre12.g542500/Cre17.g739050/Cre10.g463700/Cre01.g002050/Cre01.g020950/Cre03.g149500	8
BP	GO:0120252	hydrocarbon metabolic process	8/798	31/5553	0.258065	1.79578	1.82002	0.0664944	1	1	Cre12.g549650/Cre01.g029250/Cre02.g095092/Cre01.g039350/Cre12.g484200/Cre07.g314150/Cre16.g657750/Cre16.g657800	8
MF	GO:0099094	ligand-gated monoatomic cation channel activity	4/733	11/4947	0.363636	2.45417	2.01352	0.0666456	0.684632	0.667094	Cre08.g360550/Cre09.g399912/Cre08.g360500/Cre07.g329882	4
BP	GO:0006563	L-serine metabolic process	5/798	16/5553	0.3125	2.17458	1.92733	0.067628	1	1	Cre04.g213800/Cre10.g421700/Cre07.g331550/Cre15.g643550/Cre10.g460300	5
BP	GO:0009695	jasmonic acid biosynthetic process	5/798	16/5553	0.3125	2.17458	1.92733	0.067628	1	1	Cre10.g425200/Cre16.g695050/Cre16.g667451/Cre17.g723650/Cre03.g210513	5
BP	GO:0015807	L-amino acid transport	5/798	16/5553	0.3125	2.17458	1.92733	0.067628	1	1	Cre16.g683259/Cre17.g747797/Cre04.g223300/Cre06.g286050/Cre04.g222750	5
BP	GO:0015837	amine transport	5/798	16/5553	0.3125	2.17458	1.92733	0.067628	1	1	Cre06.g284150/Cre01.g029250/Cre09.g400750/Cre07.g355650/Cre13.g569850	5
BP	GO:1901607	alpha-amino acid biosynthetic process	21/798	105/5553	0.2	1.39173	1.66002	0.0687168	1	1	Cre11.g474800/Cre10.g423550/Cre04.g213800/Cre10.g426152/Cre03.g182800/Cre01.g029250/Cre14.g633900/Cre04.g214500/Cre10.g421700/Cre07.g331550/Cre06.g250902/Cre05.g237400/Cre12.g495300/Cre06.g278350/Cre16.g683259/Cre01.g050050/Cre03.g204250/Cre15.g643550/Cre03.g155200/Cre16.g673550/Cre10.g460300	21
BP	GO:0052548	regulation of endopeptidase activity	12/798	53/5553	0.226415	1.57554	1.72459	0.0692028	1	1	Cre02.g145250/Cre12.g542500/Cre12.g483550/Cre10.g423250/Cre06.g273700/Cre10.g427700/Cre09.g417200/Cre11.g469450/Cre01.g039350/Cre06.g296350/Cre03.g149500/Cre13.g578050	12
BP	GO:0009798	axis specification	15/798	70/5553	0.214286	1.49114	1.69393	0.06921	1	1	Cre07.g339250/Cre12.g486209/Cre02.g102500/Cre01.g019150/Cre02.g098800/Cre01.g068742/Cre16.g692902/Cre01.g037050/Cre12.g543303/Cre06.g278136/Cre15.g636650/Cre07.g334100/Cre13.g573000/Cre13.g587450/Cre03.g205300	15
BP	GO:0007035	vacuolar acidification	6/798	21/5553	0.285714	1.98818	1.85848	0.0694383	1	1	Cre04.g220350/Cre17.g739050/Cre17.g734500/Cre09.g402500/Cre11.g468550/Cre06.g250250	6
BP	GO:0043562	cellular response to nitrogen levels	6/798	21/5553	0.285714	1.98818	1.85848	0.0694383	1	1	Cre13.g578750/Cre09.g388800/Cre05.g232150/Cre08.g385400/Cre03.g182800/Cre03.g165215	6
BP	GO:1901661	quinone metabolic process	6/798	21/5553	0.285714	1.98818	1.85848	0.0694383	1	1	Cre02.g084300/Cre01.g030900/Cre03.g188700/Cre06.g269550/Cre13.g565650/Cre10.g429800	6
BP	GO:0042759	long-chain fatty acid biosynthetic process	10/798	42/5553	0.238095	1.65682	1.75028	0.0695744	1	1	Cre07.g354350/Cre10.g425200/Cre16.g695050/Cre16.g667451/Cre01.g037600/Cre17.g723650/Cre14.g626400/Cre01.g037700/Cre06.g273650/Cre03.g210513	10
BP	GO:0031669	cellular response to nutrient levels	33/798	178/5553	0.185393	1.29009	1.61138	0.0698423	1	1	Cre01.g045700/Cre13.g578750/Cre11.g467568/Cre12.g539900/Cre17.g746047/Cre09.g388800/Cre05.g232150/Cre04.g228350/Cre08.g385400/Cre10.g426152/Cre03.g182800/Cre07.g328800/Cre06.g311200/Cre06.g311050/Cre13.g572750/Cre03.g165215/Cre09.g410100/Cre10.g432650/Cre03.g209281/Cre12.g484350/Cre06.g278124/Cre13.g585301/Cre06.g250902/Cre03.g174476/Cre12.g500900/Cre17.g710100/Cre08.g358532/Cre07.g315200/Cre06.g…	33
MF	GO:0015291	secondary active transmembrane transporter activity	18/733	85/4947	0.211765	1.4292	1.66452	0.0701267	0.707529	0.689404	Cre08.g379350/Cre15.g639150/Cre16.g688850/Cre10.g435650/Cre12.g519500/Cre09.g409750/Cre03.g206800/Cre04.g228650/Cre09.g396950/Cre09.g400750/Cre07.g355650/Cre07.g339554/Cre13.g564900/Cre06.g263850/Cre06.g307300/Cre06.g277450/Cre13.g569850/Cre08.g379550	18
BP	GO:0001676	long-chain fatty acid metabolic process	13/798	59/5553	0.220339	1.53326	1.68683	0.0722987	1	1	Cre07.g354350/Cre10.g425200/Cre16.g695050/Cre05.g232002/Cre16.g667451/Cre01.g037600/Cre17.g723650/Cre12.g500715/Cre14.g626400/Cre17.g728100/Cre01.g037700/Cre06.g273650/Cre03.g210513	13
BP	GO:0009415	response to water	22/798	112/5553	0.196429	1.36688	1.60672	0.0747632	1	1	Cre10.g465550/Cre14.g624201/Cre11.g474800/Cre03.g160600/Cre09.g387060/Cre12.g552200/Cre10.g426152/Cre01.g029250/Cre09.g394436/Cre16.g648350/Cre14.g611450/Cre03.g170200/Cre17.g746647/Cre12.g543303/Cre17.g727700/Cre01.g036350/Cre12.g500900/Cre02.g080650/Cre13.g562850/Cre05.g242400/Cre17.g743547/Cre06.g273650	22
BP	GO:0042594	response to starvation	32/798	173/5553	0.184971	1.28715	1.57177	0.075208	1	1	Cre01.g045700/Cre11.g467568/Cre12.g539900/Cre17.g746047/Cre09.g388800/Cre05.g232150/Cre04.g228350/Cre08.g385400/Cre10.g426152/Cre07.g328800/Cre06.g311200/Cre06.g311050/Cre13.g572750/Cre03.g165215/Cre12.g486209/Cre09.g410100/Cre10.g432650/Cre03.g209281/Cre12.g484350/Cre06.g278124/Cre13.g585301/Cre03.g174476/Cre12.g500900/Cre17.g710100/Cre08.g369150/Cre08.g358532/Cre05.g237050/Cre07.g315200/Cre06.g…	32
CC	GO:0005576	extracellular region	54/830	309/5732	0.174757	1.20688	1.5383	0.0752298	0.982166	0.959069	Cre17.g715200/Cre16.g679750/Cre11.g467615/Cre01.g045700/Cre11.g467642/Cre16.g659750/Cre02.g081350/Cre16.g690095/Cre12.g500550/Cre03.g207550/Cre11.g478184/Cre02.g089450/Cre08.g385400/Cre17.g704450/Cre07.g328800/Cre12.g508500/Cre13.g582250/Cre13.g572750/Cre12.g483550/Cre17.g723650/Cre09.g393150/Cre12.g551802/Cre01.g037000/Cre10.g433550/Cre16.g663900/Cre10.g461050/Cre06.g278210/Cre06.g273700/Cre03.g…	54
BP	GO:0046686	response to cadmium ion	35/798	192/5553	0.182292	1.2685	1.55106	0.077108	1	1	Cre07.g337700/Cre07.g354350/Cre09.g388800/Cre05.g232150/Cre11.g477850/Cre12.g500150/Cre17.g725550/Cre12.g552200/Cre03.g182800/Cre03.g166050/Cre02.g095082/Cre06.g275350/Cre01.g056331/Cre07.g331550/Cre14.g626400/Cre12.g543303/Cre03.g189400/Cre06.g273700/Cre16.g651750/Cre02.g076300/Cre04.g221200/Cre12.g514400/Cre06.g293950/Cre17.g727650/Cre03.g193800/Cre07.g329882/Cre16.g677000/Cre02.g080650/Cre01.g…	35
BP	GO:0046364	monosaccharide biosynthetic process	10/798	43/5553	0.232558	1.61829	1.66725	0.079538	1	1	Cre12.g485150/Cre16.g688850/Cre10.g435650/Cre14.g630376/Cre10.g423250/Cre03.g144867/Cre16.g672800/Cre06.g278251/Cre06.g278202/Cre13.g588150	10
BP	GO:0170034	L-amino acid biosynthetic process	19/798	95/5553	0.2	1.39173	1.57755	0.0805021	1	1	Cre11.g474800/Cre10.g423550/Cre04.g213800/Cre10.g426152/Cre03.g182800/Cre01.g029250/Cre14.g633900/Cre04.g214500/Cre10.g421700/Cre07.g331550/Cre06.g250902/Cre05.g237400/Cre12.g495300/Cre06.g278350/Cre16.g683259/Cre15.g643550/Cre03.g155200/Cre16.g673550/Cre10.g460300	19
BP	GO:0170038	proteinogenic amino acid biosynthetic process	19/798	95/5553	0.2	1.39173	1.57755	0.0805021	1	1	Cre11.g474800/Cre10.g423550/Cre04.g213800/Cre10.g426152/Cre03.g182800/Cre01.g029250/Cre14.g633900/Cre04.g214500/Cre10.g421700/Cre07.g331550/Cre06.g250902/Cre05.g237400/Cre12.g495300/Cre06.g278350/Cre16.g683259/Cre15.g643550/Cre03.g155200/Cre16.g673550/Cre10.g460300	19
CC	GO:0005765	lysosomal membrane	15/830	71/5732	0.211268	1.45902	1.60133	0.0808021	1	0.976484	Cre11.g478184/Cre04.g220350/Cre06.g311200/Cre12.g486209/Cre01.g010550/Cre03.g209281/Cre06.g278124/Cre10.g443150/Cre07.g342650/Cre17.g746297/Cre07.g343250/Cre09.g402500/Cre11.g468550/Cre07.g316150/Cre06.g250250	15
BP	GO:0042445	hormone metabolic process	21/798	107/5553	0.196262	1.36572	1.56476	0.0809034	1	1	Cre12.g549650/Cre07.g354350/Cre11.g477850/Cre12.g500150/Cre10.g425200/Cre16.g695050/Cre16.g667451/Cre17.g723650/Cre14.g626400/Cre01.g002250/Cre12.g500900/Cre17.g728100/Cre02.g092050/Cre01.g039350/Cre17.g739426/Cre11.g480650/Cre14.g627950/Cre16.g657750/Cre11.g467627/Cre16.g657800/Cre03.g210513	21
BP	GO:0006829	zinc ion transport	4/798	12/5553	0.333333	2.31955	1.87445	0.0809125	1	1	Cre06.g281900/Cre14.g610450/Cre01.g000150/Cre07.g355150	4
BP	GO:0010752	regulation of cGMP-mediated signaling	4/798	12/5553	0.333333	2.31955	1.87445	0.0809125	1	1	Cre02.g143500/Cre14.g617650/Cre12.g509550/Cre12.g559400	4
BP	GO:0010754	negative regulation of cGMP-mediated signaling	4/798	12/5553	0.333333	2.31955	1.87445	0.0809125	1	1	Cre02.g143500/Cre14.g617650/Cre12.g509550/Cre12.g559400	4
BP	GO:0019432	triglyceride biosynthetic process	4/798	12/5553	0.333333	2.31955	1.87445	0.0809125	1	1	Cre02.g106400/Cre12.g537641/Cre03.g205050/Cre08.g365950	4
BP	GO:0019852	L-ascorbic acid metabolic process	4/798	12/5553	0.333333	2.31955	1.87445	0.0809125	1	1	Cre14.g630376/Cre16.g672800/Cre06.g278202/Cre13.g588150	4
BP	GO:0019934	cGMP-mediated signaling	4/798	12/5553	0.333333	2.31955	1.87445	0.0809125	1	1	Cre02.g143500/Cre14.g617650/Cre12.g509550/Cre12.g559400	4
BP	GO:0046662	regulation of egg-laying behavior	4/798	12/5553	0.333333	2.31955	1.87445	0.0809125	1	1	Cre12.g545600/Cre01.g029250/Cre07.g315900/Cre02.g076200	4
BP	GO:0051205	protein insertion into membrane	4/798	12/5553	0.333333	2.31955	1.87445	0.0809125	1	1	Cre15.g639150/Cre16.g674852/Cre03.g204800/Cre10.g424450	4
BP	GO:0071483	cellular response to blue light	4/798	12/5553	0.333333	2.31955	1.87445	0.0809125	1	1	Cre06.g278251/Cre09.g394325/Cre08.g384650/Cre14.g626750	4
BP	GO:0071577	zinc ion transmembrane transport	4/798	12/5553	0.333333	2.31955	1.87445	0.0809125	1	1	Cre06.g281900/Cre14.g610450/Cre01.g000150/Cre07.g355150	4
BP	GO:2000030	regulation of response to red or far red light	4/798	12/5553	0.333333	2.31955	1.87445	0.0809125	1	1	Cre06.g292800/Cre13.g602700/Cre12.g556400/Cre06.g310500	4
BP	GO:0001525	angiogenesis	7/798	27/5553	0.259259	1.80409	1.71567	0.0816946	1	1	Cre03.g199800/Cre11.g467642/Cre11.g467568/Cre09.g396600/Cre12.g547150/Cre03.g189400/Cre16.g677000	7
BP	GO:0009081	branched-chain amino acid metabolic process	7/798	27/5553	0.259259	1.80409	1.71567	0.0816946	1	1	Cre14.g630859/Cre06.g278098/Cre12.g539900/Cre12.g554953/Cre06.g311050/Cre06.g296400/Cre03.g181200	7
BP	GO:0009637	response to blue light	7/798	27/5553	0.259259	1.80409	1.71567	0.0816946	1	1	Cre12.g486209/Cre13.g602700/Cre06.g278251/Cre02.g110750/Cre09.g394325/Cre08.g384650/Cre14.g626750	7
MF	GO:0022890	inorganic cation transmembrane transporter activity	40/733	218/4947	0.183486	1.23834	1.501	0.0828578	0.82131	0.800271	Cre01.g034850/Cre08.g360550/Cre15.g639150/Cre09.g387060/Cre09.g399912/Cre06.g284150/Cre04.g220350/Cre09.g394436/Cre12.g519500/Cre13.g585400/Cre09.g409750/Cre06.g281900/Cre14.g610450/Cre09.g410100/Cre16.g667451/Cre03.g206800/Cre04.g228650/Cre08.g360500/Cre05.g241950/Cre09.g400750/Cre10.g461050/Cre17.g734500/Cre07.g355650/Cre01.g036350/Cre16.g683259/Cre07.g339554/Cre06.g275300/Cre10.g424450/Cre12.g…	40
BP	GO:0051336	regulation of hydrolase activity	38/798	212/5553	0.179245	1.2473	1.50397	0.0828874	1	1	Cre11.g467568/Cre13.g580650/Cre02.g145250/Cre12.g500150/Cre01.g003500/Cre12.g542500/Cre07.g316100/Cre12.g521250/Cre12.g483550/Cre03.g202449/Cre14.g628702/Cre10.g463700/Cre12.g541350/Cre10.g432650/Cre02.g099950/Cre10.g423250/Cre07.g325712/Cre06.g273700/Cre17.g701500/Cre10.g427700/Cre09.g417200/Cre03.g199300/Cre11.g469450/Cre06.g304750/Cre01.g039350/Cre07.g334100/Cre06.g264500/Cre09.g412300/Cre13.g…	38
BP	GO:0009581	detection of external stimulus	11/798	49/5553	0.22449	1.56215	1.61904	0.0839086	1	1	Cre14.g630376/Cre02.g143500/Cre14.g617650/Cre05.g241950/Cre06.g278210/Cre06.g275300/Cre10.g423700/Cre07.g325734/Cre12.g509550/Cre12.g559400/Cre06.g278251	11
BP	GO:0009644	response to high light intensity	11/798	49/5553	0.22449	1.56215	1.61904	0.0839086	1	1	Cre11.g467644/Cre14.g611450/Cre07.g334800/Cre09.g397250/Cre17.g720050/Cre05.g242400/Cre12.g485800/Cre08.g372100/Cre09.g394325/Cre08.g384650/Cre14.g626750	11
BP	GO:0006865	amino acid transport	6/798	22/5553	0.272727	1.89781	1.72841	0.0843764	1	1	Cre06.g264450/Cre16.g683259/Cre17.g747797/Cre04.g223300/Cre06.g286050/Cre04.g222750	6
BP	GO:0009926	auxin polar transport	6/798	22/5553	0.272727	1.89781	1.72841	0.0843764	1	1	Cre12.g549650/Cre09.g394436/Cre15.g636650/Cre07.g334100/Cre09.g412300/Cre07.g315200	6
BP	GO:0090056	regulation of chlorophyll metabolic process	6/798	22/5553	0.272727	1.89781	1.72841	0.0843764	1	1	Cre03.g160600/Cre07.g315400/Cre17.g727650/Cre09.g394325/Cre08.g384650/Cre14.g626750	6
CC	GO:0031012	extracellular matrix	7/830	27/5732	0.259259	1.79045	1.69393	0.084427	1	0.976484	Cre11.g467615/Cre11.g467642/Cre16.g659750/Cre16.g690095/Cre17.g704450/Cre03.g204250/Cre14.g620350	7
BP	GO:0006895	Golgi to endosome transport	5/798	17/5553	0.294118	2.04666	1.77045	0.0849295	1	1	Cre03.g209281/Cre06.g273700/Cre07.g334100/Cre16.g664450/Cre09.g412300	5
BP	GO:0016119	carotene metabolic process	5/798	17/5553	0.294118	2.04666	1.77045	0.0849295	1	1	Cre12.g549650/Cre02.g095092/Cre07.g314150/Cre16.g657750/Cre16.g657800	5
BP	GO:0170036	import into the mitochondrion	9/798	38/5553	0.236842	1.6481	1.64215	0.0850371	1	1	Cre07.g339300/Cre12.g505900/Cre16.g650200/Cre10.g434250/Cre10.g424450/Cre09.g412300/Cre04.g223300/Cre06.g286050/Cre04.g222750	9
BP	GO:0170041	non-proteinogenic amino acid metabolic process	9/798	38/5553	0.236842	1.6481	1.64215	0.0850371	1	1	Cre17.g713700/Cre11.g474800/Cre04.g213800/Cre10.g426152/Cre12.g547150/Cre06.g250902/Cre01.g050050/Cre03.g204250/Cre10.g460300	9
BP	GO:0051345	positive regulation of hydrolase activity	25/798	132/5553	0.189394	1.31793	1.51434	0.0858074	1	1	Cre11.g467568/Cre13.g580650/Cre02.g145250/Cre12.g500150/Cre12.g542500/Cre12.g483550/Cre03.g202449/Cre14.g628702/Cre12.g541350/Cre10.g432650/Cre02.g099950/Cre10.g423250/Cre07.g325712/Cre17.g701500/Cre10.g427700/Cre09.g417200/Cre03.g199300/Cre11.g469450/Cre06.g304750/Cre06.g264500/Cre06.g296350/Cre06.g276371/Cre06.g276250/Cre03.g149500/Cre01.g003376	25
BP	GO:0008202	steroid metabolic process	17/798	84/5553	0.202381	1.4083	1.54459	0.0866682	1	1	Cre07.g354350/Cre07.g357157/Cre02.g146050/Cre11.g481126/Cre12.g483550/Cre17.g723650/Cre12.g553750/Cre07.g349650/Cre14.g626400/Cre11.g467527/Cre02.g076800/Cre01.g039350/Cre02.g090500/Cre12.g556400/Cre14.g627950/Cre11.g467627/Cre12.g500500	17
CC	GO:0005758	mitochondrial intermembrane space	14/830	66/5732	0.212121	1.46491	1.56305	0.0871777	1	0.976484	Cre02.g098850/Cre03.g190750/Cre11.g481126/Cre10.g454550/Cre17.g723650/Cre10.g458450/Cre10.g434250/Cre01.g069107/Cre07.g325734/Cre10.g424450/Cre16.g690050/Cre14.g620350/Cre12.g525700/Cre13.g572900	14
CC	GO:0090533	cation-transporting ATPase complex	5/830	17/5732	0.294118	2.03118	1.75194	0.0872004	1	0.976484	Cre04.g220350/Cre17.g734500/Cre09.g402500/Cre11.g468550/Cre06.g250250	5
BP	GO:0042273	ribosomal large subunit biogenesis	18/798	90/5553	0.2	1.39173	1.53477	0.0872197	1	1	Cre09.g391726/Cre07.g314100/Cre01.g000600/Cre07.g325712/Cre12.g528950/Cre07.g319750/Cre01.g020950/Cre12.g539100/Cre03.g197000/Cre17.g710100/Cre03.g200095/Cre06.g281563/Cre07.g348250/Cre09.g391615/Cre08.g384355/Cre02.g145231/Cre02.g095121/Cre16.g683793	18
BP	GO:0071555	cell wall organization	12/798	55/5553	0.218182	1.51825	1.58223	0.0872563	1	1	Cre08.g385400/Cre10.g421750/Cre03.g185350/Cre06.g287600/Cre09.g414000/Cre03.g174476/Cre14.g616200/Cre07.g334100/Cre12.g513400/Cre09.g401700/Cre07.g315200/Cre13.g588150	12
BP	GO:2000377	regulation of reactive oxygen species metabolic process	12/798	55/5553	0.218182	1.51825	1.58223	0.0872563	1	1	Cre03.g182800/Cre14.g633900/Cre12.g547150/Cre10.g435400/Cre12.g484350/Cre05.g241950/Cre09.g389208/Cre13.g587000/Cre09.g412300/Cre13.g562850/Cre12.g552851/Cre06.g273650	12
MF	GO:0005385	zinc ion transmembrane transporter activity	4/733	12/4947	0.333333	2.24966	1.80747	0.0886599	0.844735	0.823095	Cre06.g281900/Cre14.g610450/Cre01.g000150/Cre07.g355150	4
MF	GO:0016638	oxidoreductase activity, acting on the CH-NH2 group of donors	4/733	12/4947	0.333333	2.24966	1.80747	0.0886599	0.844735	0.823095	Cre09.g388800/Cre05.g232150/Cre13.g572750/Cre08.g378200	4
BP	GO:0009069	serine family amino acid metabolic process	13/798	61/5553	0.213115	1.48299	1.55378	0.0897941	1	1	Cre03.g163950/Cre10.g423550/Cre04.g213800/Cre10.g426152/Cre03.g182800/Cre14.g633900/Cre10.g421700/Cre07.g331550/Cre16.g650200/Cre03.g189400/Cre03.g204250/Cre15.g643550/Cre10.g460300	13
BP	GO:0044743	protein transmembrane import into intracellular organelle	13/798	61/5553	0.213115	1.48299	1.55378	0.0897941	1	1	Cre10.g446250/Cre07.g339300/Cre12.g505900/Cre11.g467758/Cre10.g454025/Cre06.g263602/Cre06.g256050/Cre06.g263600/Cre10.g434250/Cre10.g424450/Cre09.g412300/Cre01.g021050/Cre13.g562850	13
MF	GO:0004620	phospholipase activity	8/733	32/4947	0.25	1.68724	1.62651	0.0899222	0.844735	0.823095	Cre10.g425200/Cre10.g452900/Cre05.g233850/Cre05.g242178/Cre03.g145807/Cre02.g095000/Cre14.g615600/Cre03.g195200	8
BP	GO:0035239	tube morphogenesis	26/798	139/5553	0.18705	1.30162	1.47522	0.0911234	1	1	Cre03.g199800/Cre11.g467642/Cre11.g467568/Cre16.g690095/Cre12.g500150/Cre09.g396600/Cre04.g214750/Cre05.g244850/Cre06.g280050/Cre12.g547150/Cre16.g682750/Cre17.g739050/Cre02.g095067/Cre16.g692902/Cre03.g189400/Cre17.g734500/Cre12.g528950/Cre03.g174476/Cre17.g698400/Cre07.g334100/Cre11.g468550/Cre16.g677000/Cre05.g238322/Cre03.g191950/Cre09.g393000/Cre06.g278266	26
MF	GO:0015399	primary active transmembrane transporter activity	25/733	129/4947	0.193798	1.30794	1.47795	0.0912015	0.844735	0.823095	Cre04.g220350/Cre03.g191350/Cre09.g394436/Cre12.g547300/Cre09.g410100/Cre04.g228650/Cre10.g461050/Cre17.g734500/Cre07.g339700/Cre01.g036350/Cre10.g434250/Cre17.g721000/Cre10.g424450/Cre14.g613950/Cre09.g402500/Cre17.g727650/Cre13.g564900/Cre11.g468550/Cre07.g313250/Cre09.g412300/Cre01.g021050/Cre03.g191950/Cre06.g310850/Cre17.g743547/Cre06.g250250	25
BP	GO:0010817	regulation of hormone levels	31/798	170/5553	0.182353	1.26893	1.45882	0.0916215	1	1	Cre12.g549650/Cre07.g354350/Cre11.g477850/Cre12.g500150/Cre10.g425200/Cre16.g695050/Cre09.g394436/Cre16.g667451/Cre17.g723650/Cre14.g626400/Cre03.g204800/Cre01.g002250/Cre12.g500900/Cre17.g728100/Cre02.g092050/Cre15.g636650/Cre01.g039350/Cre07.g334100/Cre17.g739426/Cre09.g412300/Cre06.g310850/Cre07.g315200/Cre06.g278251/Cre13.g582476/Cre11.g480650/Cre14.g627950/Cre09.g393000/Cre16.g657750/Cre11.g…	31
BP	GO:0000460	maturation of 5.8S rRNA	14/798	67/5553	0.208955	1.45405	1.53165	0.0916834	1	1	Cre01.g068742/Cre07.g319750/Cre06.g284500/Cre01.g020950/Cre12.g539100/Cre01.g063267/Cre03.g197000/Cre17.g710100/Cre12.g549700/Cre16.g649600/Cre06.g264500/Cre02.g145231/Cre16.g683793/Cre03.g194150	14
BP	GO:0006694	steroid biosynthetic process	14/798	67/5553	0.208955	1.45405	1.53165	0.0916834	1	1	Cre07.g354350/Cre07.g357157/Cre02.g146050/Cre11.g481126/Cre12.g553750/Cre14.g626400/Cre11.g467527/Cre02.g076800/Cre01.g039350/Cre02.g090500/Cre12.g556400/Cre14.g627950/Cre11.g467627/Cre12.g500500	14
BP	GO:0009582	detection of abiotic stimulus	11/798	50/5553	0.22	1.5309	1.54472	0.0943183	1	1	Cre14.g630376/Cre02.g143500/Cre14.g617650/Cre05.g241950/Cre06.g278210/Cre06.g275300/Cre10.g423700/Cre07.g325734/Cre12.g509550/Cre12.g559400/Cre06.g278251	11
BP	GO:0009414	response to water deprivation	21/798	109/5553	0.192661	1.34066	1.47137	0.0944518	1	1	Cre10.g465550/Cre14.g624201/Cre11.g474800/Cre03.g160600/Cre09.g387060/Cre12.g552200/Cre10.g426152/Cre01.g029250/Cre09.g394436/Cre16.g648350/Cre14.g611450/Cre17.g746647/Cre12.g543303/Cre17.g727700/Cre01.g036350/Cre12.g500900/Cre02.g080650/Cre13.g562850/Cre05.g242400/Cre17.g743547/Cre06.g273650	21
MF	GO:0005262	calcium channel activity	6/733	22/4947	0.272727	1.84063	1.64795	0.0949187	0.845093	0.823444	Cre13.g585400/Cre16.g667451/Cre05.g241950/Cre01.g036350/Cre06.g275300/Cre07.g329882	6
MF	GO:0005315	phosphate transmembrane transporter activity	6/733	22/4947	0.272727	1.84063	1.64795	0.0949187	0.845093	0.823444	Cre08.g379350/Cre16.g688850/Cre10.g435650/Cre09.g396950/Cre06.g263850/Cre08.g379550	6
BP	GO:0009606	tropism	7/798	28/5553	0.25	1.73966	1.6073	0.0960712	1	1	Cre14.g630350/Cre12.g486209/Cre01.g010550/Cre03.g209281/Cre07.g334100/Cre02.g095000/Cre06.g310500	7
BP	GO:0010038	response to metal ion	49/798	285/5553	0.17193	1.1964	1.39441	0.0974268	1	1	Cre07.g337700/Cre07.g354350/Cre09.g388800/Cre05.g232150/Cre11.g477850/Cre12.g500150/Cre17.g725550/Cre12.g552200/Cre03.g182800/Cre03.g166050/Cre01.g029250/Cre17.g721850/Cre13.g572750/Cre02.g095082/Cre06.g275350/Cre01.g056331/Cre12.g483550/Cre09.g393150/Cre07.g331550/Cre01.g037050/Cre14.g626400/Cre12.g543303/Cre03.g189400/Cre06.g273700/Cre16.g651750/Cre02.g076300/Cre04.g221200/Cre03.g204800/Cre03.g…	49
MF	GO:0016874	ligase activity	24/733	124/4947	0.193548	1.30625	1.44034	0.0975556	0.845093	0.823444	Cre06.g278098/Cre03.g165215/Cre01.g033091/Cre12.g500715/Cre13.g591600/Cre10.g433550/Cre01.g037050/Cre07.g350500/Cre13.g578451/Cre03.g189400/Cre16.g651750/Cre02.g079600/Cre03.g144424/Cre07.g325500/Cre15.g643550/Cre03.g145447/Cre11.g467547/Cre12.g487100/Cre11.g468550/Cre03.g193800/Cre05.g238322/Cre16.g689871/Cre13.g586000/Cre02.g082877	24
MF	GO:0016887	ATP hydrolysis activity	65/733	377/4947	0.172414	1.16362	1.37839	0.0978747	0.845093	0.823444	Cre10.g465550/Cre10.g446250/Cre07.g347450/Cre14.g619800/Cre07.g338500/Cre04.g220350/Cre12.g542500/Cre03.g191350/Cre12.g547300/Cre02.g102500/Cre09.g410100/Cre06.g256050/Cre04.g228650/Cre01.g019750/Cre01.g028200/Cre06.g258200/Cre02.g146629/Cre05.g238900/Cre17.g727700/Cre12.g486000/Cre10.g461050/Cre17.g734500/Cre07.g339700/Cre01.g036350/Cre07.g319750/Cre01.g033832/Cre10.g427700/Cre05.g246250/Cre03.g…	65
CC	GO:0005759	mitochondrial matrix	36/830	201/5732	0.179104	1.2369	1.40679	0.098278	1	0.976484	Cre07.g337700/Cre06.g278098/Cre11.g474800/Cre12.g539900/Cre10.g436900/Cre07.g339300/Cre12.g500150/Cre04.g228350/Cre03.g182800/Cre03.g190750/Cre06.g311050/Cre04.g214500/Cre06.g296400/Cre06.g292450/Cre12.g521250/Cre03.g181200/Cre10.g423250/Cre05.g241950/Cre06.g278224/Cre01.g002050/Cre03.g200095/Cre03.g193550/Cre07.g337800/Cre12.g487100/Cre05.g238322/Cre09.g412300/Cre01.g010100/Cre01.g020918/Cre12.g…	36
MF	GO:0015932	nucleobase-containing compound transmembrane transporter activity	11/733	49/4947	0.22449	1.51508	1.5111	0.0993835	0.845093	0.823444	Cre17.g703250/Cre16.g650200/Cre07.g342650/Cre07.g339554/Cre17.g746297/Cre07.g343250/Cre02.g112900/Cre07.g316150/Cre06.g307300/Cre09.g404450/Cre06.g310850	11
BP	GO:0000041	transition metal ion transport	13/798	62/5553	0.209677	1.45907	1.48902	0.0994491	1	1	Cre12.g485150/Cre06.g281900/Cre14.g610450/Cre09.g393150/Cre17.g734500/Cre03.g160800/Cre17.g727650/Cre11.g468550/Cre01.g000150/Cre02.g084350/Cre07.g355150/Cre07.g315200/Cre06.g250250	13
BP	GO:0009630	gravitropism	6/798	23/5553	0.26087	1.8153	1.60498	0.10094	1	1	Cre14.g630350/Cre12.g486209/Cre01.g010550/Cre03.g209281/Cre02.g095000/Cre06.g310500	6
BP	GO:0010623	programmed cell death involved in cell development	6/798	23/5553	0.26087	1.8153	1.60498	0.10094	1	1	Cre06.g311200/Cre16.g682750/Cre10.g423250/Cre03.g174700/Cre10.g427700/Cre13.g573000	6
BP	GO:0051452	intracellular pH reduction	6/798	23/5553	0.26087	1.8153	1.60498	0.10094	1	1	Cre04.g220350/Cre17.g739050/Cre17.g734500/Cre09.g402500/Cre11.g468550/Cre06.g250250	6
BP	GO:0009408	response to heat	28/798	153/5553	0.183007	1.27348	1.40515	0.10132	1	1	Cre11.g467644/Cre10.g465550/Cre01.g045700/Cre11.g474800/Cre11.g477850/Cre07.g339250/Cre01.g056331/Cre10.g432650/Cre02.g099950/Cre01.g037050/Cre03.g207825/Cre17.g701500/Cre03.g204800/Cre12.g500900/Cre10.g419750/Cre16.g672800/Cre16.g677000/Cre07.g315200/Cre06.g254450/Cre06.g250100/Cre08.g372100/Cre01.g003376/Cre06.g310500/Cre09.g393200/Cre13.g588150/Cre09.g394325/Cre08.g384650/Cre14.g626750	28
BP	GO:0009074	aromatic amino acid family catabolic process	4/798	13/5553	0.307692	2.14112	1.68733	0.104112	1	1	Cre17.g713700/Cre02.g091200/Cre17.g732802/Cre01.g029250	4
BP	GO:0018202	peptidyl-histidine modification	4/798	13/5553	0.307692	2.14112	1.68733	0.104112	1	1	Cre01.g033091/Cre02.g079750/Cre08.g376150/Cre16.g653850	4
BP	GO:0045646	regulation of erythrocyte differentiation	4/798	13/5553	0.307692	2.14112	1.68733	0.104112	1	1	Cre06.g281563/Cre06.g255800/Cre06.g282250/Cre06.g255700	4
BP	GO:0015749	monosaccharide transmembrane transport	5/798	18/5553	0.277778	1.93296	1.62402	0.104314	1	1	Cre13.g572750/Cre03.g206800/Cre16.g692902/Cre06.g273700/Cre08.g379550	5
BP	GO:0016122	xanthophyll metabolic process	5/798	18/5553	0.277778	1.93296	1.62402	0.104314	1	1	Cre12.g549650/Cre06.g267600/Cre03.g194450/Cre16.g678437/Cre08.g379550	5
BP	GO:0045765	regulation of angiogenesis	5/798	18/5553	0.277778	1.93296	1.62402	0.104314	1	1	Cre11.g467642/Cre11.g467568/Cre12.g547150/Cre03.g189400/Cre16.g677000	5
BP	GO:0009629	response to gravity	8/798	34/5553	0.235294	1.63733	1.52695	0.10435	1	1	Cre14.g630350/Cre12.g486209/Cre01.g010550/Cre03.g209281/Cre06.g278210/Cre02.g095000/Cre06.g278251/Cre06.g310500	8
BP	GO:1901570	fatty acid derivative biosynthetic process	8/798	34/5553	0.235294	1.63733	1.52695	0.10435	1	1	Cre07.g354350/Cre10.g425200/Cre06.g311050/Cre12.g500715/Cre14.g626400/Cre16.g656300/Cre14.g627850/Cre13.g586000	8
CC	GO:0009705	plant-type vacuole membrane	10/830	45/5732	0.222222	1.53467	1.48156	0.106044	1	0.976484	Cre09.g387060/Cre04.g220350/Cre09.g394436/Cre01.g010550/Cre06.g278124/Cre17.g734500/Cre01.g036350/Cre03.g160800/Cre09.g402500/Cre06.g277450	10
CC	GO:0045240	alpha-ketoacid dehydrogenase complex	4/830	13/5732	0.307692	2.12493	1.67072	0.106433	1	0.976484	Cre07.g337700/Cre12.g539900/Cre04.g228350/Cre06.g311050	4
CC	GO:0090406	pollen tube	4/830	13/5732	0.307692	2.12493	1.67072	0.106433	1	0.976484	Cre17.g746047/Cre07.g334100/Cre07.g329882/Cre06.g254450	4
BP	GO:0031667	response to nutrient levels	49/798	287/5553	0.170732	1.18806	1.34014	0.106618	1	1	Cre01.g045700/Cre13.g578750/Cre07.g354350/Cre11.g467568/Cre12.g539900/Cre17.g746047/Cre09.g388800/Cre05.g232150/Cre12.g500150/Cre04.g228350/Cre08.g385400/Cre10.g426152/Cre03.g182800/Cre07.g328800/Cre01.g029250/Cre06.g311200/Cre06.g311050/Cre13.g572750/Cre03.g165215/Cre10.g421700/Cre12.g486209/Cre09.g410100/Cre17.g723650/Cre09.g393150/Cre10.g432650/Cre16.g692902/Cre03.g209281/Cre12.g484350/Cre06.g…	49
CC	GO:0009277	fungal-type cell wall	5/830	18/5732	0.277778	1.91834	1.6056	0.107004	1	0.976484	Cre12.g485150/Cre08.g385400/Cre03.g185350/Cre16.g672800/Cre14.g615950	5
MF	GO:0016616	oxidoreductase activity, acting on the CH-OH group of donors, NAD or NADP as acceptor	13/733	61/4947	0.213115	1.43831	1.43647	0.107907	0.845093	0.823444	Cre17.g746997/Cre14.g630859/Cre12.g539900/Cre03.g207550/Cre12.g500150/Cre17.g725550/Cre16.g695050/Cre14.g630376/Cre04.g214500/Cre10.g423250/Cre01.g036400/Cre11.g480650/Cre03.g207800	13
BP	GO:0019318	hexose metabolic process	12/798	57/5553	0.210526	1.46498	1.44543	0.107975	1	1	Cre01.g012600/Cre12.g485150/Cre16.g688850/Cre12.g500150/Cre17.g725550/Cre10.g435650/Cre17.g732300/Cre10.g423250/Cre03.g144867/Cre06.g278210/Cre06.g278251/Cre13.g588150	12
MF	GO:0140657	ATP-dependent activity	72/733	424/4947	0.169811	1.14605	1.31163	0.108677	0.845093	0.823444	Cre10.g465550/Cre10.g446250/Cre07.g347450/Cre14.g619800/Cre07.g338500/Cre04.g220350/Cre12.g542500/Cre03.g191350/Cre03.g165215/Cre12.g547300/Cre02.g102500/Cre09.g410100/Cre06.g256050/Cre04.g228650/Cre01.g019750/Cre12.g500715/Cre01.g028200/Cre06.g258200/Cre02.g146629/Cre05.g238900/Cre17.g727700/Cre12.g486000/Cre10.g461050/Cre17.g734500/Cre07.g339700/Cre01.g036350/Cre07.g319750/Cre01.g033832/Cre10.g…	72
MF	GO:0016702	oxidoreductase activity, acting on single donors with incorporation of molecular oxygen, incorporation of two atoms of oxygen	7/733	28/4947	0.25	1.68724	1.52084	0.109013	0.845093	0.823444	Cre17.g713700/Cre12.g549650/Cre03.g163950/Cre02.g091200/Cre03.g185350/Cre16.g657750/Cre16.g657800	7
MF	GO:0016866	intramolecular transferase activity	7/733	28/4947	0.25	1.68724	1.52084	0.109013	0.845093	0.823444	Cre01.g012600/Cre03.g144707/Cre06.g292450/Cre13.g565800/Cre06.g278210/Cre03.g155200/Cre02.g095121	7
BP	GO:0000466	maturation of 5.8S rRNA from tricistronic rRNA transcript (SSU-rRNA, 5.8S rRNA, LSU-rRNA)	13/798	63/5553	0.206349	1.43591	1.42539	0.10971	1	1	Cre01.g068742/Cre07.g319750/Cre06.g284500/Cre01.g020950/Cre12.g539100/Cre01.g063267/Cre03.g197000/Cre12.g549700/Cre16.g649600/Cre06.g264500/Cre02.g145231/Cre16.g683793/Cre03.g194150	13
BP	GO:0006972	hyperosmotic response	9/798	40/5553	0.225	1.5657	1.47085	0.110247	1	1	Cre08.g360550/Cre11.g467568/Cre11.g474800/Cre09.g399912/Cre09.g410100/Cre08.g360500/Cre16.g683259/Cre06.g291150/Cre01.g021600	9
BP	GO:0009072	aromatic amino acid metabolic process	9/798	40/5553	0.225	1.5657	1.47085	0.110247	1	1	Cre17.g713700/Cre02.g091200/Cre17.g732802/Cre01.g029250/Cre12.g495300/Cre06.g278350/Cre03.g155200/Cre13.g576400/Cre03.g181400	9
MF	GO:0022834	ligand-gated channel activity	11/733	50/4947	0.22	1.48477	1.43679	0.111281	0.845093	0.823444	Cre01.g034850/Cre08.g360550/Cre09.g399912/Cre13.g571500/Cre16.g667451/Cre13.g580000/Cre13.g579450/Cre08.g360500/Cre05.g241950/Cre07.g329882/Cre16.g662600	11
MF	GO:0022839	monoatomic ion-gated channel activity	11/733	50/4947	0.22	1.48477	1.43679	0.111281	0.845093	0.823444	Cre01.g034850/Cre08.g360550/Cre09.g399912/Cre13.g571500/Cre16.g667451/Cre13.g580000/Cre13.g579450/Cre08.g360500/Cre05.g241950/Cre07.g329882/Cre16.g662600	11
BP	GO:1990542	mitochondrial transmembrane transport	15/798	75/5553	0.2	1.39173	1.39913	0.111489	1	1	Cre07.g339300/Cre15.g639150/Cre12.g505900/Cre06.g256050/Cre05.g241950/Cre16.g650200/Cre16.g683259/Cre10.g434250/Cre10.g424450/Cre17.g727650/Cre09.g412300/Cre01.g021050/Cre04.g223300/Cre06.g286050/Cre04.g222750	15
MF	GO:0015101	organic cation transmembrane transporter activity	6/733	23/4947	0.26087	1.7606	1.52474	0.113132	0.845093	0.823444	Cre09.g387060/Cre16.g683259/Cre17.g747797/Cre04.g223300/Cre06.g286050/Cre04.g222750	6
MF	GO:0005310	dicarboxylic acid transmembrane transporter activity	4/733	13/4947	0.307692	2.07661	1.62092	0.113676	0.845093	0.823444	Cre06.g311000/Cre03.g162450/Cre14.g615900/Cre16.g650200	4
MF	GO:0010181	FMN binding	4/733	13/4947	0.307692	2.07661	1.62092	0.113676	0.845093	0.823444	Cre13.g578750/Cre10.g456050/Cre03.g180300/Cre01.g039350	4
MF	GO:0015276	ligand-gated monoatomic ion channel activity	4/733	13/4947	0.307692	2.07661	1.62092	0.113676	0.845093	0.823444	Cre08.g360550/Cre09.g399912/Cre08.g360500/Cre07.g329882	4
BP	GO:0001568	blood vessel development	10/798	46/5553	0.217391	1.51275	1.43047	0.114433	1	1	Cre03.g199800/Cre11.g467642/Cre11.g467568/Cre12.g500150/Cre09.g396600/Cre12.g547150/Cre03.g189400/Cre16.g677000/Cre05.g238322/Cre09.g393000	10
BP	GO:1902652	secondary alcohol metabolic process	10/798	46/5553	0.217391	1.51275	1.43047	0.114433	1	1	Cre07.g354350/Cre07.g357157/Cre02.g146050/Cre11.g481126/Cre04.g214500/Cre14.g626400/Cre11.g467527/Cre02.g076800/Cre01.g039350/Cre12.g556400	10
MF	GO:0008308	voltage-gated monoatomic anion channel activity	5/733	18/4947	0.277778	1.87472	1.55044	0.115429	0.846981	0.825284	Cre13.g571500/Cre13.g580000/Cre13.g579450/Cre05.g241950/Cre16.g662600	5
BP	GO:0071496	cellular response to external stimulus	34/798	193/5553	0.176166	1.22588	1.30833	0.115959	1	1	Cre01.g045700/Cre13.g578750/Cre11.g467568/Cre12.g539900/Cre17.g746047/Cre09.g388800/Cre05.g232150/Cre04.g228350/Cre09.g387060/Cre08.g385400/Cre10.g426152/Cre03.g182800/Cre07.g328800/Cre06.g311200/Cre06.g311050/Cre13.g572750/Cre03.g165215/Cre09.g410100/Cre10.g432650/Cre03.g209281/Cre12.g484350/Cre06.g278124/Cre13.g585301/Cre06.g250902/Cre03.g174476/Cre12.g500900/Cre17.g710100/Cre08.g358532/Cre07.g…	34
BP	GO:0043069	negative regulation of programmed cell death	30/798	168/5553	0.178571	1.24262	1.30807	0.117459	1	1	Cre11.g467568/Cre02.g081350/Cre12.g500150/Cre17.g704450/Cre17.g721850/Cre03.g188400/Cre06.g280050/Cre09.g393691/Cre12.g483550/Cre10.g432650/Cre16.g692902/Cre03.g209281/Cre03.g144867/Cre05.g241950/Cre07.g342650/Cre11.g475050/Cre01.g036350/Cre10.g427700/Cre17.g746297/Cre07.g343250/Cre09.g394843/Cre01.g039350/Cre13.g587000/Cre16.g677000/Cre09.g412300/Cre07.g316150/Cre13.g576350/Cre16.g674750/Cre03.g…	30
BP	GO:0045851	pH reduction	6/798	24/5553	0.25	1.73966	1.48753	0.119073	1	1	Cre04.g220350/Cre17.g739050/Cre17.g734500/Cre09.g402500/Cre11.g468550/Cre06.g250250	6
BP	GO:0098660	inorganic ion transmembrane transport	45/798	264/5553	0.170455	1.18613	1.26937	0.120354	1	1	Cre01.g034850/Cre11.g467568/Cre15.g639150/Cre16.g688850/Cre09.g387060/Cre10.g435650/Cre06.g284150/Cre04.g220350/Cre05.g244850/Cre12.g519500/Cre13.g585400/Cre13.g571500/Cre09.g409750/Cre06.g281900/Cre14.g610450/Cre09.g410100/Cre16.g667451/Cre03.g206800/Cre04.g228650/Cre13.g580000/Cre13.g579450/Cre09.g393150/Cre05.g241950/Cre09.g400750/Cre10.g461050/Cre17.g734500/Cre07.g355650/Cre01.g036350/Cre16.g…	45
BP	GO:0016482	cytosolic transport	14/798	70/5553	0.2	1.39173	1.35107	0.121247	1	1	Cre01.g003500/Cre13.g573650/Cre07.g316100/Cre01.g038650/Cre12.g486209/Cre06.g293100/Cre16.g671450/Cre10.g462300/Cre03.g209281/Cre06.g273700/Cre07.g334100/Cre16.g664450/Cre09.g412300/Cre02.g088500	14
MF	GO:0000976	transcription cis-regulatory region binding	14/733	68/4947	0.205882	1.3895	1.34872	0.121735	0.881798	0.859209	Cre03.g160600/Cre10.g435400/Cre01.g037050/Cre03.g189400/Cre16.g648800/Cre03.g174476/Cre15.g636650/Cre06.g266950/Cre08.g358532/Cre06.g278251/Cre12.g556400/Cre16.g674750/Cre01.g003376/Cre06.g310500	14
BP	GO:0040008	regulation of growth	44/798	258/5553	0.170543	1.18675	1.25828	0.122704	1	1	Cre07.g354350/Cre11.g467568/Cre17.g746047/Cre16.g690095/Cre03.g160600/Cre12.g545600/Cre14.g619166/Cre06.g311200/Cre03.g185350/Cre06.g280050/Cre13.g564700/Cre12.g483550/Cre07.g337300/Cre03.g202449/Cre12.g536650/Cre02.g098800/Cre06.g287600/Cre06.g258200/Cre16.g692902/Cre14.g610200/Cre01.g037050/Cre14.g626400/Cre09.g399550/Cre16.g648800/Cre06.g284500/Cre10.g427700/Cre12.g500900/Cre01.g050050/Cre06.g…	44
BP	GO:0043066	negative regulation of apoptotic process	27/798	150/5553	0.18	1.25256	1.28451	0.123203	1	1	Cre11.g467568/Cre02.g081350/Cre12.g500150/Cre17.g704450/Cre17.g721850/Cre06.g280050/Cre09.g393691/Cre12.g483550/Cre16.g692902/Cre03.g209281/Cre03.g144867/Cre05.g241950/Cre07.g342650/Cre11.g475050/Cre10.g427700/Cre17.g746297/Cre07.g343250/Cre09.g394843/Cre01.g039350/Cre13.g587000/Cre16.g677000/Cre09.g412300/Cre07.g316150/Cre13.g576350/Cre16.g674750/Cre03.g167051/Cre13.g578050	27
BP	GO:0005982	starch metabolic process	9/798	41/5553	0.219512	1.52751	1.38873	0.124255	1	1	Cre07.g319340/Cre07.g319300/Cre17.g698850/Cre08.g363874/Cre03.g207713/Cre11.g476650/Cre03.g185250/Cre06.g278210/Cre12.g556400	9
CC	GO:0030687	preribosome, large subunit precursor	12/830	58/5732	0.206897	1.42883	1.35059	0.124458	1	0.976484	Cre09.g391726/Cre07.g325712/Cre12.g528950/Cre07.g319750/Cre01.g020950/Cre12.g539100/Cre03.g197000/Cre17.g710100/Cre09.g391615/Cre02.g145231/Cre16.g683793/Cre14.g615950	12
BP	GO:0046677	response to antibiotic	38/798	220/5553	0.172727	1.20195	1.25203	0.125426	1	1	Cre11.g467644/Cre01.g045700/Cre03.g163950/Cre07.g354350/Cre11.g467568/Cre12.g500150/Cre03.g166050/Cre12.g549050/Cre01.g029250/Cre13.g572750/Cre10.g421700/Cre02.g143500/Cre06.g275350/Cre12.g483550/Cre10.g435400/Cre16.g685800/Cre16.g682725/Cre14.g617650/Cre14.g626400/Cre12.g543303/Cre02.g143667/Cre04.g221200/Cre10.g427700/Cre09.g417200/Cre12.g504950/Cre09.g394450/Cre02.g092050/Cre16.g672800/Cre07.g…	38
BP	GO:0043650	dicarboxylic acid biosynthetic process	5/798	19/5553	0.263158	1.83122	1.48671	0.125665	1	1	Cre04.g214500/Cre16.g656300/Cre06.g251450/Cre14.g627850/Cre03.g181400	5
BP	GO:0097191	extrinsic apoptotic signaling pathway	5/798	19/5553	0.263158	1.83122	1.48671	0.125665	1	1	Cre11.g467568/Cre06.g273700/Cre10.g427700/Cre09.g394843/Cre13.g578050	5
MF	GO:0016830	carbon-carbon lyase activity	9/733	40/4947	0.225	1.51852	1.37315	0.12714	0.909291	0.885998	Cre12.g539900/Cre10.g423550/Cre03.g165700/Cre02.g076300/Cre03.g197000/Cre14.g620350/Cre12.g532950/Cre06.g278251/Cre02.g078939	9
BP	GO:0030198	extracellular matrix organization	10/798	47/5553	0.212766	1.48056	1.35529	0.127709	1	1	Cre16.g690095/Cre10.g421750/Cre03.g185350/Cre12.g497700/Cre09.g389208/Cre07.g313250/Cre03.g191950/Cre17.g743547/Cre16.g674750/Cre10.g429800	10
BP	GO:0048545	response to steroid hormone	18/798	95/5553	0.189474	1.31848	1.28256	0.129591	1	1	Cre03.g163950/Cre13.g578750/Cre07.g354350/Cre12.g500150/Cre04.g229350/Cre01.g029250/Cre06.g311050/Cre02.g097850/Cre10.g435400/Cre17.g723650/Cre12.g489200/Cre01.g037050/Cre14.g626400/Cre10.g442400/Cre07.g315400/Cre13.g576350/Cre06.g278251/Cre16.g674750	18
BP	GO:0008219	cell death	67/798	409/5553	0.163814	1.13992	1.20436	0.129724	1	1	Cre12.g485150/Cre11.g467568/Cre02.g081350/Cre11.g474800/Cre13.g580650/Cre02.g145250/Cre12.g500150/Cre12.g505900/Cre12.g542500/Cre17.g704450/Cre10.g425200/Cre17.g732802/Cre04.g229350/Cre06.g298550/Cre17.g721850/Cre06.g311200/Cre03.g188400/Cre10.g452900/Cre06.g280050/Cre09.g393691/Cre16.g682750/Cre12.g483550/Cre10.g435400/Cre09.g391245/Cre02.g098800/Cre03.g145807/Cre10.g432650/Cre12.g551802/Cre16.g…	67
BP	GO:0007622	rhythmic behavior	4/798	14/5553	0.285714	1.98818	1.51648	0.129948	1	1	Cre01.g029250/Cre03.g204250/Cre01.g048900/Cre06.g278251	4
BP	GO:0034214	protein hexamerization	4/798	14/5553	0.285714	1.98818	1.51648	0.129948	1	1	Cre10.g465550/Cre11.g474800/Cre15.g639150/Cre01.g007700	4
BP	GO:0042148	DNA strand invasion	4/798	14/5553	0.285714	1.98818	1.51648	0.129948	1	1	Cre02.g102500/Cre06.g276371/Cre06.g276250/Cre13.g578050	4
BP	GO:0048512	circadian behavior	4/798	14/5553	0.285714	1.98818	1.51648	0.129948	1	1	Cre01.g029250/Cre03.g204250/Cre01.g048900/Cre06.g278251	4
BP	GO:0140115	export across plasma membrane	4/798	14/5553	0.285714	1.98818	1.51648	0.129948	1	1	Cre09.g410100/Cre07.g313250/Cre06.g310850/Cre07.g315200	4
BP	GO:0071466	cellular response to xenobiotic stimulus	11/798	53/5553	0.207547	1.44425	1.33117	0.129968	1	1	Cre03.g163950/Cre07.g354350/Cre13.g572750/Cre10.g435400/Cre14.g626400/Cre01.g039350/Cre16.g677000/Cre08.g367800/Cre03.g196200/Cre03.g177200/Cre16.g674750	11
BP	GO:0070588	calcium ion transmembrane transport	12/798	59/5553	0.20339	1.41532	1.31375	0.131337	1	1	Cre11.g467568/Cre15.g639150/Cre12.g519500/Cre13.g585400/Cre09.g409750/Cre09.g410100/Cre16.g667451/Cre05.g241950/Cre01.g036350/Cre06.g275300/Cre04.g222300/Cre07.g329882	12
BP	GO:1905393	plant organ formation	12/798	59/5553	0.20339	1.41532	1.31375	0.131337	1	1	Cre12.g549650/Cre03.g160600/Cre03.g191200/Cre12.g500715/Cre02.g146629/Cre09.g400750/Cre07.g355650/Cre15.g636650/Cre07.g334100/Cre13.g569850/Cre16.g657750/Cre16.g657800	12
BP	GO:0006826	iron ion transport	8/798	36/5553	0.222222	1.54637	1.34721	0.135025	1	1	Cre12.g485150/Cre09.g393150/Cre17.g734500/Cre17.g727650/Cre11.g468550/Cre07.g355150/Cre07.g315200/Cre06.g250250	8
BP	GO:0044273	sulfur compound catabolic process	8/798	36/5553	0.222222	1.54637	1.34721	0.135025	1	1	Cre03.g163950/Cre11.g467642/Cre14.g613300/Cre10.g426152/Cre02.g081300/Cre06.g296400/Cre07.g325748/Cre03.g204250	8
BP	GO:0009651	response to salt stress	39/798	228/5553	0.171053	1.19029	1.20195	0.135222	1	1	Cre10.g465550/Cre07.g337700/Cre11.g474800/Cre14.g630350/Cre09.g388800/Cre05.g232150/Cre11.g477850/Cre09.g387060/Cre03.g195350/Cre01.g029250/Cre09.g394436/Cre11.g481126/Cre10.g452900/Cre09.g410100/Cre06.g275350/Cre03.g145807/Cre16.g685800/Cre17.g746647/Cre12.g543303/Cre17.g727700/Cre10.g461050/Cre17.g734500/Cre12.g557700/Cre07.g315400/Cre16.g684250/Cre17.g701500/Cre04.g221200/Cre16.g672800/Cre12.g…	39
MF	GO:0015297	antiporter activity	8/733	35/4947	0.228571	1.54262	1.34349	0.135825	0.943204	0.919042	Cre08.g379350/Cre15.g639150/Cre16.g688850/Cre10.g435650/Cre12.g519500/Cre09.g409750/Cre06.g263850/Cre06.g307300	8
MF	GO:0051536	iron-sulfur cluster binding	8/733	35/4947	0.228571	1.54262	1.34349	0.135825	0.943204	0.919042	Cre03.g199800/Cre13.g578750/Cre09.g396600/Cre07.g349600/Cre04.g214100/Cre07.g334800/Cre06.g251450/Cre10.g450550	8
MF	GO:0015662	P-type ion transporter activity	5/733	19/4947	0.263158	1.77605	1.41339	0.138559	0.943204	0.919042	Cre09.g410100/Cre17.g734500/Cre01.g036350/Cre11.g468550/Cre06.g250250	5
MF	GO:0140358	P-type transmembrane transporter activity	5/733	19/4947	0.263158	1.77605	1.41339	0.138559	0.943204	0.919042	Cre09.g410100/Cre17.g734500/Cre01.g036350/Cre11.g468550/Cre06.g250250	5
BP	GO:0006805	xenobiotic metabolic process	6/798	25/5553	0.24	1.67008	1.3755	0.138697	1	1	Cre03.g163950/Cre07.g354350/Cre13.g572750/Cre14.g626400/Cre01.g039350/Cre03.g196200	6
BP	GO:0009073	aromatic amino acid family biosynthetic process	6/798	25/5553	0.24	1.67008	1.3755	0.138697	1	1	Cre01.g029250/Cre12.g495300/Cre06.g278350/Cre03.g155200/Cre13.g576400/Cre03.g181400	6
BP	GO:0010311	lateral root formation	6/798	25/5553	0.24	1.67008	1.3755	0.138697	1	1	Cre12.g500715/Cre09.g400750/Cre07.g355650/Cre15.g636650/Cre07.g334100/Cre13.g569850	6
BP	GO:0018958	phenol-containing compound metabolic process	6/798	25/5553	0.24	1.67008	1.3755	0.138697	1	1	Cre02.g091200/Cre17.g732802/Cre01.g029250/Cre03.g177100/Cre03.g177053/Cre12.g500900	6
BP	GO:0046503	glycerolipid catabolic process	6/798	25/5553	0.24	1.67008	1.3755	0.138697	1	1	Cre03.g203600/Cre10.g425200/Cre09.g400219/Cre05.g242178/Cre12.g489200/Cre03.g195200	6
BP	GO:1901401	regulation of tetrapyrrole metabolic process	6/798	25/5553	0.24	1.67008	1.3755	0.138697	1	1	Cre03.g160600/Cre07.g315400/Cre17.g727650/Cre09.g394325/Cre08.g384650/Cre14.g626750	6
MF	GO:0018455	alcohol dehydrogenase [NAD(P)+] activity	4/733	14/4947	0.285714	1.92828	1.4505	0.141393	0.951033	0.92667	Cre17.g746997/Cre12.g500150/Cre01.g036400/Cre11.g480650	4
BP	GO:0006638	neutral lipid metabolic process	10/798	48/5553	0.208333	1.44972	1.28184	0.14178	1	1	Cre09.g400219/Cre04.g224150/Cre12.g489200/Cre02.g106400/Cre12.g537641/Cre03.g174476/Cre03.g205050/Cre03.g204250/Cre03.g195200/Cre08.g365950	10
BP	GO:0006639	acylglycerol metabolic process	10/798	48/5553	0.208333	1.44972	1.28184	0.14178	1	1	Cre09.g400219/Cre04.g224150/Cre12.g489200/Cre02.g106400/Cre12.g537641/Cre03.g174476/Cre03.g205050/Cre03.g204250/Cre03.g195200/Cre08.g365950	10
BP	GO:0009624	response to nematode	10/798	48/5553	0.208333	1.44972	1.28184	0.14178	1	1	Cre01.g019150/Cre09.g400750/Cre07.g355650/Cre01.g036350/Cre01.g027764/Cre08.g372250/Cre07.g355150/Cre13.g569850/Cre08.g379550/Cre12.g499700	10
BP	GO:2001234	negative regulation of apoptotic signaling pathway	11/798	54/5553	0.203704	1.4175	1.26289	0.143289	1	1	Cre05.g241950/Cre07.g342650/Cre10.g427700/Cre17.g746297/Cre07.g343250/Cre09.g394843/Cre16.g677000/Cre09.g412300/Cre07.g316150/Cre13.g576350/Cre13.g578050	11
BP	GO:0060541	respiratory system development	12/798	60/5553	0.2	1.39173	1.24971	0.143985	1	1	Cre16.g690095/Cre12.g500150/Cre04.g214750/Cre01.g029250/Cre17.g739050/Cre09.g393150/Cre17.g734500/Cre07.g334100/Cre11.g468550/Cre05.g234658/Cre03.g191950/Cre09.g393000	12
MF	GO:0016701	oxidoreductase activity, acting on single donors with incorporation of molecular oxygen	7/733	30/4947	0.233333	1.57476	1.31683	0.144945	0.952841	0.928431	Cre17.g713700/Cre12.g549650/Cre03.g163950/Cre02.g091200/Cre03.g185350/Cre16.g657750/Cre16.g657800	7
BP	GO:0000038	very long-chain fatty acid metabolic process	7/798	31/5553	0.225806	1.57131	1.30663	0.146826	1	1	Cre03.g167850/Cre11.g467758/Cre06.g286700/Cre17.g723650/Cre09.g397250/Cre01.g017250/Cre12.g496650	7
BP	GO:0000463	maturation of LSU-rRNA from tricistronic rRNA transcript (SSU-rRNA, 5.8S rRNA, LSU-rRNA)	7/798	31/5553	0.225806	1.57131	1.30663	0.146826	1	1	Cre07.g319750/Cre12.g539100/Cre03.g197000/Cre07.g348250/Cre08.g384355/Cre02.g145231/Cre16.g683793	7
BP	GO:0015718	monocarboxylic acid transport	7/798	31/5553	0.225806	1.57131	1.30663	0.146826	1	1	Cre08.g379350/Cre10.g425200/Cre10.g421750/Cre14.g613950/Cre11.g467547/Cre06.g263850/Cre17.g743547	7
BP	GO:0051402	neuron apoptotic process	7/798	31/5553	0.225806	1.57131	1.30663	0.146826	1	1	Cre11.g467568/Cre02.g081350/Cre12.g483550/Cre01.g037050/Cre11.g475050/Cre16.g677000/Cre16.g674750	7
MF	GO:0005216	monoatomic ion channel activity	16/733	82/4947	0.195122	1.31687	1.20666	0.147152	0.952841	0.928431	Cre01.g034850/Cre08.g360550/Cre09.g399912/Cre13.g585400/Cre13.g571500/Cre16.g667451/Cre13.g580000/Cre13.g579450/Cre08.g360500/Cre05.g241950/Cre01.g036350/Cre06.g275300/Cre10.g424450/Cre11.g468550/Cre07.g329882/Cre16.g662600	16
BP	GO:0001709	cell fate determination	5/798	20/5553	0.25	1.73966	1.35743	0.148835	1	1	Cre12.g523000/Cre13.g580650/Cre02.g102500/Cre01.g068742/Cre03.g205300	5
BP	GO:0006144	purine nucleobase metabolic process	5/798	20/5553	0.25	1.73966	1.35743	0.148835	1	1	Cre13.g578750/Cre07.g331550/Cre05.g246377/Cre06.g290000/Cre12.g504950	5
BP	GO:0035670	plant-type ovary development	5/798	20/5553	0.25	1.73966	1.35743	0.148835	1	1	Cre12.g500900/Cre12.g487100/Cre16.g689871/Cre13.g579050/Cre02.g082877	5
BP	GO:0042558	pteridine-containing compound metabolic process	5/798	20/5553	0.25	1.73966	1.35743	0.148835	1	1	Cre10.g430450/Cre01.g029250/Cre16.g650200/Cre06.g250902/Cre03.g181400	5
BP	GO:0048481	plant ovule development	5/798	20/5553	0.25	1.73966	1.35743	0.148835	1	1	Cre12.g500900/Cre12.g487100/Cre16.g689871/Cre13.g579050/Cre02.g082877	5
BP	GO:0050810	regulation of steroid biosynthetic process	5/798	20/5553	0.25	1.73966	1.35743	0.148835	1	1	Cre12.g553750/Cre02.g076800/Cre01.g039350/Cre02.g090500/Cre12.g556400	5
BP	GO:0090151	establishment of protein localization to mitochondrial membrane	5/798	20/5553	0.25	1.73966	1.35743	0.148835	1	1	Cre15.g639150/Cre10.g434250/Cre10.g424450/Cre16.g677000/Cre01.g021050	5
BP	GO:1901342	regulation of vasculature development	5/798	20/5553	0.25	1.73966	1.35743	0.148835	1	1	Cre11.g467642/Cre11.g467568/Cre12.g547150/Cre03.g189400/Cre16.g677000	5
BP	GO:0030001	metal ion transport	36/798	211/5553	0.170616	1.18726	1.136	0.150263	1	1	Cre01.g034850/Cre08.g360550/Cre12.g485150/Cre11.g467568/Cre15.g639150/Cre09.g399912/Cre05.g244850/Cre12.g523100/Cre12.g519500/Cre13.g585400/Cre09.g409750/Cre10.g454550/Cre06.g281900/Cre14.g610450/Cre09.g410100/Cre16.g667451/Cre12.g521250/Cre08.g360500/Cre09.g393150/Cre05.g241950/Cre17.g734500/Cre14.g629050/Cre01.g036350/Cre03.g204250/Cre06.g275300/Cre03.g160800/Cre04.g222300/Cre17.g727650/Cre11.g…	36
BP	GO:0015748	organophosphate ester transport	17/798	91/5553	0.186813	1.29997	1.18187	0.151235	1	1	Cre08.g379350/Cre16.g688850/Cre10.g435650/Cre17.g703250/Cre16.g650200/Cre07.g342650/Cre07.g339554/Cre01.g020950/Cre17.g746297/Cre07.g343250/Cre02.g112900/Cre06.g263850/Cre07.g316150/Cre06.g307300/Cre09.g404450/Cre10.g448051/Cre06.g310850	17
BP	GO:0042752	regulation of circadian rhythm	8/798	37/5553	0.216216	1.50457	1.26143	0.151898	1	1	Cre14.g619166/Cre01.g029250/Cre06.g275350/Cre10.g423700/Cre12.g514400/Cre06.g278251/Cre06.g310500/Cre01.g053850	8
BP	GO:0072525	pyridine-containing compound biosynthetic process	8/798	37/5553	0.216216	1.50457	1.26143	0.151898	1	1	Cre17.g713700/Cre12.g485150/Cre06.g262900/Cre07.g331550/Cre15.g643550/Cre06.g251450/Cre08.g378200/Cre03.g167051	8
CC	GO:0009527	plastid outer membrane	5/830	20/5732	0.25	1.72651	1.33915	0.152401	1	0.976484	Cre13.g585301/Cre05.g241950/Cre09.g395050/Cre13.g562850/Cre06.g252200	5
MF	GO:0004386	helicase activity	25/733	137/4947	0.182482	1.23157	1.14629	0.152836	0.952841	0.928431	Cre07.g347450/Cre07.g338500/Cre01.g028200/Cre02.g146629/Cre05.g238900/Cre17.g727700/Cre12.g486000/Cre07.g319750/Cre01.g033832/Cre10.g427700/Cre05.g246250/Cre02.g087600/Cre07.g349300/Cre12.g539100/Cre03.g200095/Cre02.g095142/Cre06.g281563/Cre06.g291150/Cre02.g090500/Cre10.g446650/Cre06.g276371/Cre06.g276250/Cre03.g166650/Cre01.g021600/Cre02.g118300	25
MF	GO:0005261	monoatomic cation channel activity	12/733	59/4947	0.20339	1.37267	1.20094	0.154313	0.952841	0.928431	Cre01.g034850/Cre08.g360550/Cre09.g399912/Cre13.g585400/Cre16.g667451/Cre08.g360500/Cre05.g241950/Cre01.g036350/Cre06.g275300/Cre10.g424450/Cre11.g468550/Cre07.g329882	12
MF	GO:0051213	dioxygenase activity	12/733	59/4947	0.20339	1.37267	1.20094	0.154313	0.952841	0.928431	Cre17.g713700/Cre12.g549650/Cre03.g163950/Cre02.g091200/Cre03.g185350/Cre06.g281563/Cre01.g039350/Cre06.g255800/Cre06.g282250/Cre06.g255700/Cre16.g657750/Cre16.g657800	12
BP	GO:0048534	hematopoietic or lymphoid organ development	20/798	110/5553	0.181818	1.26521	1.15084	0.155205	1	1	Cre17.g715200/Cre03.g199800/Cre06.g284150/Cre09.g396600/Cre12.g542500/Cre02.g097850/Cre17.g739050/Cre10.g463700/Cre01.g037050/Cre03.g144867/Cre03.g174700/Cre01.g002050/Cre01.g020950/Cre16.g672800/Cre11.g469450/Cre01.g048900/Cre03.g149500/Cre16.g674750/Cre06.g286050/Cre01.g003376	20
CC	GO:0019866	organelle inner membrane	47/830	281/5732	0.16726	1.1551	1.09697	0.156172	1	0.976484	Cre16.g660050/Cre09.g395950/Cre08.g379350/Cre10.g436900/Cre15.g639150/Cre12.g505900/Cre06.g311050/Cre10.g421750/Cre03.g169550/Cre13.g585301/Cre16.g650200/Cre01.g036350/Cre16.g683259/Cre10.g458450/Cre10.g434250/Cre02.g076800/Cre07.g325500/Cre17.g747797/Cre02.g092050/Cre01.g069107/Cre03.g144164/Cre10.g424450/Cre17.g727650/Cre03.g193550/Cre12.g510850/Cre09.g389208/Cre04.g225050/Cre06.g263850/Cre09.g…	47
BP	GO:0006006	glucose metabolic process	10/798	49/5553	0.204082	1.42013	1.21003	0.156618	1	1	Cre01.g012600/Cre12.g485150/Cre16.g688850/Cre17.g725550/Cre10.g435650/Cre10.g423250/Cre03.g144867/Cre06.g278210/Cre06.g278251/Cre13.g588150	10
BP	GO:0007006	mitochondrial membrane organization	13/798	67/5553	0.19403	1.35019	1.18129	0.156683	1	1	Cre10.g436900/Cre15.g639150/Cre12.g505900/Cre07.g342650/Cre10.g434250/Cre17.g746297/Cre07.g343250/Cre10.g424450/Cre16.g677000/Cre07.g316150/Cre01.g021050/Cre06.g307300/Cre13.g573000	13
BP	GO:0009435	NAD biosynthetic process	4/798	15/5553	0.266667	1.85564	1.35929	0.158118	1	1	Cre17.g713700/Cre12.g485150/Cre06.g251450/Cre08.g378200	4
BP	GO:0010205	photoinhibition	4/798	15/5553	0.266667	1.85564	1.35929	0.158118	1	1	Cre14.g611450/Cre09.g397250/Cre17.g720050/Cre12.g485800	4
BP	GO:0010632	regulation of epithelial cell migration	4/798	15/5553	0.266667	1.85564	1.35929	0.158118	1	1	Cre11.g467568/Cre01.g029250/Cre12.g483550/Cre10.g435400	4
BP	GO:0015908	fatty acid transport	4/798	15/5553	0.266667	1.85564	1.35929	0.158118	1	1	Cre10.g425200/Cre10.g421750/Cre14.g613950/Cre11.g467547	4
BP	GO:0019320	hexose catabolic process	4/798	15/5553	0.266667	1.85564	1.35929	0.158118	1	1	Cre12.g485150/Cre12.g500150/Cre17.g732300/Cre06.g278210	4
BP	GO:0043155	negative regulation of photosynthesis, light reaction	4/798	15/5553	0.266667	1.85564	1.35929	0.158118	1	1	Cre14.g611450/Cre09.g397250/Cre17.g720050/Cre12.g485800	4
BP	GO:0046460	neutral lipid biosynthetic process	4/798	15/5553	0.266667	1.85564	1.35929	0.158118	1	1	Cre02.g106400/Cre12.g537641/Cre03.g205050/Cre08.g365950	4
BP	GO:0046463	acylglycerol biosynthetic process	4/798	15/5553	0.266667	1.85564	1.35929	0.158118	1	1	Cre02.g106400/Cre12.g537641/Cre03.g205050/Cre08.g365950	4
BP	GO:1901679	nucleotide transmembrane transport	4/798	15/5553	0.266667	1.85564	1.35929	0.158118	1	1	Cre16.g650200/Cre07.g339554/Cre06.g307300/Cre09.g404450	4
BP	GO:0009739	response to gibberellin	6/798	26/5553	0.230769	1.60584	1.26839	0.159713	1	1	Cre06.g275350/Cre12.g514400/Cre12.g556400/Cre12.g552851/Cre06.g310500/Cre01.g009101	6
BP	GO:0061983	meiosis II cell cycle process	6/798	26/5553	0.230769	1.60584	1.26839	0.159713	1	1	Cre12.g542500/Cre07.g316100/Cre02.g102500/Cre01.g019150/Cre10.g452550/Cre06.g278266	6
CC	GO:0030136	clathrin-coated vesicle	9/830	43/5732	0.209302	1.44545	1.20637	0.160204	1	0.976484	Cre04.g220350/Cre01.g010550/Cre06.g293100/Cre03.g209281/Cre06.g273700/Cre07.g315900/Cre09.g402500/Cre06.g304750/Cre16.g664450	9
BP	GO:0006839	mitochondrial transport	25/798	142/5553	0.176056	1.22511	1.11316	0.160211	1	1	Cre07.g339300/Cre15.g639150/Cre12.g505900/Cre06.g256050/Cre05.g241950/Cre16.g650200/Cre07.g342650/Cre16.g683259/Cre10.g434250/Cre17.g747797/Cre02.g092050/Cre17.g746297/Cre07.g343250/Cre10.g424450/Cre17.g727650/Cre16.g677000/Cre09.g412300/Cre07.g316150/Cre01.g021050/Cre06.g307300/Cre09.g404450/Cre13.g573000/Cre04.g223300/Cre06.g286050/Cre04.g222750	25
CC	GO:0005782	peroxisomal matrix	4/830	15/5732	0.266667	1.84161	1.34288	0.161362	1	0.976484	Cre02.g081300/Cre17.g723650/Cre10.g458450/Cre12.g504950	4
CC	GO:0031907	microbody lumen	4/830	15/5732	0.266667	1.84161	1.34288	0.161362	1	0.976484	Cre02.g081300/Cre17.g723650/Cre10.g458450/Cre12.g504950	4
CC	GO:0005778	peroxisomal membrane	10/830	49/5732	0.204082	1.40939	1.18418	0.162249	1	0.976484	Cre10.g425200/Cre11.g467758/Cre10.g454025/Cre06.g263602/Cre06.g256050/Cre06.g263600/Cre06.g263300/Cre09.g406250/Cre09.g389208/Cre01.g030900	10
CC	GO:0031903	microbody membrane	10/830	49/5732	0.204082	1.40939	1.18418	0.162249	1	0.976484	Cre10.g425200/Cre11.g467758/Cre10.g454025/Cre06.g263602/Cre06.g256050/Cre06.g263600/Cre06.g263300/Cre09.g406250/Cre09.g389208/Cre01.g030900	10
MF	GO:0005253	monoatomic anion channel activity	5/733	20/4947	0.25	1.68724	1.2843	0.163529	0.952841	0.928431	Cre13.g571500/Cre13.g580000/Cre13.g579450/Cre05.g241950/Cre16.g662600	5
MF	GO:0019208	phosphatase regulator activity	5/733	20/4947	0.25	1.68724	1.2843	0.163529	0.952841	0.928431	Cre13.g580650/Cre12.g521250/Cre10.g463700/Cre13.g576350/Cre12.g497101	5
CC	GO:0005764	lysosome	20/830	110/5732	0.181818	1.25564	1.11391	0.163566	1	0.976484	Cre11.g467642/Cre11.g478184/Cre04.g220350/Cre06.g311200/Cre13.g582250/Cre12.g486209/Cre01.g010550/Cre12.g483550/Cre03.g209281/Cre06.g278124/Cre10.g443150/Cre07.g342650/Cre11.g475050/Cre03.g174700/Cre17.g746297/Cre07.g343250/Cre09.g402500/Cre11.g468550/Cre07.g316150/Cre06.g250250	20
BP	GO:0006564	L-serine biosynthetic process	3/798	10/5553	0.3	2.08759	1.41008	0.16357	1	1	Cre10.g421700/Cre07.g331550/Cre10.g460300	3
BP	GO:0007310	oocyte dorsal/ventral axis specification	3/798	10/5553	0.3	2.08759	1.41008	0.16357	1	1	Cre02.g098800/Cre01.g068742/Cre03.g205300	3
BP	GO:0007391	dorsal closure	3/798	10/5553	0.3	2.08759	1.41008	0.16357	1	1	Cre06.g280050/Cre05.g234658/Cre03.g191950	3
BP	GO:0007638	mechanosensory behavior	3/798	10/5553	0.3	2.08759	1.41008	0.16357	1	1	Cre01.g029250/Cre14.g630376/Cre12.g486209	3
BP	GO:0009310	amine catabolic process	3/798	10/5553	0.3	2.08759	1.41008	0.16357	1	1	Cre17.g713700/Cre10.g447767/Cre01.g029250	3
BP	GO:0010014	meristem initiation	3/798	10/5553	0.3	2.08759	1.41008	0.16357	1	1	Cre03.g160600/Cre12.g496200/Cre15.g636650	3
BP	GO:0010603	regulation of cytoplasmic mRNA processing body assembly	3/798	10/5553	0.3	2.08759	1.41008	0.16357	1	1	Cre11.g467568/Cre07.g339250/Cre06.g280050	3
BP	GO:0010634	positive regulation of epithelial cell migration	3/798	10/5553	0.3	2.08759	1.41008	0.16357	1	1	Cre11.g467568/Cre12.g483550/Cre10.g435400	3
BP	GO:0033572	transferrin transport	3/798	10/5553	0.3	2.08759	1.41008	0.16357	1	1	Cre17.g734500/Cre11.g468550/Cre06.g250250	3
BP	GO:0040009	regulation of growth rate	3/798	10/5553	0.3	2.08759	1.41008	0.16357	1	1	Cre01.g037050/Cre06.g276371/Cre06.g276250	3
BP	GO:0043171	peptide catabolic process	3/798	10/5553	0.3	2.08759	1.41008	0.16357	1	1	Cre07.g325748/Cre04.g213251/Cre04.g213250	3
BP	GO:0043491	phosphatidylinositol 3-kinase/protein kinase B signal transduction	3/798	10/5553	0.3	2.08759	1.41008	0.16357	1	1	Cre11.g467568/Cre06.g278136/Cre07.g348250	3
BP	GO:0046940	nucleoside monophosphate phosphorylation	3/798	10/5553	0.3	2.08759	1.41008	0.16357	1	1	Cre03.g190750/Cre02.g081550/Cre02.g084950	3
BP	GO:0060033	anatomical structure regression	3/798	10/5553	0.3	2.08759	1.41008	0.16357	1	1	Cre16.g682750/Cre10.g423250/Cre10.g427700	3
BP	GO:0070071	proton-transporting two-sector ATPase complex assembly	3/798	10/5553	0.3	2.08759	1.41008	0.16357	1	1	Cre04.g220350/Cre17.g726250/Cre09.g402500	3
BP	GO:0071277	cellular response to calcium ion	3/798	10/5553	0.3	2.08759	1.41008	0.16357	1	1	Cre17.g721850/Cre12.g483550/Cre09.g404450	3
BP	GO:1901600	strigolactone metabolic process	3/798	10/5553	0.3	2.08759	1.41008	0.16357	1	1	Cre12.g549650/Cre16.g657750/Cre16.g657800	3
BP	GO:1901601	strigolactone biosynthetic process	3/798	10/5553	0.3	2.08759	1.41008	0.16357	1	1	Cre12.g549650/Cre16.g657750/Cre16.g657800	3
BP	GO:0043434	response to peptide hormone	16/798	86/5553	0.186047	1.29463	1.12799	0.164352	1	1	Cre03.g163950/Cre11.g467568/Cre01.g029250/Cre17.g721850/Cre01.g037050/Cre17.g734500/Cre03.g207825/Cre06.g273700/Cre03.g204250/Cre11.g469450/Cre11.g467547/Cre01.g039350/Cre11.g468550/Cre08.g384355/Cre06.g278251/Cre06.g250250	16
BP	GO:0009301	snRNA transcription	7/798	32/5553	0.21875	1.5222	1.21355	0.166096	1	1	Cre13.g573650/Cre01.g038650/Cre12.g503050/Cre10.g419750/Cre15.g636650/Cre12.g532700/Cre02.g102800	7
BP	GO:0015995	chlorophyll biosynthetic process	7/798	32/5553	0.21875	1.5222	1.21355	0.166096	1	1	Cre03.g160600/Cre16.g663900/Cre07.g315400/Cre17.g727650/Cre09.g394325/Cre08.g384650/Cre14.g626750	7
BP	GO:0042795	snRNA transcription by RNA polymerase II	7/798	32/5553	0.21875	1.5222	1.21355	0.166096	1	1	Cre13.g573650/Cre01.g038650/Cre12.g503050/Cre10.g419750/Cre15.g636650/Cre12.g532700/Cre02.g102800	7
BP	GO:0045444	fat cell differentiation	7/798	32/5553	0.21875	1.5222	1.21355	0.166096	1	1	Cre03.g166050/Cre02.g081300/Cre01.g029250/Cre02.g097850/Cre06.g263300/Cre06.g273700/Cre06.g254450	7
BP	GO:0046902	regulation of mitochondrial membrane permeability	7/798	32/5553	0.21875	1.5222	1.21355	0.166096	1	1	Cre12.g505900/Cre07.g342650/Cre17.g746297/Cre07.g343250/Cre07.g316150/Cre06.g307300/Cre13.g573000	7
BP	GO:0048582	positive regulation of post-embryonic development	7/798	32/5553	0.21875	1.5222	1.21355	0.166096	1	1	Cre06.g311050/Cre17.g701500/Cre13.g580900/Cre12.g556400/Cre09.g394325/Cre08.g384650/Cre14.g626750	7
CC	GO:0016529	sarcoplasmic reticulum	3/830	10/5732	0.3	2.07181	1.39576	0.166333	1	0.976484	Cre09.g410100/Cre03.g185100/Cre04.g222300	3
CC	GO:0030915	Smc5-Smc6 complex	3/830	10/5732	0.3	2.07181	1.39576	0.166333	1	0.976484	Cre04.g215500/Cre09.g395300/Cre02.g117300	3
CC	GO:0033178	proton-transporting two-sector ATPase complex, catalytic domain	3/830	10/5732	0.3	2.07181	1.39576	0.166333	1	0.976484	Cre17.g734500/Cre11.g468550/Cre06.g250250	3
CC	GO:0106068	SUMO ligase complex	3/830	10/5732	0.3	2.07181	1.39576	0.166333	1	0.976484	Cre04.g215500/Cre09.g395300/Cre02.g117300	3
BP	GO:0046165	alcohol biosynthetic process	15/798	80/5553	0.1875	1.30475	1.12466	0.166386	1	1	Cre07.g354350/Cre02.g146050/Cre04.g229000/Cre11.g481126/Cre06.g263250/Cre14.g626400/Cre11.g467527/Cre02.g076800/Cre01.g040050/Cre06.g255350/Cre01.g039350/Cre12.g556400/Cre13.g582201/Cre03.g167051/Cre06.g278202	15
BP	GO:1901136	carbohydrate derivative catabolic process	14/798	74/5553	0.189189	1.3165	1.12277	0.168238	1	1	Cre01.g012600/Cre11.g467642/Cre13.g578750/Cre12.g485150/Cre11.g478184/Cre14.g613300/Cre02.g081300/Cre07.g328800/Cre13.g582250/Cre06.g296400/Cre06.g262900/Cre01.g063632/Cre03.g204250/Cre12.g515950	14
BP	GO:0042147	retrograde transport, endosome to Golgi	8/798	38/5553	0.210526	1.46498	1.17816	0.169727	1	1	Cre01.g003500/Cre07.g316100/Cre12.g486209/Cre06.g293100/Cre16.g671450/Cre10.g462300/Cre07.g334100/Cre16.g664450	8
BP	GO:0006970	response to osmotic stress	50/798	305/5553	0.163934	1.14076	1.03583	0.170042	1	1	Cre10.g465550/Cre07.g337700/Cre08.g360550/Cre11.g467568/Cre11.g474800/Cre14.g630350/Cre09.g388800/Cre05.g232150/Cre13.g580650/Cre11.g477850/Cre09.g387060/Cre03.g195350/Cre09.g399912/Cre01.g029250/Cre09.g394436/Cre03.g188400/Cre11.g481126/Cre10.g452900/Cre16.g648350/Cre09.g410100/Cre06.g275350/Cre08.g360500/Cre03.g145807/Cre16.g685800/Cre17.g746647/Cre12.g543303/Cre17.g727700/Cre01.g000600/Cre10.g…	50
BP	GO:0009845	seed germination	12/798	62/5553	0.193548	1.34683	1.12498	0.17113	1	1	Cre11.g477850/Cre03.g195350/Cre16.g667451/Cre05.g241950/Cre03.g160800/Cre03.g178050/Cre12.g556400/Cre08.g372100/Cre03.g178014/Cre09.g394325/Cre08.g384650/Cre14.g626750	12
BP	GO:0098876	vesicle-mediated transport to the plasma membrane	12/798	62/5553	0.193548	1.34683	1.12498	0.17113	1	1	Cre08.g360550/Cre09.g399912/Cre07.g316100/Cre06.g293100/Cre08.g360500/Cre12.g551802/Cre06.g278124/Cre06.g273700/Cre02.g092050/Cre07.g334100/Cre09.g406250/Cre10.g448051	12
MF	GO:0015215	nucleotide transmembrane transporter activity	4/733	15/4947	0.266667	1.79973	1.29362	0.171455	0.952841	0.928431	Cre16.g650200/Cre07.g339554/Cre06.g307300/Cre09.g404450	4
MF	GO:0016854	racemase and epimerase activity	4/733	15/4947	0.266667	1.79973	1.29362	0.171455	0.952841	0.928431	Cre04.g213800/Cre16.g695050/Cre05.g237400/Cre08.g378200	4
MF	GO:0044325	transmembrane transporter binding	4/733	15/4947	0.266667	1.79973	1.29362	0.171455	0.952841	0.928431	Cre05.g244850/Cre05.g241950/Cre04.g222300/Cre13.g582476	4
BP	GO:0000479	endonucleolytic cleavage of tricistronic rRNA transcript (SSU-rRNA, 5.8S rRNA, LSU-rRNA)	9/798	44/5553	0.204545	1.42336	1.15492	0.171568	1	1	Cre02.g145250/Cre01.g068742/Cre01.g020950/Cre12.g539100/Cre01.g063267/Cre12.g549700/Cre16.g649600/Cre06.g264500/Cre03.g194150	9
BP	GO:0016126	sterol biosynthetic process	9/798	44/5553	0.204545	1.42336	1.15492	0.171568	1	1	Cre07.g354350/Cre02.g146050/Cre11.g481126/Cre14.g626400/Cre11.g467527/Cre02.g076800/Cre01.g039350/Cre12.g556400/Cre12.g500500	9
BP	GO:0048527	lateral root development	10/798	50/5553	0.2	1.39173	1.13978	0.172193	1	1	Cre04.g229000/Cre12.g500715/Cre17.g703250/Cre09.g400750/Cre07.g355650/Cre15.g636650/Cre07.g334100/Cre01.g017250/Cre06.g277450/Cre13.g569850	10
BP	GO:0002182	cytoplasmic translational elongation	5/798	21/5553	0.238095	1.65682	1.23528	0.173647	1	1	Cre01.g033091/Cre08.g376150/Cre14.g615950/Cre01.g003376/Cre16.g653850	5
BP	GO:0007135	meiosis II	5/798	21/5553	0.238095	1.65682	1.23528	0.173647	1	1	Cre12.g542500/Cre02.g102500/Cre01.g019150/Cre10.g452550/Cre06.g278266	5
BP	GO:0007416	synapse assembly	5/798	21/5553	0.238095	1.65682	1.23528	0.173647	1	1	Cre11.g467568/Cre17.g721850/Cre06.g311200/Cre03.g204800/Cre01.g048900	5
BP	GO:0009741	response to brassinosteroid	5/798	21/5553	0.238095	1.65682	1.23528	0.173647	1	1	Cre11.g474800/Cre04.g229350/Cre01.g019750/Cre07.g315400/Cre11.g467627	5
BP	GO:0034389	lipid droplet organization	5/798	21/5553	0.238095	1.65682	1.23528	0.173647	1	1	Cre09.g400219/Cre02.g106400/Cre03.g205050/Cre06.g273650/Cre09.g388245	5
BP	GO:0043524	negative regulation of neuron apoptotic process	5/798	21/5553	0.238095	1.65682	1.23528	0.173647	1	1	Cre11.g467568/Cre02.g081350/Cre12.g483550/Cre11.g475050/Cre16.g677000	5
BP	GO:0061062	regulation of nematode larval development	5/798	21/5553	0.238095	1.65682	1.23528	0.173647	1	1	Cre12.g545600/Cre06.g311050/Cre13.g580900/Cre13.g573000/Cre12.g500500	5
BP	GO:1903409	reactive oxygen species biosynthetic process	5/798	21/5553	0.238095	1.65682	1.23528	0.173647	1	1	Cre03.g182800/Cre03.g188400/Cre12.g547150/Cre07.g334100/Cre13.g562850	5
MF	GO:0000030	mannosyltransferase activity	3/733	10/4947	0.3	2.02469	1.35268	0.174902	0.952841	0.928431	Cre02.g116150/Cre14.g616200/Cre02.g095147	3
MF	GO:0000340	RNA 7-methylguanosine cap binding	3/733	10/4947	0.3	2.02469	1.35268	0.174902	0.952841	0.928431	Cre13.g573650/Cre01.g038650/Cre10.g432650	3
MF	GO:0008097	5S rRNA binding	3/733	10/4947	0.3	2.02469	1.35268	0.174902	0.952841	0.928431	Cre01.g020950/Cre03.g197000/Cre07.g348250	3
MF	GO:0015386	potassium:proton antiporter activity	3/733	10/4947	0.3	2.02469	1.35268	0.174902	0.952841	0.928431	Cre15.g639150/Cre12.g519500/Cre09.g409750	3
MF	GO:0016538	cyclin-dependent protein serine/threonine kinase regulator activity	3/733	10/4947	0.3	2.02469	1.35268	0.174902	0.952841	0.928431	Cre03.g203600/Cre03.g174476/Cre07.g321650	3
MF	GO:0022821	solute:potassium antiporter activity	3/733	10/4947	0.3	2.02469	1.35268	0.174902	0.952841	0.928431	Cre15.g639150/Cre12.g519500/Cre09.g409750	3
MF	GO:0047372	monoacylglycerol lipase activity	3/733	10/4947	0.3	2.02469	1.35268	0.174902	0.952841	0.928431	Cre10.g425200/Cre12.g489200/Cre03.g195200	3
MF	GO:0050145	nucleoside monophosphate kinase activity	3/733	10/4947	0.3	2.02469	1.35268	0.174902	0.952841	0.928431	Cre03.g190750/Cre02.g081550/Cre02.g084950	3
MF	GO:0015165	pyrimidine nucleotide-sugar transmembrane transporter activity	6/733	26/4947	0.230769	1.55746	1.18851	0.177077	0.952841	0.928431	Cre17.g703250/Cre07.g342650/Cre17.g746297/Cre07.g343250/Cre07.g316150/Cre06.g310850	6
MF	GO:0016769	transferase activity, transferring nitrogenous groups	6/733	26/4947	0.230769	1.55746	1.18851	0.177077	0.952841	0.928431	Cre11.g474800/Cre03.g182800/Cre03.g201664/Cre07.g331550/Cre01.g034050/Cre03.g181400	6
MF	GO:0016903	oxidoreductase activity, acting on the aldehyde or oxo group of donors	6/733	26/4947	0.230769	1.55746	1.18851	0.177077	0.952841	0.928431	Cre17.g746997/Cre07.g337700/Cre12.g485150/Cre12.g539900/Cre12.g500150/Cre06.g311050	6
CC	GO:0030140	trans-Golgi network transport vesicle	5/830	21/5732	0.238095	1.64429	1.21704	0.177652	1	0.976484	Cre04.g220350/Cre01.g010550/Cre06.g273700/Cre07.g315900/Cre09.g402500	5
BP	GO:0000097	sulfur amino acid biosynthetic process	6/798	27/5553	0.222222	1.54637	1.16576	0.182004	1	1	Cre03.g163950/Cre10.g426152/Cre06.g250902/Cre03.g204250/Cre15.g643550/Cre16.g673550	6
BP	GO:0098754	detoxification	18/798	100/5553	0.18	1.25256	1.04398	0.18209	1	1	Cre01.g045700/Cre02.g098850/Cre14.g624201/Cre07.g354350/Cre03.g154700/Cre02.g087700/Cre05.g247550/Cre01.g066552/Cre16.g647534/Cre12.g521250/Cre07.g325748/Cre14.g626400/Cre10.g458450/Cre03.g204800/Cre17.g702150/Cre01.g052250/Cre07.g313250/Cre01.g042050	18
MF	GO:0019843	rRNA binding	12/733	61/4947	0.196721	1.32767	1.07387	0.183386	0.97167	0.946779	Cre07.g315400/Cre06.g278224/Cre06.g308850/Cre01.g033832/Cre01.g020950/Cre03.g197000/Cre03.g200095/Cre07.g348250/Cre12.g550650/Cre14.g618700/Cre03.g184050/Cre12.g558000	12
BP	GO:0090351	seedling development	13/798	69/5553	0.188406	1.31105	1.06502	0.183547	1	1	Cre11.g477850/Cre03.g195350/Cre16.g667451/Cre10.g462300/Cre05.g241950/Cre03.g160800/Cre03.g178050/Cre12.g556400/Cre08.g372100/Cre03.g178014/Cre09.g394325/Cre08.g384650/Cre14.g626750	13
MF	GO:0016614	oxidoreductase activity, acting on CH-OH group of donors	13/733	67/4947	0.19403	1.3095	1.06371	0.184017	0.97167	0.946779	Cre17.g746997/Cre14.g630859/Cre12.g539900/Cre03.g207550/Cre12.g500150/Cre17.g725550/Cre16.g695050/Cre14.g630376/Cre04.g214500/Cre10.g423250/Cre01.g036400/Cre11.g480650/Cre03.g207800	13
BP	GO:0006915	apoptotic process	53/798	327/5553	0.16208	1.12785	0.976235	0.184409	1	1	Cre12.g485150/Cre11.g467568/Cre02.g081350/Cre13.g580650/Cre02.g145250/Cre12.g500150/Cre12.g505900/Cre12.g542500/Cre17.g704450/Cre04.g229350/Cre17.g721850/Cre06.g311200/Cre10.g452900/Cre06.g280050/Cre09.g393691/Cre12.g483550/Cre02.g098800/Cre03.g145807/Cre12.g551802/Cre16.g692902/Cre03.g209281/Cre01.g037050/Cre10.g423250/Cre03.g144867/Cre05.g241950/Cre07.g342650/Cre07.g314100/Cre11.g475050/Cre06.g…	53
BP	GO:0000966	RNA 5'-end processing	12/798	63/5553	0.190476	1.32546	1.06421	0.185582	1	1	Cre13.g573650/Cre01.g038650/Cre06.g290800/Cre01.g068742/Cre10.g419750/Cre12.g549700/Cre16.g649600/Cre06.g264500/Cre02.g102800/Cre03.g184050/Cre13.g563850/Cre03.g194150	12
BP	GO:0016125	sterol metabolic process	12/798	63/5553	0.190476	1.32546	1.06421	0.185582	1	1	Cre07.g354350/Cre07.g357157/Cre02.g146050/Cre11.g481126/Cre07.g349650/Cre14.g626400/Cre11.g467527/Cre02.g076800/Cre01.g039350/Cre12.g556400/Cre11.g467627/Cre12.g500500	12
MF	GO:0005338	nucleotide-sugar transmembrane transporter activity	7/733	32/4947	0.21875	1.47634	1.12736	0.185735	0.97167	0.946779	Cre17.g703250/Cre07.g342650/Cre17.g746297/Cre07.g343250/Cre02.g112900/Cre07.g316150/Cre06.g310850	7
BP	GO:0000447	endonucleolytic cleavage in ITS1 to separate SSU-rRNA from 5.8S rRNA and LSU-rRNA from tricistronic rRNA transcript (SSU-rRNA, 5.8S rRNA, LSU-rRNA)	7/798	33/5553	0.212121	1.47608	1.12361	0.186416	1	1	Cre01.g068742/Cre01.g020950/Cre01.g063267/Cre12.g549700/Cre16.g649600/Cre06.g264500/Cre03.g194150	7
BP	GO:0006775	fat-soluble vitamin metabolic process	7/798	33/5553	0.212121	1.47608	1.12361	0.186416	1	1	Cre07.g354350/Cre12.g500150/Cre12.g483550/Cre09.g414000/Cre14.g626400/Cre02.g084300/Cre01.g030900	7
BP	GO:0006893	Golgi to plasma membrane transport	7/798	33/5553	0.212121	1.47608	1.12361	0.186416	1	1	Cre08.g360550/Cre09.g399912/Cre07.g316100/Cre08.g360500/Cre12.g551802/Cre07.g334100/Cre10.g448051	7
BP	GO:0031505	fungal-type cell wall organization	7/798	33/5553	0.212121	1.47608	1.12361	0.186416	1	1	Cre08.g385400/Cre03.g185350/Cre06.g287600/Cre03.g174476/Cre14.g616200/Cre12.g513400/Cre09.g401700	7
BP	GO:0006568	L-tryptophan metabolic process	4/798	16/5553	0.25	1.73966	1.21369	0.188281	1	1	Cre17.g713700/Cre01.g029250/Cre12.g495300/Cre03.g155200	4
BP	GO:0006760	folic acid-containing compound metabolic process	4/798	16/5553	0.25	1.73966	1.21369	0.188281	1	1	Cre10.g430450/Cre16.g650200/Cre06.g250902/Cre03.g181400	4
BP	GO:0007291	sperm individualization	4/798	16/5553	0.25	1.73966	1.21369	0.188281	1	1	Cre05.g241950/Cre12.g537641/Cre09.g417200/Cre03.g145447	4
BP	GO:0009820	alkaloid metabolic process	4/798	16/5553	0.25	1.73966	1.21369	0.188281	1	1	Cre07.g354350/Cre02.g081350/Cre01.g029250/Cre14.g626400	4
BP	GO:0010225	response to UV-C	4/798	16/5553	0.25	1.73966	1.21369	0.188281	1	1	Cre14.g619166/Cre02.g087600/Cre06.g276371/Cre06.g276250	4
BP	GO:0046164	alcohol catabolic process	4/798	16/5553	0.25	1.73966	1.21369	0.188281	1	1	Cre07.g357157/Cre04.g224150/Cre06.g278202/Cre13.g587350	4
BP	GO:0048754	branching morphogenesis of an epithelial tube	4/798	16/5553	0.25	1.73966	1.21369	0.188281	1	1	Cre16.g690095/Cre03.g189400/Cre17.g734500/Cre11.g468550	4
BP	GO:0051177	meiotic sister chromatid cohesion	4/798	16/5553	0.25	1.73966	1.21369	0.188281	1	1	Cre12.g542500/Cre02.g102500/Cre10.g452550/Cre06.g278266	4
BP	GO:0061138	morphogenesis of a branching epithelium	4/798	16/5553	0.25	1.73966	1.21369	0.188281	1	1	Cre16.g690095/Cre03.g189400/Cre17.g734500/Cre11.g468550	4
BP	GO:0097194	execution phase of apoptosis	4/798	16/5553	0.25	1.73966	1.21369	0.188281	1	1	Cre03.g174700/Cre09.g417200/Cre09.g412300/Cre13.g578050	4
BP	GO:1905156	negative regulation of photosynthesis	4/798	16/5553	0.25	1.73966	1.21369	0.188281	1	1	Cre14.g611450/Cre09.g397250/Cre17.g720050/Cre12.g485800	4
BP	GO:0006641	triglyceride metabolic process	8/798	39/5553	0.205128	1.42741	1.09723	0.188452	1	1	Cre09.g400219/Cre04.g224150/Cre02.g106400/Cre12.g537641/Cre03.g174476/Cre03.g205050/Cre03.g204250/Cre08.g365950	8
BP	GO:0055123	digestive system development	8/798	39/5553	0.205128	1.42741	1.09723	0.188452	1	1	Cre12.g500150/Cre16.g692902/Cre16.g648800/Cre05.g234658/Cre16.g683793/Cre16.g674750/Cre01.g003376/Cre06.g278266	8
BP	GO:1902653	secondary alcohol biosynthetic process	8/798	39/5553	0.205128	1.42741	1.09723	0.188452	1	1	Cre07.g354350/Cre02.g146050/Cre11.g481126/Cre14.g626400/Cre11.g467527/Cre02.g076800/Cre01.g039350/Cre12.g556400	8
BP	GO:0043062	extracellular structure organization	10/798	51/5553	0.196078	1.36444	1.07103	0.188467	1	1	Cre16.g690095/Cre10.g421750/Cre03.g185350/Cre12.g497700/Cre09.g389208/Cre07.g313250/Cre03.g191950/Cre17.g743547/Cre16.g674750/Cre10.g429800	10
BP	GO:0042446	hormone biosynthetic process	16/798	88/5553	0.181818	1.26521	1.02727	0.188502	1	1	Cre12.g549650/Cre07.g354350/Cre11.g477850/Cre10.g425200/Cre16.g695050/Cre16.g667451/Cre17.g723650/Cre14.g626400/Cre01.g002250/Cre01.g039350/Cre17.g739426/Cre14.g627950/Cre16.g657750/Cre11.g467627/Cre16.g657800/Cre03.g210513	16
BP	GO:0007186	G protein-coupled receptor signaling pathway	9/798	45/5553	0.2	1.39173	1.0808	0.188967	1	1	Cre06.g311200/Cre12.g484350/Cre06.g273700/Cre03.g204800/Cre03.g204250/Cre11.g469450/Cre06.g278251/Cre06.g310500/Cre03.g195200	9
BP	GO:0007281	germ cell development	43/798	262/5553	0.164122	1.14207	0.965003	0.189513	1	1	Cre07.g339250/Cre06.g311200/Cre17.g715950/Cre12.g486209/Cre06.g263602/Cre02.g102500/Cre06.g256050/Cre06.g263600/Cre01.g019150/Cre02.g098800/Cre01.g068742/Cre06.g281200/Cre02.g095067/Cre13.g591600/Cre12.g489200/Cre01.g037050/Cre05.g241950/Cre12.g543303/Cre06.g255950/Cre12.g537641/Cre11.g475050/Cre03.g174700/Cre10.g427700/Cre03.g144424/Cre09.g417200/Cre11.g469450/Cre03.g145447/Cre02.g076200/Cre01.g…	43
MF	GO:0051540	metal cluster binding	8/733	38/4947	0.210526	1.42084	1.08603	0.191351	0.988965	0.963631	Cre03.g199800/Cre13.g578750/Cre09.g396600/Cre07.g349600/Cre04.g214100/Cre07.g334800/Cre06.g251450/Cre10.g450550	8
CC	GO:0042470	melanosome	4/830	16/5732	0.25	1.72651	1.19735	0.191982	1	0.976484	Cre04.g220350/Cre01.g029250/Cre02.g098800/Cre09.g402500	4
CC	GO:0048770	pigment granule	4/830	16/5732	0.25	1.72651	1.19735	0.191982	1	0.976484	Cre04.g220350/Cre01.g029250/Cre02.g098800/Cre09.g402500	4
MF	GO:0008270	zinc ion binding	32/733	185/4947	0.172973	1.16739	0.967729	0.192542	0.988965	0.963631	Cre07.g337700/Cre11.g474800/Cre09.g388800/Cre05.g232150/Cre02.g145250/Cre04.g228350/Cre12.g500700/Cre12.g542500/Cre03.g182800/Cre13.g572750/Cre06.g263602/Cre06.g263600/Cre12.g547150/Cre03.g181200/Cre04.g224150/Cre03.g209281/Cre12.g543303/Cre16.g684000/Cre12.g557700/Cre04.g213251/Cre04.g213250/Cre06.g278136/Cre03.g185100/Cre11.g467547/Cre16.g675250/Cre05.g234658/Cre06.g276450/Cre06.g276350/Cre03.g…	32
BP	GO:0012501	programmed cell death	63/798	395/5553	0.159494	1.10986	0.928002	0.195471	1	1	Cre12.g485150/Cre11.g467568/Cre02.g081350/Cre11.g474800/Cre13.g580650/Cre02.g145250/Cre12.g500150/Cre12.g505900/Cre12.g542500/Cre17.g704450/Cre04.g229350/Cre06.g298550/Cre17.g721850/Cre06.g311200/Cre03.g188400/Cre10.g452900/Cre06.g280050/Cre09.g393691/Cre16.g682750/Cre12.g483550/Cre10.g435400/Cre09.g391245/Cre02.g098800/Cre03.g145807/Cre10.g432650/Cre12.g551802/Cre16.g692902/Cre03.g209281/Cre01.g…	63
BP	GO:0140053	mitochondrial gene expression	17/798	95/5553	0.178947	1.24523	0.98758	0.197445	1	1	Cre15.g639150/Cre06.g292450/Cre12.g521250/Cre13.g578451/Cre06.g278224/Cre02.g097550/Cre03.g193550/Cre07.g337800/Cre12.g487100/Cre05.g238322/Cre01.g010100/Cre16.g689871/Cre12.g558000/Cre16.g673617/Cre10.g435500/Cre02.g082877/Cre01.g052050	17
BP	GO:0009631	cold acclimation	5/798	22/5553	0.227273	1.58151	1.11948	0.199903	1	1	Cre07.g319340/Cre07.g319300/Cre08.g363874/Cre02.g087700/Cre14.g615000	5
BP	GO:0019218	regulation of steroid metabolic process	5/798	22/5553	0.227273	1.58151	1.11948	0.199903	1	1	Cre12.g553750/Cre02.g076800/Cre01.g039350/Cre02.g090500/Cre12.g556400	5
BP	GO:0042435	indole-containing compound biosynthetic process	5/798	22/5553	0.227273	1.58151	1.11948	0.199903	1	1	Cre01.g029250/Cre12.g495300/Cre01.g002250/Cre03.g155200/Cre17.g739426	5
BP	GO:0048440	carpel development	5/798	22/5553	0.227273	1.58151	1.11948	0.199903	1	1	Cre12.g500900/Cre12.g487100/Cre16.g689871/Cre13.g579050/Cre02.g082877	5
BP	GO:0060810	intracellular mRNA localization involved in pattern specification process	5/798	22/5553	0.227273	1.58151	1.11948	0.199903	1	1	Cre07.g339250/Cre01.g019150/Cre01.g068742/Cre13.g587450/Cre03.g205300	5
BP	GO:0060811	intracellular mRNA localization involved in anterior/posterior axis specification	5/798	22/5553	0.227273	1.58151	1.11948	0.199903	1	1	Cre07.g339250/Cre01.g019150/Cre01.g068742/Cre13.g587450/Cre03.g205300	5
BP	GO:1901028	regulation of mitochondrial outer membrane permeabilization involved in apoptotic signaling pathway	5/798	22/5553	0.227273	1.58151	1.11948	0.199903	1	1	Cre07.g342650/Cre17.g746297/Cre07.g343250/Cre07.g316150/Cre13.g573000	5
BP	GO:0015698	inorganic anion transport	12/798	64/5553	0.1875	1.30475	1.00446	0.200584	1	1	Cre16.g688850/Cre10.g435650/Cre13.g571500/Cre04.g228650/Cre13.g580000/Cre13.g579450/Cre05.g241950/Cre03.g204800/Cre13.g564900/Cre16.g662600/Cre06.g278251/Cre06.g277450	12
BP	GO:0030097	hemopoiesis	24/798	140/5553	0.171429	1.19291	0.947006	0.202073	1	1	Cre17.g715200/Cre03.g199800/Cre06.g284150/Cre09.g396600/Cre12.g542500/Cre02.g097850/Cre17.g739050/Cre10.g463700/Cre01.g037050/Cre03.g144867/Cre03.g174700/Cre01.g002050/Cre01.g020950/Cre06.g281563/Cre16.g672800/Cre11.g469450/Cre01.g048900/Cre06.g255800/Cre06.g282250/Cre06.g255700/Cre03.g149500/Cre16.g674750/Cre06.g286050/Cre01.g003376	24
BP	GO:0006771	riboflavin metabolic process	3/798	11/5553	0.272727	1.89781	1.22096	0.202183	1	1	Cre09.g393900/Cre07.g347850/Cre14.g620350	3
BP	GO:0007427	epithelial cell migration, open tracheal system	3/798	11/5553	0.272727	1.89781	1.22096	0.202183	1	1	Cre01.g029250/Cre05.g234658/Cre09.g393000	3
BP	GO:0009164	nucleoside catabolic process	3/798	11/5553	0.272727	1.89781	1.22096	0.202183	1	1	Cre01.g012600/Cre13.g578750/Cre03.g204250	3
BP	GO:0009231	riboflavin biosynthetic process	3/798	11/5553	0.272727	1.89781	1.22096	0.202183	1	1	Cre09.g393900/Cre07.g347850/Cre14.g620350	3
BP	GO:0010447	response to acidic pH	3/798	11/5553	0.272727	1.89781	1.22096	0.202183	1	1	Cre12.g483550/Cre06.g275300/Cre14.g615950	3
BP	GO:0018216	peptidyl-arginine methylation	3/798	11/5553	0.272727	1.89781	1.22096	0.202183	1	1	Cre12.g543303/Cre01.g050050/Cre01.g051000	3
BP	GO:0040028	regulation of vulval development	3/798	11/5553	0.272727	1.89781	1.22096	0.202183	1	1	Cre12.g545600/Cre13.g580900/Cre13.g573000	3
BP	GO:0045911	positive regulation of DNA recombination	3/798	11/5553	0.272727	1.89781	1.22096	0.202183	1	1	Cre06.g276371/Cre06.g276250/Cre06.g310500	3
BP	GO:0046653	tetrahydrofolate metabolic process	3/798	11/5553	0.272727	1.89781	1.22096	0.202183	1	1	Cre10.g430450/Cre06.g250902/Cre03.g181400	3
BP	GO:0048103	somatic stem cell division	3/798	11/5553	0.272727	1.89781	1.22096	0.202183	1	1	Cre02.g097850/Cre06.g281200/Cre03.g149500	3
BP	GO:0050921	positive regulation of chemotaxis	3/798	11/5553	0.272727	1.89781	1.22096	0.202183	1	1	Cre12.g483550/Cre03.g191950/Cre16.g674750	3
BP	GO:0070841	inclusion body assembly	3/798	11/5553	0.272727	1.89781	1.22096	0.202183	1	1	Cre10.g435400/Cre06.g273700/Cre17.g701500	3
BP	GO:0098586	cellular response to virus	3/798	11/5553	0.272727	1.89781	1.22096	0.202183	1	1	Cre03.g191200/Cre16.g648800/Cre07.g334100	3
BP	GO:1902884	positive regulation of response to oxidative stress	3/798	11/5553	0.272727	1.89781	1.22096	0.202183	1	1	Cre01.g056331/Cre10.g435400/Cre12.g543303	3
BP	GO:1902600	proton transmembrane transport	11/798	58/5553	0.189655	1.31974	1.00273	0.20317	1	1	Cre15.g639150/Cre04.g220350/Cre12.g519500/Cre09.g409750/Cre03.g206800/Cre10.g461050/Cre17.g734500/Cre07.g339554/Cre09.g402500/Cre11.g468550/Cre06.g250250	11
MF	GO:0005247	voltage-gated chloride channel activity	4/733	16/4947	0.25	1.68724	1.14825	0.203478	0.99986	0.974246	Cre13.g571500/Cre13.g580000/Cre13.g579450/Cre16.g662600	4
MF	GO:0008028	monocarboxylic acid transmembrane transporter activity	4/733	16/4947	0.25	1.68724	1.14825	0.203478	0.99986	0.974246	Cre08.g379350/Cre10.g421750/Cre14.g613950/Cre06.g263850	4
MF	GO:0050661	NADP binding	4/733	16/4947	0.25	1.68724	1.14825	0.203478	0.99986	0.974246	Cre13.g578750/Cre02.g076800/Cre03.g180300/Cre01.g039350	4
MF	GO:0071949	FAD binding	4/733	16/4947	0.25	1.68724	1.14825	0.203478	0.99986	0.974246	Cre13.g578750/Cre16.g648350/Cre12.g532950/Cre06.g278251	4
CC	GO:0016469	proton-transporting two-sector ATPase complex	5/830	22/5732	0.227273	1.56955	1.10127	0.204338	1	0.976484	Cre04.g220350/Cre17.g734500/Cre09.g402500/Cre11.g468550/Cre06.g250250	5
CC	GO:0044853	plasma membrane raft	5/830	22/5732	0.227273	1.56955	1.10127	0.204338	1	0.976484	Cre05.g244850/Cre10.g452900/Cre06.g280050/Cre10.g435400/Cre03.g145807	5
CC	GO:0005912	adherens junction	3/830	11/5732	0.272727	1.88346	1.20674	0.205434	1	0.976484	Cre11.g467568/Cre16.g692902/Cre06.g296350	3
CC	GO:0016528	sarcoplasm	3/830	11/5732	0.272727	1.88346	1.20674	0.205434	1	0.976484	Cre09.g410100/Cre03.g185100/Cre04.g222300	3
BP	GO:0009404	toxin metabolic process	6/798	28/5553	0.214286	1.49114	1.06725	0.20544	1	1	Cre07.g354350/Cre05.g247550/Cre01.g029250/Cre03.g177100/Cre03.g177053/Cre14.g626400	6
BP	GO:0009832	plant-type cell wall biogenesis	6/798	28/5553	0.214286	1.49114	1.06725	0.20544	1	1	Cre10.g451850/Cre10.g421750/Cre16.g662350/Cre14.g618150/Cre13.g565800/Cre17.g734500	6
BP	GO:0010224	response to UV-B	6/798	28/5553	0.214286	1.49114	1.06725	0.20544	1	1	Cre12.g510000/Cre06.g310500/Cre01.g053850/Cre10.g429800/Cre09.g394325/Cre14.g626750	6
BP	GO:0043523	regulation of neuron apoptotic process	6/798	28/5553	0.214286	1.49114	1.06725	0.20544	1	1	Cre11.g467568/Cre02.g081350/Cre12.g483550/Cre01.g037050/Cre11.g475050/Cre16.g677000	6
BP	GO:0090481	pyrimidine nucleotide-sugar transmembrane transport	6/798	28/5553	0.214286	1.49114	1.06725	0.20544	1	1	Cre17.g703250/Cre07.g342650/Cre17.g746297/Cre07.g343250/Cre07.g316150/Cre06.g310850	6
BP	GO:0031333	negative regulation of protein-containing complex assembly	9/798	46/5553	0.195652	1.36147	1.00844	0.207097	1	1	Cre12.g557252/Cre04.g229350/Cre10.g454025/Cre06.g280050/Cre05.g241950/Cre01.g000600/Cre06.g273700/Cre10.g427700/Cre07.g348250	9
BP	GO:0006081	aldehyde metabolic process	7/798	34/5553	0.205882	1.43266	1.0366	0.207693	1	1	Cre12.g500150/Cre17.g725550/Cre03.g182800/Cre01.g056331/Cre08.g378200/Cre11.g480650/Cre03.g167051	7
BP	GO:0034285	response to disaccharide	7/798	34/5553	0.205882	1.43266	1.0366	0.207693	1	1	Cre12.g539900/Cre04.g228350/Cre06.g311050/Cre01.g061077/Cre16.g649600/Cre11.g467552/Cre06.g310500	7
BP	GO:0000027	ribosomal large subunit assembly	8/798	40/5553	0.2	1.39173	1.01853	0.208003	1	1	Cre01.g000600/Cre07.g325712/Cre01.g020950/Cre12.g539100/Cre03.g197000/Cre03.g200095/Cre06.g281563/Cre07.g348250	8
BP	GO:0000578	embryonic axis specification	8/798	40/5553	0.2	1.39173	1.01853	0.208003	1	1	Cre07.g339250/Cre12.g486209/Cre01.g019150/Cre01.g068742/Cre15.g636650/Cre07.g334100/Cre13.g587450/Cre03.g205300	8
BP	GO:0048477	oogenesis	27/798	160/5553	0.16875	1.17427	0.916268	0.20857	1	1	Cre07.g339250/Cre06.g311200/Cre12.g486209/Cre02.g102500/Cre01.g019150/Cre02.g098800/Cre01.g068742/Cre06.g281200/Cre02.g095067/Cre01.g037050/Cre06.g255950/Cre11.g475050/Cre03.g174700/Cre10.g427700/Cre11.g469450/Cre02.g076200/Cre01.g039350/Cre01.g048900/Cre13.g587000/Cre10.g452550/Cre13.g580900/Cre02.g090500/Cre13.g573000/Cre13.g587450/Cre13.g571560/Cre03.g149500/Cre03.g205300	27
BP	GO:0002119	nematode larval development	14/798	77/5553	0.181818	1.26521	0.959957	0.208718	1	1	Cre16.g659750/Cre11.g467568/Cre17.g733950/Cre12.g545600/Cre01.g029250/Cre07.g339250/Cre06.g311050/Cre12.g486209/Cre06.g263602/Cre06.g263600/Cre13.g580900/Cre13.g573000/Cre03.g159900/Cre12.g500500	14
MF	GO:0022836	gated channel activity	12/733	63/4947	0.190476	1.28552	0.951152	0.214829	0.99986	0.974246	Cre01.g034850/Cre08.g360550/Cre09.g399912/Cre13.g571500/Cre16.g667451/Cre13.g580000/Cre13.g579450/Cre08.g360500/Cre05.g241950/Cre07.g329882/Cre16.g662600/Cre06.g277450	12
MF	GO:0016889	DNA endonuclease activity, producing 3'-phosphomonoesters	3/733	11/4947	0.272727	1.84063	1.16398	0.215498	0.99986	0.974246	Cre14.g619800/Cre02.g102500/Cre03.g174700	3
MF	GO:0042562	hormone binding	3/733	11/4947	0.272727	1.84063	1.16398	0.215498	0.99986	0.974246	Cre12.g500150/Cre03.g151250/Cre12.g489200	3
MF	GO:0051139	metal cation:proton antiporter activity	3/733	11/4947	0.272727	1.84063	1.16398	0.215498	0.99986	0.974246	Cre15.g639150/Cre12.g519500/Cre09.g409750	3
MF	GO:0070180	large ribosomal subunit rRNA binding	3/733	11/4947	0.272727	1.84063	1.16398	0.215498	0.99986	0.974246	Cre01.g033832/Cre03.g200095/Cre12.g550650	3
BP	GO:0030099	myeloid cell differentiation	12/798	65/5553	0.184615	1.28467	0.945686	0.216106	1	1	Cre17.g715200/Cre06.g284150/Cre01.g037050/Cre03.g144867/Cre03.g174700/Cre06.g281563/Cre06.g255800/Cre06.g282250/Cre06.g255700/Cre16.g674750/Cre06.g286050/Cre01.g003376	12
BP	GO:0006873	intracellular monoatomic ion homeostasis	23/798	135/5553	0.17037	1.18555	0.894031	0.217235	1	1	Cre07.g354350/Cre11.g467568/Cre15.g639150/Cre06.g284150/Cre04.g220350/Cre03.g203600/Cre04.g229000/Cre12.g519500/Cre09.g409750/Cre10.g454550/Cre14.g610450/Cre09.g410100/Cre17.g739050/Cre07.g337300/Cre09.g393150/Cre11.g467753/Cre14.g626400/Cre17.g734500/Cre09.g402500/Cre04.g222300/Cre17.g727650/Cre11.g468550/Cre06.g250250	23
MF	GO:0001671	ATPase activator activity	5/733	22/4947	0.227273	1.53386	1.04656	0.218132	0.99986	0.974246	Cre07.g325712/Cre17.g701500/Cre03.g199300/Cre06.g264500/Cre01.g003376	5
BP	GO:0030334	regulation of cell migration	15/798	84/5553	0.178571	1.24262	0.917815	0.218656	1	1	Cre11.g467568/Cre16.g690095/Cre12.g545600/Cre01.g029250/Cre13.g572750/Cre12.g483550/Cre10.g435400/Cre12.g489200/Cre06.g273700/Cre06.g287250/Cre08.g384355/Cre05.g234658/Cre06.g278266/Cre03.g195200/Cre13.g578050	15
BP	GO:0071375	cellular response to peptide hormone stimulus	11/798	59/5553	0.186441	1.29737	0.940669	0.219632	1	1	Cre11.g467568/Cre17.g721850/Cre01.g037050/Cre17.g734500/Cre03.g204250/Cre11.g469450/Cre11.g467547/Cre01.g039350/Cre11.g468550/Cre08.g384355/Cre06.g250250	11
BP	GO:0006835	dicarboxylic acid transport	4/798	17/5553	0.235294	1.63733	1.07805	0.220081	1	1	Cre06.g311000/Cre03.g162450/Cre14.g615900/Cre16.g650200	4
BP	GO:0006995	cellular response to nitrogen starvation	4/798	17/5553	0.235294	1.63733	1.07805	0.220081	1	1	Cre09.g388800/Cre05.g232150/Cre08.g385400/Cre03.g165215	4
BP	GO:0008645	hexose transmembrane transport	4/798	17/5553	0.235294	1.63733	1.07805	0.220081	1	1	Cre13.g572750/Cre03.g206800/Cre16.g692902/Cre06.g273700	4
BP	GO:0010951	negative regulation of endopeptidase activity	4/798	17/5553	0.235294	1.63733	1.07805	0.220081	1	1	Cre06.g273700/Cre10.g427700/Cre01.g039350/Cre13.g578050	4
BP	GO:0016081	synaptic vesicle docking	4/798	17/5553	0.235294	1.63733	1.07805	0.220081	1	1	Cre04.g214750/Cre01.g010550/Cre06.g293100/Cre12.g551802	4
BP	GO:0016237	microautophagy	4/798	17/5553	0.235294	1.63733	1.07805	0.220081	1	1	Cre03.g165215/Cre10.g461500/Cre03.g209281/Cre06.g278124	4
BP	GO:0030002	intracellular monoatomic anion homeostasis	4/798	17/5553	0.235294	1.63733	1.07805	0.220081	1	1	Cre07.g354350/Cre03.g203600/Cre04.g229000/Cre14.g626400	4
BP	GO:0033037	polysaccharide localization	4/798	17/5553	0.235294	1.63733	1.07805	0.220081	1	1	Cre03.g188400/Cre03.g185350/Cre07.g315200/Cre13.g588150	4
BP	GO:0040040	thermosensory behavior	4/798	17/5553	0.235294	1.63733	1.07805	0.220081	1	1	Cre07.g354350/Cre01.g029250/Cre14.g626400/Cre01.g048900	4
BP	GO:0046365	monosaccharide catabolic process	4/798	17/5553	0.235294	1.63733	1.07805	0.220081	1	1	Cre12.g485150/Cre12.g500150/Cre17.g732300/Cre06.g278210	4
BP	GO:0052545	callose localization	4/798	17/5553	0.235294	1.63733	1.07805	0.220081	1	1	Cre03.g188400/Cre03.g185350/Cre07.g315200/Cre13.g588150	4
BP	GO:1900034	regulation of cellular response to heat	4/798	17/5553	0.235294	1.63733	1.07805	0.220081	1	1	Cre02.g099950/Cre17.g701500/Cre16.g677000/Cre01.g003376	4
BP	GO:1901658	glycosyl compound catabolic process	4/798	17/5553	0.235294	1.63733	1.07805	0.220081	1	1	Cre01.g012600/Cre13.g578750/Cre14.g613300/Cre03.g204250	4
BP	GO:1901976	regulation of cell cycle checkpoint	4/798	17/5553	0.235294	1.63733	1.07805	0.220081	1	1	Cre04.g229350/Cre02.g099950/Cre06.g278251/Cre02.g111350	4
BP	GO:1904659	D-glucose transmembrane transport	4/798	17/5553	0.235294	1.63733	1.07805	0.220081	1	1	Cre13.g572750/Cre03.g206800/Cre16.g692902/Cre06.g273700	4
BP	GO:2000145	regulation of cell motility	17/798	97/5553	0.175258	1.21956	0.893606	0.222822	1	1	Cre11.g467568/Cre16.g690095/Cre12.g545600/Cre01.g029250/Cre13.g572750/Cre12.g483550/Cre10.g435400/Cre02.g096200/Cre12.g489200/Cre06.g273700/Cre06.g287250/Cre08.g384355/Cre05.g234658/Cre13.g582476/Cre06.g278266/Cre03.g195200/Cre13.g578050	17
BP	GO:0009880	embryonic pattern specification	10/798	53/5553	0.188679	1.31295	0.937747	0.22294	1	1	Cre07.g339250/Cre12.g486209/Cre01.g019150/Cre01.g068742/Cre15.g636650/Cre07.g334100/Cre01.g017250/Cre13.g587450/Cre09.g393000/Cre03.g205300	10
BP	GO:0072523	purine-containing compound catabolic process	10/798	53/5553	0.188679	1.31295	0.937747	0.22294	1	1	Cre01.g012600/Cre13.g578750/Cre12.g485150/Cre02.g081300/Cre06.g296400/Cre06.g262900/Cre05.g246377/Cre06.g290000/Cre12.g504950/Cre03.g204250	10
BP	GO:1901653	cellular response to peptide	10/798	53/5553	0.188679	1.31295	0.937747	0.22294	1	1	Cre11.g467568/Cre17.g721850/Cre12.g483550/Cre01.g037050/Cre17.g734500/Cre03.g204250/Cre11.g467547/Cre01.g039350/Cre11.g468550/Cre06.g250250	10
BP	GO:0043648	dicarboxylic acid metabolic process	14/798	78/5553	0.179487	1.24899	0.907161	0.223104	1	1	Cre11.g474800/Cre08.g385400/Cre17.g696600/Cre01.g029250/Cre04.g214500/Cre16.g648350/Cre10.g423250/Cre16.g650200/Cre05.g237400/Cre16.g656300/Cre06.g251450/Cre14.g627850/Cre13.g586000/Cre03.g181400	14
CC	GO:0005744	TIM23 mitochondrial import inner membrane translocase complex	4/830	17/5732	0.235294	1.62495	1.06176	0.224223	1	0.976484	Cre12.g505900/Cre10.g434250/Cre09.g412300/Cre01.g021050	4
CC	GO:0042645	mitochondrial nucleoid	4/830	17/5732	0.235294	1.62495	1.06176	0.224223	1	0.976484	Cre07.g337700/Cre04.g228350/Cre04.g214500/Cre05.g241950	4
MF	GO:0016462	pyrophosphatase activity	79/733	492/4947	0.160569	1.08368	0.815638	0.225311	0.99986	0.974246	Cre10.g465550/Cre10.g446250/Cre07.g347450/Cre14.g619800/Cre07.g338500/Cre04.g220350/Cre12.g542500/Cre02.g081300/Cre03.g191350/Cre09.g394436/Cre12.g547300/Cre02.g102500/Cre09.g410100/Cre06.g256050/Cre04.g228650/Cre01.g019750/Cre01.g028200/Cre06.g258200/Cre10.g432650/Cre02.g146629/Cre05.g238900/Cre17.g727700/Cre02.g095092/Cre12.g486000/Cre10.g461050/Cre17.g734500/Cre07.g339700/Cre07.g315400/Cre01.g…	79
MF	GO:0016817	hydrolase activity, acting on acid anhydrides	79/733	492/4947	0.160569	1.08368	0.815638	0.225311	0.99986	0.974246	Cre10.g465550/Cre10.g446250/Cre07.g347450/Cre14.g619800/Cre07.g338500/Cre04.g220350/Cre12.g542500/Cre02.g081300/Cre03.g191350/Cre09.g394436/Cre12.g547300/Cre02.g102500/Cre09.g410100/Cre06.g256050/Cre04.g228650/Cre01.g019750/Cre01.g028200/Cre06.g258200/Cre10.g432650/Cre02.g146629/Cre05.g238900/Cre17.g727700/Cre02.g095092/Cre12.g486000/Cre10.g461050/Cre17.g734500/Cre07.g339700/Cre07.g315400/Cre01.g…	79
MF	GO:0016818	hydrolase activity, acting on acid anhydrides, in phosphorus-containing anhydrides	79/733	492/4947	0.160569	1.08368	0.815638	0.225311	0.99986	0.974246	Cre10.g465550/Cre10.g446250/Cre07.g347450/Cre14.g619800/Cre07.g338500/Cre04.g220350/Cre12.g542500/Cre02.g081300/Cre03.g191350/Cre09.g394436/Cre12.g547300/Cre02.g102500/Cre09.g410100/Cre06.g256050/Cre04.g228650/Cre01.g019750/Cre01.g028200/Cre06.g258200/Cre10.g432650/Cre02.g146629/Cre05.g238900/Cre17.g727700/Cre02.g095092/Cre12.g486000/Cre10.g461050/Cre17.g734500/Cre07.g339700/Cre07.g315400/Cre01.g…	79
BP	GO:0072528	pyrimidine-containing compound biosynthetic process	9/798	47/5553	0.191489	1.33251	0.93774	0.2259	1	1	Cre06.g287750/Cre13.g578750/Cre03.g190750/Cre01.g040050/Cre07.g325734/Cre06.g255350/Cre12.g509400/Cre13.g582201/Cre03.g167051	9
MF	GO:0004791	thioredoxin-disulfide reductase (NADPH) activity	6/733	28/4947	0.214286	1.44621	0.987441	0.226195	0.99986	0.974246	Cre02.g098850/Cre14.g624201/Cre01.g066552/Cre16.g647534/Cre17.g702150/Cre01.g052250	6
BP	GO:0000472	endonucleolytic cleavage to generate mature 5'-end of SSU-rRNA from (SSU-rRNA, 5.8S rRNA, LSU-rRNA)	5/798	23/5553	0.217391	1.51275	1.00939	0.227393	1	1	Cre01.g068742/Cre12.g549700/Cre16.g649600/Cre06.g264500/Cre03.g194150	5
BP	GO:0001700	embryonic development via the syncytial blastoderm	5/798	23/5553	0.217391	1.51275	1.00939	0.227393	1	1	Cre06.g280050/Cre11.g468550/Cre09.g412300/Cre05.g234658/Cre03.g191950	5
BP	GO:0001738	morphogenesis of a polarized epithelium	5/798	23/5553	0.217391	1.51275	1.00939	0.227393	1	1	Cre12.g551802/Cre16.g692902/Cre07.g334100/Cre01.g048900/Cre07.g315200	5
BP	GO:0006862	nucleotide transport	5/798	23/5553	0.217391	1.51275	1.00939	0.227393	1	1	Cre16.g650200/Cre07.g339554/Cre01.g020950/Cre06.g307300/Cre09.g404450	5
BP	GO:0010923	negative regulation of phosphatase activity	5/798	23/5553	0.217391	1.51275	1.00939	0.227393	1	1	Cre13.g580650/Cre12.g521250/Cre13.g576350/Cre06.g278251/Cre12.g497101	5
BP	GO:0032350	regulation of hormone metabolic process	5/798	23/5553	0.217391	1.51275	1.00939	0.227393	1	1	Cre11.g477850/Cre16.g667451/Cre12.g500900/Cre02.g092050/Cre01.g039350	5
BP	GO:0035305	negative regulation of dephosphorylation	5/798	23/5553	0.217391	1.51275	1.00939	0.227393	1	1	Cre13.g580650/Cre12.g521250/Cre13.g576350/Cre06.g278251/Cre12.g497101	5
BP	GO:0042335	cuticle development	5/798	23/5553	0.217391	1.51275	1.00939	0.227393	1	1	Cre01.g029250/Cre01.g039350/Cre05.g234658/Cre03.g191950/Cre17.g711150	5
BP	GO:0090033	positive regulation of filamentous growth	5/798	23/5553	0.217391	1.51275	1.00939	0.227393	1	1	Cre13.g564700/Cre12.g536650/Cre06.g258200/Cre14.g610200/Cre08.g358532	5
BP	GO:0097345	mitochondrial outer membrane permeabilization	5/798	23/5553	0.217391	1.51275	1.00939	0.227393	1	1	Cre07.g342650/Cre17.g746297/Cre07.g343250/Cre07.g316150/Cre13.g573000	5
BP	GO:1900430	positive regulation of filamentous growth of a population of unicellular organisms	5/798	23/5553	0.217391	1.51275	1.00939	0.227393	1	1	Cre13.g564700/Cre12.g536650/Cre06.g258200/Cre14.g610200/Cre08.g358532	5
BP	GO:1902110	positive regulation of mitochondrial membrane permeability involved in apoptotic process	5/798	23/5553	0.217391	1.51275	1.00939	0.227393	1	1	Cre07.g342650/Cre17.g746297/Cre07.g343250/Cre07.g316150/Cre13.g573000	5
BP	GO:2000765	regulation of cytoplasmic translation	5/798	23/5553	0.217391	1.51275	1.00939	0.227393	1	1	Cre01.g033091/Cre10.g435550/Cre08.g376150/Cre03.g149500/Cre16.g653850	5
BP	GO:0051260	protein homooligomerization	16/798	91/5553	0.175824	1.2235	0.880582	0.227718	1	1	Cre15.g639150/Cre12.g500150/Cre10.g426152/Cre14.g619166/Cre01.g029250/Cre10.g454025/Cre16.g674852/Cre06.g271800/Cre06.g296400/Cre06.g275000/Cre06.g263300/Cre10.g421650/Cre07.g323150/Cre02.g087600/Cre12.g504950/Cre08.g378200	16
BP	GO:0015780	nucleotide-sugar transmembrane transport	8/798	41/5553	0.195122	1.35778	0.941911	0.228306	1	1	Cre17.g703250/Cre07.g342650/Cre01.g020950/Cre17.g746297/Cre07.g343250/Cre02.g112900/Cre07.g316150/Cre06.g310850	8
BP	GO:0031960	response to corticosteroid	8/798	41/5553	0.195122	1.35778	0.941911	0.228306	1	1	Cre03.g163950/Cre13.g578750/Cre07.g354350/Cre01.g029250/Cre06.g311050/Cre02.g097850/Cre01.g037050/Cre14.g626400	8
BP	GO:0042181	ketone biosynthetic process	8/798	41/5553	0.195122	1.35778	0.941911	0.228306	1	1	Cre07.g354350/Cre14.g626400/Cre02.g084300/Cre01.g030900/Cre03.g188700/Cre06.g269550/Cre13.g565650/Cre10.g429800	8
BP	GO:0022613	ribonucleoprotein complex biogenesis	74/798	474/5553	0.156118	1.08637	0.805413	0.228683	1	1	Cre07.g347450/Cre02.g145250/Cre07.g338500/Cre01.g049400/Cre13.g573650/Cre09.g391726/Cre03.g146707/Cre12.g545100/Cre12.g521300/Cre01.g038650/Cre02.g117400/Cre06.g280050/Cre06.g290800/Cre01.g056331/Cre01.g019750/Cre07.g337300/Cre12.g553750/Cre01.g068742/Cre01.g028200/Cre05.g238900/Cre17.g727700/Cre12.g486000/Cre06.g255950/Cre07.g314100/Cre01.g000600/Cre07.g325712/Cre12.g528950/Cre06.g269450/Cre07.g…	74
BP	GO:0006885	regulation of pH	7/798	35/5553	0.2	1.39173	0.952314	0.229825	1	1	Cre06.g284150/Cre04.g220350/Cre17.g739050/Cre17.g734500/Cre09.g402500/Cre11.g468550/Cre06.g250250	7
BP	GO:0007635	chemosensory behavior	7/798	35/5553	0.2	1.39173	0.952314	0.229825	1	1	Cre02.g143500/Cre14.g617650/Cre17.g698400/Cre12.g509550/Cre12.g559400/Cre07.g352450/Cre12.g551000	7
BP	GO:0010102	lateral root morphogenesis	6/798	29/5553	0.206897	1.43972	0.972522	0.229882	1	1	Cre12.g500715/Cre09.g400750/Cre07.g355650/Cre15.g636650/Cre07.g334100/Cre13.g569850	6
BP	GO:0060918	auxin transport	6/798	29/5553	0.206897	1.43972	0.972522	0.229882	1	1	Cre12.g549650/Cre09.g394436/Cre15.g636650/Cre07.g334100/Cre09.g412300/Cre07.g315200	6
BP	GO:0048437	floral organ development	12/798	66/5553	0.181818	1.26521	0.887857	0.232114	1	1	Cre12.g542500/Cre03.g191200/Cre02.g146629/Cre16.g648800/Cre12.g500900/Cre06.g304750/Cre12.g487100/Cre16.g689871/Cre13.g579050/Cre06.g307300/Cre02.g082877/Cre03.g210513	12
CC	GO:0098533	ATPase dependent transmembrane transport complex	5/830	23/5732	0.217391	1.50131	0.991191	0.232242	1	0.976484	Cre04.g220350/Cre17.g734500/Cre09.g402500/Cre11.g468550/Cre06.g250250	5
BP	GO:0002520	immune system development	20/798	117/5553	0.17094	1.18951	0.848675	0.232556	1	1	Cre17.g715200/Cre03.g199800/Cre06.g284150/Cre09.g396600/Cre12.g542500/Cre02.g097850/Cre17.g739050/Cre10.g463700/Cre01.g037050/Cre03.g144867/Cre03.g174700/Cre01.g002050/Cre01.g020950/Cre16.g672800/Cre11.g469450/Cre01.g048900/Cre03.g149500/Cre16.g674750/Cre06.g286050/Cre01.g003376	20
MF	GO:0016853	isomerase activity	25/733	145/4947	0.172414	1.16362	0.833935	0.233236	0.99986	0.974246	Cre01.g012600/Cre07.g354350/Cre13.g580650/Cre14.g619800/Cre04.g213800/Cre16.g695050/Cre03.g144707/Cre06.g292450/Cre01.g019750/Cre13.g565800/Cre02.g092150/Cre01.g009250/Cre14.g626400/Cre02.g095092/Cre06.g267600/Cre05.g237400/Cre06.g278210/Cre12.g495300/Cre03.g155200/Cre01.g017250/Cre16.g673550/Cre02.g092250/Cre08.g378200/Cre02.g095121/Cre10.g466850	25
MF	GO:0008047	enzyme activator activity	21/733	120/4947	0.175	1.18107	0.837399	0.235153	0.99986	0.974246	Cre11.g467568/Cre13.g580650/Cre02.g145250/Cre12.g500150/Cre07.g339250/Cre01.g066552/Cre03.g202449/Cre14.g628702/Cre12.g541350/Cre10.g432650/Cre12.g484350/Cre07.g325712/Cre17.g701500/Cre10.g427700/Cre03.g199300/Cre02.g092050/Cre11.g469450/Cre01.g052250/Cre06.g264500/Cre06.g251450/Cre01.g003376	21
BP	GO:0009411	response to UV	17/798	98/5553	0.173469	1.20711	0.847368	0.236024	1	1	Cre01.g032100/Cre14.g619166/Cre07.g339250/Cre01.g037050/Cre02.g087600/Cre07.g325734/Cre12.g510000/Cre12.g532950/Cre06.g276371/Cre06.g278251/Cre06.g276250/Cre06.g310500/Cre01.g053850/Cre10.g429800/Cre09.g394325/Cre08.g384650/Cre14.g626750	17
BP	GO:0070848	response to growth factor	17/798	98/5553	0.173469	1.20711	0.847368	0.236024	1	1	Cre11.g467568/Cre13.g573650/Cre03.g190750/Cre01.g029250/Cre17.g721850/Cre07.g339250/Cre02.g097850/Cre01.g038650/Cre12.g483550/Cre10.g435400/Cre01.g037050/Cre06.g273700/Cre01.g063267/Cre10.g419750/Cre02.g102800/Cre13.g576350/Cre09.g393000	17
BP	GO:0006575	modified amino acid metabolic process	11/798	60/5553	0.183333	1.27575	0.879711	0.236614	1	1	Cre12.g539900/Cre10.g430450/Cre05.g247550/Cre07.g325748/Cre16.g650200/Cre06.g250902/Cre12.g537641/Cre01.g050050/Cre03.g204250/Cre01.g039350/Cre03.g181400	11
MF	GO:0008395	steroid hydroxylase activity	4/733	17/4947	0.235294	1.58799	1.01276	0.237065	0.99986	0.974246	Cre07.g354350/Cre07.g357157/Cre14.g626400/Cre11.g467627	4
MF	GO:0019888	protein phosphatase regulator activity	4/733	17/4947	0.235294	1.58799	1.01276	0.237065	0.99986	0.974246	Cre13.g580650/Cre12.g521250/Cre10.g463700/Cre12.g497101	4
BP	GO:0007389	pattern specification process	36/798	222/5553	0.162162	1.12843	0.799994	0.237847	1	1	Cre12.g500150/Cre12.g542500/Cre05.g244850/Cre07.g339250/Cre04.g229000/Cre03.g191200/Cre09.g394732/Cre12.g486209/Cre02.g102500/Cre06.g256050/Cre14.g618150/Cre01.g019750/Cre03.g177053/Cre01.g019150/Cre02.g098800/Cre01.g068742/Cre16.g692902/Cre02.g146629/Cre01.g037050/Cre12.g543303/Cre03.g174476/Cre07.g315900/Cre01.g055200/Cre06.g278136/Cre10.g419750/Cre15.g636650/Cre17.g698400/Cre07.g334100/Cre01.g…	36
BP	GO:0098662	inorganic cation transmembrane transport	36/798	222/5553	0.162162	1.12843	0.799994	0.237847	1	1	Cre01.g034850/Cre11.g467568/Cre15.g639150/Cre09.g387060/Cre06.g284150/Cre04.g220350/Cre05.g244850/Cre12.g519500/Cre13.g585400/Cre09.g409750/Cre06.g281900/Cre14.g610450/Cre09.g410100/Cre16.g667451/Cre03.g206800/Cre09.g393150/Cre05.g241950/Cre09.g400750/Cre10.g461050/Cre17.g734500/Cre07.g355650/Cre01.g036350/Cre16.g683259/Cre07.g339554/Cre06.g275300/Cre03.g160800/Cre09.g402500/Cre04.g222300/Cre11.g…	36
BP	GO:0065002	intracellular protein transmembrane transport	14/798	79/5553	0.177215	1.23318	0.855066	0.237895	1	1	Cre10.g446250/Cre07.g339300/Cre12.g505900/Cre11.g467758/Cre10.g454025/Cre06.g263602/Cre06.g256050/Cre06.g263600/Cre10.g434250/Cre10.g424450/Cre09.g412300/Cre02.g084050/Cre01.g021050/Cre13.g562850	14
BP	GO:0001944	vasculature development	10/798	54/5553	0.185185	1.28864	0.873092	0.241043	1	1	Cre03.g199800/Cre11.g467642/Cre11.g467568/Cre12.g500150/Cre09.g396600/Cre12.g547150/Cre03.g189400/Cre16.g677000/Cre05.g238322/Cre09.g393000	10
BP	GO:0001732	formation of cytoplasmic translation initiation complex	3/798	12/5553	0.25	1.73966	1.0507	0.242607	1	1	Cre06.g269450/Cre06.g308850/Cre09.g417200	3
BP	GO:0006544	glycine metabolic process	3/798	12/5553	0.25	1.73966	1.0507	0.242607	1	1	Cre10.g423550/Cre03.g182800/Cre16.g650200	3
BP	GO:0009567	double fertilization forming a zygote and endosperm	3/798	12/5553	0.25	1.73966	1.0507	0.242607	1	1	Cre16.g674852/Cre16.g661450/Cre16.g674750	3
BP	GO:0009712	catechol-containing compound metabolic process	3/798	12/5553	0.25	1.73966	1.0507	0.242607	1	1	Cre01.g029250/Cre03.g177100/Cre03.g177053	3
BP	GO:0009740	gibberellic acid mediated signaling pathway	3/798	12/5553	0.25	1.73966	1.0507	0.242607	1	1	Cre12.g556400/Cre12.g552851/Cre06.g310500	3
BP	GO:0016121	carotene catabolic process	3/798	12/5553	0.25	1.73966	1.0507	0.242607	1	1	Cre12.g549650/Cre16.g657750/Cre16.g657800	3
BP	GO:0018195	peptidyl-arginine modification	3/798	12/5553	0.25	1.73966	1.0507	0.242607	1	1	Cre12.g543303/Cre01.g050050/Cre01.g051000	3
BP	GO:0031139	positive regulation of conjugation with cellular fusion	3/798	12/5553	0.25	1.73966	1.0507	0.242607	1	1	Cre12.g484350/Cre03.g204800/Cre06.g310850	3
BP	GO:0034656	nucleobase-containing small molecule catabolic process	3/798	12/5553	0.25	1.73966	1.0507	0.242607	1	1	Cre01.g012600/Cre13.g578750/Cre03.g204250	3
BP	GO:0045039	protein insertion into mitochondrial inner membrane	3/798	12/5553	0.25	1.73966	1.0507	0.242607	1	1	Cre10.g434250/Cre10.g424450/Cre01.g021050	3
BP	GO:0045540	regulation of cholesterol biosynthetic process	3/798	12/5553	0.25	1.73966	1.0507	0.242607	1	1	Cre02.g076800/Cre01.g039350/Cre12.g556400	3
BP	GO:0045598	regulation of fat cell differentiation	3/798	12/5553	0.25	1.73966	1.0507	0.242607	1	1	Cre01.g029250/Cre02.g097850/Cre06.g273700	3
BP	GO:0045766	positive regulation of angiogenesis	3/798	12/5553	0.25	1.73966	1.0507	0.242607	1	1	Cre11.g467568/Cre12.g547150/Cre16.g677000	3
BP	GO:0046174	polyol catabolic process	3/798	12/5553	0.25	1.73966	1.0507	0.242607	1	1	Cre04.g224150/Cre06.g278202/Cre13.g587350	3
BP	GO:0046247	terpene catabolic process	3/798	12/5553	0.25	1.73966	1.0507	0.242607	1	1	Cre12.g549650/Cre16.g657750/Cre16.g657800	3
BP	GO:0048593	camera-type eye morphogenesis	3/798	12/5553	0.25	1.73966	1.0507	0.242607	1	1	Cre12.g500150/Cre01.g029250/Cre16.g692902	3
BP	GO:0070131	positive regulation of mitochondrial translation	3/798	12/5553	0.25	1.73966	1.0507	0.242607	1	1	Cre15.g639150/Cre02.g097550/Cre01.g052050	3
BP	GO:0072529	pyrimidine-containing compound catabolic process	3/798	12/5553	0.25	1.73966	1.0507	0.242607	1	1	Cre13.g578750/Cre01.g063632/Cre16.g674650	3
BP	GO:0090181	regulation of cholesterol metabolic process	3/798	12/5553	0.25	1.73966	1.0507	0.242607	1	1	Cre02.g076800/Cre01.g039350/Cre12.g556400	3
BP	GO:0120253	hydrocarbon catabolic process	3/798	12/5553	0.25	1.73966	1.0507	0.242607	1	1	Cre12.g549650/Cre16.g657750/Cre16.g657800	3
BP	GO:2001025	positive regulation of response to drug	3/798	12/5553	0.25	1.73966	1.0507	0.242607	1	1	Cre10.g435400/Cre08.g367800/Cre03.g177200	3
BP	GO:0061014	positive regulation of mRNA catabolic process	13/798	73/5553	0.178082	1.23921	0.842759	0.243174	1	1	Cre11.g467568/Cre12.g523000/Cre07.g339250/Cre03.g191200/Cre02.g097850/Cre06.g280050/Cre01.g028200/Cre10.g432650/Cre02.g146629/Cre17.g746647/Cre06.g284500/Cre17.g731050/Cre13.g580300	13
BP	GO:0061157	mRNA destabilization	13/798	73/5553	0.178082	1.23921	0.842759	0.243174	1	1	Cre11.g467568/Cre12.g523000/Cre07.g339250/Cre03.g191200/Cre02.g097850/Cre06.g280050/Cre01.g028200/Cre10.g432650/Cre02.g146629/Cre17.g746647/Cre06.g284500/Cre17.g731050/Cre13.g580300	13
BP	GO:0072524	pyridine-containing compound metabolic process	13/798	73/5553	0.178082	1.23921	0.842759	0.243174	1	1	Cre17.g713700/Cre07.g337700/Cre12.g485150/Cre02.g081350/Cre17.g725550/Cre04.g214500/Cre06.g262900/Cre07.g331550/Cre10.g423250/Cre15.g643550/Cre06.g251450/Cre08.g378200/Cre03.g167051	13
MF	GO:0008483	transaminase activity	5/733	23/4947	0.217391	1.46717	0.936506	0.247299	0.99986	0.974246	Cre11.g474800/Cre03.g182800/Cre07.g331550/Cre01.g034050/Cre03.g181400	5
MF	GO:0042162	telomeric DNA binding	5/733	23/4947	0.217391	1.46717	0.936506	0.247299	0.99986	0.974246	Cre02.g099950/Cre04.g221200/Cre05.g234657/Cre06.g276371/Cre06.g276250	5
BP	GO:0042546	cell wall biogenesis	12/798	67/5553	0.179104	1.24632	0.830938	0.248571	1	1	Cre10.g451850/Cre08.g385400/Cre02.g116150/Cre10.g452900/Cre10.g421750/Cre03.g185350/Cre16.g662350/Cre14.g618150/Cre13.g565800/Cre03.g145807/Cre17.g734500/Cre16.g672800	12
BP	GO:0046889	positive regulation of lipid biosynthetic process	8/798	42/5553	0.190476	1.32546	0.867268	0.24928	1	1	Cre11.g477850/Cre06.g311050/Cre10.g452900/Cre03.g145807/Cre07.g315400/Cre01.g039350/Cre10.g448051/Cre03.g195200	8
BP	GO:0090559	regulation of membrane permeability	7/798	36/5553	0.194444	1.35307	0.870586	0.252708	1	1	Cre12.g505900/Cre07.g342650/Cre17.g746297/Cre07.g343250/Cre07.g316150/Cre06.g307300/Cre13.g573000	7
BP	GO:0006586	indolalkylamine metabolic process	4/798	18/5553	0.222222	1.54637	0.951069	0.253158	1	1	Cre17.g713700/Cre01.g029250/Cre12.g495300/Cre03.g155200	4
BP	GO:0006821	chloride transport	4/798	18/5553	0.222222	1.54637	0.951069	0.253158	1	1	Cre13.g571500/Cre13.g580000/Cre13.g579450/Cre16.g662600	4
BP	GO:0007316	pole plasm RNA localization	4/798	18/5553	0.222222	1.54637	0.951069	0.253158	1	1	Cre07.g339250/Cre01.g068742/Cre13.g587450/Cre03.g205300	4
BP	GO:0008203	cholesterol metabolic process	4/798	18/5553	0.222222	1.54637	0.951069	0.253158	1	1	Cre07.g357157/Cre02.g076800/Cre01.g039350/Cre12.g556400	4
BP	GO:0010466	negative regulation of peptidase activity	4/798	18/5553	0.222222	1.54637	0.951069	0.253158	1	1	Cre06.g273700/Cre10.g427700/Cre01.g039350/Cre13.g578050	4
BP	GO:0019094	pole plasm mRNA localization	4/798	18/5553	0.222222	1.54637	0.951069	0.253158	1	1	Cre07.g339250/Cre01.g068742/Cre13.g587450/Cre03.g205300	4
BP	GO:0033143	regulation of intracellular steroid hormone receptor signaling pathway	4/798	18/5553	0.222222	1.54637	0.951069	0.253158	1	1	Cre10.g435400/Cre01.g037050/Cre10.g442400/Cre06.g278251	4
BP	GO:0045451	pole plasm oskar mRNA localization	4/798	18/5553	0.222222	1.54637	0.951069	0.253158	1	1	Cre07.g339250/Cre01.g068742/Cre13.g587450/Cre03.g205300	4
BP	GO:0046112	nucleobase biosynthetic process	4/798	18/5553	0.222222	1.54637	0.951069	0.253158	1	1	Cre06.g287750/Cre13.g578750/Cre07.g331550/Cre05.g246377	4
BP	GO:0046835	carbohydrate phosphorylation	4/798	18/5553	0.222222	1.54637	0.951069	0.253158	1	1	Cre17.g732300/Cre04.g229000/Cre06.g262900/Cre11.g467552	4
BP	GO:0051048	negative regulation of secretion	4/798	18/5553	0.222222	1.54637	0.951069	0.253158	1	1	Cre02.g098800/Cre01.g037050/Cre06.g278251/Cre16.g653850	4
BP	GO:0051208	sequestering of calcium ion	4/798	18/5553	0.222222	1.54637	0.951069	0.253158	1	1	Cre11.g467568/Cre15.g639150/Cre09.g410100/Cre04.g222300	4
BP	GO:0070129	regulation of mitochondrial translation	4/798	18/5553	0.222222	1.54637	0.951069	0.253158	1	1	Cre15.g639150/Cre02.g097550/Cre01.g010100/Cre01.g052050	4
BP	GO:0097624	UDP-galactose transmembrane import into Golgi lumen	4/798	18/5553	0.222222	1.54637	0.951069	0.253158	1	1	Cre07.g342650/Cre17.g746297/Cre07.g343250/Cre07.g316150	4
BP	GO:0120251	hydrocarbon biosynthetic process	4/798	18/5553	0.222222	1.54637	0.951069	0.253158	1	1	Cre02.g095092/Cre01.g039350/Cre12.g484200/Cre07.g314150	4
BP	GO:1901029	negative regulation of mitochondrial outer membrane permeabilization involved in apoptotic signaling pathway	4/798	18/5553	0.222222	1.54637	0.951069	0.253158	1	1	Cre07.g342650/Cre17.g746297/Cre07.g343250/Cre07.g316150	4
BP	GO:1902476	chloride transmembrane transport	4/798	18/5553	0.222222	1.54637	0.951069	0.253158	1	1	Cre13.g571500/Cre13.g580000/Cre13.g579450/Cre16.g662600	4
BP	GO:1903531	negative regulation of secretion by cell	4/798	18/5553	0.222222	1.54637	0.951069	0.253158	1	1	Cre02.g098800/Cre01.g037050/Cre06.g278251/Cre16.g653850	4
BP	GO:0072527	pyrimidine-containing compound metabolic process	11/798	61/5553	0.180328	1.25484	0.819813	0.254073	1	1	Cre06.g287750/Cre13.g578750/Cre03.g190750/Cre01.g063632/Cre01.g040050/Cre07.g325734/Cre06.g255350/Cre12.g509400/Cre16.g674650/Cre13.g582201/Cre03.g167051	11
MF	GO:0046915	transition metal ion transmembrane transporter activity	7/733	35/4947	0.2	1.3498	0.866065	0.254321	0.99986	0.974246	Cre06.g281900/Cre14.g610450/Cre03.g160800/Cre01.g000150/Cre02.g084350/Cre07.g355150/Cre07.g315200	7
BP	GO:0006094	gluconeogenesis	6/798	30/5553	0.2	1.39173	0.881272	0.255181	1	1	Cre12.g485150/Cre16.g688850/Cre10.g435650/Cre10.g423250/Cre03.g144867/Cre06.g278251	6
BP	GO:0010101	post-embryonic root morphogenesis	6/798	30/5553	0.2	1.39173	0.881272	0.255181	1	1	Cre12.g500715/Cre09.g400750/Cre07.g355650/Cre15.g636650/Cre07.g334100/Cre13.g569850	6
BP	GO:0019319	hexose biosynthetic process	6/798	30/5553	0.2	1.39173	0.881272	0.255181	1	1	Cre12.g485150/Cre16.g688850/Cre10.g435650/Cre10.g423250/Cre03.g144867/Cre06.g278251	6
BP	GO:0042430	indole-containing compound metabolic process	6/798	30/5553	0.2	1.39173	0.881272	0.255181	1	1	Cre17.g713700/Cre01.g029250/Cre12.g495300/Cre01.g002250/Cre03.g155200/Cre17.g739426	6
BP	GO:0044344	cellular response to fibroblast growth factor stimulus	6/798	30/5553	0.2	1.39173	0.881272	0.255181	1	1	Cre13.g573650/Cre02.g097850/Cre01.g038650/Cre10.g419750/Cre02.g102800/Cre09.g393000	6
BP	GO:0051453	regulation of intracellular pH	6/798	30/5553	0.2	1.39173	0.881272	0.255181	1	1	Cre04.g220350/Cre17.g739050/Cre17.g734500/Cre09.g402500/Cre11.g468550/Cre06.g250250	6
BP	GO:0071774	response to fibroblast growth factor	6/798	30/5553	0.2	1.39173	0.881272	0.255181	1	1	Cre13.g573650/Cre02.g097850/Cre01.g038650/Cre10.g419750/Cre02.g102800/Cre09.g393000	6
BP	GO:0010051	xylem and phloem pattern formation	5/798	24/5553	0.208333	1.44972	0.904427	0.255898	1	1	Cre03.g191200/Cre14.g618150/Cre03.g177053/Cre17.g743547/Cre12.g500500	5
BP	GO:0010193	response to ozone	5/798	24/5553	0.208333	1.44972	0.904427	0.255898	1	1	Cre02.g143667/Cre16.g672800/Cre12.g510000/Cre03.g210513/Cre13.g588150	5
BP	GO:1902108	regulation of mitochondrial membrane permeability involved in apoptotic process	5/798	24/5553	0.208333	1.44972	0.904427	0.255898	1	1	Cre07.g342650/Cre17.g746297/Cre07.g343250/Cre07.g316150/Cre13.g573000	5
BP	GO:1902686	mitochondrial outer membrane permeabilization involved in programmed cell death	5/798	24/5553	0.208333	1.44972	0.904427	0.255898	1	1	Cre07.g342650/Cre17.g746297/Cre07.g343250/Cre07.g316150/Cre13.g573000	5
CC	GO:0098852	lytic vacuole membrane	20/830	118/5732	0.169492	1.17051	0.770067	0.256012	1	0.976484	Cre08.g367150/Cre11.g478184/Cre04.g220350/Cre06.g311200/Cre12.g519500/Cre09.g409750/Cre12.g486209/Cre01.g010550/Cre10.g461500/Cre03.g209281/Cre06.g278124/Cre10.g443150/Cre07.g342650/Cre17.g734500/Cre17.g746297/Cre07.g343250/Cre09.g402500/Cre11.g468550/Cre07.g316150/Cre06.g250250	20
CC	GO:0031902	late endosome membrane	8/830	42/5732	0.190476	1.31543	0.844196	0.256049	1	0.976484	Cre06.g311200/Cre12.g486209/Cre01.g010550/Cre06.g293100/Cre10.g462300/Cre03.g209281/Cre06.g278124/Cre10.g443150	8
BP	GO:0051235	maintenance of location	20/798	119/5553	0.168067	1.16952	0.765749	0.257322	1	1	Cre11.g467568/Cre15.g639150/Cre04.g220350/Cre01.g029250/Cre09.g400219/Cre03.g201664/Cre09.g410100/Cre14.g628702/Cre06.g281200/Cre02.g106400/Cre01.g037050/Cre06.g273700/Cre06.g292800/Cre09.g402500/Cre04.g222300/Cre09.g406250/Cre08.g384355/Cre06.g278251/Cre16.g683793/Cre09.g388245	20
CC	GO:0009707	chloroplast outer membrane	4/830	18/5732	0.222222	1.53467	0.934805	0.257714	1	0.976484	Cre13.g585301/Cre09.g395050/Cre13.g562850/Cre06.g252200	4
MF	GO:0005199	structural constituent of cell wall	3/733	12/4947	0.25	1.68724	0.994008	0.257777	0.99986	0.974246	Cre02.g115500/Cre12.g539650/Cre02.g115400	3
MF	GO:0005346	purine ribonucleotide transmembrane transporter activity	3/733	12/4947	0.25	1.68724	0.994008	0.257777	0.99986	0.974246	Cre07.g339554/Cre06.g307300/Cre09.g404450	3
MF	GO:0030247	polysaccharide binding	3/733	12/4947	0.25	1.68724	0.994008	0.257777	0.99986	0.974246	Cre12.g513400/Cre17.g730550/Cre06.g270500	3
MF	GO:0051721	protein phosphatase 2A binding	3/733	12/4947	0.25	1.68724	0.994008	0.257777	0.99986	0.974246	Cre13.g580650/Cre12.g521250/Cre02.g116850	3
MF	GO:0099106	ion channel regulator activity	3/733	12/4947	0.25	1.68724	0.994008	0.257777	0.99986	0.974246	Cre05.g244850/Cre01.g010550/Cre13.g582476	3
BP	GO:0009410	response to xenobiotic stimulus	13/798	74/5553	0.175676	1.22246	0.789183	0.259144	1	1	Cre03.g163950/Cre07.g354350/Cre01.g029250/Cre13.g572750/Cre10.g435400/Cre01.g037050/Cre14.g626400/Cre01.g039350/Cre16.g677000/Cre08.g367800/Cre03.g196200/Cre03.g177200/Cre16.g674750	13
BP	GO:0019684	photosynthesis, light reaction	13/798	74/5553	0.175676	1.22246	0.789183	0.259144	1	1	Cre14.g611450/Cre09.g397250/Cre17.g702500/Cre12.g515950/Cre08.g362900/Cre17.g720050/Cre16.g662600/Cre18.g748447/Cre02.g084350/Cre13.g562850/Cre05.g242400/Cre12.g485800/Cre02.g110750	13
BP	GO:0050779	RNA destabilization	13/798	74/5553	0.175676	1.22246	0.789183	0.259144	1	1	Cre11.g467568/Cre12.g523000/Cre07.g339250/Cre03.g191200/Cre02.g097850/Cre06.g280050/Cre01.g028200/Cre10.g432650/Cre02.g146629/Cre17.g746647/Cre06.g284500/Cre17.g731050/Cre13.g580300	13
BP	GO:0032868	response to insulin	10/798	55/5553	0.181818	1.26521	0.809687	0.259653	1	1	Cre11.g467568/Cre17.g721850/Cre01.g037050/Cre17.g734500/Cre06.g273700/Cre11.g467547/Cre11.g468550/Cre08.g384355/Cre06.g278251/Cre06.g250250	10
CC	GO:0031312	extrinsic component of organelle membrane	6/830	30/5732	0.2	1.3812	0.861337	0.261001	1	0.976484	Cre10.g436900/Cre06.g258200/Cre10.g458450/Cre09.g412300/Cre10.g429800/Cre02.g088500	6
CC	GO:0005769	early endosome	14/830	80/5732	0.175	1.20855	0.772913	0.262428	1	0.976484	Cre01.g003500/Cre12.g523100/Cre13.g572750/Cre07.g316100/Cre12.g486209/Cre01.g010550/Cre06.g293100/Cre04.g217935/Cre17.g703250/Cre03.g209281/Cre06.g273700/Cre02.g092050/Cre06.g250250/Cre02.g088500	14
BP	GO:0006091	generation of precursor metabolites and energy	47/798	298/5553	0.157718	1.0975	0.708758	0.262758	1	1	Cre07.g337700/Cre09.g395950/Cre12.g485150/Cre07.g354350/Cre16.g687950/Cre12.g554953/Cre12.g500150/Cre17.g725550/Cre12.g552200/Cre17.g698850/Cre17.g696600/Cre07.g336950/Cre03.g207713/Cre04.g214500/Cre13.g572750/Cre03.g169550/Cre10.g454550/Cre14.g611450/Cre06.g262900/Cre03.g165700/Cre10.g423250/Cre14.g626400/Cre05.g241950/Cre06.g278210/Cre07.g334800/Cre09.g397250/Cre17.g702500/Cre12.g515950/Cre08.g…	47
BP	GO:0009416	response to light stimulus	61/798	392/5553	0.155612	1.08285	0.696984	0.263811	1	1	Cre11.g467644/Cre12.g487900/Cre01.g032100/Cre12.g539900/Cre09.g388800/Cre05.g232150/Cre04.g228350/Cre14.g619166/Cre01.g029250/Cre07.g339250/Cre06.g311050/Cre01.g061077/Cre01.g066552/Cre12.g486209/Cre02.g143500/Cre06.g275350/Cre14.g611450/Cre02.g095067/Cre01.g037050/Cre14.g617650/Cre05.g241950/Cre06.g251150/Cre07.g334800/Cre07.g315400/Cre14.g629050/Cre09.g397250/Cre17.g702500/Cre17.g701500/Cre06.g…	61
BP	GO:0042255	ribosome assembly	12/798	68/5553	0.176471	1.228	0.774899	0.265441	1	1	Cre02.g145250/Cre01.g000600/Cre07.g325712/Cre01.g020950/Cre10.g427700/Cre12.g539100/Cre03.g197000/Cre03.g200095/Cre06.g281563/Cre07.g348250/Cre06.g264500/Cre14.g618700	12
BP	GO:0044042	glucan metabolic process	14/798	81/5553	0.17284	1.20273	0.752898	0.268581	1	1	Cre07.g319340/Cre07.g319300/Cre12.g552200/Cre17.g698850/Cre08.g363874/Cre07.g336950/Cre03.g207713/Cre03.g185350/Cre11.g476650/Cre03.g185250/Cre06.g278210/Cre16.g672800/Cre12.g513400/Cre12.g556400	14
BP	GO:0048573	photoperiodism, flowering	8/798	43/5553	0.186047	1.29463	0.794491	0.27084	1	1	Cre14.g619166/Cre06.g275350/Cre17.g701500/Cre12.g514400/Cre13.g602700/Cre12.g556400/Cre03.g177200/Cre01.g053850	8
MF	GO:0005254	chloride channel activity	4/733	18/4947	0.222222	1.49977	0.885852	0.271818	0.99986	0.974246	Cre13.g571500/Cre13.g580000/Cre13.g579450/Cre16.g662600	4
MF	GO:0015108	chloride transmembrane transporter activity	4/733	18/4947	0.222222	1.49977	0.885852	0.271818	0.99986	0.974246	Cre13.g571500/Cre13.g580000/Cre13.g579450/Cre16.g662600	4
BP	GO:0051346	negative regulation of hydrolase activity	11/798	62/5553	0.177419	1.2346	0.760933	0.271963	1	1	Cre13.g580650/Cre12.g521250/Cre06.g273700/Cre10.g427700/Cre01.g039350/Cre09.g412300/Cre13.g576350/Cre06.g278251/Cre12.g497101/Cre07.g347800/Cre13.g578050	11
CC	GO:0005774	vacuolar membrane	50/830	317/5732	0.157729	1.08928	0.672889	0.273583	1	0.976484	Cre08.g367150/Cre05.g232150/Cre11.g478184/Cre09.g387060/Cre04.g220350/Cre03.g182800/Cre02.g103350/Cre12.g559555/Cre03.g191350/Cre06.g311200/Cre09.g394436/Cre12.g519500/Cre09.g409750/Cre12.g486209/Cre16.g667451/Cre01.g010550/Cre04.g228650/Cre10.g461500/Cre01.g056331/Cre17.g723650/Cre02.g091193/Cre06.g264450/Cre03.g209281/Cre06.g278124/Cre10.g443150/Cre05.g241950/Cre07.g342650/Cre10.g461050/Cre17.g…	50
MF	GO:0005244	voltage-gated monoatomic ion channel activity	8/733	42/4947	0.190476	1.28552	0.774948	0.277129	0.99986	0.974246	Cre01.g034850/Cre13.g571500/Cre16.g667451/Cre13.g580000/Cre13.g579450/Cre05.g241950/Cre07.g329882/Cre16.g662600	8
MF	GO:0030246	carbohydrate binding	5/733	24/4947	0.208333	1.40604	0.831549	0.277386	0.99986	0.974246	Cre11.g478184/Cre11.g467691/Cre12.g513400/Cre17.g730550/Cre06.g270500	5
BP	GO:0000302	response to reactive oxygen species	26/798	160/5553	0.1625	1.13078	0.687602	0.277475	1	1	Cre11.g467644/Cre01.g045700/Cre02.g098850/Cre03.g166050/Cre02.g087700/Cre02.g143500/Cre10.g435400/Cre16.g685800/Cre01.g037050/Cre14.g617650/Cre12.g543303/Cre06.g250902/Cre02.g143667/Cre14.g615000/Cre16.g672800/Cre07.g325734/Cre12.g509550/Cre12.g559400/Cre09.g389208/Cre12.g510000/Cre16.g677000/Cre08.g369150/Cre08.g372100/Cre14.g615950/Cre03.g210513/Cre13.g588150	26
MF	GO:0140101	catalytic activity, acting on a tRNA	17/733	98/4947	0.173469	1.17074	0.711961	0.277548	0.99986	0.974246	Cre03.g176900/Cre04.g229350/Cre06.g292450/Cre07.g350500/Cre13.g578451/Cre03.g189400/Cre07.g314550/Cre16.g651750/Cre02.g079600/Cre11.g467547/Cre12.g487100/Cre03.g193800/Cre05.g238322/Cre12.g486900/Cre16.g689871/Cre13.g563850/Cre02.g082877	17
BP	GO:0001101	response to acid chemical	65/798	421/5553	0.154394	1.07438	0.650246	0.278379	1	1	Cre10.g465550/Cre03.g163950/Cre14.g624201/Cre07.g354350/Cre11.g474800/Cre13.g580650/Cre03.g160600/Cre12.g500150/Cre09.g387060/Cre03.g195350/Cre12.g552200/Cre10.g426152/Cre12.g549050/Cre01.g029250/Cre09.g394436/Cre03.g188400/Cre13.g585400/Cre16.g648350/Cre06.g275350/Cre12.g483550/Cre12.g553750/Cre14.g611450/Cre02.g095067/Cre16.g685800/Cre03.g170200/Cre09.g411450/Cre17.g746647/Cre14.g626400/Cre12.g…	65
BP	GO:0006022	aminoglycan metabolic process	6/798	31/5553	0.193548	1.34683	0.793243	0.281186	1	1	Cre11.g467642/Cre11.g467691/Cre13.g582250/Cre12.g515950/Cre03.g191950/Cre09.g393000	6
BP	GO:0009767	photosynthetic electron transport chain	6/798	31/5553	0.193548	1.34683	0.793243	0.281186	1	1	Cre14.g611450/Cre09.g397250/Cre12.g515950/Cre17.g720050/Cre05.g242400/Cre12.g485800	6
BP	GO:0030641	regulation of cellular pH	6/798	31/5553	0.193548	1.34683	0.793243	0.281186	1	1	Cre04.g220350/Cre17.g739050/Cre17.g734500/Cre09.g402500/Cre11.g468550/Cre06.g250250	6
BP	GO:0048872	homeostasis of number of cells	12/798	69/5553	0.173913	1.2102	0.719711	0.282681	1	1	Cre06.g284150/Cre12.g551802/Cre03.g144867/Cre03.g174700/Cre06.g281563/Cre13.g580450/Cre06.g255800/Cre06.g282250/Cre06.g255700/Cre16.g674750/Cre06.g286050/Cre01.g003376	12
BP	GO:0006911	phagocytosis, engulfment	3/798	13/5553	0.230769	1.60584	0.895832	0.284155	1	1	Cre04.g220350/Cre11.g475050/Cre09.g402500	3
BP	GO:0009147	pyrimidine nucleoside triphosphate metabolic process	3/798	13/5553	0.230769	1.60584	0.895832	0.284155	1	1	Cre03.g190750/Cre07.g325734/Cre12.g509400	3
BP	GO:0009219	pyrimidine deoxyribonucleotide metabolic process	3/798	13/5553	0.230769	1.60584	0.895832	0.284155	1	1	Cre03.g190750/Cre01.g063632/Cre12.g509400	3
BP	GO:0009559	embryo sac central cell differentiation	3/798	13/5553	0.230769	1.60584	0.895832	0.284155	1	1	Cre03.g166050/Cre02.g106750/Cre06.g293950	3
BP	GO:0010476	gibberellin mediated signaling pathway	3/798	13/5553	0.230769	1.60584	0.895832	0.284155	1	1	Cre12.g556400/Cre12.g552851/Cre06.g310500	3
BP	GO:0015988	energy coupled proton transmembrane transport, against electrochemical gradient	3/798	13/5553	0.230769	1.60584	0.895832	0.284155	1	1	Cre17.g734500/Cre11.g468550/Cre06.g250250	3
BP	GO:0030716	oocyte fate determination	3/798	13/5553	0.230769	1.60584	0.895832	0.284155	1	1	Cre02.g102500/Cre01.g068742/Cre03.g205300	3
BP	GO:0034727	piecemeal microautophagy of the nucleus	3/798	13/5553	0.230769	1.60584	0.895832	0.284155	1	1	Cre03.g165215/Cre03.g209281/Cre06.g278124	3
BP	GO:0042149	cellular response to glucose starvation	3/798	13/5553	0.230769	1.60584	0.895832	0.284155	1	1	Cre11.g467568/Cre09.g410100/Cre12.g484350	3
BP	GO:0042727	flavin-containing compound biosynthetic process	3/798	13/5553	0.230769	1.60584	0.895832	0.284155	1	1	Cre09.g393900/Cre07.g347850/Cre14.g620350	3
BP	GO:0048566	embryonic digestive tract development	3/798	13/5553	0.230769	1.60584	0.895832	0.284155	1	1	Cre12.g500150/Cre01.g003376/Cre06.g278266	3
BP	GO:0051026	chiasma assembly	3/798	13/5553	0.230769	1.60584	0.895832	0.284155	1	1	Cre14.g619800/Cre10.g452550/Cre10.g446650	3
BP	GO:0051899	membrane depolarization	3/798	13/5553	0.230769	1.60584	0.895832	0.284155	1	1	Cre05.g244850/Cre16.g667451/Cre01.g037050	3
BP	GO:0070590	spore wall biogenesis	3/798	13/5553	0.230769	1.60584	0.895832	0.284155	1	1	Cre08.g385400/Cre03.g185350/Cre16.g672800	3
BP	GO:0097502	mannosylation	3/798	13/5553	0.230769	1.60584	0.895832	0.284155	1	1	Cre02.g116150/Cre14.g616200/Cre02.g095147	3
BP	GO:1904018	positive regulation of vasculature development	3/798	13/5553	0.230769	1.60584	0.895832	0.284155	1	1	Cre11.g467568/Cre12.g547150/Cre16.g677000	3
BP	GO:2000232	regulation of rRNA processing	3/798	13/5553	0.230769	1.60584	0.895832	0.284155	1	1	Cre13.g580900/Cre03.g159900/Cre16.g683793	3
BP	GO:0051606	detection of stimulus	14/798	82/5553	0.170732	1.18806	0.702789	0.284417	1	1	Cre14.g630376/Cre02.g143500/Cre02.g099950/Cre01.g037050/Cre14.g617650/Cre05.g241950/Cre06.g278210/Cre12.g500900/Cre06.g275300/Cre10.g423700/Cre07.g325734/Cre12.g509550/Cre12.g559400/Cre06.g278251	14
BP	GO:0019748	secondary metabolic process	16/798	95/5553	0.168421	1.17198	0.692597	0.284773	1	1	Cre07.g354350/Cre03.g207550/Cre11.g477850/Cre12.g500150/Cre14.g613300/Cre05.g247550/Cre03.g171050/Cre01.g029250/Cre03.g177100/Cre07.g320850/Cre03.g177053/Cre03.g209281/Cre14.g626400/Cre14.g629050/Cre01.g039350/Cre03.g207800	16
BP	GO:0071363	cellular response to growth factor stimulus	16/798	95/5553	0.168421	1.17198	0.692597	0.284773	1	1	Cre11.g467568/Cre13.g573650/Cre03.g190750/Cre01.g029250/Cre17.g721850/Cre07.g339250/Cre02.g097850/Cre01.g038650/Cre12.g483550/Cre01.g037050/Cre06.g273700/Cre01.g063267/Cre10.g419750/Cre02.g102800/Cre13.g576350/Cre09.g393000	16
BP	GO:0000967	rRNA 5'-end processing	5/798	25/5553	0.2	1.39173	0.804124	0.285198	1	1	Cre01.g068742/Cre12.g549700/Cre16.g649600/Cre06.g264500/Cre03.g194150	5
BP	GO:0035794	positive regulation of mitochondrial membrane permeability	5/798	25/5553	0.2	1.39173	0.804124	0.285198	1	1	Cre07.g342650/Cre17.g746297/Cre07.g343250/Cre07.g316150/Cre13.g573000	5
BP	GO:0044091	membrane biogenesis	5/798	25/5553	0.2	1.39173	0.804124	0.285198	1	1	Cre02.g089450/Cre11.g467758/Cre03.g201664/Cre06.g263300/Cre10.g462300	5
BP	GO:0046578	regulation of Ras protein signal transduction	5/798	25/5553	0.2	1.39173	0.804124	0.285198	1	1	Cre03.g202449/Cre02.g087600/Cre07.g334100/Cre13.g580900/Cre13.g573000	5
BP	GO:0050920	regulation of chemotaxis	5/798	25/5553	0.2	1.39173	0.804124	0.285198	1	1	Cre11.g467568/Cre12.g545600/Cre12.g483550/Cre03.g191950/Cre16.g674750	5
BP	GO:0072334	UDP-galactose transmembrane transport	5/798	25/5553	0.2	1.39173	0.804124	0.285198	1	1	Cre17.g703250/Cre07.g342650/Cre17.g746297/Cre07.g343250/Cre07.g316150	5
BP	GO:0009066	aspartate family amino acid metabolic process	9/798	50/5553	0.18	1.25256	0.734843	0.285699	1	1	Cre10.g423550/Cre08.g385400/Cre10.g426152/Cre03.g185350/Cre06.g250902/Cre05.g237400/Cre03.g204250/Cre16.g673550/Cre06.g251450	9
BP	GO:0035282	segmentation	9/798	50/5553	0.18	1.25256	0.734843	0.285699	1	1	Cre12.g500150/Cre07.g339250/Cre01.g019150/Cre01.g068742/Cre03.g174476/Cre05.g234658/Cre13.g587450/Cre09.g393000/Cre03.g205300	9
BP	GO:0006714	sesquiterpenoid metabolic process	4/798	19/5553	0.210526	1.46498	0.83165	0.287155	1	1	Cre12.g549650/Cre16.g657750/Cre16.g657800/Cre01.g009101	4
BP	GO:0010223	secondary shoot formation	4/798	19/5553	0.210526	1.46498	0.83165	0.287155	1	1	Cre12.g549650/Cre03.g160600/Cre16.g657750/Cre16.g657800	4
BP	GO:0010346	shoot axis formation	4/798	19/5553	0.210526	1.46498	0.83165	0.287155	1	1	Cre12.g549650/Cre03.g160600/Cre16.g657750/Cre16.g657800	4
BP	GO:0042790	nucleolar large rRNA transcription by RNA polymerase I	4/798	19/5553	0.210526	1.46498	0.83165	0.287155	1	1	Cre04.g229000/Cre07.g348250/Cre01.g018000/Cre02.g086750	4
BP	GO:0045144	meiotic sister chromatid segregation	4/798	19/5553	0.210526	1.46498	0.83165	0.287155	1	1	Cre12.g542500/Cre02.g102500/Cre10.g452550/Cre06.g278266	4
BP	GO:0046471	phosphatidylglycerol metabolic process	4/798	19/5553	0.210526	1.46498	0.83165	0.287155	1	1	Cre10.g436900/Cre05.g242178/Cre16.g673001/Cre10.g448051	4
BP	GO:0062125	regulation of mitochondrial gene expression	4/798	19/5553	0.210526	1.46498	0.83165	0.287155	1	1	Cre15.g639150/Cre02.g097550/Cre01.g010100/Cre01.g052050	4
BP	GO:1903076	regulation of protein localization to plasma membrane	4/798	19/5553	0.210526	1.46498	0.83165	0.287155	1	1	Cre11.g467568/Cre05.g244850/Cre01.g010550/Cre07.g337300	4
BP	GO:1904375	regulation of protein localization to cell periphery	4/798	19/5553	0.210526	1.46498	0.83165	0.287155	1	1	Cre11.g467568/Cre05.g244850/Cre01.g010550/Cre07.g337300	4
CC	GO:0016363	nuclear matrix	6/830	31/5732	0.193548	1.33665	0.773306	0.287361	1	0.976484	Cre01.g032100/Cre12.g496200/Cre01.g063632/Cre03.g144867/Cre02.g087600/Cre08.g372100	6
CC	GO:0005763	mitochondrial small ribosomal subunit	3/830	13/5732	0.230769	1.5937	0.881748	0.28828	1	0.976484	Cre12.g521250/Cre07.g337800/Cre12.g558000	3
CC	GO:0009501	amyloplast	3/830	13/5732	0.230769	1.5937	0.881748	0.28828	1	0.976484	Cre03.g207713/Cre03.g185250/Cre02.g095121	3
BP	GO:0043068	positive regulation of programmed cell death	19/798	115/5553	0.165217	1.14969	0.664464	0.290479	1	1	Cre13.g580650/Cre02.g145250/Cre12.g500150/Cre12.g542500/Cre10.g452900/Cre16.g682750/Cre10.g435400/Cre03.g145807/Cre10.g423250/Cre06.g273700/Cre10.g427700/Cre09.g417200/Cre10.g424450/Cre01.g048900/Cre11.g468550/Cre02.g090500/Cre13.g573000/Cre06.g296350/Cre03.g149500	19
MF	GO:0016758	hexosyltransferase activity	14/733	80/4947	0.175	1.18107	0.680918	0.291754	0.99986	0.974246	Cre12.g552200/Cre07.g336950/Cre02.g116150/Cre03.g185350/Cre07.g330100/Cre16.g662350/Cre06.g293100/Cre03.g185250/Cre13.g585301/Cre14.g616200/Cre02.g095147/Cre09.g393000/Cre12.g552851/Cre13.g588150	14
BP	GO:0071806	protein transmembrane transport	15/798	89/5553	0.168539	1.17281	0.673207	0.292456	1	1	Cre10.g446250/Cre07.g339300/Cre12.g505900/Cre11.g467758/Cre10.g454025/Cre06.g263602/Cre06.g256050/Cre06.g263600/Cre10.g434250/Cre10.g424450/Cre12.g510850/Cre09.g412300/Cre02.g084050/Cre01.g021050/Cre13.g562850	15
BP	GO:0001822	kidney development	8/798	44/5553	0.181818	1.26521	0.723483	0.2929	1	1	Cre12.g500150/Cre16.g692902/Cre07.g315900/Cre17.g698400/Cre09.g389208/Cre16.g677000/Cre06.g278266/Cre10.g429800	8
BP	GO:0010631	epithelial cell migration	8/798	44/5553	0.181818	1.26521	0.723483	0.2929	1	1	Cre11.g467568/Cre01.g029250/Cre12.g486209/Cre12.g483550/Cre10.g435400/Cre11.g475050/Cre05.g234658/Cre09.g393000	8
BP	GO:0090132	epithelium migration	8/798	44/5553	0.181818	1.26521	0.723483	0.2929	1	1	Cre11.g467568/Cre01.g029250/Cre12.g486209/Cre12.g483550/Cre10.g435400/Cre11.g475050/Cre05.g234658/Cre09.g393000	8
MF	GO:0022832	voltage-gated channel activity	9/733	49/4947	0.183673	1.23961	0.702946	0.296178	0.99986	0.974246	Cre01.g034850/Cre13.g571500/Cre16.g667451/Cre13.g580000/Cre13.g579450/Cre05.g241950/Cre07.g329882/Cre16.g662600/Cre06.g277450	9
BP	GO:0009636	response to toxic substance	37/798	235/5553	0.157447	1.09562	0.613542	0.296827	1	1	Cre11.g467644/Cre01.g045700/Cre03.g163950/Cre02.g098850/Cre14.g624201/Cre07.g354350/Cre11.g467568/Cre12.g500150/Cre03.g154700/Cre03.g166050/Cre02.g087700/Cre05.g247550/Cre01.g029250/Cre10.g421700/Cre01.g066552/Cre02.g143500/Cre16.g647534/Cre12.g521250/Cre10.g435400/Cre04.g224150/Cre07.g325748/Cre16.g685800/Cre14.g617650/Cre14.g626400/Cre12.g543303/Cre10.g458450/Cre03.g204800/Cre12.g504950/Cre17.g…	37
BP	GO:0035295	tube development	37/798	235/5553	0.157447	1.09562	0.613542	0.296827	1	1	Cre03.g199800/Cre11.g467642/Cre07.g354350/Cre11.g467568/Cre16.g690095/Cre12.g500150/Cre09.g396600/Cre04.g214750/Cre05.g244850/Cre01.g029250/Cre14.g633900/Cre06.g280050/Cre06.g256050/Cre12.g547150/Cre16.g682750/Cre17.g739050/Cre09.g393150/Cre02.g095067/Cre16.g692902/Cre14.g626400/Cre03.g189400/Cre16.g648800/Cre17.g734500/Cre12.g528950/Cre03.g174476/Cre11.g469450/Cre17.g698400/Cre07.g334100/Cre11.g…	37
BP	GO:0006836	neurotransmitter transport	10/798	57/5553	0.175439	1.22082	0.686426	0.298172	1	1	Cre15.g639150/Cre04.g214750/Cre01.g029250/Cre01.g010550/Cre06.g293100/Cre12.g551802/Cre01.g048900/Cre04.g223300/Cre06.g286050/Cre04.g222750	10
BP	GO:0048580	regulation of post-embryonic development	23/798	142/5553	0.161972	1.1271	0.628518	0.298929	1	1	Cre03.g160600/Cre12.g545600/Cre14.g619166/Cre06.g311050/Cre03.g191200/Cre05.g241950/Cre17.g701500/Cre06.g292800/Cre12.g500900/Cre13.g602700/Cre13.g580900/Cre03.g178050/Cre13.g573000/Cre12.g556400/Cre03.g177200/Cre08.g372100/Cre12.g500500/Cre06.g310500/Cre14.g630883/Cre03.g178014/Cre09.g394325/Cre08.g384650/Cre14.g626750	23
BP	GO:0015979	photosynthesis	16/798	96/5553	0.166667	1.15977	0.64687	0.299736	1	1	Cre12.g487900/Cre14.g611450/Cre09.g397250/Cre17.g702500/Cre12.g515950/Cre08.g362900/Cre17.g720050/Cre16.g662600/Cre18.g748447/Cre02.g084350/Cre13.g562850/Cre05.g242400/Cre12.g485800/Cre02.g110750/Cre11.g467552/Cre16.g684850	16
BP	GO:0048565	digestive tract development	7/798	38/5553	0.184211	1.28186	0.714163	0.30028	1	1	Cre12.g500150/Cre16.g692902/Cre16.g648800/Cre05.g234658/Cre16.g674750/Cre01.g003376/Cre06.g278266	7
BP	GO:0051384	response to glucocorticoid	7/798	38/5553	0.184211	1.28186	0.714163	0.30028	1	1	Cre03.g163950/Cre13.g578750/Cre07.g354350/Cre01.g029250/Cre06.g311050/Cre02.g097850/Cre14.g626400	7
CC	GO:0045121	membrane raft	8/830	44/5732	0.181818	1.25564	0.700397	0.300343	1	0.976484	Cre16.g690095/Cre05.g244850/Cre10.g452900/Cre06.g280050/Cre01.g010550/Cre10.g435400/Cre03.g145807/Cre05.g241950	8
CC	GO:0098857	membrane microdomain	8/830	44/5732	0.181818	1.25564	0.700397	0.300343	1	0.976484	Cre16.g690095/Cre05.g244850/Cre10.g452900/Cre06.g280050/Cre01.g010550/Cre10.g435400/Cre03.g145807/Cre05.g241950	8
BP	GO:2001233	regulation of apoptotic signaling pathway	14/798	83/5553	0.168675	1.17375	0.653304	0.300539	1	1	Cre02.g098800/Cre01.g037050/Cre05.g241950/Cre07.g342650/Cre10.g427700/Cre17.g746297/Cre07.g343250/Cre09.g394843/Cre16.g677000/Cre09.g412300/Cre07.g316150/Cre13.g576350/Cre13.g573000/Cre13.g578050	14
MF	GO:0000295	adenine nucleotide transmembrane transporter activity	3/733	13/4947	0.230769	1.55746	0.839295	0.301008	0.99986	0.974246	Cre07.g339554/Cre06.g307300/Cre09.g404450	3
MF	GO:0003916	DNA topoisomerase activity	3/733	13/4947	0.230769	1.55746	0.839295	0.301008	0.99986	0.974246	Cre14.g619800/Cre01.g019750/Cre01.g009250	3
MF	GO:0015216	purine nucleotide transmembrane transporter activity	3/733	13/4947	0.230769	1.55746	0.839295	0.301008	0.99986	0.974246	Cre07.g339554/Cre06.g307300/Cre09.g404450	3
MF	GO:0016247	channel regulator activity	3/733	13/4947	0.230769	1.55746	0.839295	0.301008	0.99986	0.974246	Cre05.g244850/Cre01.g010550/Cre13.g582476	3
MF	GO:0016504	peptidase activator activity	3/733	13/4947	0.230769	1.55746	0.839295	0.301008	0.99986	0.974246	Cre02.g145250/Cre14.g628702/Cre11.g469450	3
MF	GO:0051879	Hsp90 protein binding	3/733	13/4947	0.230769	1.55746	0.839295	0.301008	0.99986	0.974246	Cre10.g435400/Cre08.g375650/Cre03.g199300	3
MF	GO:0141108	transporter regulator activity	3/733	13/4947	0.230769	1.55746	0.839295	0.301008	0.99986	0.974246	Cre05.g244850/Cre01.g010550/Cre13.g582476	3
MF	GO:0051117	ATPase binding	7/733	37/4947	0.189189	1.27683	0.704872	0.303622	0.99986	0.974246	Cre04.g220350/Cre01.g049400/Cre17.g734500/Cre17.g701500/Cre09.g402500/Cre11.g468550/Cre07.g347800	7
MF	GO:0016671	oxidoreductase activity, acting on a sulfur group of donors, disulfide as acceptor	6/733	31/4947	0.193548	1.30625	0.713326	0.306502	0.99986	0.974246	Cre14.g624201/Cre01.g066552/Cre14.g615000/Cre17.g702150/Cre01.g052250/Cre01.g042050	6
MF	GO:0047134	protein-disulfide reductase [NAD(P)H] activity	6/733	31/4947	0.193548	1.30625	0.713326	0.306502	0.99986	0.974246	Cre02.g098850/Cre14.g624201/Cre01.g066552/Cre16.g647534/Cre17.g702150/Cre01.g052250	6
MF	GO:0060590	ATPase regulator activity	6/733	31/4947	0.193548	1.30625	0.713326	0.306502	0.99986	0.974246	Cre07.g325712/Cre17.g701500/Cre03.g199300/Cre06.g264500/Cre16.g677000/Cre01.g003376	6
BP	GO:0019915	lipid storage	9/798	51/5553	0.176471	1.228	0.670045	0.306535	1	1	Cre01.g029250/Cre09.g400219/Cre02.g106400/Cre06.g292800/Cre09.g406250/Cre08.g384355/Cre06.g278251/Cre16.g683793/Cre09.g388245	9
CC	GO:0000323	lytic vacuole	32/830	201/5732	0.159204	1.09947	0.590664	0.306559	1	0.976484	Cre08.g367150/Cre11.g467642/Cre11.g478184/Cre04.g220350/Cre07.g328800/Cre06.g311200/Cre12.g519500/Cre10.g452900/Cre13.g582250/Cre09.g409750/Cre12.g486209/Cre09.g410100/Cre01.g010550/Cre10.g461500/Cre12.g483550/Cre03.g145807/Cre03.g209281/Cre06.g278124/Cre10.g443150/Cre07.g342650/Cre11.g475050/Cre17.g734500/Cre07.g315900/Cre03.g174700/Cre17.g746297/Cre07.g343250/Cre09.g402500/Cre09.g389208/Cre11.g…	32
MF	GO:0004252	serine-type endopeptidase activity	4/733	19/4947	0.210526	1.42084	0.766456	0.307353	0.99986	0.974246	Cre07.g328800/Cre12.g541800/Cre12.g542100/Cre10.g444550	4
MF	GO:0005459	UDP-galactose transmembrane transporter activity	5/733	25/4947	0.2	1.3498	0.731215	0.308152	0.99986	0.974246	Cre17.g703250/Cre07.g342650/Cre17.g746297/Cre07.g343250/Cre07.g316150	5
BP	GO:0009303	rRNA transcription	5/798	26/5553	0.192308	1.3382	0.708057	0.315076	1	1	Cre04.g229000/Cre01.g037050/Cre07.g348250/Cre01.g018000/Cre02.g086750	5
BP	GO:0035148	tube formation	5/798	26/5553	0.192308	1.3382	0.708057	0.315076	1	1	Cre04.g214750/Cre17.g739050/Cre17.g698400/Cre07.g334100/Cre03.g191950	5
BP	GO:0048467	gynoecium development	5/798	26/5553	0.192308	1.3382	0.708057	0.315076	1	1	Cre12.g500900/Cre12.g487100/Cre16.g689871/Cre13.g579050/Cre02.g082877	5
BP	GO:0048532	anatomical structure arrangement	5/798	26/5553	0.192308	1.3382	0.708057	0.315076	1	1	Cre03.g160600/Cre12.g496200/Cre15.g636650/Cre02.g080650/Cre11.g467627	5
BP	GO:0050953	sensory perception of light stimulus	5/798	26/5553	0.192308	1.3382	0.708057	0.315076	1	1	Cre11.g474800/Cre01.g029250/Cre13.g572750/Cre09.g394732/Cre06.g278251	5
BP	GO:1902105	regulation of leukocyte differentiation	5/798	26/5553	0.192308	1.3382	0.708057	0.315076	1	1	Cre17.g715200/Cre02.g097850/Cre11.g469450/Cre16.g674750/Cre01.g003376	5
BP	GO:0032869	cellular response to insulin stimulus	8/798	45/5553	0.177778	1.23709	0.654152	0.315372	1	1	Cre11.g467568/Cre17.g721850/Cre01.g037050/Cre17.g734500/Cre11.g467547/Cre11.g468550/Cre08.g384355/Cre06.g250250	8
BP	GO:0090130	tissue migration	8/798	45/5553	0.177778	1.23709	0.654152	0.315372	1	1	Cre11.g467568/Cre01.g029250/Cre12.g486209/Cre12.g483550/Cre10.g435400/Cre11.g475050/Cre05.g234658/Cre09.g393000	8
BP	GO:0090697	post-embryonic plant organ morphogenesis	8/798	45/5553	0.177778	1.23709	0.654152	0.315372	1	1	Cre03.g191200/Cre12.g500715/Cre02.g146629/Cre09.g400750/Cre07.g355650/Cre15.g636650/Cre07.g334100/Cre13.g569850	8
BP	GO:0007623	circadian rhythm	14/798	84/5553	0.166667	1.15977	0.604427	0.316916	1	1	Cre13.g578750/Cre14.g619166/Cre01.g029250/Cre06.g275350/Cre06.g263300/Cre16.g676533/Cre03.g204250/Cre10.g423700/Cre12.g514400/Cre06.g293950/Cre01.g048900/Cre06.g278251/Cre06.g310500/Cre01.g053850	14
BP	GO:0005975	carbohydrate metabolic process	41/798	264/5553	0.155303	1.0807	0.550343	0.317183	1	1	Cre01.g012600/Cre07.g319340/Cre07.g319300/Cre12.g485150/Cre16.g688850/Cre11.g478184/Cre12.g500150/Cre17.g725550/Cre12.g552200/Cre17.g698850/Cre10.g435650/Cre08.g363874/Cre11.g467691/Cre07.g336950/Cre17.g732300/Cre04.g229000/Cre14.g630376/Cre03.g207713/Cre13.g582250/Cre03.g185350/Cre01.g066552/Cre03.g144707/Cre16.g662350/Cre06.g262900/Cre04.g224150/Cre11.g476650/Cre03.g185250/Cre10.g423250/Cre03.g…	41
BP	GO:0097190	apoptotic signaling pathway	19/798	117/5553	0.162393	1.13004	0.582331	0.318056	1	1	Cre11.g467568/Cre02.g145250/Cre12.g505900/Cre02.g098800/Cre01.g037050/Cre05.g241950/Cre07.g342650/Cre06.g273700/Cre10.g427700/Cre17.g746297/Cre07.g343250/Cre09.g394843/Cre16.g677000/Cre09.g412300/Cre07.g316150/Cre13.g576350/Cre13.g573000/Cre06.g296350/Cre13.g578050	19
BP	GO:0006892	post-Golgi vesicle-mediated transport	12/798	71/5553	0.169014	1.17611	0.611777	0.318111	1	1	Cre08.g360550/Cre09.g399912/Cre07.g316100/Cre01.g010550/Cre08.g360500/Cre12.g551802/Cre03.g209281/Cre06.g273700/Cre07.g334100/Cre16.g664450/Cre09.g412300/Cre10.g448051	12
MF	GO:0016788	hydrolase activity, acting on ester bonds	58/733	368/4947	0.157609	1.0637	0.529654	0.320808	0.99986	0.974246	Cre14.g619800/Cre11.g477850/Cre03.g154700/Cre12.g505900/Cre07.g346100/Cre03.g203600/Cre10.g425200/Cre02.g081300/Cre12.g549050/Cre13.g588900/Cre09.g400219/Cre10.g452900/Cre10.g421700/Cre05.g233850/Cre06.g280050/Cre01.g062537/Cre02.g102500/Cre16.g662350/Cre05.g242178/Cre12.g521250/Cre07.g323150/Cre03.g145807/Cre10.g432650/Cre07.g331550/Cre12.g489200/Cre01.g063632/Cre13.g562000/Cre12.g557700/Cre06.g…	58
BP	GO:0001736	establishment of planar polarity	4/798	20/5553	0.2	1.39173	0.718905	0.321736	1	1	Cre12.g551802/Cre07.g334100/Cre01.g048900/Cre07.g315200	4
BP	GO:0007164	establishment of tissue polarity	4/798	20/5553	0.2	1.39173	0.718905	0.321736	1	1	Cre12.g551802/Cre07.g334100/Cre01.g048900/Cre07.g315200	4
BP	GO:0015868	purine ribonucleotide transport	4/798	20/5553	0.2	1.39173	0.718905	0.321736	1	1	Cre07.g339554/Cre01.g020950/Cre06.g307300/Cre09.g404450	4
BP	GO:0035795	negative regulation of mitochondrial membrane permeability	4/798	20/5553	0.2	1.39173	0.718905	0.321736	1	1	Cre07.g342650/Cre17.g746297/Cre07.g343250/Cre07.g316150	4
BP	GO:1905709	negative regulation of membrane permeability	4/798	20/5553	0.2	1.39173	0.718905	0.321736	1	1	Cre07.g342650/Cre17.g746297/Cre07.g343250/Cre07.g316150	4
BP	GO:2001243	negative regulation of intrinsic apoptotic signaling pathway	4/798	20/5553	0.2	1.39173	0.718905	0.321736	1	1	Cre05.g241950/Cre10.g427700/Cre16.g677000/Cre13.g576350	4
MF	GO:0017111	ribonucleoside triphosphate phosphatase activity	71/733	454/4947	0.156388	1.05546	0.517066	0.323357	0.99986	0.974246	Cre10.g465550/Cre10.g446250/Cre07.g347450/Cre14.g619800/Cre07.g338500/Cre04.g220350/Cre12.g542500/Cre03.g191350/Cre12.g547300/Cre02.g102500/Cre09.g410100/Cre06.g256050/Cre04.g228650/Cre01.g019750/Cre01.g028200/Cre06.g258200/Cre02.g146629/Cre05.g238900/Cre17.g727700/Cre12.g486000/Cre10.g461050/Cre17.g734500/Cre07.g339700/Cre07.g315400/Cre01.g036350/Cre07.g319750/Cre17.g747347/Cre01.g033832/Cre10.g…	71
BP	GO:0007169	cell surface receptor protein tyrosine kinase signaling pathway	15/798	91/5553	0.164835	1.14703	0.579296	0.323957	1	1	Cre11.g467568/Cre13.g573650/Cre01.g038650/Cre12.g483550/Cre16.g692902/Cre17.g734500/Cre06.g273700/Cre01.g055200/Cre10.g419750/Cre11.g469450/Cre11.g468550/Cre02.g102800/Cre08.g384355/Cre06.g250250/Cre09.g393000	15
BP	GO:0045927	positive regulation of growth	15/798	91/5553	0.164835	1.14703	0.579296	0.323957	1	1	Cre11.g467568/Cre17.g746047/Cre06.g280050/Cre13.g564700/Cre07.g337300/Cre03.g202449/Cre12.g536650/Cre06.g258200/Cre16.g692902/Cre14.g610200/Cre09.g399550/Cre06.g284500/Cre10.g427700/Cre08.g358532/Cre02.g095000	15
BP	GO:0048732	gland development	15/798	91/5553	0.164835	1.14703	0.579296	0.323957	1	1	Cre03.g163950/Cre16.g690095/Cre12.g500150/Cre01.g029250/Cre16.g682750/Cre09.g393150/Cre10.g423250/Cre10.g427700/Cre16.g672800/Cre11.g469450/Cre07.g334100/Cre12.g496650/Cre16.g683793/Cre03.g205300/Cre01.g003376	15
BP	GO:0009948	anterior/posterior axis specification	7/798	39/5553	0.179487	1.24899	0.639187	0.324743	1	1	Cre07.g339250/Cre02.g102500/Cre01.g019150/Cre01.g068742/Cre12.g543303/Cre13.g587450/Cre03.g205300	7
BP	GO:0030307	positive regulation of cell growth	7/798	39/5553	0.179487	1.24899	0.639187	0.324743	1	1	Cre17.g746047/Cre07.g337300/Cre03.g202449/Cre09.g399550/Cre06.g284500/Cre10.g427700/Cre02.g095000	7
BP	GO:0071470	cellular response to osmotic stress	7/798	39/5553	0.179487	1.24899	0.639187	0.324743	1	1	Cre08.g360550/Cre09.g387060/Cre09.g399912/Cre03.g188400/Cre08.g360500/Cre10.g427700/Cre06.g310500	7
BP	GO:0000244	spliceosomal tri-snRNP complex assembly	3/798	14/5553	0.214286	1.49114	0.753708	0.326212	1	1	Cre13.g573650/Cre01.g038650/Cre02.g090500	3
BP	GO:0002792	negative regulation of peptide secretion	3/798	14/5553	0.214286	1.49114	0.753708	0.326212	1	1	Cre02.g098800/Cre01.g037050/Cre16.g653850	3
BP	GO:0008300	isoprenoid catabolic process	3/798	14/5553	0.214286	1.49114	0.753708	0.326212	1	1	Cre12.g549650/Cre16.g657750/Cre16.g657800	3
BP	GO:0010453	regulation of cell fate commitment	3/798	14/5553	0.214286	1.49114	0.753708	0.326212	1	1	Cre13.g580650/Cre17.g715950/Cre13.g573000	3
BP	GO:0031137	regulation of conjugation with cellular fusion	3/798	14/5553	0.214286	1.49114	0.753708	0.326212	1	1	Cre12.g484350/Cre03.g204800/Cre06.g310850	3
BP	GO:0042138	meiotic DNA double-strand break formation	3/798	14/5553	0.214286	1.49114	0.753708	0.326212	1	1	Cre14.g619800/Cre12.g542500/Cre10.g452550	3
BP	GO:0042144	vacuole fusion, non-autophagic	3/798	14/5553	0.214286	1.49114	0.753708	0.326212	1	1	Cre10.g461500/Cre03.g209281/Cre06.g278124	3
BP	GO:0042359	vitamin D metabolic process	3/798	14/5553	0.214286	1.49114	0.753708	0.326212	1	1	Cre07.g354350/Cre12.g483550/Cre14.g626400	3
BP	GO:0050709	negative regulation of protein secretion	3/798	14/5553	0.214286	1.49114	0.753708	0.326212	1	1	Cre02.g098800/Cre01.g037050/Cre16.g653850	3
BP	GO:0051209	release of sequestered calcium ion into cytosol	3/798	14/5553	0.214286	1.49114	0.753708	0.326212	1	1	Cre11.g467568/Cre15.g639150/Cre04.g222300	3
BP	GO:0051283	negative regulation of sequestering of calcium ion	3/798	14/5553	0.214286	1.49114	0.753708	0.326212	1	1	Cre11.g467568/Cre15.g639150/Cre04.g222300	3
BP	GO:0051480	regulation of cytosolic calcium ion concentration	3/798	14/5553	0.214286	1.49114	0.753708	0.326212	1	1	Cre11.g467568/Cre15.g639150/Cre04.g222300	3
BP	GO:0071370	cellular response to gibberellin stimulus	3/798	14/5553	0.214286	1.49114	0.753708	0.326212	1	1	Cre12.g556400/Cre12.g552851/Cre06.g310500	3
BP	GO:0072091	regulation of stem cell proliferation	3/798	14/5553	0.214286	1.49114	0.753708	0.326212	1	1	Cre06.g281200/Cre12.g556450/Cre03.g149500	3
BP	GO:0097576	vacuole fusion	3/798	14/5553	0.214286	1.49114	0.753708	0.326212	1	1	Cre10.g461500/Cre03.g209281/Cre06.g278124	3
BP	GO:0098927	vesicle-mediated transport between endosomal compartments	3/798	14/5553	0.214286	1.49114	0.753708	0.326212	1	1	Cre12.g486209/Cre06.g273700/Cre02.g088500	3
BP	GO:1903426	regulation of reactive oxygen species biosynthetic process	3/798	14/5553	0.214286	1.49114	0.753708	0.326212	1	1	Cre03.g182800/Cre12.g547150/Cre13.g562850	3
BP	GO:1905953	negative regulation of lipid localization	3/798	14/5553	0.214286	1.49114	0.753708	0.326212	1	1	Cre09.g400219/Cre08.g384355/Cre06.g278251	3
BP	GO:1990089	response to nerve growth factor	3/798	14/5553	0.214286	1.49114	0.753708	0.326212	1	1	Cre11.g467568/Cre17.g721850/Cre06.g273700	3
BP	GO:1990090	cellular response to nerve growth factor stimulus	3/798	14/5553	0.214286	1.49114	0.753708	0.326212	1	1	Cre11.g467568/Cre17.g721850/Cre06.g273700	3
BP	GO:0007286	spermatid development	13/798	78/5553	0.166667	1.15977	0.582121	0.326264	1	1	Cre06.g263602/Cre06.g256050/Cre06.g263600/Cre13.g591600/Cre12.g489200/Cre05.g241950/Cre12.g537641/Cre03.g144424/Cre09.g417200/Cre11.g469450/Cre03.g145447/Cre13.g580450/Cre02.g093401	13
BP	GO:0042542	response to hydrogen peroxide	13/798	78/5553	0.166667	1.15977	0.582121	0.326264	1	1	Cre11.g467644/Cre01.g045700/Cre03.g166050/Cre02.g143500/Cre10.g435400/Cre16.g685800/Cre14.g617650/Cre12.g543303/Cre07.g325734/Cre12.g509550/Cre12.g559400/Cre08.g372100/Cre14.g615950	13
BP	GO:0002164	larval development	18/798	111/5553	0.162162	1.12843	0.559882	0.32686	1	1	Cre16.g659750/Cre11.g467568/Cre17.g733950/Cre12.g545600/Cre01.g029250/Cre07.g339250/Cre06.g311050/Cre12.g486209/Cre06.g263602/Cre06.g263600/Cre10.g427700/Cre16.g672800/Cre09.g412300/Cre13.g580900/Cre13.g573000/Cre03.g159900/Cre03.g205300/Cre12.g500500	18
MF	GO:0140677	molecular function activator activity	21/733	127/4947	0.165354	1.11597	0.55216	0.326891	0.99986	0.974246	Cre11.g467568/Cre13.g580650/Cre02.g145250/Cre12.g500150/Cre07.g339250/Cre01.g066552/Cre03.g202449/Cre14.g628702/Cre12.g541350/Cre10.g432650/Cre12.g484350/Cre07.g325712/Cre17.g701500/Cre10.g427700/Cre03.g199300/Cre02.g092050/Cre11.g469450/Cre01.g052250/Cre06.g264500/Cre06.g251450/Cre01.g003376	21
CC	GO:0005901	caveola	4/830	20/5732	0.2	1.3812	0.702663	0.327016	1	0.976484	Cre05.g244850/Cre10.g452900/Cre10.g435400/Cre03.g145807	4
BP	GO:0044057	regulation of system process	11/798	65/5553	0.169231	1.17762	0.590045	0.327733	1	1	Cre07.g354350/Cre16.g690095/Cre05.g244850/Cre01.g029250/Cre14.g630376/Cre09.g410100/Cre01.g037050/Cre14.g626400/Cre03.g204250/Cre01.g010100/Cre06.g278251	11
BP	GO:0051651	maintenance of location in cell	11/798	65/5553	0.169231	1.17762	0.590045	0.327733	1	1	Cre11.g467568/Cre15.g639150/Cre04.g220350/Cre03.g201664/Cre09.g410100/Cre14.g628702/Cre06.g281200/Cre01.g037050/Cre06.g273700/Cre09.g402500/Cre04.g222300	11
BP	GO:0043065	positive regulation of apoptotic process	16/798	98/5553	0.163265	1.13611	0.556855	0.330325	1	1	Cre13.g580650/Cre02.g145250/Cre12.g500150/Cre12.g542500/Cre10.g452900/Cre03.g145807/Cre10.g423250/Cre06.g273700/Cre10.g427700/Cre09.g417200/Cre10.g424450/Cre01.g048900/Cre02.g090500/Cre13.g573000/Cre06.g296350/Cre03.g149500	16
BP	GO:0048511	rhythmic process	16/798	98/5553	0.163265	1.13611	0.556855	0.330325	1	1	Cre13.g578750/Cre12.g500150/Cre14.g619166/Cre01.g029250/Cre06.g275350/Cre06.g263300/Cre16.g676533/Cre03.g204250/Cre10.g423700/Cre12.g514400/Cre06.g293950/Cre11.g469450/Cre01.g048900/Cre06.g278251/Cre06.g310500/Cre01.g053850	16
CC	GO:0000314	organellar small ribosomal subunit	3/830	14/5732	0.214286	1.47986	0.73965	0.330703	1	0.976484	Cre12.g521250/Cre07.g337800/Cre12.g558000	3
CC	GO:0001669	acrosomal vesicle	3/830	14/5732	0.214286	1.47986	0.73965	0.330703	1	0.976484	Cre12.g489200/Cre05.g241950/Cre17.g734500	3
CC	GO:0005852	eukaryotic translation initiation factor 3 complex	3/830	14/5732	0.214286	1.47986	0.73965	0.330703	1	0.976484	Cre06.g269450/Cre06.g308850/Cre09.g417200	3
BP	GO:0009744	response to sucrose	6/798	33/5553	0.181818	1.26521	0.62593	0.334707	1	1	Cre12.g539900/Cre04.g228350/Cre06.g311050/Cre01.g061077/Cre16.g649600/Cre11.g467552	6
BP	GO:0017145	stem cell division	6/798	33/5553	0.181818	1.26521	0.62593	0.334707	1	1	Cre02.g097850/Cre06.g281200/Cre06.g255950/Cre13.g576350/Cre03.g149500/Cre01.g003376	6
BP	GO:0045637	regulation of myeloid cell differentiation	6/798	33/5553	0.181818	1.26521	0.62593	0.334707	1	1	Cre17.g715200/Cre06.g281563/Cre06.g255800/Cre06.g282250/Cre06.g255700/Cre16.g674750	6
BP	GO:0044272	sulfur compound biosynthetic process	17/798	105/5553	0.161905	1.12664	0.53665	0.336124	1	1	Cre03.g163950/Cre07.g337700/Cre11.g467642/Cre10.g426152/Cre02.g081300/Cre06.g311050/Cre06.g250902/Cre17.g733650/Cre01.g040050/Cre03.g204250/Cre15.g643550/Cre06.g255350/Cre16.g673550/Cre13.g586000/Cre13.g582201/Cre09.g393000/Cre03.g167051	17
BP	GO:0002064	epithelial cell development	10/798	59/5553	0.169492	1.17943	0.567586	0.338032	1	1	Cre11.g467568/Cre12.g486209/Cre02.g102500/Cre01.g037050/Cre11.g475050/Cre11.g469450/Cre07.g334100/Cre01.g048900/Cre13.g573000/Cre10.g429800	10
BP	GO:0048528	post-embryonic root development	10/798	59/5553	0.169492	1.17943	0.567586	0.338032	1	1	Cre04.g229000/Cre12.g500715/Cre17.g703250/Cre09.g400750/Cre07.g355650/Cre15.g636650/Cre07.g334100/Cre01.g017250/Cre06.g277450/Cre13.g569850	10
BP	GO:0071383	cellular response to steroid hormone stimulus	10/798	59/5553	0.169492	1.17943	0.567586	0.338032	1	1	Cre04.g229350/Cre02.g097850/Cre10.g435400/Cre12.g489200/Cre01.g037050/Cre10.g442400/Cre07.g315400/Cre13.g576350/Cre06.g278251/Cre16.g674750	10
BP	GO:0090698	post-embryonic plant morphogenesis	10/798	59/5553	0.169492	1.17943	0.567586	0.338032	1	1	Cre03.g191200/Cre12.g500715/Cre02.g146629/Cre09.g400750/Cre07.g355650/Cre15.g636650/Cre07.g334100/Cre17.g743547/Cre13.g569850/Cre16.g674750	10
BP	GO:0006903	vesicle targeting	8/798	46/5553	0.173913	1.2102	0.586413	0.338167	1	1	Cre01.g003500/Cre07.g316100/Cre12.g551802/Cre16.g692902/Cre03.g209281/Cre06.g278124/Cre07.g315900/Cre07.g334100	8
BP	GO:0043401	steroid hormone receptor signaling pathway	8/798	46/5553	0.173913	1.2102	0.586413	0.338167	1	1	Cre04.g229350/Cre10.g435400/Cre12.g489200/Cre01.g037050/Cre10.g442400/Cre07.g315400/Cre06.g278251/Cre16.g674750	8
MF	GO:0015078	proton transmembrane transporter activity	12/733	70/4947	0.171429	1.15697	0.551587	0.339109	0.99986	0.974246	Cre15.g639150/Cre04.g220350/Cre09.g394436/Cre12.g519500/Cre09.g409750/Cre03.g206800/Cre10.g461050/Cre17.g734500/Cre07.g339554/Cre09.g402500/Cre11.g468550/Cre06.g250250	12
MF	GO:0004520	DNA endonuclease activity	5/733	26/4947	0.192308	1.29788	0.635087	0.33936	0.99986	0.974246	Cre14.g619800/Cre07.g346100/Cre02.g102500/Cre03.g174700/Cre01.g055400	5
MF	GO:0046906	tetrapyrrole binding	5/733	26/4947	0.192308	1.29788	0.635087	0.33936	0.99986	0.974246	Cre01.g045700/Cre11.g467753/Cre06.g250902/Cre03.g148100/Cre02.g110750	5
MF	GO:0050897	cobalt ion binding	5/733	26/4947	0.192308	1.29788	0.635087	0.33936	0.99986	0.974246	Cre07.g337700/Cre06.g278098/Cre09.g388800/Cre05.g232150/Cre03.g181200	5
MF	GO:1904680	peptide transmembrane transporter activity	5/733	26/4947	0.192308	1.29788	0.635087	0.33936	0.99986	0.974246	Cre10.g434250/Cre10.g424450/Cre09.g412300/Cre01.g021050/Cre06.g310850	5
BP	GO:0009306	protein secretion	15/798	92/5553	0.163043	1.13456	0.533127	0.340017	1	1	Cre02.g098800/Cre16.g692902/Cre01.g037050/Cre07.g342650/Cre07.g315900/Cre03.g204800/Cre09.g417200/Cre17.g746297/Cre07.g343250/Cre07.g334100/Cre16.g683950/Cre07.g316150/Cre02.g080650/Cre13.g582476/Cre16.g653850	15
BP	GO:0035592	establishment of protein localization to extracellular region	15/798	92/5553	0.163043	1.13456	0.533127	0.340017	1	1	Cre02.g098800/Cre16.g692902/Cre01.g037050/Cre07.g342650/Cre07.g315900/Cre03.g204800/Cre09.g417200/Cre17.g746297/Cre07.g343250/Cre07.g334100/Cre16.g683950/Cre07.g316150/Cre02.g080650/Cre13.g582476/Cre16.g653850	15
BP	GO:0042180	ketone metabolic process	15/798	92/5553	0.163043	1.13456	0.533127	0.340017	1	1	Cre17.g713700/Cre07.g354350/Cre11.g477850/Cre06.g311050/Cre16.g667451/Cre01.g056331/Cre14.g626400/Cre12.g500900/Cre02.g084300/Cre01.g030900/Cre03.g188700/Cre10.g448051/Cre06.g269550/Cre13.g565650/Cre10.g429800	15
BP	GO:0071692	protein localization to extracellular region	15/798	92/5553	0.163043	1.13456	0.533127	0.340017	1	1	Cre02.g098800/Cre16.g692902/Cre01.g037050/Cre07.g342650/Cre07.g315900/Cre03.g204800/Cre09.g417200/Cre17.g746297/Cre07.g343250/Cre07.g334100/Cre16.g683950/Cre07.g316150/Cre02.g080650/Cre13.g582476/Cre16.g653850	15
BP	GO:1903313	positive regulation of mRNA metabolic process	15/798	92/5553	0.163043	1.13456	0.533127	0.340017	1	1	Cre11.g467568/Cre12.g523000/Cre13.g573650/Cre07.g339250/Cre03.g191200/Cre02.g097850/Cre01.g038650/Cre06.g280050/Cre01.g028200/Cre10.g432650/Cre02.g146629/Cre17.g746647/Cre06.g284500/Cre17.g731050/Cre13.g580300	15
MF	GO:0016651	oxidoreductase activity, acting on NAD(P)H	14/733	83/4947	0.168675	1.13838	0.530216	0.3429	0.99986	0.974246	Cre02.g098850/Cre14.g624201/Cre03.g199800/Cre13.g578750/Cre09.g396600/Cre03.g188400/Cre11.g481126/Cre01.g066552/Cre16.g647534/Cre10.g456050/Cre17.g702150/Cre03.g180300/Cre01.g052250/Cre01.g039350	14
MF	GO:0004659	prenyltransferase activity	4/733	20/4947	0.2	1.3498	0.653687	0.34331	0.99986	0.974246	Cre06.g263250/Cre09.g414000/Cre02.g095092/Cre12.g484200	4
MF	GO:0008320	protein transmembrane transporter activity	4/733	20/4947	0.2	1.3498	0.653687	0.34331	0.99986	0.974246	Cre10.g434250/Cre10.g424450/Cre09.g412300/Cre01.g021050	4
MF	GO:0015450	protein-transporting ATPase activity	4/733	20/4947	0.2	1.3498	0.653687	0.34331	0.99986	0.974246	Cre10.g434250/Cre10.g424450/Cre09.g412300/Cre01.g021050	4
MF	GO:0022884	macromolecule transmembrane transporter activity	4/733	20/4947	0.2	1.3498	0.653687	0.34331	0.99986	0.974246	Cre10.g434250/Cre10.g424450/Cre09.g412300/Cre01.g021050	4
MF	GO:0140318	protein transporter activity	4/733	20/4947	0.2	1.3498	0.653687	0.34331	0.99986	0.974246	Cre10.g434250/Cre10.g424450/Cre09.g412300/Cre01.g021050	4
BP	GO:0046890	regulation of lipid biosynthetic process	13/798	79/5553	0.164557	1.14509	0.53206	0.34367	1	1	Cre11.g477850/Cre06.g311050/Cre10.g452900/Cre16.g667451/Cre12.g553750/Cre03.g145807/Cre07.g315400/Cre02.g076800/Cre01.g039350/Cre02.g090500/Cre10.g448051/Cre12.g556400/Cre03.g195200	13
BP	GO:1990748	cellular detoxification	13/798	79/5553	0.164557	1.14509	0.53206	0.34367	1	1	Cre01.g045700/Cre02.g098850/Cre14.g624201/Cre03.g154700/Cre02.g087700/Cre01.g066552/Cre16.g647534/Cre12.g521250/Cre07.g325748/Cre10.g458450/Cre17.g702150/Cre01.g052250/Cre01.g042050	13
MF	GO:0004629	phospholipase C activity	3/733	14/4947	0.214286	1.44621	0.697235	0.344539	0.99986	0.974246	Cre10.g452900/Cre05.g242178/Cre03.g145807	3
MF	GO:0016645	oxidoreductase activity, acting on the CH-NH group of donors	3/733	14/4947	0.214286	1.44621	0.697235	0.344539	0.99986	0.974246	Cre10.g447767/Cre14.g630376/Cre16.g648350	3
MF	GO:0018812	3-hydroxyacyl-CoA dehydratase activity	3/733	14/4947	0.214286	1.44621	0.697235	0.344539	0.99986	0.974246	Cre03.g167850/Cre16.g695050/Cre06.g286700	3
MF	GO:0020037	heme binding	3/733	14/4947	0.214286	1.44621	0.697235	0.344539	0.99986	0.974246	Cre01.g045700/Cre11.g467753/Cre03.g148100	3
MF	GO:0140828	metal cation:monoatomic cation antiporter activity	3/733	14/4947	0.214286	1.44621	0.697235	0.344539	0.99986	0.974246	Cre15.g639150/Cre12.g519500/Cre09.g409750	3
BP	GO:0008286	insulin receptor signaling pathway	5/798	27/5553	0.185185	1.28864	0.615859	0.345319	1	1	Cre11.g467568/Cre17.g734500/Cre11.g468550/Cre08.g384355/Cre06.g250250	5
BP	GO:0008543	fibroblast growth factor receptor signaling pathway	5/798	27/5553	0.185185	1.28864	0.615859	0.345319	1	1	Cre13.g573650/Cre01.g038650/Cre10.g419750/Cre02.g102800/Cre09.g393000	5
BP	GO:0010208	pollen wall assembly	5/798	27/5553	0.185185	1.28864	0.615859	0.345319	1	1	Cre10.g421750/Cre03.g185350/Cre12.g497700/Cre07.g313250/Cre17.g743547	5
BP	GO:0046470	phosphatidylcholine metabolic process	5/798	27/5553	0.185185	1.28864	0.615859	0.345319	1	1	Cre10.g425200/Cre05.g242178/Cre12.g537641/Cre03.g204250/Cre10.g448051	5
BP	GO:0051056	regulation of small GTPase mediated signal transduction	5/798	27/5553	0.185185	1.28864	0.615859	0.345319	1	1	Cre03.g202449/Cre02.g087600/Cre07.g334100/Cre13.g580900/Cre13.g573000	5
BP	GO:0085029	extracellular matrix assembly	5/798	27/5553	0.185185	1.28864	0.615859	0.345319	1	1	Cre10.g421750/Cre03.g185350/Cre12.g497700/Cre07.g313250/Cre17.g743547	5
BP	GO:1904950	negative regulation of establishment of protein localization	5/798	27/5553	0.185185	1.28864	0.615859	0.345319	1	1	Cre09.g394732/Cre02.g098800/Cre01.g037050/Cre16.g677000/Cre16.g653850	5
BP	GO:0050801	monoatomic ion homeostasis	29/798	186/5553	0.155914	1.08495	0.482732	0.345862	1	1	Cre07.g354350/Cre11.g467568/Cre15.g639150/Cre06.g284150/Cre04.g220350/Cre03.g203600/Cre05.g244850/Cre04.g229000/Cre12.g519500/Cre09.g409750/Cre10.g454550/Cre14.g610450/Cre09.g410100/Cre17.g739050/Cre07.g337300/Cre09.g393150/Cre11.g467753/Cre01.g037050/Cre14.g626400/Cre17.g734500/Cre01.g036350/Cre09.g402500/Cre04.g222300/Cre17.g727650/Cre11.g468550/Cre08.g369150/Cre07.g315200/Cre06.g250250/Cre14.g…	29
CC	GO:0099023	vesicle tethering complex	8/830	46/5732	0.173913	1.20105	0.563303	0.346189	1	0.976484	Cre09.g402800/Cre01.g003500/Cre07.g316100/Cre04.g224800/Cre12.g551802/Cre03.g209281/Cre06.g278124/Cre06.g287250	8
MF	GO:0051087	protein-folding chaperone binding	11/733	64/4947	0.171875	1.15998	0.537211	0.346381	0.99986	0.974246	Cre07.g339300/Cre12.g486209/Cre02.g098800/Cre09.g393150/Cre10.g423250/Cre08.g375650/Cre17.g701500/Cre02.g076800/Cre03.g199300/Cre01.g003376/Cre09.g393200	11
MF	GO:0060589	nucleoside-triphosphatase regulator activity	18/733	109/4947	0.165138	1.11451	0.504145	0.346764	0.99986	0.974246	Cre12.g500150/Cre01.g003500/Cre05.g244850/Cre07.g316100/Cre10.g461500/Cre03.g202449/Cre12.g541350/Cre06.g278124/Cre03.g207825/Cre07.g325712/Cre17.g701500/Cre03.g204800/Cre03.g199300/Cre09.g394450/Cre07.g334100/Cre06.g264500/Cre16.g677000/Cre01.g003376	18
CC	GO:0005740	mitochondrial envelope	49/830	319/5732	0.153605	1.0608	0.459777	0.347306	1	0.976484	Cre02.g098850/Cre09.g395950/Cre10.g436900/Cre15.g639150/Cre12.g505900/Cre03.g190750/Cre06.g311050/Cre11.g481126/Cre10.g452900/Cre03.g169550/Cre10.g454550/Cre06.g256050/Cre06.g296400/Cre17.g723650/Cre03.g145807/Cre05.g241950/Cre16.g650200/Cre16.g683259/Cre10.g458450/Cre10.g427700/Cre10.g434250/Cre17.g747797/Cre10.g430800/Cre02.g092050/Cre01.g069107/Cre07.g325734/Cre10.g424450/Cre17.g727650/Cre03.g…	49
BP	GO:0007283	spermatogenesis	30/798	193/5553	0.15544	1.08165	0.472966	0.348876	1	1	Cre11.g467568/Cre07.g331200/Cre11.g467758/Cre07.g331250/Cre07.g316100/Cre06.g280050/Cre06.g263602/Cre02.g102500/Cre06.g256050/Cre06.g263600/Cre07.g331300/Cre06.g281200/Cre13.g591600/Cre12.g489200/Cre05.g241950/Cre12.g537641/Cre09.g402650/Cre10.g427700/Cre03.g144424/Cre09.g417200/Cre01.g050050/Cre11.g469450/Cre03.g145447/Cre01.g048900/Cre10.g452550/Cre13.g580450/Cre13.g576350/Cre02.g093401/Cre09.g…	30
BP	GO:0045834	positive regulation of lipid metabolic process	9/798	53/5553	0.169811	1.18166	0.544327	0.349131	1	1	Cre11.g477850/Cre06.g311050/Cre09.g400219/Cre10.g452900/Cre03.g145807/Cre07.g315400/Cre01.g039350/Cre10.g448051/Cre03.g195200	9
BP	GO:0009112	nucleobase metabolic process	7/798	40/5553	0.175	1.21776	0.566202	0.349505	1	1	Cre06.g287750/Cre13.g578750/Cre07.g331550/Cre05.g246377/Cre06.g290000/Cre12.g504950/Cre16.g674650	7
CC	GO:0010319	stromule	5/830	27/5732	0.185185	1.27889	0.597668	0.351553	1	0.976484	Cre01.g061077/Cre14.g611450/Cre06.g278210/Cre13.g562850/Cre16.g684850	5
CC	GO:0043186	P granule	5/830	27/5732	0.185185	1.27889	0.597668	0.351553	1	0.976484	Cre07.g339250/Cre01.g028200/Cre10.g427700/Cre09.g403000/Cre03.g205300	5
CC	GO:0060293	germ plasm	5/830	27/5732	0.185185	1.27889	0.597668	0.351553	1	0.976484	Cre07.g339250/Cre01.g028200/Cre10.g427700/Cre09.g403000/Cre03.g205300	5
MF	GO:0016407	acetyltransferase activity	10/733	58/4947	0.172414	1.16362	0.522713	0.354072	0.99986	0.974246	Cre04.g228350/Cre02.g146050/Cre12.g542500/Cre12.g521300/Cre17.g723650/Cre02.g106400/Cre01.g002250/Cre11.g467579/Cre01.g048900/Cre17.g739426	10
MF	GO:0003684	damaged DNA binding	7/733	39/4947	0.179487	1.21135	0.552617	0.354626	0.99986	0.974246	Cre01.g063632/Cre02.g099950/Cre01.g014800/Cre06.g276371/Cre06.g278251/Cre06.g276250/Cre02.g078939	7
BP	GO:0045597	positive regulation of cell differentiation	21/798	133/5553	0.157895	1.09873	0.472109	0.355046	1	1	Cre01.g029250/Cre17.g721850/Cre07.g337300/Cre03.g202449/Cre06.g281200/Cre16.g692902/Cre01.g037050/Cre09.g399550/Cre09.g394450/Cre01.g055200/Cre01.g039350/Cre03.g148100/Cre13.g580900/Cre03.g191950/Cre13.g573000/Cre03.g159900/Cre02.g093401/Cre03.g149500/Cre16.g674750/Cre01.g003376/Cre06.g278266	21
BP	GO:0002790	peptide secretion	15/798	93/5553	0.16129	1.12236	0.487466	0.356244	1	1	Cre02.g098800/Cre16.g692902/Cre01.g037050/Cre07.g342650/Cre07.g315900/Cre03.g204800/Cre09.g417200/Cre17.g746297/Cre07.g343250/Cre07.g334100/Cre16.g683950/Cre07.g316150/Cre02.g080650/Cre13.g582476/Cre16.g653850	15
BP	GO:0015865	purine nucleotide transport	4/798	21/5553	0.190476	1.32546	0.612086	0.35658	1	1	Cre07.g339554/Cre01.g020950/Cre06.g307300/Cre09.g404450	4
BP	GO:0032258	cytoplasm to vacuole targeting by the Cvt pathway	4/798	21/5553	0.190476	1.32546	0.612086	0.35658	1	1	Cre01.g003500/Cre03.g165215/Cre03.g209281/Cre06.g287250	4
BP	GO:0042761	very long-chain fatty acid biosynthetic process	4/798	21/5553	0.190476	1.32546	0.612086	0.35658	1	1	Cre03.g167850/Cre06.g286700/Cre09.g397250/Cre01.g017250	4
BP	GO:0051503	adenine nucleotide transport	4/798	21/5553	0.190476	1.32546	0.612086	0.35658	1	1	Cre07.g339554/Cre01.g020950/Cre06.g307300/Cre09.g404450	4
BP	GO:2001038	regulation of cellular response to drug	4/798	21/5553	0.190476	1.32546	0.612086	0.35658	1	1	Cre10.g435400/Cre16.g677000/Cre08.g367800/Cre03.g177200	4
BP	GO:1903706	regulation of hemopoiesis	10/798	60/5553	0.166667	1.15977	0.509717	0.358316	1	1	Cre17.g715200/Cre02.g097850/Cre06.g281563/Cre11.g469450/Cre06.g255800/Cre06.g282250/Cre06.g255700/Cre03.g149500/Cre16.g674750/Cre01.g003376	10
BP	GO:0007265	Ras protein signal transduction	8/798	47/5553	0.170213	1.18445	0.520189	0.361196	1	1	Cre05.g244850/Cre03.g202449/Cre02.g087600/Cre09.g394450/Cre07.g334100/Cre13.g580900/Cre13.g573000/Cre16.g674750	8
BP	GO:0048515	spermatid differentiation	13/798	80/5553	0.1625	1.13078	0.482642	0.361251	1	1	Cre06.g263602/Cre06.g256050/Cre06.g263600/Cre13.g591600/Cre12.g489200/Cre05.g241950/Cre12.g537641/Cre03.g144424/Cre09.g417200/Cre11.g469450/Cre03.g145447/Cre13.g580450/Cre02.g093401	13
BP	GO:0006637	acyl-CoA metabolic process	6/798	34/5553	0.176471	1.228	0.546246	0.361924	1	1	Cre07.g337700/Cre02.g081300/Cre06.g311050/Cre06.g296400/Cre07.g323150/Cre13.g586000	6
BP	GO:0007308	oocyte construction	6/798	34/5553	0.176471	1.228	0.546246	0.361924	1	1	Cre07.g339250/Cre01.g019150/Cre02.g098800/Cre01.g068742/Cre13.g587450/Cre03.g205300	6
BP	GO:0007309	oocyte axis specification	6/798	34/5553	0.176471	1.228	0.546246	0.361924	1	1	Cre07.g339250/Cre01.g019150/Cre02.g098800/Cre01.g068742/Cre13.g587450/Cre03.g205300	6
BP	GO:0010921	regulation of phosphatase activity	6/798	34/5553	0.176471	1.228	0.546246	0.361924	1	1	Cre13.g580650/Cre12.g521250/Cre10.g463700/Cre13.g576350/Cre06.g278251/Cre12.g497101	6
BP	GO:0032781	positive regulation of ATP-dependent activity	6/798	34/5553	0.176471	1.228	0.546246	0.361924	1	1	Cre02.g099950/Cre07.g325712/Cre17.g701500/Cre03.g199300/Cre06.g264500/Cre01.g003376	6
BP	GO:0035383	thioester metabolic process	6/798	34/5553	0.176471	1.228	0.546246	0.361924	1	1	Cre07.g337700/Cre02.g081300/Cre06.g311050/Cre06.g296400/Cre07.g323150/Cre13.g586000	6
BP	GO:0051607	defense response to virus	6/798	34/5553	0.176471	1.228	0.546246	0.361924	1	1	Cre04.g229000/Cre03.g191200/Cre17.g746647/Cre16.g648800/Cre06.g284500/Cre07.g348250	6
BP	GO:1900428	regulation of filamentous growth of a population of unicellular organisms	6/798	34/5553	0.176471	1.228	0.546246	0.361924	1	1	Cre13.g564700/Cre12.g536650/Cre06.g258200/Cre14.g610200/Cre08.g358532/Cre16.g683793	6
CC	GO:0034702	monoatomic ion channel complex	4/830	21/5732	0.190476	1.31543	0.595838	0.36216	1	0.976484	Cre13.g580650/Cre16.g667451/Cre06.g275300/Cre03.g195200	4
CC	GO:0034703	cation channel complex	4/830	21/5732	0.190476	1.31543	0.595838	0.36216	1	0.976484	Cre13.g580650/Cre16.g667451/Cre06.g275300/Cre03.g195200	4
MF	GO:0042826	histone deacetylase binding	6/733	33/4947	0.181818	1.22709	0.545837	0.362516	0.99986	0.974246	Cre10.g435400/Cre01.g037050/Cre02.g090500/Cre06.g278251/Cre02.g093401/Cre06.g278266	6
MF	GO:1901981	phosphatidylinositol phosphate binding	6/733	33/4947	0.181818	1.22709	0.545837	0.362516	0.99986	0.974246	Cre11.g467568/Cre07.g337300/Cre10.g462300/Cre07.g334100/Cre16.g664450/Cre13.g578050	6
BP	GO:0055082	intracellular chemical homeostasis	28/798	181/5553	0.154696	1.07648	0.428495	0.366131	1	1	Cre03.g199800/Cre07.g354350/Cre11.g467568/Cre15.g639150/Cre06.g284150/Cre09.g396600/Cre04.g220350/Cre03.g203600/Cre01.g029250/Cre04.g229000/Cre12.g519500/Cre09.g409750/Cre10.g454550/Cre14.g610450/Cre09.g410100/Cre17.g739050/Cre07.g337300/Cre09.g393150/Cre11.g467753/Cre14.g626400/Cre17.g734500/Cre09.g402500/Cre04.g222300/Cre17.g727650/Cre11.g468550/Cre13.g582476/Cre06.g250250/Cre06.g310500	28
BP	GO:0009886	post-embryonic animal morphogenesis	11/798	67/5553	0.164179	1.14246	0.480581	0.366163	1	1	Cre16.g659750/Cre06.g311200/Cre06.g280050/Cre16.g682750/Cre02.g095067/Cre10.g423250/Cre12.g528950/Cre03.g174476/Cre10.g427700/Cre09.g393000/Cre03.g205300	11
MF	GO:0008135	translation factor activity, RNA binding	11/733	65/4947	0.169231	1.14213	0.481049	0.366348	0.99986	0.974246	Cre17.g721850/Cre03.g207825/Cre06.g269450/Cre13.g587050/Cre06.g308850/Cre10.g427700/Cre16.g688050/Cre16.g673550/Cre16.g673617/Cre10.g435500/Cre14.g615950	11
CC	GO:0032040	small-subunit processome	10/830	60/5732	0.166667	1.151	0.483797	0.367625	1	0.976484	Cre07.g347450/Cre07.g338500/Cre01.g068742/Cre12.g486000/Cre06.g255950/Cre03.g170750/Cre05.g246250/Cre02.g095142/Cre12.g548000/Cre13.g587000	10
BP	GO:0002118	aggressive behavior	3/798	15/5553	0.2	1.39173	0.622309	0.368235	1	1	Cre07.g354350/Cre14.g626400/Cre07.g352450	3
BP	GO:0006695	cholesterol biosynthetic process	3/798	15/5553	0.2	1.39173	0.622309	0.368235	1	1	Cre02.g076800/Cre01.g039350/Cre12.g556400	3
BP	GO:0006828	manganese ion transport	3/798	15/5553	0.2	1.39173	0.622309	0.368235	1	1	Cre14.g610450/Cre03.g160800/Cre02.g084350	3
BP	GO:0007162	negative regulation of cell adhesion	3/798	15/5553	0.2	1.39173	0.622309	0.368235	1	1	Cre16.g690095/Cre08.g384355/Cre05.g234658	3
BP	GO:0046323	D-glucose import	3/798	15/5553	0.2	1.39173	0.622309	0.368235	1	1	Cre03.g206800/Cre16.g692902/Cre06.g273700	3
BP	GO:0051085	chaperone cofactor-dependent protein refolding	3/798	15/5553	0.2	1.39173	0.622309	0.368235	1	1	Cre17.g701500/Cre16.g677000/Cre09.g393200	3
BP	GO:0051791	medium-chain fatty acid metabolic process	3/798	15/5553	0.2	1.39173	0.622309	0.368235	1	1	Cre07.g354350/Cre16.g687350/Cre14.g626400	3
BP	GO:0051963	regulation of synapse assembly	3/798	15/5553	0.2	1.39173	0.622309	0.368235	1	1	Cre11.g467568/Cre17.g721850/Cre06.g311200	3
BP	GO:0060359	response to ammonium ion	3/798	15/5553	0.2	1.39173	0.622309	0.368235	1	1	Cre13.g572750/Cre01.g037050/Cre16.g672800	3
BP	GO:0060402	calcium ion transport into cytosol	3/798	15/5553	0.2	1.39173	0.622309	0.368235	1	1	Cre11.g467568/Cre15.g639150/Cre04.g222300	3
BP	GO:0070509	calcium ion import	3/798	15/5553	0.2	1.39173	0.622309	0.368235	1	1	Cre08.g360550/Cre09.g399912/Cre08.g360500	3
BP	GO:0071421	manganese ion transmembrane transport	3/798	15/5553	0.2	1.39173	0.622309	0.368235	1	1	Cre14.g610450/Cre03.g160800/Cre02.g084350	3
BP	GO:0097553	calcium ion transmembrane import into cytosol	3/798	15/5553	0.2	1.39173	0.622309	0.368235	1	1	Cre11.g467568/Cre15.g639150/Cre04.g222300	3
BP	GO:0106118	regulation of sterol biosynthetic process	3/798	15/5553	0.2	1.39173	0.622309	0.368235	1	1	Cre02.g076800/Cre01.g039350/Cre12.g556400	3
BP	GO:1900445	positive regulation of filamentous growth of a population of unicellular organisms in response to biotic stimulus	3/798	15/5553	0.2	1.39173	0.622309	0.368235	1	1	Cre13.g564700/Cre12.g536650/Cre14.g610200	3
BP	GO:0048646	anatomical structure formation involved in morphogenesis	48/798	317/5553	0.15142	1.05368	0.403139	0.368364	1	1	Cre12.g549650/Cre03.g199800/Cre11.g467642/Cre11.g467568/Cre03.g160600/Cre12.g500150/Cre08.g385400/Cre09.g396600/Cre04.g214750/Cre07.g328800/Cre03.g191200/Cre10.g421750/Cre03.g185350/Cre03.g177100/Cre02.g102500/Cre12.g547150/Cre17.g739050/Cre03.g177053/Cre01.g068742/Cre12.g500715/Cre10.g462300/Cre16.g692902/Cre02.g146629/Cre05.g241950/Cre12.g537641/Cre03.g189400/Cre09.g400750/Cre07.g355650/Cre09.g…	48
BP	GO:0048438	floral whorl development	9/798	54/5553	0.166667	1.15977	0.483296	0.370749	1	1	Cre12.g542500/Cre16.g648800/Cre12.g500900/Cre12.g487100/Cre16.g689871/Cre13.g579050/Cre06.g307300/Cre02.g082877/Cre03.g210513	9
MF	GO:0003730	mRNA 3'-UTR binding	5/733	27/4947	0.185185	1.24981	0.542802	0.370787	0.99986	0.974246	Cre12.g523000/Cre02.g097850/Cre17.g746647/Cre07.g314100/Cre12.g528950	5
BP	GO:0022900	electron transport chain	18/798	114/5553	0.157895	1.09873	0.436324	0.370995	1	1	Cre07.g354350/Cre16.g687950/Cre12.g554953/Cre12.g500150/Cre13.g572750/Cre14.g611450/Cre14.g626400/Cre07.g334800/Cre09.g397250/Cre12.g515950/Cre01.g039350/Cre17.g720050/Cre05.g242400/Cre12.g485800/Cre16.g671000/Cre06.g269550/Cre16.g653850/Cre10.g429800	18
BP	GO:0050769	positive regulation of neurogenesis	12/798	74/5553	0.162162	1.12843	0.455596	0.372975	1	1	Cre17.g721850/Cre03.g202449/Cre06.g281200/Cre16.g692902/Cre09.g399550/Cre09.g394450/Cre01.g055200/Cre03.g148100/Cre13.g580900/Cre03.g191950/Cre03.g159900/Cre06.g278266	12
BP	GO:0090696	post-embryonic plant organ development	12/798	74/5553	0.162162	1.12843	0.455596	0.372975	1	1	Cre04.g229000/Cre03.g191200/Cre12.g500715/Cre17.g703250/Cre02.g146629/Cre09.g400750/Cre07.g355650/Cre15.g636650/Cre07.g334100/Cre01.g017250/Cre06.g277450/Cre13.g569850	12
CC	GO:0000137	Golgi cis cisterna	3/830	15/5732	0.2	1.3812	0.608258	0.373038	1	0.976484	Cre02.g116150/Cre07.g334100/Cre09.g393000	3
CC	GO:0005665	RNA polymerase II, core complex	3/830	15/5732	0.2	1.3812	0.608258	0.373038	1	0.976484	Cre10.g419750/Cre02.g102800/Cre13.g576350	3
CC	GO:0005736	RNA polymerase I complex	3/830	15/5732	0.2	1.3812	0.608258	0.373038	1	0.976484	Cre02.g102800/Cre01.g018000/Cre02.g086750	3
CC	GO:0016282	eukaryotic 43S preinitiation complex	3/830	15/5732	0.2	1.3812	0.608258	0.373038	1	0.976484	Cre06.g269450/Cre06.g308850/Cre09.g417200	3
BP	GO:0008637	apoptotic mitochondrial changes	7/798	41/5553	0.170732	1.18806	0.495095	0.374458	1	1	Cre12.g505900/Cre07.g342650/Cre17.g746297/Cre07.g343250/Cre09.g412300/Cre07.g316150/Cre13.g573000	7
BP	GO:0043200	response to amino acid	7/798	41/5553	0.170732	1.18806	0.495095	0.374458	1	1	Cre03.g163950/Cre13.g585400/Cre06.g250902/Cre12.g557700/Cre10.g434250/Cre06.g276450/Cre06.g276350	7
BP	GO:2000147	positive regulation of cell motility	7/798	41/5553	0.170732	1.18806	0.495095	0.374458	1	1	Cre11.g467568/Cre13.g572750/Cre12.g483550/Cre10.g435400/Cre05.g234658/Cre13.g582476/Cre06.g278266	7
BP	GO:0034599	cellular response to oxidative stress	23/798	148/5553	0.155405	1.08141	0.411215	0.375714	1	1	Cre01.g045700/Cre02.g098850/Cre14.g624201/Cre12.g485150/Cre02.g087700/Cre11.g481126/Cre01.g066552/Cre01.g056331/Cre10.g435400/Cre01.g037050/Cre06.g250902/Cre14.g615000/Cre10.g458450/Cre17.g702150/Cre02.g079750/Cre01.g052250/Cre09.g389208/Cre16.g677000/Cre08.g369150/Cre01.g042050/Cre09.g404450/Cre14.g615950/Cre06.g310500	23
BP	GO:0000054	ribosomal subunit export from nucleus	5/798	28/5553	0.178571	1.24262	0.527208	0.375728	1	1	Cre01.g020950/Cre07.g348250/Cre16.g649600/Cre03.g159900/Cre01.g003376	5
BP	GO:0009452	7-methylguanosine RNA capping	5/798	28/5553	0.178571	1.24262	0.527208	0.375728	1	1	Cre13.g573650/Cre01.g038650/Cre06.g290800/Cre10.g419750/Cre02.g102800	5
BP	GO:0019674	NAD metabolic process	5/798	28/5553	0.178571	1.24262	0.527208	0.375728	1	1	Cre17.g713700/Cre12.g485150/Cre10.g423250/Cre06.g251450/Cre08.g378200	5
BP	GO:0030150	protein import into mitochondrial matrix	5/798	28/5553	0.178571	1.24262	0.527208	0.375728	1	1	Cre07.g339300/Cre12.g505900/Cre10.g434250/Cre10.g424450/Cre09.g412300	5
BP	GO:0033750	ribosome localization	5/798	28/5553	0.178571	1.24262	0.527208	0.375728	1	1	Cre01.g020950/Cre07.g348250/Cre16.g649600/Cre03.g159900/Cre01.g003376	5
BP	GO:0042362	fat-soluble vitamin biosynthetic process	5/798	28/5553	0.178571	1.24262	0.527208	0.375728	1	1	Cre07.g354350/Cre09.g414000/Cre14.g626400/Cre02.g084300/Cre01.g030900	5
BP	GO:1905710	positive regulation of membrane permeability	5/798	28/5553	0.178571	1.24262	0.527208	0.375728	1	1	Cre07.g342650/Cre17.g746297/Cre07.g343250/Cre07.g316150/Cre13.g573000	5
MF	GO:0003697	single-stranded DNA binding	12/733	72/4947	0.166667	1.12483	0.444967	0.377194	0.99986	0.974246	Cre12.g542500/Cre02.g102500/Cre02.g099950/Cre04.g221200/Cre12.g553050/Cre05.g234657/Cre02.g102800/Cre12.g486900/Cre08.g376500/Cre33.g758997/Cre06.g278251/Cre13.g578050	12
BP	GO:0016999	antibiotic metabolic process	13/798	81/5553	0.160494	1.11682	0.433847	0.378967	1	1	Cre01.g045700/Cre07.g337700/Cre07.g354350/Cre12.g500150/Cre17.g696600/Cre02.g087700/Cre03.g188400/Cre04.g214500/Cre03.g177100/Cre03.g177053/Cre10.g423250/Cre14.g626400/Cre09.g389208	13
MF	GO:0008171	O-methyltransferase activity	4/733	21/4947	0.190476	1.28552	0.546802	0.379352	0.99986	0.974246	Cre03.g195350/Cre04.g229350/Cre03.g191200/Cre02.g084300	4
MF	GO:0016620	oxidoreductase activity, acting on the aldehyde or oxo group of donors, NAD or NADP as acceptor	4/733	21/4947	0.190476	1.28552	0.546802	0.379352	0.99986	0.974246	Cre17.g746997/Cre07.g337700/Cre12.g485150/Cre12.g500150	4
MF	GO:0016684	oxidoreductase activity, acting on peroxide as acceptor	4/733	21/4947	0.190476	1.28552	0.546802	0.379352	0.99986	0.974246	Cre01.g045700/Cre02.g087700/Cre10.g458450/Cre06.g273650	4
MF	GO:0016776	phosphotransferase activity, phosphate group as acceptor	4/733	21/4947	0.190476	1.28552	0.546802	0.379352	0.99986	0.974246	Cre03.g190750/Cre02.g081550/Cre07.g325734/Cre02.g084950	4
MF	GO:0016814	hydrolase activity, acting on carbon-nitrogen (but not peptide) bonds, in cyclic amidines	4/733	21/4947	0.190476	1.28552	0.546802	0.379352	0.99986	0.974246	Cre05.g246377/Cre09.g393900/Cre12.g509600/Cre14.g620350	4
MF	GO:0016831	carboxy-lyase activity	4/733	21/4947	0.190476	1.28552	0.546802	0.379352	0.99986	0.974246	Cre12.g539900/Cre03.g165700/Cre02.g076300/Cre03.g197000	4
MF	GO:0070628	proteasome binding	4/733	21/4947	0.190476	1.28552	0.546802	0.379352	0.99986	0.974246	Cre14.g628702/Cre16.g684000/Cre11.g469450/Cre13.g579050	4
BP	GO:0062197	cellular response to chemical stress	29/798	189/5553	0.153439	1.06773	0.388071	0.380575	1	1	Cre01.g045700/Cre02.g098850/Cre14.g624201/Cre08.g360550/Cre12.g485150/Cre09.g387060/Cre09.g399912/Cre02.g087700/Cre03.g188400/Cre11.g481126/Cre01.g066552/Cre01.g056331/Cre10.g435400/Cre08.g360500/Cre01.g037050/Cre06.g250902/Cre14.g615000/Cre10.g458450/Cre10.g427700/Cre17.g702150/Cre02.g079750/Cre01.g052250/Cre09.g389208/Cre16.g677000/Cre08.g369150/Cre01.g042050/Cre09.g404450/Cre14.g615950/Cre06.g…	29
BP	GO:0097237	cellular response to toxic substance	17/798	108/5553	0.157407	1.09534	0.409874	0.381885	1	1	Cre01.g045700/Cre02.g098850/Cre14.g624201/Cre03.g154700/Cre02.g087700/Cre01.g029250/Cre01.g066552/Cre16.g647534/Cre12.g521250/Cre10.g435400/Cre07.g325748/Cre12.g543303/Cre10.g458450/Cre17.g702150/Cre01.g052250/Cre01.g042050/Cre14.g615950	17
BP	GO:0048878	chemical homeostasis	46/798	305/5553	0.15082	1.0495	0.364264	0.383384	1	1	Cre03.g199800/Cre07.g354350/Cre11.g467568/Cre15.g639150/Cre16.g688850/Cre10.g435650/Cre06.g284150/Cre09.g396600/Cre04.g220350/Cre03.g203600/Cre05.g244850/Cre01.g029250/Cre04.g229000/Cre03.g188400/Cre12.g519500/Cre09.g400219/Cre10.g421750/Cre05.g233850/Cre09.g409750/Cre10.g454550/Cre14.g610450/Cre09.g410100/Cre17.g739050/Cre07.g337300/Cre09.g393150/Cre11.g467753/Cre01.g037050/Cre14.g626400/Cre17.g…	46
BP	GO:0043462	regulation of ATP-dependent activity	8/798	48/5553	0.166667	1.15977	0.455407	0.384373	1	1	Cre02.g099950/Cre07.g325712/Cre17.g701500/Cre03.g199300/Cre06.g264500/Cre09.g412300/Cre07.g347800/Cre01.g003376	8
MF	GO:0001067	transcription regulatory region nucleic acid binding	17/733	105/4947	0.161905	1.09269	0.400363	0.385728	0.99986	0.974246	Cre03.g160600/Cre12.g537700/Cre06.g275350/Cre10.g435400/Cre01.g037050/Cre03.g189400/Cre16.g648800/Cre03.g174476/Cre15.g636650/Cre12.g514400/Cre06.g266950/Cre08.g358532/Cre06.g278251/Cre12.g556400/Cre16.g674750/Cre01.g003376/Cre06.g310500	17
BP	GO:0030003	intracellular monoatomic cation homeostasis	18/798	115/5553	0.156522	1.08918	0.395863	0.385936	1	1	Cre11.g467568/Cre15.g639150/Cre04.g220350/Cre12.g519500/Cre09.g409750/Cre10.g454550/Cre14.g610450/Cre09.g410100/Cre17.g739050/Cre07.g337300/Cre09.g393150/Cre11.g467753/Cre17.g734500/Cre09.g402500/Cre04.g222300/Cre17.g727650/Cre11.g468550/Cre06.g250250	18
MF	GO:0004177	aminopeptidase activity	3/733	15/4947	0.2	1.3498	0.565822	0.38781	0.99986	0.974246	Cre04.g213251/Cre04.g213250/Cre01.g007700	3
MF	GO:0005384	manganese ion transmembrane transporter activity	3/733	15/4947	0.2	1.3498	0.565822	0.38781	0.99986	0.974246	Cre14.g610450/Cre03.g160800/Cre02.g084350	3
MF	GO:0016799	hydrolase activity, hydrolyzing N-glycosyl compounds	3/733	15/4947	0.2	1.3498	0.565822	0.38781	0.99986	0.974246	Cre01.g063632/Cre08.g376500/Cre33.g758997	3
MF	GO:0016894	endonuclease activity, active with either ribo- or deoxyribonucleic acids and producing 3'-phosphomonoesters	3/733	15/4947	0.2	1.3498	0.565822	0.38781	0.99986	0.974246	Cre14.g619800/Cre02.g102500/Cre03.g174700	3
MF	GO:0019200	carbohydrate kinase activity	3/733	15/4947	0.2	1.3498	0.565822	0.38781	0.99986	0.974246	Cre17.g732300/Cre06.g262900/Cre11.g467552	3
MF	GO:0030295	protein kinase activator activity	3/733	15/4947	0.2	1.3498	0.565822	0.38781	0.99986	0.974246	Cre11.g467568/Cre12.g484350/Cre10.g427700	3
MF	GO:0043014	alpha-tubulin binding	3/733	15/4947	0.2	1.3498	0.565822	0.38781	0.99986	0.974246	Cre10.g435400/Cre02.g116850/Cre16.g677000	3
BP	GO:0008333	endosome to lysosome transport	6/798	35/5553	0.171429	1.19291	0.468976	0.389255	1	1	Cre06.g311200/Cre01.g010550/Cre03.g209281/Cre06.g278124/Cre06.g273700/Cre02.g088500	6
BP	GO:0055081	monoatomic anion homeostasis	6/798	35/5553	0.171429	1.19291	0.468976	0.389255	1	1	Cre07.g354350/Cre03.g203600/Cre04.g229000/Cre14.g626400/Cre01.g036350/Cre14.g630883	6
BP	GO:1902882	regulation of response to oxidative stress	6/798	35/5553	0.171429	1.19291	0.468976	0.389255	1	1	Cre01.g056331/Cre10.g435400/Cre01.g037050/Cre12.g543303/Cre16.g677000/Cre08.g369150	6
BP	GO:0000480	endonucleolytic cleavage in 5'-ETS of tricistronic rRNA transcript (SSU-rRNA, 5.8S rRNA, LSU-rRNA)	4/798	22/5553	0.181818	1.26521	0.510561	0.391397	1	1	Cre01.g068742/Cre16.g649600/Cre06.g264500/Cre03.g194150	4
BP	GO:0007000	nucleolus organization	4/798	22/5553	0.181818	1.26521	0.510561	0.391397	1	1	Cre12.g542500/Cre01.g037050/Cre02.g087600/Cre16.g683793	4
BP	GO:0007007	inner mitochondrial membrane organization	4/798	22/5553	0.181818	1.26521	0.510561	0.391397	1	1	Cre15.g639150/Cre10.g434250/Cre10.g424450/Cre01.g021050	4
BP	GO:0016101	diterpenoid metabolic process	4/798	22/5553	0.181818	1.26521	0.510561	0.391397	1	1	Cre11.g477850/Cre12.g500150/Cre11.g480650/Cre08.g365950	4
BP	GO:0030308	negative regulation of cell growth	4/798	22/5553	0.181818	1.26521	0.510561	0.391397	1	1	Cre16.g690095/Cre10.g427700/Cre06.g304750/Cre01.g003376	4
BP	GO:0046685	response to arsenic-containing substance	4/798	22/5553	0.181818	1.26521	0.510561	0.391397	1	1	Cre04.g228650/Cre10.g427700/Cre03.g204800/Cre13.g564900	4
BP	GO:1905879	regulation of oogenesis	4/798	22/5553	0.181818	1.26521	0.510561	0.391397	1	1	Cre06.g311200/Cre01.g068742/Cre02.g076200/Cre13.g573000	4
BP	GO:0007155	cell adhesion	12/798	75/5553	0.16	1.11338	0.404968	0.391547	1	1	Cre11.g467568/Cre16.g690095/Cre17.g704450/Cre13.g572750/Cre03.g144867/Cre01.g063267/Cre07.g334100/Cre13.g587000/Cre16.g677000/Cre08.g384355/Cre05.g234658/Cre01.g003376	12
BP	GO:0001655	urogenital system development	9/798	55/5553	0.163636	1.13869	0.423416	0.392485	1	1	Cre16.g690095/Cre12.g500150/Cre16.g692902/Cre07.g315900/Cre17.g698400/Cre09.g389208/Cre16.g677000/Cre06.g278266/Cre10.g429800	9
BP	GO:0001667	ameboidal-type cell migration	9/798	55/5553	0.163636	1.13869	0.423416	0.392485	1	1	Cre11.g467568/Cre01.g029250/Cre12.g486209/Cre12.g483550/Cre10.g435400/Cre11.g475050/Cre05.g234658/Cre09.g393000/Cre13.g578050	9
BP	GO:0007552	metamorphosis	9/798	55/5553	0.163636	1.13869	0.423416	0.392485	1	1	Cre06.g280050/Cre16.g682750/Cre02.g095067/Cre01.g037050/Cre10.g423250/Cre12.g528950/Cre03.g174476/Cre10.g427700/Cre09.g393000	9
BP	GO:0009648	photoperiodism	9/798	55/5553	0.163636	1.13869	0.423416	0.392485	1	1	Cre14.g619166/Cre06.g275350/Cre17.g701500/Cre12.g514400/Cre13.g602700/Cre06.g278251/Cre12.g556400/Cre03.g177200/Cre01.g053850	9
BP	GO:0009751	response to salicylic acid	9/798	55/5553	0.163636	1.13869	0.423416	0.392485	1	1	Cre12.g549050/Cre06.g275350/Cre12.g483550/Cre16.g685800/Cre04.g221200/Cre12.g514400/Cre08.g367800/Cre03.g177200/Cre06.g273650	9
BP	GO:0016073	snRNA metabolic process	9/798	55/5553	0.163636	1.13869	0.423416	0.392485	1	1	Cre13.g573650/Cre01.g038650/Cre12.g503050/Cre03.g174476/Cre06.g284500/Cre10.g419750/Cre15.g636650/Cre12.g532700/Cre02.g102800	9
BP	GO:0046486	glycerolipid metabolic process	21/798	136/5553	0.154412	1.0745	0.360312	0.396325	1	1	Cre10.g436900/Cre02.g095106/Cre03.g203600/Cre10.g425200/Cre09.g400219/Cre03.g201664/Cre01.g055424/Cre05.g242178/Cre04.g224150/Cre12.g489200/Cre02.g106400/Cre12.g537641/Cre03.g174476/Cre01.g002050/Cre03.g205050/Cre14.g616200/Cre03.g204250/Cre16.g673001/Cre10.g448051/Cre03.g195200/Cre08.g365950	21
BP	GO:0003002	regionalization	31/798	204/5553	0.151961	1.05744	0.342417	0.396758	1	1	Cre12.g500150/Cre12.g542500/Cre05.g244850/Cre07.g339250/Cre04.g229000/Cre03.g191200/Cre09.g394732/Cre02.g102500/Cre06.g256050/Cre14.g618150/Cre03.g177053/Cre01.g019150/Cre02.g098800/Cre01.g068742/Cre16.g692902/Cre02.g146629/Cre01.g037050/Cre12.g543303/Cre03.g174476/Cre07.g315900/Cre01.g055200/Cre10.g419750/Cre15.g636650/Cre17.g698400/Cre05.g234658/Cre13.g573000/Cre13.g587450/Cre17.g743547/Cre09.g…	31
CC	GO:0005771	multivesicular body	4/830	22/5732	0.181818	1.25564	0.4943	0.397232	1	0.976484	Cre10.g435400/Cre04.g217935/Cre10.g462300/Cre06.g273700	4
CC	GO:0005801	cis-Golgi network	4/830	22/5732	0.181818	1.25564	0.4943	0.397232	1	0.976484	Cre01.g003500/Cre07.g316100/Cre07.g315900/Cre07.g334100	4
BP	GO:0010720	positive regulation of cell development	17/798	109/5553	0.155963	1.08529	0.368401	0.397342	1	1	Cre17.g721850/Cre07.g337300/Cre03.g202449/Cre06.g281200/Cre16.g692902/Cre09.g399550/Cre09.g394450/Cre01.g055200/Cre03.g148100/Cre13.g580900/Cre03.g191950/Cre13.g573000/Cre03.g159900/Cre03.g149500/Cre16.g674750/Cre01.g003376/Cre06.g278266	17
BP	GO:0003013	circulatory system process	10/798	62/5553	0.16129	1.12236	0.396889	0.399292	1	1	Cre07.g354350/Cre05.g244850/Cre01.g029250/Cre13.g572750/Cre03.g185350/Cre12.g547150/Cre09.g414000/Cre14.g626400/Cre03.g204250/Cre09.g393000	10
BP	GO:0006576	biogenic amine metabolic process	7/798	42/5553	0.166667	1.15977	0.425763	0.399494	1	1	Cre17.g713700/Cre10.g447767/Cre02.g103350/Cre01.g029250/Cre05.g242178/Cre12.g495300/Cre03.g155200	7
BP	GO:0045324	late endosome to vacuole transport	7/798	42/5553	0.166667	1.15977	0.425763	0.399494	1	1	Cre11.g467568/Cre12.g486209/Cre01.g010550/Cre10.g435400/Cre10.g462300/Cre03.g209281/Cre16.g664450	7
BP	GO:0050795	regulation of behavior	7/798	42/5553	0.166667	1.15977	0.425763	0.399494	1	1	Cre12.g545600/Cre01.g029250/Cre14.g630376/Cre16.g692902/Cre07.g315900/Cre02.g076200/Cre06.g278251	7
BP	GO:0046434	organophosphate catabolic process	11/798	69/5553	0.15942	1.10935	0.374407	0.40512	1	1	Cre12.g485150/Cre03.g203600/Cre10.g425200/Cre02.g081300/Cre06.g296400/Cre05.g242178/Cre06.g262900/Cre01.g063632/Cre03.g195200/Cre06.g278202/Cre13.g587350	11
CC	GO:0048046	apoplast	16/830	102/5732	0.156863	1.0833	0.349259	0.405832	1	0.976484	Cre03.g207550/Cre10.g433550/Cre16.g663900/Cre10.g461050/Cre06.g278210/Cre03.g197000/Cre02.g085450/Cre03.g158000/Cre02.g080650/Cre01.g020918/Cre03.g207800/Cre16.g684850/Cre06.g250100/Cre08.g372100/Cre13.g572900/Cre09.g410750	16
CC	GO:1990351	transporter complex	16/830	102/5732	0.156863	1.0833	0.349259	0.405832	1	0.976484	Cre13.g580650/Cre04.g220350/Cre10.g454025/Cre06.g263602/Cre06.g263600/Cre16.g667451/Cre06.g263300/Cre17.g734500/Cre10.g434250/Cre06.g275300/Cre10.g424450/Cre09.g402500/Cre11.g468550/Cre06.g277450/Cre06.g250250/Cre03.g195200	16
BP	GO:0007314	oocyte anterior/posterior axis specification	5/798	29/5553	0.172414	1.19977	0.441821	0.406112	1	1	Cre07.g339250/Cre01.g019150/Cre01.g068742/Cre13.g587450/Cre03.g205300	5
BP	GO:0008358	maternal determination of anterior/posterior axis, embryo	5/798	29/5553	0.172414	1.19977	0.441821	0.406112	1	1	Cre07.g339250/Cre01.g019150/Cre01.g068742/Cre13.g587450/Cre03.g205300	5
BP	GO:0034329	cell junction assembly	5/798	29/5553	0.172414	1.19977	0.441821	0.406112	1	1	Cre11.g467568/Cre17.g721850/Cre06.g311200/Cre03.g204800/Cre01.g048900	5
BP	GO:0036260	RNA capping	5/798	29/5553	0.172414	1.19977	0.441821	0.406112	1	1	Cre13.g573650/Cre01.g038650/Cre06.g290800/Cre10.g419750/Cre02.g102800	5
BP	GO:0042548	regulation of photosynthesis, light reaction	5/798	29/5553	0.172414	1.19977	0.441821	0.406112	1	1	Cre14.g611450/Cre09.g397250/Cre17.g720050/Cre16.g662600/Cre12.g485800	5
BP	GO:0046824	positive regulation of nucleocytoplasmic transport	5/798	29/5553	0.172414	1.19977	0.441821	0.406112	1	1	Cre13.g573650/Cre01.g038650/Cre07.g337300/Cre09.g404350/Cre03.g159900	5
BP	GO:0071559	response to transforming growth factor beta	5/798	29/5553	0.172414	1.19977	0.441821	0.406112	1	1	Cre11.g467568/Cre01.g029250/Cre07.g339250/Cre02.g097850/Cre01.g037050	5
BP	GO:0071560	cellular response to transforming growth factor beta stimulus	5/798	29/5553	0.172414	1.19977	0.441821	0.406112	1	1	Cre11.g467568/Cre01.g029250/Cre07.g339250/Cre02.g097850/Cre01.g037050	5
MF	GO:0000049	tRNA binding	7/733	41/4947	0.170732	1.15226	0.40828	0.406353	0.99986	0.974246	Cre12.g521300/Cre06.g292450/Cre12.g496200/Cre07.g314550/Cre02.g079600/Cre05.g234657/Cre02.g082877	7
MF	GO:0016811	hydrolase activity, acting on carbon-nitrogen (but not peptide) bonds, in linear amides	9/733	54/4947	0.166667	1.12483	0.384643	0.407213	0.99986	0.974246	Cre02.g081350/Cre08.g385400/Cre02.g103350/Cre12.g508500/Cre01.g056331/Cre10.g435400/Cre02.g116850/Cre09.g393000/Cre03.g167051	9
BP	GO:0071248	cellular response to metal ion	8/798	49/5553	0.163265	1.13611	0.392	0.407613	1	1	Cre03.g166050/Cre01.g029250/Cre17.g721850/Cre13.g572750/Cre12.g483550/Cre01.g037050/Cre09.g404450/Cre07.g315200	8
BP	GO:0006560	proline metabolic process	3/798	16/5553	0.1875	1.30475	0.500048	0.409763	1	1	Cre11.g474800/Cre16.g648350/Cre16.g683259	3
BP	GO:0007619	courtship behavior	3/798	16/5553	0.1875	1.30475	0.500048	0.409763	1	1	Cre01.g029250/Cre06.g311200/Cre10.g421700	3
BP	GO:0009407	toxin catabolic process	3/798	16/5553	0.1875	1.30475	0.500048	0.409763	1	1	Cre07.g354350/Cre05.g247550/Cre14.g626400	3
BP	GO:0019252	starch biosynthetic process	3/798	16/5553	0.1875	1.30475	0.500048	0.409763	1	1	Cre11.g476650/Cre03.g185250/Cre06.g278210	3
BP	GO:0021987	cerebral cortex development	3/798	16/5553	0.1875	1.30475	0.500048	0.409763	1	1	Cre01.g029250/Cre07.g316100/Cre06.g281200	3
BP	GO:0030521	androgen receptor signaling pathway	3/798	16/5553	0.1875	1.30475	0.500048	0.409763	1	1	Cre10.g435400/Cre10.g442400/Cre16.g674750	3
BP	GO:0030703	eggshell formation	3/798	16/5553	0.1875	1.30475	0.500048	0.409763	1	1	Cre02.g102500/Cre01.g039350/Cre13.g573000	3
BP	GO:0032239	regulation of nucleobase-containing compound transport	3/798	16/5553	0.1875	1.30475	0.500048	0.409763	1	1	Cre13.g573650/Cre01.g038650/Cre03.g159900	3
BP	GO:0034472	snRNA 3'-end processing	3/798	16/5553	0.1875	1.30475	0.500048	0.409763	1	1	Cre12.g503050/Cre03.g174476/Cre06.g284500	3
BP	GO:0036187	cell growth mode switching, budding to filamentous	3/798	16/5553	0.1875	1.30475	0.500048	0.409763	1	1	Cre13.g564700/Cre12.g536650/Cre14.g610200	3
BP	GO:0046831	regulation of RNA export from nucleus	3/798	16/5553	0.1875	1.30475	0.500048	0.409763	1	1	Cre13.g573650/Cre01.g038650/Cre03.g159900	3
BP	GO:0050870	positive regulation of T cell activation	3/798	16/5553	0.1875	1.30475	0.500048	0.409763	1	1	Cre11.g467568/Cre16.g677000/Cre01.g003376	3
BP	GO:0051282	regulation of sequestering of calcium ion	3/798	16/5553	0.1875	1.30475	0.500048	0.409763	1	1	Cre11.g467568/Cre15.g639150/Cre04.g222300	3
BP	GO:1900437	regulation of filamentous growth of a population of unicellular organisms in response to chemical stimulus	3/798	16/5553	0.1875	1.30475	0.500048	0.409763	1	1	Cre13.g564700/Cre12.g536650/Cre14.g610200	3
BP	GO:1900439	positive regulation of filamentous growth of a population of unicellular organisms in response to chemical stimulus	3/798	16/5553	0.1875	1.30475	0.500048	0.409763	1	1	Cre13.g564700/Cre12.g536650/Cre14.g610200	3
BP	GO:1901031	regulation of response to reactive oxygen species	3/798	16/5553	0.1875	1.30475	0.500048	0.409763	1	1	Cre10.g435400/Cre16.g677000/Cre08.g369150	3
BP	GO:1903039	positive regulation of leukocyte cell-cell adhesion	3/798	16/5553	0.1875	1.30475	0.500048	0.409763	1	1	Cre11.g467568/Cre16.g677000/Cre01.g003376	3
CC	GO:0000151	ubiquitin ligase complex	25/830	163/5732	0.153374	1.05921	0.315529	0.410309	1	0.976484	Cre01.g032100/Cre07.g328600/Cre03.g177100/Cre01.g062537/Cre03.g177053/Cre12.g515450/Cre16.g685800/Cre03.g144867/Cre12.g543303/Cre06.g255950/Cre01.g000600/Cre03.g174476/Cre06.g292800/Cre17.g710100/Cre12.g556450/Cre16.g673001/Cre13.g602700/Cre05.g234658/Cre13.g580450/Cre13.g579050/Cre13.g571560/Cre06.g254450/Cre06.g269550/Cre13.g578050/Cre01.g053850	25
BP	GO:0005976	polysaccharide metabolic process	17/798	110/5553	0.154545	1.07543	0.327308	0.41286	1	1	Cre07.g319340/Cre07.g319300/Cre12.g552200/Cre17.g698850/Cre08.g363874/Cre11.g467691/Cre07.g336950/Cre03.g207713/Cre03.g185350/Cre11.g476650/Cre03.g185250/Cre06.g278210/Cre16.g672800/Cre12.g513400/Cre07.g314866/Cre12.g556400/Cre09.g393000	17
BP	GO:0006790	sulfur compound metabolic process	34/798	226/5553	0.150442	1.04688	0.294723	0.413647	1	1	Cre03.g163950/Cre07.g337700/Cre03.g199800/Cre11.g467642/Cre06.g278098/Cre14.g613300/Cre10.g426152/Cre09.g396600/Cre03.g166050/Cre11.g467691/Cre02.g081300/Cre05.g247550/Cre06.g311050/Cre03.g185350/Cre07.g349600/Cre06.g296400/Cre07.g323150/Cre10.g432650/Cre07.g325748/Cre06.g250902/Cre17.g733650/Cre01.g050050/Cre01.g040050/Cre03.g204250/Cre15.g643550/Cre06.g255350/Cre17.g727650/Cre18.g748447/Cre16.g…	34
BP	GO:0070192	chromosome organization involved in meiotic cell cycle	9/798	56/5553	0.160714	1.11835	0.36464	0.414271	1	1	Cre14.g619800/Cre12.g542500/Cre17.g704450/Cre02.g102500/Cre01.g068742/Cre10.g452550/Cre10.g446650/Cre16.g674750/Cre06.g278266	9
BP	GO:1901654	response to ketone	9/798	56/5553	0.160714	1.11835	0.36464	0.414271	1	1	Cre12.g500150/Cre01.g029250/Cre10.g421700/Cre16.g682750/Cre10.g432650/Cre12.g489200/Cre01.g037050/Cre16.g682725/Cre10.g427700	9
CC	GO:0014069	postsynaptic density	3/830	16/5732	0.1875	1.29488	0.485989	0.41482	1	0.976484	Cre11.g467568/Cre17.g721850/Cre06.g273700	3
CC	GO:0030672	synaptic vesicle membrane	3/830	16/5732	0.1875	1.29488	0.485989	0.41482	1	0.976484	Cre01.g010550/Cre06.g293100/Cre11.g468550	3
CC	GO:0099501	exocytic vesicle membrane	3/830	16/5732	0.1875	1.29488	0.485989	0.41482	1	0.976484	Cre01.g010550/Cre06.g293100/Cre11.g468550	3
CC	GO:0099572	postsynaptic specialization	3/830	16/5732	0.1875	1.29488	0.485989	0.41482	1	0.976484	Cre11.g467568/Cre17.g721850/Cre06.g273700	3
MF	GO:0008198	ferrous iron binding	4/733	22/4947	0.181818	1.22709	0.445176	0.415179	0.99986	0.974246	Cre03.g163950/Cre02.g098850/Cre01.g029250/Cre09.g393150	4
CC	GO:0005798	Golgi-associated vesicle	11/830	69/5732	0.15942	1.10096	0.347152	0.415397	1	0.976484	Cre04.g220350/Cre01.g010550/Cre04.g217935/Cre03.g209281/Cre10.g443150/Cre06.g273700/Cre09.g402650/Cre07.g315900/Cre09.g402500/Cre07.g334100/Cre08.g358576	11
BP	GO:0006415	translational termination	6/798	36/5553	0.166667	1.15977	0.393965	0.416564	1	1	Cre06.g269450/Cre13.g587050/Cre03.g193550/Cre12.g558000/Cre16.g673617/Cre14.g615950	6
BP	GO:0010570	regulation of filamentous growth	6/798	36/5553	0.166667	1.15977	0.393965	0.416564	1	1	Cre13.g564700/Cre12.g536650/Cre06.g258200/Cre14.g610200/Cre08.g358532/Cre16.g683793	6
BP	GO:0030335	positive regulation of cell migration	6/798	36/5553	0.166667	1.15977	0.393965	0.416564	1	1	Cre11.g467568/Cre13.g572750/Cre12.g483550/Cre10.g435400/Cre05.g234658/Cre06.g278266	6
BP	GO:0035303	regulation of dephosphorylation	6/798	36/5553	0.166667	1.15977	0.393965	0.416564	1	1	Cre13.g580650/Cre12.g521250/Cre10.g463700/Cre13.g576350/Cre06.g278251/Cre12.g497101	6
BP	GO:0141193	nuclear receptor-mediated signaling pathway	6/798	36/5553	0.166667	1.15977	0.393965	0.416564	1	1	Cre12.g500150/Cre10.g435400/Cre01.g037050/Cre10.g442400/Cre06.g278251/Cre16.g674750	6
BP	GO:0007584	response to nutrient	14/798	90/5553	0.155556	1.08246	0.323057	0.418633	1	1	Cre13.g578750/Cre07.g354350/Cre12.g500150/Cre06.g311050/Cre17.g723650/Cre09.g393150/Cre10.g432650/Cre14.g626400/Cre06.g250902/Cre14.g615000/Cre03.g174476/Cre03.g204250/Cre01.g039350/Cre12.g556400	14
MF	GO:0016668	oxidoreductase activity, acting on a sulfur group of donors, NAD(P) as acceptor	6/733	35/4947	0.171429	1.15697	0.388639	0.419012	0.99986	0.974246	Cre02.g098850/Cre14.g624201/Cre01.g066552/Cre16.g647534/Cre17.g702150/Cre01.g052250	6
BP	GO:0009314	response to radiation	66/798	447/5553	0.147651	1.02745	0.247928	0.424194	1	1	Cre11.g467644/Cre12.g487900/Cre01.g032100/Cre12.g539900/Cre09.g388800/Cre05.g232150/Cre04.g228350/Cre14.g619166/Cre01.g029250/Cre07.g339250/Cre06.g311050/Cre01.g061077/Cre01.g066552/Cre12.g486209/Cre02.g102500/Cre02.g143500/Cre06.g275350/Cre14.g611450/Cre02.g095067/Cre01.g063632/Cre10.g433550/Cre01.g037050/Cre14.g617650/Cre05.g241950/Cre06.g251150/Cre07.g334800/Cre07.g315400/Cre14.g629050/Cre09.g…	66
MF	GO:0043565	sequence-specific DNA binding	26/733	167/4947	0.155689	1.05074	0.278174	0.424296	0.99986	0.974246	Cre03.g160600/Cre12.g542500/Cre12.g537700/Cre06.g275350/Cre10.g435400/Cre16.g661450/Cre02.g099950/Cre01.g037050/Cre03.g189400/Cre16.g648800/Cre03.g174476/Cre04.g221200/Cre15.g636650/Cre12.g514400/Cre17.g702451/Cre06.g266950/Cre05.g234657/Cre08.g358532/Cre06.g276371/Cre06.g278251/Cre12.g556400/Cre06.g276250/Cre16.g674750/Cre01.g003376/Cre06.g310500/Cre01.g021800	26
BP	GO:0043393	regulation of protein binding	7/798	43/5553	0.162791	1.1328	0.35811	0.42451	1	1	Cre10.g454025/Cre06.g275350/Cre06.g273700/Cre12.g514400/Cre16.g677000/Cre16.g674750/Cre01.g053850	7
BP	GO:0050708	regulation of protein secretion	7/798	43/5553	0.162791	1.1328	0.35811	0.42451	1	1	Cre02.g098800/Cre16.g692902/Cre01.g037050/Cre03.g204800/Cre16.g683950/Cre13.g582476/Cre16.g653850	7
CC	GO:0000322	storage vacuole	17/830	110/5732	0.154545	1.06729	0.293224	0.425894	1	0.976484	Cre08.g367150/Cre07.g328800/Cre12.g519500/Cre10.g452900/Cre09.g409750/Cre09.g410100/Cre10.g461500/Cre12.g483550/Cre03.g145807/Cre03.g209281/Cre06.g278124/Cre17.g734500/Cre07.g315900/Cre09.g389208/Cre11.g468550/Cre06.g250250/Cre13.g572900	17
BP	GO:0000959	mitochondrial RNA metabolic process	4/798	23/5553	0.173913	1.2102	0.413794	0.425924	1	1	Cre06.g292450/Cre05.g238322/Cre16.g689871/Cre02.g082877	4
BP	GO:0006706	steroid catabolic process	4/798	23/5553	0.173913	1.2102	0.413794	0.425924	1	1	Cre07.g354350/Cre07.g357157/Cre07.g349650/Cre14.g626400	4
BP	GO:0007179	transforming growth factor beta receptor signaling pathway	4/798	23/5553	0.173913	1.2102	0.413794	0.425924	1	1	Cre11.g467568/Cre01.g029250/Cre07.g339250/Cre01.g037050	4
BP	GO:0007349	cellularization	4/798	23/5553	0.173913	1.2102	0.413794	0.425924	1	1	Cre05.g241950/Cre12.g537641/Cre09.g417200/Cre03.g145447	4
BP	GO:0009756	carbohydrate mediated signaling	4/798	23/5553	0.173913	1.2102	0.413794	0.425924	1	1	Cre16.g662350/Cre13.g562850/Cre07.g315200/Cre06.g310500	4
BP	GO:0010182	sugar mediated signaling pathway	4/798	23/5553	0.173913	1.2102	0.413794	0.425924	1	1	Cre16.g662350/Cre13.g562850/Cre07.g315200/Cre06.g310500	4
BP	GO:0035150	regulation of tube size	4/798	23/5553	0.173913	1.2102	0.413794	0.425924	1	1	Cre07.g354350/Cre14.g626400/Cre07.g334100/Cre03.g191950	4
BP	GO:0042726	flavin-containing compound metabolic process	4/798	23/5553	0.173913	1.2102	0.413794	0.425924	1	1	Cre17.g696600/Cre09.g393900/Cre07.g347850/Cre14.g620350	4
BP	GO:0051591	response to cAMP	4/798	23/5553	0.173913	1.2102	0.413794	0.425924	1	1	Cre03.g163950/Cre12.g552200/Cre17.g721850/Cre06.g311050	4
BP	GO:0070784	regulation of growth of unicellular organism as a thread of attached cells	4/798	23/5553	0.173913	1.2102	0.413794	0.425924	1	1	Cre13.g564700/Cre12.g536650/Cre06.g258200/Cre14.g610200	4
CC	GO:0005615	extracellular space	13/830	83/5732	0.156627	1.08167	0.308365	0.425973	1	0.976484	Cre17.g715200/Cre11.g467642/Cre02.g081350/Cre11.g478184/Cre02.g089450/Cre12.g508500/Cre13.g582250/Cre13.g572750/Cre09.g393150/Cre12.g551802/Cre06.g273700/Cre16.g677000/Cre08.g378200	13
BP	GO:0002009	morphogenesis of an epithelium	22/798	145/5553	0.151724	1.05579	0.278875	0.426519	1	1	Cre16.g690095/Cre12.g500150/Cre05.g244850/Cre06.g280050/Cre16.g682750/Cre02.g095067/Cre12.g551802/Cre16.g692902/Cre01.g037050/Cre03.g189400/Cre17.g734500/Cre12.g528950/Cre03.g174476/Cre17.g698400/Cre07.g334100/Cre01.g048900/Cre11.g468550/Cre05.g234658/Cre03.g191950/Cre13.g573000/Cre07.g315200/Cre09.g393000	22
MF	GO:1990837	sequence-specific double-stranded DNA binding	16/733	101/4947	0.158416	1.06914	0.292793	0.427618	0.99986	0.974246	Cre03.g160600/Cre12.g542500/Cre10.g435400/Cre16.g661450/Cre01.g037050/Cre03.g189400/Cre16.g648800/Cre03.g174476/Cre15.g636650/Cre06.g266950/Cre08.g358532/Cre06.g278251/Cre12.g556400/Cre16.g674750/Cre01.g003376/Cre06.g310500	16
BP	GO:0007292	female gamete generation	29/798	193/5553	0.150259	1.0456	0.264125	0.427724	1	1	Cre11.g467568/Cre07.g339250/Cre06.g311200/Cre12.g486209/Cre02.g102500/Cre01.g019150/Cre02.g098800/Cre01.g068742/Cre06.g281200/Cre02.g095067/Cre01.g037050/Cre06.g255950/Cre11.g475050/Cre03.g174700/Cre10.g427700/Cre11.g469450/Cre02.g076200/Cre01.g039350/Cre01.g048900/Cre13.g587000/Cre10.g452550/Cre13.g580900/Cre02.g090500/Cre13.g573000/Cre13.g587450/Cre13.g571560/Cre06.g250250/Cre03.g149500/Cre03.g…	29
BP	GO:0051962	positive regulation of nervous system development	12/798	77/5553	0.155844	1.08446	0.30573	0.428855	1	1	Cre17.g721850/Cre03.g202449/Cre06.g281200/Cre16.g692902/Cre09.g399550/Cre09.g394450/Cre01.g055200/Cre03.g148100/Cre13.g580900/Cre03.g191950/Cre03.g159900/Cre06.g278266	12
BP	GO:0071482	cellular response to light stimulus	12/798	77/5553	0.155844	1.08446	0.30573	0.428855	1	1	Cre01.g037050/Cre02.g087600/Cre10.g423700/Cre07.g325734/Cre13.g602700/Cre05.g242400/Cre06.g278251/Cre16.g671000/Cre06.g310500/Cre09.g394325/Cre08.g384650/Cre14.g626750	12
MF	GO:0016209	antioxidant activity	9/733	55/4947	0.163636	1.10438	0.324623	0.42974	0.99986	0.974246	Cre01.g045700/Cre02.g098850/Cre14.g624201/Cre02.g087700/Cre01.g066552/Cre16.g647534/Cre10.g458450/Cre17.g702150/Cre01.g052250	9
MF	GO:0000339	RNA cap binding	3/733	16/4947	0.1875	1.26543	0.443486	0.430349	0.99986	0.974246	Cre13.g573650/Cre01.g038650/Cre10.g432650	3
MF	GO:0008296	3'-5'-DNA exonuclease activity	3/733	16/4947	0.1875	1.26543	0.443486	0.430349	0.99986	0.974246	Cre01.g055400/Cre06.g276371/Cre06.g276250	3
MF	GO:0019209	kinase activator activity	3/733	16/4947	0.1875	1.26543	0.443486	0.430349	0.99986	0.974246	Cre11.g467568/Cre12.g484350/Cre10.g427700	3
BP	GO:0009953	dorsal/ventral pattern formation	8/798	50/5553	0.16	1.11338	0.329903	0.430835	1	1	Cre02.g102500/Cre06.g256050/Cre02.g098800/Cre01.g068742/Cre01.g037050/Cre07.g315900/Cre13.g573000/Cre03.g205300	8
BP	GO:0019216	regulation of lipid metabolic process	18/798	118/5553	0.152542	1.06149	0.276558	0.43113	1	1	Cre11.g477850/Cre06.g311050/Cre09.g400219/Cre10.g452900/Cre06.g290800/Cre16.g667451/Cre06.g263300/Cre12.g553750/Cre03.g145807/Cre03.g174476/Cre07.g315400/Cre02.g076800/Cre01.g039350/Cre02.g090500/Cre10.g448051/Cre12.g556400/Cre16.g674750/Cre03.g195200	18
MF	GO:0000217	DNA secondary structure binding	7/733	42/4947	0.166667	1.12483	0.338808	0.432198	0.99986	0.974246	Cre12.g542500/Cre02.g102500/Cre10.g452550/Cre08.g376500/Cre06.g276371/Cre33.g758997/Cre06.g276250	7
MF	GO:0005085	guanyl-nucleotide exchange factor activity	7/733	42/4947	0.166667	1.12483	0.338808	0.432198	0.99986	0.974246	Cre01.g003500/Cre05.g244850/Cre07.g316100/Cre06.g278124/Cre03.g207825/Cre03.g204800/Cre07.g334100	7
BP	GO:0000056	ribosomal small subunit export from nucleus	2/798	10/5553	0.2	1.39173	0.507884	0.432454	1	1	Cre16.g649600/Cre03.g159900	2
BP	GO:0000290	deadenylation-dependent decapping of nuclear-transcribed mRNA	2/798	10/5553	0.2	1.39173	0.507884	0.432454	1	1	Cre07.g339250/Cre10.g432650	2
BP	GO:0000303	response to superoxide	2/798	10/5553	0.2	1.39173	0.507884	0.432454	1	1	Cre02.g098850/Cre01.g037050	2
BP	GO:0001836	release of cytochrome c from mitochondria	2/798	10/5553	0.2	1.39173	0.507884	0.432454	1	1	Cre12.g505900/Cre09.g412300	2
BP	GO:0006207	'de novo' pyrimidine nucleobase biosynthetic process	2/798	10/5553	0.2	1.39173	0.507884	0.432454	1	1	Cre06.g287750/Cre13.g578750	2
BP	GO:0006290	pyrimidine dimer repair	2/798	10/5553	0.2	1.39173	0.507884	0.432454	1	1	Cre12.g532950/Cre02.g078939	2
BP	GO:0007565	female pregnancy	2/798	10/5553	0.2	1.39173	0.507884	0.432454	1	1	Cre11.g467642/Cre01.g063267	2
BP	GO:0008535	respiratory chain complex IV assembly	2/798	10/5553	0.2	1.39173	0.507884	0.432454	1	1	Cre10.g454550/Cre01.g069107	2
BP	GO:0008582	regulation of synaptic assembly at neuromuscular junction	2/798	10/5553	0.2	1.39173	0.507884	0.432454	1	1	Cre11.g467568/Cre06.g311200	2
BP	GO:0009221	pyrimidine deoxyribonucleotide biosynthetic process	2/798	10/5553	0.2	1.39173	0.507884	0.432454	1	1	Cre03.g190750/Cre12.g509400	2
BP	GO:0009649	entrainment of circadian clock	2/798	10/5553	0.2	1.39173	0.507884	0.432454	1	1	Cre06.g278251/Cre01.g053850	2
BP	GO:0010206	photosystem II repair	2/798	10/5553	0.2	1.39173	0.507884	0.432454	1	1	Cre17.g720050/Cre12.g485800	2
BP	GO:0010207	photosystem II assembly	2/798	10/5553	0.2	1.39173	0.507884	0.432454	1	1	Cre02.g084350/Cre13.g562850	2
BP	GO:0010268	brassinosteroid homeostasis	2/798	10/5553	0.2	1.39173	0.507884	0.432454	1	1	Cre14.g627950/Cre11.g467627	2
BP	GO:0010559	regulation of glycoprotein biosynthetic process	2/798	10/5553	0.2	1.39173	0.507884	0.432454	1	1	Cre13.g587000/Cre03.g191950	2
BP	GO:0014902	myotube differentiation	2/798	10/5553	0.2	1.39173	0.507884	0.432454	1	1	Cre06.g273700/Cre02.g093401	2
BP	GO:0015949	nucleobase-containing small molecule interconversion	2/798	10/5553	0.2	1.39173	0.507884	0.432454	1	1	Cre03.g190750/Cre02.g081550	2
BP	GO:0016131	brassinosteroid metabolic process	2/798	10/5553	0.2	1.39173	0.507884	0.432454	1	1	Cre14.g627950/Cre11.g467627	2
BP	GO:0016334	establishment or maintenance of polarity of follicular epithelium	2/798	10/5553	0.2	1.39173	0.507884	0.432454	1	1	Cre01.g037050/Cre13.g573000	2
BP	GO:0016559	peroxisome fission	2/798	10/5553	0.2	1.39173	0.507884	0.432454	1	1	Cre06.g263300/Cre12.g484350	2
BP	GO:0019236	response to pheromone	2/798	10/5553	0.2	1.39173	0.507884	0.432454	1	1	Cre12.g484350/Cre03.g204800	2
BP	GO:0030595	leukocyte chemotaxis	2/798	10/5553	0.2	1.39173	0.507884	0.432454	1	1	Cre12.g483550/Cre07.g334100	2
BP	GO:0032418	lysosome localization	2/798	10/5553	0.2	1.39173	0.507884	0.432454	1	1	Cre11.g467568/Cre10.g435400	2
BP	GO:0032570	response to progesterone	2/798	10/5553	0.2	1.39173	0.507884	0.432454	1	1	Cre12.g500150/Cre12.g489200	2
BP	GO:0033762	response to glucagon	2/798	10/5553	0.2	1.39173	0.507884	0.432454	1	1	Cre03.g163950/Cre06.g278251	2
BP	GO:0035262	gonad morphogenesis	2/798	10/5553	0.2	1.39173	0.507884	0.432454	1	1	Cre16.g659750/Cre06.g287250	2
BP	GO:0035459	vesicle cargo loading	2/798	10/5553	0.2	1.39173	0.507884	0.432454	1	1	Cre07.g315900/Cre06.g304750	2
BP	GO:0040003	chitin-based cuticle development	2/798	10/5553	0.2	1.39173	0.507884	0.432454	1	1	Cre05.g234658/Cre03.g191950	2
BP	GO:0042545	cell wall modification	2/798	10/5553	0.2	1.39173	0.507884	0.432454	1	1	Cre07.g315200/Cre13.g588150	2
BP	GO:0043542	endothelial cell migration	2/798	10/5553	0.2	1.39173	0.507884	0.432454	1	1	Cre11.g467568/Cre12.g483550	2
BP	GO:0043545	molybdopterin cofactor metabolic process	2/798	10/5553	0.2	1.39173	0.507884	0.432454	1	1	Cre13.g602901/Cre17.g727650	2
BP	GO:0045475	locomotor rhythm	2/798	10/5553	0.2	1.39173	0.507884	0.432454	1	1	Cre01.g048900/Cre06.g278251	2
BP	GO:0045793	positive regulation of cell size	2/798	10/5553	0.2	1.39173	0.507884	0.432454	1	1	Cre11.g467568/Cre03.g170200	2
BP	GO:0045879	negative regulation of smoothened signaling pathway	2/798	10/5553	0.2	1.39173	0.507884	0.432454	1	1	Cre10.g463700/Cre16.g674750	2
BP	GO:0046827	positive regulation of protein export from nucleus	2/798	10/5553	0.2	1.39173	0.507884	0.432454	1	1	Cre09.g404350/Cre03.g159900	2
BP	GO:0048260	positive regulation of receptor-mediated endocytosis	2/798	10/5553	0.2	1.39173	0.507884	0.432454	1	1	Cre06.g256050/Cre16.g692902	2
BP	GO:0051189	prosthetic group metabolic process	2/798	10/5553	0.2	1.39173	0.507884	0.432454	1	1	Cre13.g602901/Cre17.g727650	2
BP	GO:0051782	negative regulation of cell division	2/798	10/5553	0.2	1.39173	0.507884	0.432454	1	1	Cre06.g281200/Cre01.g000600	2
BP	GO:0070861	regulation of protein exit from endoplasmic reticulum	2/798	10/5553	0.2	1.39173	0.507884	0.432454	1	1	Cre17.g703250/Cre06.g273700	2
BP	GO:0071444	cellular response to pheromone	2/798	10/5553	0.2	1.39173	0.507884	0.432454	1	1	Cre12.g484350/Cre03.g204800	2
BP	GO:0090042	tubulin deacetylation	2/798	10/5553	0.2	1.39173	0.507884	0.432454	1	1	Cre10.g435400/Cre02.g116850	2
BP	GO:0097529	myeloid leukocyte migration	2/798	10/5553	0.2	1.39173	0.507884	0.432454	1	1	Cre12.g483550/Cre07.g334100	2
BP	GO:0098659	inorganic cation import across plasma membrane	2/798	10/5553	0.2	1.39173	0.507884	0.432454	1	1	Cre01.g000150/Cre07.g355150	2
BP	GO:0099587	inorganic ion import across plasma membrane	2/798	10/5553	0.2	1.39173	0.507884	0.432454	1	1	Cre01.g000150/Cre07.g355150	2
BP	GO:1901797	negative regulation of signal transduction by p53 class mediator	2/798	10/5553	0.2	1.39173	0.507884	0.432454	1	1	Cre07.g348250/Cre13.g578050	2
MF	GO:0046914	transition metal ion binding	52/733	341/4947	0.152493	1.02917	0.232796	0.432743	0.99986	0.974246	Cre03.g163950/Cre02.g098850/Cre07.g337700/Cre13.g578750/Cre07.g354350/Cre06.g278098/Cre11.g474800/Cre16.g687950/Cre09.g388800/Cre05.g232150/Cre02.g145250/Cre04.g228350/Cre12.g500700/Cre02.g095106/Cre12.g542500/Cre03.g182800/Cre01.g029250/Cre11.g481126/Cre13.g572750/Cre10.g454550/Cre06.g263602/Cre06.g263600/Cre07.g349600/Cre12.g547150/Cre03.g181200/Cre04.g224150/Cre09.g393150/Cre03.g209281/Cre14.g…	52
BP	GO:0072359	circulatory system development	19/798	125/5553	0.152	1.05771	0.267343	0.433639	1	1	Cre03.g199800/Cre11.g467642/Cre11.g467568/Cre12.g500150/Cre09.g396600/Cre12.g542500/Cre05.g244850/Cre01.g029250/Cre12.g547150/Cre16.g692902/Cre03.g189400/Cre12.g556450/Cre17.g698400/Cre16.g677000/Cre05.g238322/Cre02.g093401/Cre09.g393000/Cre16.g674750/Cre06.g278266	19
MF	GO:0042277	peptide binding	12/733	75/4947	0.16	1.07984	0.290542	0.435029	0.99986	0.974246	Cre12.g505900/Cre02.g096200/Cre06.g273700/Cre04.g213251/Cre10.g434250/Cre02.g076800/Cre04.g213250/Cre10.g424450/Cre12.g541800/Cre16.g677000/Cre01.g021050/Cre12.g542100	12
BP	GO:0002165	instar larval or pupal development	14/798	91/5553	0.153846	1.07056	0.27801	0.435847	1	1	Cre07.g354350/Cre06.g311200/Cre06.g280050/Cre01.g010550/Cre16.g682750/Cre02.g095067/Cre10.g423250/Cre14.g626400/Cre12.g528950/Cre03.g174476/Cre10.g427700/Cre09.g412300/Cre09.g393000/Cre03.g205300	14
BP	GO:0044182	filamentous growth of a population of unicellular organisms	9/798	57/5553	0.157895	1.09873	0.306924	0.436039	1	1	Cre07.g337700/Cre13.g564700/Cre12.g536650/Cre06.g258200/Cre14.g610200/Cre10.g435550/Cre17.g710100/Cre08.g358532/Cre16.g683793	9
BP	GO:0006555	methionine metabolic process	5/798	30/5553	0.166667	1.15977	0.359444	0.436299	1	1	Cre10.g426152/Cre03.g185350/Cre06.g250902/Cre03.g204250/Cre16.g673550	5
BP	GO:0008156	negative regulation of DNA replication	5/798	30/5553	0.166667	1.15977	0.359444	0.436299	1	1	Cre07.g315400/Cre08.g384355/Cre06.g276371/Cre06.g276250/Cre12.g500500	5
BP	GO:0009846	pollen germination	5/798	30/5553	0.166667	1.15977	0.359444	0.436299	1	1	Cre02.g146050/Cre03.g185350/Cre07.g334100/Cre06.g273500/Cre02.g095000	5
BP	GO:0019359	nicotinamide nucleotide biosynthetic process	5/798	30/5553	0.166667	1.15977	0.359444	0.436299	1	1	Cre17.g713700/Cre12.g485150/Cre06.g262900/Cre06.g251450/Cre08.g378200	5
BP	GO:0019363	pyridine nucleotide biosynthetic process	5/798	30/5553	0.166667	1.15977	0.359444	0.436299	1	1	Cre17.g713700/Cre12.g485150/Cre06.g262900/Cre06.g251450/Cre08.g378200	5
CC	GO:0000803	sex chromosome	2/830	10/5732	0.2	1.3812	0.496423	0.436542	1	0.976484	Cre12.g542500/Cre12.g543303	2
CC	GO:0000936	primary cell septum	2/830	10/5732	0.2	1.3812	0.496423	0.436542	1	0.976484	Cre03.g185350/Cre12.g513400	2
CC	GO:0005902	microvillus	2/830	10/5732	0.2	1.3812	0.496423	0.436542	1	0.976484	Cre13.g572750/Cre17.g734500	2
CC	GO:0017101	aminoacyl-tRNA synthetase multienzyme complex	2/830	10/5732	0.2	1.3812	0.496423	0.436542	1	0.976484	Cre16.g651750/Cre11.g467547	2
CC	GO:0030008	TRAPP complex	2/830	10/5732	0.2	1.3812	0.496423	0.436542	1	0.976484	Cre01.g003500/Cre07.g316100	2
CC	GO:0030015	CCR4-NOT core complex	2/830	10/5732	0.2	1.3812	0.496423	0.436542	1	0.976484	Cre17.g731050/Cre13.g580300	2
CC	GO:0032009	early phagosome	2/830	10/5732	0.2	1.3812	0.496423	0.436542	1	0.976484	Cre04.g220350/Cre09.g402500	2
CC	GO:0033263	CORVET complex	2/830	10/5732	0.2	1.3812	0.496423	0.436542	1	0.976484	Cre04.g224800/Cre03.g209281	2
CC	GO:0034704	calcium channel complex	2/830	10/5732	0.2	1.3812	0.496423	0.436542	1	0.976484	Cre13.g580650/Cre16.g667451	2
CC	GO:0035577	azurophil granule membrane	2/830	10/5732	0.2	1.3812	0.496423	0.436542	1	0.976484	Cre11.g478184/Cre12.g486209	2
BP	GO:0060562	epithelial tube morphogenesis	15/798	98/5553	0.153061	1.0651	0.266343	0.438816	1	1	Cre16.g690095/Cre12.g500150/Cre05.g244850/Cre06.g280050/Cre16.g682750/Cre02.g095067/Cre16.g692902/Cre03.g189400/Cre17.g734500/Cre12.g528950/Cre03.g174476/Cre17.g698400/Cre11.g468550/Cre03.g191950/Cre09.g393000	15
MF	GO:0008237	metallopeptidase activity	10/733	62/4947	0.16129	1.08854	0.292589	0.438964	0.99986	0.974246	Cre02.g095067/Cre16.g684000/Cre04.g213251/Cre04.g213250/Cre03.g144164/Cre17.g720050/Cre01.g020918/Cre12.g485800/Cre09.g393950/Cre13.g572900	10
BP	GO:0009743	response to carbohydrate	16/798	105/5553	0.152381	1.06037	0.255808	0.441513	1	1	Cre12.g539900/Cre04.g228350/Cre01.g029250/Cre03.g188400/Cre06.g311050/Cre01.g061077/Cre16.g662350/Cre12.g543303/Cre03.g207825/Cre16.g649600/Cre13.g562850/Cre07.g315200/Cre13.g582476/Cre11.g467552/Cre06.g310500/Cre13.g588150	16
CC	GO:0045495	pole plasm	5/830	30/5732	0.166667	1.151	0.341195	0.443189	1	0.976484	Cre07.g339250/Cre01.g028200/Cre10.g427700/Cre09.g403000/Cre03.g205300	5
BP	GO:0030707	follicle cell of egg chamber development	6/798	37/5553	0.162162	1.12843	0.321073	0.443725	1	1	Cre12.g486209/Cre02.g102500/Cre01.g037050/Cre11.g475050/Cre01.g048900/Cre13.g573000	6
BP	GO:0045454	cell redox homeostasis	6/798	37/5553	0.162162	1.12843	0.321073	0.443725	1	1	Cre02.g098850/Cre14.g624201/Cre01.g066552/Cre05.g241950/Cre17.g702150/Cre01.g052250	6
BP	GO:0048278	vesicle docking	6/798	37/5553	0.162162	1.12843	0.321073	0.443725	1	1	Cre04.g214750/Cre01.g010550/Cre06.g293100/Cre12.g551802/Cre03.g209281/Cre06.g278124	6
BP	GO:0071214	cellular response to abiotic stimulus	24/798	160/5553	0.15	1.0438	0.230271	0.443851	1	1	Cre08.g360550/Cre09.g387060/Cre09.g399912/Cre10.g426152/Cre03.g188400/Cre08.g360500/Cre01.g037050/Cre10.g427700/Cre02.g087600/Cre06.g275300/Cre10.g423700/Cre07.g325734/Cre13.g602700/Cre06.g276371/Cre05.g242400/Cre06.g278251/Cre06.g276250/Cre16.g671000/Cre14.g615950/Cre06.g278266/Cre06.g310500/Cre09.g394325/Cre08.g384650/Cre14.g626750	24
BP	GO:0104004	cellular response to environmental stimulus	24/798	160/5553	0.15	1.0438	0.230271	0.443851	1	1	Cre08.g360550/Cre09.g387060/Cre09.g399912/Cre10.g426152/Cre03.g188400/Cre08.g360500/Cre01.g037050/Cre10.g427700/Cre02.g087600/Cre06.g275300/Cre10.g423700/Cre07.g325734/Cre13.g602700/Cre06.g276371/Cre05.g242400/Cre06.g278251/Cre06.g276250/Cre16.g671000/Cre14.g615950/Cre06.g278266/Cre06.g310500/Cre09.g394325/Cre08.g384650/Cre14.g626750	24
CC	GO:0000329	fungal-type vacuole membrane	9/830	57/5732	0.157895	1.09042	0.282299	0.445488	1	0.976484	Cre08.g367150/Cre12.g519500/Cre09.g409750/Cre10.g461500/Cre03.g209281/Cre06.g278124/Cre17.g734500/Cre11.g468550/Cre06.g250250	9
MF	GO:0140098	catalytic activity, acting on RNA	50/733	329/4947	0.151976	1.02568	0.20105	0.44558	0.99986	0.974246	Cre03.g176900/Cre07.g347450/Cre07.g338500/Cre07.g346100/Cre04.g229350/Cre03.g191200/Cre06.g280050/Cre06.g290800/Cre06.g292450/Cre01.g028200/Cre10.g432650/Cre02.g146629/Cre05.g238900/Cre07.g350500/Cre17.g727700/Cre12.g486000/Cre13.g578451/Cre03.g189400/Cre13.g562000/Cre07.g314550/Cre16.g651750/Cre02.g079600/Cre07.g319750/Cre06.g284500/Cre01.g033832/Cre10.g427700/Cre05.g246250/Cre07.g349300/Cre12.g…	50
BP	GO:0060284	regulation of cell development	34/798	229/5553	0.148472	1.03316	0.209935	0.446525	1	1	Cre17.g715200/Cre16.g690095/Cre12.g545600/Cre17.g721850/Cre06.g311200/Cre02.g097850/Cre03.g185350/Cre07.g337300/Cre03.g202449/Cre01.g068742/Cre06.g281200/Cre16.g692902/Cre09.g399550/Cre06.g273700/Cre09.g394450/Cre01.g055200/Cre06.g278136/Cre06.g281563/Cre12.g556450/Cre11.g469450/Cre02.g076200/Cre01.g048900/Cre03.g148100/Cre13.g580900/Cre03.g191950/Cre13.g573000/Cre06.g255800/Cre03.g159900/Cre06.g…	34
MF	GO:0002039	p53 binding	2/733	10/4947	0.2	1.3498	0.461758	0.449079	0.99986	0.974246	Cre07.g348250/Cre13.g578050	2
MF	GO:0004623	phospholipase A2 activity	2/733	10/4947	0.2	1.3498	0.461758	0.449079	0.99986	0.974246	Cre10.g425200/Cre02.g095000	2
MF	GO:0005049	nuclear export signal receptor activity	2/733	10/4947	0.2	1.3498	0.461758	0.449079	0.99986	0.974246	Cre12.g496200/Cre09.g404350	2
MF	GO:0005388	P-type calcium transporter activity	2/733	10/4947	0.2	1.3498	0.461758	0.449079	0.99986	0.974246	Cre09.g410100/Cre01.g036350	2
MF	GO:0008013	beta-catenin binding	2/733	10/4947	0.2	1.3498	0.461758	0.449079	0.99986	0.974246	Cre10.g435400/Cre12.g551802	2
MF	GO:0008146	sulfotransferase activity	2/733	10/4947	0.2	1.3498	0.461758	0.449079	0.99986	0.974246	Cre11.g467691/Cre09.g393000	2
MF	GO:0032266	phosphatidylinositol-3-phosphate binding	2/733	10/4947	0.2	1.3498	0.461758	0.449079	0.99986	0.974246	Cre10.g462300/Cre16.g664450	2
MF	GO:0035613	RNA stem-loop binding	2/733	10/4947	0.2	1.3498	0.461758	0.449079	0.99986	0.974246	Cre10.g427700/Cre11.g467547	2
MF	GO:0043015	gamma-tubulin binding	2/733	10/4947	0.2	1.3498	0.461758	0.449079	0.99986	0.974246	Cre01.g019150/Cre13.g578050	2
BP	GO:0006664	glycolipid metabolic process	7/798	44/5553	0.159091	1.10706	0.29205	0.449409	1	1	Cre03.g201664/Cre01.g055424/Cre13.g585301/Cre12.g537641/Cre14.g616200/Cre12.g496650/Cre02.g103500	7
BP	GO:0045807	positive regulation of endocytosis	7/798	44/5553	0.159091	1.10706	0.29205	0.449409	1	1	Cre17.g721850/Cre03.g185350/Cre06.g256050/Cre01.g010550/Cre12.g500715/Cre16.g692902/Cre05.g234658	7
BP	GO:1903509	liposaccharide metabolic process	7/798	44/5553	0.159091	1.10706	0.29205	0.449409	1	1	Cre03.g201664/Cre01.g055424/Cre13.g585301/Cre12.g537641/Cre14.g616200/Cre12.g496650/Cre02.g103500	7
BP	GO:0002573	myeloid leukocyte differentiation	3/798	17/5553	0.176471	1.228	0.385661	0.45041	1	1	Cre17.g715200/Cre01.g037050/Cre16.g674750	3
BP	GO:0006020	inositol metabolic process	3/798	17/5553	0.176471	1.228	0.385661	0.45041	1	1	Cre04.g229000/Cre06.g278202/Cre13.g587350	3
BP	GO:0006361	transcription initiation at RNA polymerase I promoter	3/798	17/5553	0.176471	1.228	0.385661	0.45041	1	1	Cre02.g102800/Cre01.g018000/Cre02.g086750	3
BP	GO:0006363	termination of RNA polymerase I transcription	3/798	17/5553	0.176471	1.228	0.385661	0.45041	1	1	Cre02.g102800/Cre01.g018000/Cre02.g086750	3
BP	GO:0008655	pyrimidine-containing compound salvage	3/798	17/5553	0.176471	1.228	0.385661	0.45041	1	1	Cre01.g040050/Cre06.g255350/Cre13.g582201	3
BP	GO:0009086	methionine biosynthetic process	3/798	17/5553	0.176471	1.228	0.385661	0.45041	1	1	Cre10.g426152/Cre06.g250902/Cre16.g673550	3
BP	GO:0018200	peptidyl-glutamic acid modification	3/798	17/5553	0.176471	1.228	0.385661	0.45041	1	1	Cre13.g591600/Cre03.g144424/Cre03.g145447	3
BP	GO:0021510	spinal cord development	3/798	17/5553	0.176471	1.228	0.385661	0.45041	1	1	Cre12.g500150/Cre16.g692902/Cre06.g264500	3
BP	GO:0030497	fatty acid elongation	3/798	17/5553	0.176471	1.228	0.385661	0.45041	1	1	Cre03.g167850/Cre06.g286700/Cre17.g711150	3
BP	GO:0030902	hindbrain development	3/798	17/5553	0.176471	1.228	0.385661	0.45041	1	1	Cre12.g500150/Cre16.g692902/Cre10.g429800	3
BP	GO:0031016	pancreas development	3/798	17/5553	0.176471	1.228	0.385661	0.45041	1	1	Cre11.g467568/Cre12.g500150/Cre16.g683793	3
BP	GO:0031102	neuron projection regeneration	3/798	17/5553	0.176471	1.228	0.385661	0.45041	1	1	Cre16.g690095/Cre01.g029250/Cre06.g250902	3
BP	GO:0031103	axon regeneration	3/798	17/5553	0.176471	1.228	0.385661	0.45041	1	1	Cre16.g690095/Cre01.g029250/Cre06.g250902	3
BP	GO:0031440	regulation of mRNA 3'-end processing	3/798	17/5553	0.176471	1.228	0.385661	0.45041	1	1	Cre13.g573650/Cre01.g038650/Cre03.g204250	3
BP	GO:0033962	P-body assembly	3/798	17/5553	0.176471	1.228	0.385661	0.45041	1	1	Cre11.g467568/Cre07.g339250/Cre06.g280050	3
BP	GO:0036170	filamentous growth of a population of unicellular organisms in response to starvation	3/798	17/5553	0.176471	1.228	0.385661	0.45041	1	1	Cre17.g710100/Cre08.g358532/Cre16.g683793	3
BP	GO:0036171	filamentous growth of a population of unicellular organisms in response to chemical stimulus	3/798	17/5553	0.176471	1.228	0.385661	0.45041	1	1	Cre13.g564700/Cre12.g536650/Cre14.g610200	3
BP	GO:0044804	nucleophagy	3/798	17/5553	0.176471	1.228	0.385661	0.45041	1	1	Cre03.g165215/Cre03.g209281/Cre06.g278124	3
BP	GO:0046461	neutral lipid catabolic process	3/798	17/5553	0.176471	1.228	0.385661	0.45041	1	1	Cre09.g400219/Cre12.g489200/Cre03.g195200	3
BP	GO:0046464	acylglycerol catabolic process	3/798	17/5553	0.176471	1.228	0.385661	0.45041	1	1	Cre09.g400219/Cre12.g489200/Cre03.g195200	3
BP	GO:0048025	negative regulation of mRNA splicing, via spliceosome	3/798	17/5553	0.176471	1.228	0.385661	0.45041	1	1	Cre13.g573650/Cre01.g038650/Cre17.g712000	3
BP	GO:0070726	cell wall assembly	3/798	17/5553	0.176471	1.228	0.385661	0.45041	1	1	Cre08.g385400/Cre10.g421750/Cre03.g185350	3
BP	GO:0071368	cellular response to cytokinin stimulus	3/798	17/5553	0.176471	1.228	0.385661	0.45041	1	1	Cre03.g160600/Cre15.g636650/Cre12.g552851	3
BP	GO:0090069	regulation of ribosome biogenesis	3/798	17/5553	0.176471	1.228	0.385661	0.45041	1	1	Cre13.g580900/Cre03.g159900/Cre16.g683793	3
BP	GO:1900087	positive regulation of G1/S transition of mitotic cell cycle	3/798	17/5553	0.176471	1.228	0.385661	0.45041	1	1	Cre06.g280050/Cre10.g427700/Cre06.g292800	3
BP	GO:1900443	regulation of filamentous growth of a population of unicellular organisms in response to biotic stimulus	3/798	17/5553	0.176471	1.228	0.385661	0.45041	1	1	Cre13.g564700/Cre12.g536650/Cre14.g610200	3
MF	GO:0000400	four-way junction DNA binding	4/733	23/4947	0.173913	1.17374	0.348277	0.450522	0.99986	0.974246	Cre02.g102500/Cre10.g452550/Cre06.g276371/Cre06.g276250	4
CC	GO:0005770	late endosome	15/830	98/5732	0.153061	1.05704	0.234361	0.451217	1	0.976484	Cre06.g311200/Cre12.g486209/Cre14.g610450/Cre01.g010550/Cre06.g293100/Cre12.g483550/Cre10.g435400/Cre04.g217935/Cre16.g671450/Cre10.g462300/Cre03.g209281/Cre06.g278124/Cre10.g443150/Cre06.g273700/Cre02.g088500	15
MF	GO:0042803	protein homodimerization activity	33/733	216/4947	0.152778	1.03109	0.194874	0.453135	0.99986	0.974246	Cre10.g465550/Cre06.g268550/Cre13.g578750/Cre13.g580650/Cre12.g500150/Cre06.g268501/Cre01.g029250/Cre14.g633900/Cre13.g572750/Cre10.g421700/Cre06.g263300/Cre01.g019750/Cre02.g098800/Cre10.g423250/Cre10.g443150/Cre03.g189400/Cre04.g221200/Cre01.g050050/Cre16.g688050/Cre05.g233305/Cre11.g467547/Cre07.g334100/Cre02.g085450/Cre06.g251450/Cre06.g276371/Cre17.g743547/Cre08.g378200/Cre06.g276250/Cre06.g…	33
BP	GO:0008015	blood circulation	8/798	51/5553	0.156863	1.09155	0.269058	0.453961	1	1	Cre07.g354350/Cre05.g244850/Cre01.g029250/Cre13.g572750/Cre12.g547150/Cre14.g626400/Cre03.g204250/Cre09.g393000	8
BP	GO:0072001	renal system development	8/798	51/5553	0.156863	1.09155	0.269058	0.453961	1	1	Cre12.g500150/Cre16.g692902/Cre07.g315900/Cre17.g698400/Cre09.g389208/Cre16.g677000/Cre06.g278266/Cre10.g429800	8
BP	GO:0071478	cellular response to radiation	15/798	99/5553	0.151515	1.05434	0.223477	0.455409	1	1	Cre01.g037050/Cre02.g087600/Cre10.g423700/Cre07.g325734/Cre13.g602700/Cre06.g276371/Cre05.g242400/Cre06.g278251/Cre06.g276250/Cre16.g671000/Cre06.g278266/Cre06.g310500/Cre09.g394325/Cre08.g384650/Cre14.g626750	15
CC	GO:0008287	protein serine/threonine phosphatase complex	3/830	17/5732	0.176471	1.21871	0.37158	0.455662	1	0.976484	Cre13.g580650/Cre10.g463700/Cre12.g497101	3
CC	GO:0032279	asymmetric synapse	3/830	17/5732	0.176471	1.21871	0.37158	0.455662	1	0.976484	Cre11.g467568/Cre17.g721850/Cre06.g273700	3
CC	GO:0034518	RNA cap binding complex	3/830	17/5732	0.176471	1.21871	0.37158	0.455662	1	0.976484	Cre13.g573650/Cre07.g339250/Cre01.g038650	3
CC	GO:0070993	translation preinitiation complex	3/830	17/5732	0.176471	1.21871	0.37158	0.455662	1	0.976484	Cre06.g269450/Cre06.g308850/Cre09.g417200	3
CC	GO:0098984	neuron to neuron synapse	3/830	17/5732	0.176471	1.21871	0.37158	0.455662	1	0.976484	Cre11.g467568/Cre17.g721850/Cre06.g273700	3
CC	GO:1903293	phosphatase complex	3/830	17/5732	0.176471	1.21871	0.37158	0.455662	1	0.976484	Cre13.g580650/Cre10.g463700/Cre12.g497101	3
BP	GO:0098771	inorganic ion homeostasis	24/798	161/5553	0.149068	1.03731	0.196815	0.456912	1	1	Cre07.g354350/Cre11.g467568/Cre15.g639150/Cre06.g284150/Cre04.g220350/Cre03.g203600/Cre04.g229000/Cre12.g519500/Cre09.g409750/Cre10.g454550/Cre14.g610450/Cre09.g410100/Cre17.g739050/Cre09.g393150/Cre11.g467753/Cre14.g626400/Cre17.g734500/Cre09.g402500/Cre04.g222300/Cre17.g727650/Cre11.g468550/Cre08.g369150/Cre07.g315200/Cre06.g250250	24
BP	GO:0098869	cellular oxidant detoxification	9/798	58/5553	0.155172	1.07979	0.250224	0.457727	1	1	Cre01.g045700/Cre02.g098850/Cre14.g624201/Cre02.g087700/Cre01.g066552/Cre16.g647534/Cre10.g458450/Cre17.g702150/Cre01.g052250	9
CC	GO:0005761	mitochondrial ribosome	7/830	44/5732	0.159091	1.09869	0.270376	0.457744	1	0.976484	Cre12.g521250/Cre06.g278224/Cre03.g193550/Cre07.g337800/Cre01.g010100/Cre12.g558000/Cre01.g053600	7
MF	GO:0019887	protein kinase regulator activity	7/733	43/4947	0.162791	1.09867	0.271006	0.457887	0.99986	0.974246	Cre11.g467568/Cre03.g203600/Cre10.g457500/Cre12.g484350/Cre03.g174476/Cre10.g427700/Cre07.g321650	7
BP	GO:0006099	tricarboxylic acid cycle	4/798	24/5553	0.166667	1.15977	0.321322	0.459929	1	1	Cre07.g337700/Cre17.g696600/Cre04.g214500/Cre10.g423250	4
BP	GO:0006448	regulation of translational elongation	4/798	24/5553	0.166667	1.15977	0.321322	0.459929	1	1	Cre01.g033091/Cre08.g376150/Cre14.g615950/Cre16.g653850	4
BP	GO:0007315	pole plasm assembly	4/798	24/5553	0.166667	1.15977	0.321322	0.459929	1	1	Cre07.g339250/Cre01.g068742/Cre13.g587450/Cre03.g205300	4
BP	GO:0008334	histone mRNA metabolic process	4/798	24/5553	0.166667	1.15977	0.321322	0.459929	1	1	Cre13.g573650/Cre01.g038650/Cre06.g280050/Cre06.g284500	4
BP	GO:0009067	aspartate family amino acid biosynthetic process	4/798	24/5553	0.166667	1.15977	0.321322	0.459929	1	1	Cre10.g426152/Cre06.g250902/Cre05.g237400/Cre16.g673550	4
BP	GO:0009812	flavonoid metabolic process	4/798	24/5553	0.166667	1.15977	0.321322	0.459929	1	1	Cre03.g160600/Cre01.g039350/Cre06.g310500/Cre01.g053850	4
BP	GO:0009933	meristem structural organization	4/798	24/5553	0.166667	1.15977	0.321322	0.459929	1	1	Cre03.g160600/Cre12.g496200/Cre15.g636650/Cre02.g080650	4
BP	GO:0010332	response to gamma radiation	4/798	24/5553	0.166667	1.15977	0.321322	0.459929	1	1	Cre14.g619166/Cre01.g037050/Cre06.g276371/Cre06.g276250	4
BP	GO:0046620	regulation of organ growth	4/798	24/5553	0.166667	1.15977	0.321322	0.459929	1	1	Cre11.g467568/Cre06.g280050/Cre01.g039350/Cre09.g393000	4
BP	GO:0048167	regulation of synaptic plasticity	4/798	24/5553	0.166667	1.15977	0.321322	0.459929	1	1	Cre16.g690095/Cre12.g483550/Cre06.g273700/Cre03.g195200	4
BP	GO:0051924	regulation of calcium ion transport	4/798	24/5553	0.166667	1.15977	0.321322	0.459929	1	1	Cre08.g360550/Cre11.g467568/Cre09.g399912/Cre08.g360500	4
BP	GO:0060964	regulation of miRNA-mediated gene silencing	4/798	24/5553	0.166667	1.15977	0.321322	0.459929	1	1	Cre07.g339250/Cre10.g419750/Cre02.g102800/Cre06.g278247	4
BP	GO:0072596	establishment of protein localization to chloroplast	4/798	24/5553	0.166667	1.15977	0.321322	0.459929	1	1	Cre12.g510850/Cre13.g562850/Cre06.g252200/Cre06.g250100	4
BP	GO:0022412	cellular process involved in reproduction in multicellular organism	48/798	327/5553	0.146789	1.02145	0.163803	0.460378	1	1	Cre11.g467758/Cre07.g339250/Cre06.g311200/Cre17.g715950/Cre12.g526700/Cre16.g674852/Cre07.g316100/Cre12.g486209/Cre06.g263602/Cre02.g102500/Cre06.g256050/Cre06.g263600/Cre01.g019150/Cre02.g098800/Cre01.g068742/Cre06.g281200/Cre02.g095067/Cre13.g591600/Cre12.g489200/Cre01.g037050/Cre05.g241950/Cre12.g543303/Cre06.g255950/Cre12.g537641/Cre11.g475050/Cre12.g528950/Cre03.g174700/Cre10.g427700/Cre03.g…	48
MF	GO:0022853	active monoatomic ion transmembrane transporter activity	16/733	103/4947	0.15534	1.04838	0.206946	0.460831	0.99986	0.974246	Cre15.g639150/Cre04.g220350/Cre09.g394436/Cre12.g519500/Cre09.g409750/Cre09.g410100/Cre03.g206800/Cre04.g228650/Cre10.g461050/Cre17.g734500/Cre01.g036350/Cre07.g339554/Cre09.g402500/Cre13.g564900/Cre11.g468550/Cre06.g250250	16
MF	GO:0008236	serine-type peptidase activity	5/733	30/4947	0.166667	1.12483	0.285996	0.464343	0.99986	0.974246	Cre07.g328800/Cre01.g037000/Cre12.g541800/Cre12.g542100/Cre10.g444550	5
MF	GO:0017171	serine hydrolase activity	5/733	30/4947	0.166667	1.12483	0.285996	0.464343	0.99986	0.974246	Cre07.g328800/Cre01.g037000/Cre12.g541800/Cre12.g542100/Cre10.g444550	5
BP	GO:0000122	negative regulation of transcription by RNA polymerase II	20/798	134/5553	0.149254	1.0386	0.1853	0.464598	1	1	Cre01.g062537/Cre06.g258200/Cre01.g037050/Cre12.g543303/Cre03.g189400/Cre03.g174476/Cre17.g701500/Cre01.g041351/Cre02.g087600/Cre12.g556450/Cre07.g348250/Cre01.g018000/Cre13.g576350/Cre02.g090500/Cre06.g278251/Cre13.g571560/Cre16.g674750/Cre01.g003376/Cre06.g278266/Cre06.g310500	20
BP	GO:0040012	regulation of locomotion	21/798	141/5553	0.148936	1.03639	0.179314	0.466065	1	1	Cre11.g467568/Cre16.g690095/Cre12.g545600/Cre01.g029250/Cre07.g339250/Cre13.g572750/Cre12.g483550/Cre10.g435400/Cre02.g096200/Cre12.g489200/Cre06.g273700/Cre06.g287250/Cre08.g384355/Cre05.g234658/Cre03.g191950/Cre17.g711150/Cre13.g582476/Cre16.g674750/Cre06.g278266/Cre03.g195200/Cre13.g578050	21
BP	GO:0003018	vascular process in circulatory system	5/798	31/5553	0.16129	1.12236	0.279854	0.466128	1	1	Cre07.g354350/Cre03.g185350/Cre12.g547150/Cre09.g414000/Cre14.g626400	5
BP	GO:0005977	glycogen metabolic process	5/798	31/5553	0.16129	1.12236	0.279854	0.466128	1	1	Cre12.g552200/Cre17.g698850/Cre07.g336950/Cre03.g207713/Cre06.g278210	5
BP	GO:0006112	energy reserve metabolic process	5/798	31/5553	0.16129	1.12236	0.279854	0.466128	1	1	Cre12.g552200/Cre17.g698850/Cre07.g336950/Cre03.g207713/Cre06.g278210	5
BP	GO:0022407	regulation of cell-cell adhesion	5/798	31/5553	0.16129	1.12236	0.279854	0.466128	1	1	Cre11.g467568/Cre16.g690095/Cre16.g677000/Cre08.g384355/Cre01.g003376	5
BP	GO:0030518	nuclear receptor-mediated steroid hormone signaling pathway	5/798	31/5553	0.16129	1.12236	0.279854	0.466128	1	1	Cre10.g435400/Cre01.g037050/Cre10.g442400/Cre06.g278251/Cre16.g674750	5
BP	GO:0043279	response to alkaloid	5/798	31/5553	0.16129	1.12236	0.279854	0.466128	1	1	Cre07.g354350/Cre01.g029250/Cre01.g037050/Cre14.g626400/Cre07.g315900	5
BP	GO:0043433	negative regulation of DNA-binding transcription factor activity	5/798	31/5553	0.16129	1.12236	0.279854	0.466128	1	1	Cre10.g454025/Cre06.g275350/Cre12.g543303/Cre12.g514400/Cre16.g674750	5
BP	GO:0044036	cell wall macromolecule metabolic process	5/798	31/5553	0.16129	1.12236	0.279854	0.466128	1	1	Cre02.g116150/Cre03.g185350/Cre16.g672800/Cre12.g513400/Cre07.g314866	5
CC	GO:0043204	perikaryon	4/830	24/5732	0.166667	1.151	0.305014	0.466133	1	0.976484	Cre01.g032100/Cre11.g467568/Cre01.g029250/Cre10.g435400	4
CC	GO:0070062	extracellular exosome	4/830	24/5732	0.166667	1.151	0.305014	0.466133	1	0.976484	Cre12.g508500/Cre13.g572750/Cre12.g551802/Cre16.g677000	4
CC	GO:1903561	extracellular vesicle	4/830	24/5732	0.166667	1.151	0.305014	0.466133	1	0.976484	Cre12.g508500/Cre13.g572750/Cre12.g551802/Cre16.g677000	4
CC	GO:0000324	fungal-type vacuole	16/830	106/5732	0.150943	1.04242	0.181375	0.470505	1	0.976484	Cre08.g367150/Cre07.g328800/Cre12.g519500/Cre10.g452900/Cre09.g409750/Cre09.g410100/Cre10.g461500/Cre03.g145807/Cre03.g209281/Cre06.g278124/Cre17.g734500/Cre07.g315900/Cre09.g389208/Cre11.g468550/Cre06.g250250/Cre13.g572900	16
BP	GO:0006898	receptor-mediated endocytosis	6/798	38/5553	0.157895	1.09873	0.25017	0.470621	1	1	Cre12.g486209/Cre06.g256050/Cre16.g692902/Cre06.g273700/Cre16.g677000/Cre17.g733200	6
BP	GO:0016226	iron-sulfur cluster assembly	6/798	38/5553	0.157895	1.09873	0.25017	0.470621	1	1	Cre03.g199800/Cre09.g396600/Cre07.g349600/Cre17.g727650/Cre18.g748447/Cre06.g251450	6
BP	GO:0031163	metallo-sulfur cluster assembly	6/798	38/5553	0.157895	1.09873	0.25017	0.470621	1	1	Cre03.g199800/Cre09.g396600/Cre07.g349600/Cre17.g727650/Cre18.g748447/Cre06.g251450	6
MF	GO:0004300	enoyl-CoA hydratase activity	3/733	17/4947	0.176471	1.191	0.32897	0.471767	0.99986	0.974246	Cre03.g167850/Cre16.g695050/Cre06.g286700	3
MF	GO:0019825	oxygen binding	3/733	17/4947	0.176471	1.191	0.32897	0.471767	0.99986	0.974246	Cre07.g354350/Cre01.g029250/Cre14.g626400	3
BP	GO:0016477	cell migration	26/798	176/5553	0.147727	1.02798	0.154531	0.472223	1	1	Cre11.g467568/Cre17.g733950/Cre16.g690095/Cre12.g545600/Cre01.g029250/Cre06.g311200/Cre13.g572750/Cre12.g486209/Cre12.g483550/Cre10.g435400/Cre06.g281200/Cre12.g489200/Cre12.g537641/Cre11.g475050/Cre06.g273700/Cre12.g528950/Cre06.g287250/Cre03.g185100/Cre07.g334100/Cre01.g048900/Cre08.g384355/Cre05.g234658/Cre09.g393000/Cre06.g278266/Cre03.g195200/Cre13.g578050	26
CC	GO:0031985	Golgi cisterna	5/830	31/5732	0.16129	1.11387	0.261578	0.473156	1	0.976484	Cre02.g116150/Cre06.g293100/Cre06.g273700/Cre07.g334100/Cre09.g393000	5
BP	GO:0009735	response to cytokinin	16/798	107/5553	0.149533	1.04055	0.173478	0.473567	1	1	Cre03.g160600/Cre03.g207550/Cre02.g087700/Cre01.g061077/Cre07.g331550/Cre05.g241950/Cre17.g734500/Cre06.g273700/Cre15.g636650/Cre02.g085450/Cre17.g720050/Cre01.g017250/Cre12.g485800/Cre03.g207800/Cre12.g552851/Cre09.g393200	16
BP	GO:0002791	regulation of peptide secretion	7/798	45/5553	0.155556	1.08246	0.227501	0.4741	1	1	Cre02.g098800/Cre16.g692902/Cre01.g037050/Cre03.g204800/Cre16.g683950/Cre13.g582476/Cre16.g653850	7
BP	GO:0010027	thylakoid membrane organization	7/798	45/5553	0.155556	1.08246	0.227501	0.4741	1	1	Cre02.g095106/Cre13.g585301/Cre07.g339700/Cre17.g720050/Cre16.g662600/Cre13.g562850/Cre16.g673617	7
CC	GO:0010494	cytoplasmic stress granule	11/830	72/5732	0.152778	1.05509	0.193542	0.474345	1	0.976484	Cre11.g477850/Cre07.g339250/Cre06.g280050/Cre03.g189400/Cre06.g269450/Cre13.g587050/Cre06.g308850/Cre10.g427700/Cre11.g467547/Cre03.g159900/Cre14.g615950	11
BP	GO:0034249	negative regulation of amide metabolic process	8/798	52/5553	0.153846	1.07056	0.20941	0.476917	1	1	Cre12.g523000/Cre02.g097850/Cre06.g280050/Cre17.g746647/Cre06.g273700/Cre12.g528950/Cre10.g427700/Cre11.g467547	8
BP	GO:0044550	secondary metabolite biosynthetic process	8/798	52/5553	0.153846	1.07056	0.20941	0.476917	1	1	Cre03.g207550/Cre12.g500150/Cre03.g171050/Cre01.g029250/Cre07.g320850/Cre03.g209281/Cre14.g629050/Cre03.g207800	8
MF	GO:0045182	translation regulator activity	13/733	84/4947	0.154762	1.04448	0.171486	0.479245	0.99986	0.974246	Cre02.g145250/Cre17.g721850/Cre03.g207825/Cre12.g528950/Cre06.g269450/Cre13.g587050/Cre06.g308850/Cre10.g427700/Cre16.g688050/Cre16.g673550/Cre16.g673617/Cre10.g435500/Cre14.g615950	13
BP	GO:0009914	hormone transport	10/798	66/5553	0.151515	1.05434	0.181919	0.481289	1	1	Cre12.g549650/Cre09.g394436/Cre03.g204800/Cre15.g636650/Cre07.g334100/Cre09.g412300/Cre06.g310850/Cre07.g315200/Cre06.g278251/Cre13.g582476	10
BP	GO:0000012	single strand break repair	2/798	11/5553	0.181818	1.26521	0.360663	0.483625	1	1	Cre12.g542500/Cre01.g037050	2
BP	GO:0000019	regulation of mitotic recombination	2/798	11/5553	0.181818	1.26521	0.360663	0.483625	1	1	Cre06.g276371/Cre06.g276250	2
BP	GO:0000730	DNA recombinase assembly	2/798	11/5553	0.181818	1.26521	0.360663	0.483625	1	1	Cre02.g102500/Cre13.g578050	2
BP	GO:0001523	retinoid metabolic process	2/798	11/5553	0.181818	1.26521	0.360663	0.483625	1	1	Cre12.g500150/Cre11.g480650	2
BP	GO:0006525	arginine metabolic process	2/798	11/5553	0.181818	1.26521	0.360663	0.483625	1	1	Cre11.g474800/Cre12.g547150	2
BP	GO:0006687	glycosphingolipid metabolic process	2/798	11/5553	0.181818	1.26521	0.360663	0.483625	1	1	Cre12.g496650/Cre02.g103500	2
BP	GO:0006921	cellular component disassembly involved in execution phase of apoptosis	2/798	11/5553	0.181818	1.26521	0.360663	0.483625	1	1	Cre03.g174700/Cre09.g412300	2
BP	GO:0007304	chorion-containing eggshell formation	2/798	11/5553	0.181818	1.26521	0.360663	0.483625	1	1	Cre02.g102500/Cre13.g573000	2
BP	GO:0007306	egg chorion assembly	2/798	11/5553	0.181818	1.26521	0.360663	0.483625	1	1	Cre02.g102500/Cre13.g573000	2
BP	GO:0008587	imaginal disc-derived wing margin morphogenesis	2/798	11/5553	0.181818	1.26521	0.360663	0.483625	1	1	Cre12.g528950/Cre09.g393000	2
BP	GO:0008631	intrinsic apoptotic signaling pathway in response to oxidative stress	2/798	11/5553	0.181818	1.26521	0.360663	0.483625	1	1	Cre01.g037050/Cre16.g677000	2
BP	GO:0009593	detection of chemical stimulus	2/798	11/5553	0.181818	1.26521	0.360663	0.483625	1	1	Cre12.g500900/Cre06.g275300	2
BP	GO:0009825	multidimensional cell growth	2/798	11/5553	0.181818	1.26521	0.360663	0.483625	1	1	Cre10.g451850/Cre12.g500500	2
BP	GO:0010032	meiotic chromosome condensation	2/798	11/5553	0.181818	1.26521	0.360663	0.483625	1	1	Cre12.g542500/Cre17.g704450	2
BP	GO:0010075	regulation of meristem growth	2/798	11/5553	0.181818	1.26521	0.360663	0.483625	1	1	Cre03.g160600/Cre02.g080650	2
BP	GO:0010167	response to nitrate	2/798	11/5553	0.181818	1.26521	0.360663	0.483625	1	1	Cre06.g277450/Cre09.g410750	2
BP	GO:0010197	polar nucleus fusion	2/798	11/5553	0.181818	1.26521	0.360663	0.483625	1	1	Cre03.g166050/Cre06.g293950	2
BP	GO:0010232	vascular transport	2/798	11/5553	0.181818	1.26521	0.360663	0.483625	1	1	Cre03.g185350/Cre09.g414000	2
BP	GO:0010233	phloem transport	2/798	11/5553	0.181818	1.26521	0.360663	0.483625	1	1	Cre03.g185350/Cre09.g414000	2
BP	GO:0010888	negative regulation of lipid storage	2/798	11/5553	0.181818	1.26521	0.360663	0.483625	1	1	Cre09.g400219/Cre08.g384355	2
BP	GO:0015985	energy coupled proton transport, down electrochemical gradient	2/798	11/5553	0.181818	1.26521	0.360663	0.483625	1	1	Cre04.g220350/Cre09.g402500	2
BP	GO:0015986	proton motive force-driven ATP synthesis	2/798	11/5553	0.181818	1.26521	0.360663	0.483625	1	1	Cre04.g220350/Cre09.g402500	2
BP	GO:0019856	pyrimidine nucleobase biosynthetic process	2/798	11/5553	0.181818	1.26521	0.360663	0.483625	1	1	Cre06.g287750/Cre13.g578750	2
BP	GO:0030042	actin filament depolymerization	2/798	11/5553	0.181818	1.26521	0.360663	0.483625	1	1	Cre01.g000600/Cre11.g475050	2
BP	GO:0030262	apoptotic nuclear changes	2/798	11/5553	0.181818	1.26521	0.360663	0.483625	1	1	Cre03.g174700/Cre09.g412300	2
BP	GO:0030431	sleep	2/798	11/5553	0.181818	1.26521	0.360663	0.483625	1	1	Cre01.g029250/Cre06.g278251	2
BP	GO:0032526	response to retinoic acid	2/798	11/5553	0.181818	1.26521	0.360663	0.483625	1	1	Cre12.g500150/Cre09.g411450	2
BP	GO:0032780	negative regulation of ATP-dependent activity	2/798	11/5553	0.181818	1.26521	0.360663	0.483625	1	1	Cre09.g412300/Cre07.g347800	2
BP	GO:0033209	tumor necrosis factor-mediated signaling pathway	2/798	11/5553	0.181818	1.26521	0.360663	0.483625	1	1	Cre10.g443150/Cre13.g578050	2
BP	GO:0043101	purine-containing compound salvage	2/798	11/5553	0.181818	1.26521	0.360663	0.483625	1	1	Cre01.g012600/Cre05.g246377	2
BP	GO:0044011	single-species biofilm formation on inanimate substrate	2/798	11/5553	0.181818	1.26521	0.360663	0.483625	1	1	Cre10.g435550/Cre08.g358532	2
BP	GO:0045737	positive regulation of cyclin-dependent protein serine/threonine kinase activity	2/798	11/5553	0.181818	1.26521	0.360663	0.483625	1	1	Cre03.g174476/Cre07.g321650	2
BP	GO:0046580	negative regulation of Ras protein signal transduction	2/798	11/5553	0.181818	1.26521	0.360663	0.483625	1	1	Cre03.g202449/Cre13.g573000	2
BP	GO:0046631	alpha-beta T cell activation	2/798	11/5553	0.181818	1.26521	0.360663	0.483625	1	1	Cre16.g677000/Cre01.g003376	2
BP	GO:0048806	genitalia development	2/798	11/5553	0.181818	1.26521	0.360663	0.483625	1	1	Cre13.g580450/Cre06.g278266	2
BP	GO:0050806	positive regulation of synaptic transmission	2/798	11/5553	0.181818	1.26521	0.360663	0.483625	1	1	Cre16.g690095/Cre12.g483550	2
BP	GO:0051058	negative regulation of small GTPase mediated signal transduction	2/798	11/5553	0.181818	1.26521	0.360663	0.483625	1	1	Cre03.g202449/Cre13.g573000	2
BP	GO:0051354	negative regulation of oxidoreductase activity	2/798	11/5553	0.181818	1.26521	0.360663	0.483625	1	1	Cre13.g572750/Cre10.g435400	2
BP	GO:0061064	negative regulation of nematode larval development	2/798	11/5553	0.181818	1.26521	0.360663	0.483625	1	1	Cre12.g545600/Cre13.g573000	2
BP	GO:0061515	myeloid cell development	2/798	11/5553	0.181818	1.26521	0.360663	0.483625	1	1	Cre06.g284150/Cre03.g144867	2
BP	GO:0070525	tRNA threonylcarbamoyladenosine metabolic process	2/798	11/5553	0.181818	1.26521	0.360663	0.483625	1	1	Cre06.g292450/Cre05.g234657	2
BP	GO:0071467	cellular response to pH	2/798	11/5553	0.181818	1.26521	0.360663	0.483625	1	1	Cre06.g275300/Cre14.g615950	2
BP	GO:0090070	positive regulation of ribosome biogenesis	2/798	11/5553	0.181818	1.26521	0.360663	0.483625	1	1	Cre13.g580900/Cre03.g159900	2
BP	GO:0090207	regulation of triglyceride metabolic process	2/798	11/5553	0.181818	1.26521	0.360663	0.483625	1	1	Cre09.g400219/Cre03.g174476	2
BP	GO:0090306	meiotic spindle assembly	2/798	11/5553	0.181818	1.26521	0.360663	0.483625	1	1	Cre01.g019150/Cre06.g281200	2
BP	GO:0090735	DNA repair complex assembly	2/798	11/5553	0.181818	1.26521	0.360663	0.483625	1	1	Cre02.g102500/Cre13.g578050	2
BP	GO:1903018	regulation of glycoprotein metabolic process	2/798	11/5553	0.181818	1.26521	0.360663	0.483625	1	1	Cre13.g587000/Cre03.g191950	2
BP	GO:1904396	regulation of neuromuscular junction development	2/798	11/5553	0.181818	1.26521	0.360663	0.483625	1	1	Cre11.g467568/Cre06.g311200	2
CC	GO:0045177	apical part of cell	8/830	52/5732	0.153846	1.06247	0.18618	0.485987	1	0.976484	Cre06.g284150/Cre12.g483550/Cre06.g281200/Cre17.g734500/Cre01.g063267/Cre03.g204250/Cre09.g406250/Cre06.g250250	8
CC	GO:0098807	chloroplast thylakoid membrane protein complex	2/830	11/5732	0.181818	1.25564	0.349187	0.487899	1	0.976484	Cre12.g515950/Cre07.g349700	2
BP	GO:0007610	behavior	31/798	212/5553	0.146226	1.01754	0.106656	0.488496	1	1	Cre07.g354350/Cre11.g467568/Cre16.g690095/Cre12.g545600/Cre12.g500150/Cre01.g029250/Cre06.g311200/Cre14.g630376/Cre13.g572750/Cre10.g421700/Cre12.g486209/Cre06.g256050/Cre02.g143500/Cre12.g483550/Cre16.g692902/Cre01.g037050/Cre14.g617650/Cre14.g626400/Cre05.g241950/Cre06.g273700/Cre07.g315900/Cre03.g204250/Cre02.g076200/Cre17.g698400/Cre12.g509550/Cre12.g559400/Cre01.g048900/Cre07.g352450/Cre12.g…	31
BP	GO:0006643	membrane lipid metabolic process	16/798	108/5553	0.148148	1.03091	0.132884	0.489512	1	1	Cre03.g167850/Cre01.g029250/Cre03.g201664/Cre10.g452900/Cre06.g286700/Cre09.g393691/Cre01.g055424/Cre06.g285700/Cre03.g145807/Cre02.g106400/Cre13.g585301/Cre12.g537641/Cre14.g616200/Cre08.g369150/Cre12.g496650/Cre02.g103500	16
BP	GO:0001516	prostaglandin biosynthetic process	3/798	18/5553	0.166667	1.15977	0.278122	0.48986	1	1	Cre07.g354350/Cre10.g425200/Cre14.g626400	3
BP	GO:0002168	instar larval development	3/798	18/5553	0.166667	1.15977	0.278122	0.48986	1	1	Cre10.g427700/Cre09.g412300/Cre03.g205300	3
BP	GO:0006734	NADH metabolic process	3/798	18/5553	0.166667	1.15977	0.278122	0.48986	1	1	Cre12.g485150/Cre10.g423250/Cre08.g378200	3
BP	GO:0006739	NADP metabolic process	3/798	18/5553	0.166667	1.15977	0.278122	0.48986	1	1	Cre17.g725550/Cre04.g214500/Cre08.g378200	3
BP	GO:0007617	mating behavior	3/798	18/5553	0.166667	1.15977	0.278122	0.48986	1	1	Cre01.g029250/Cre06.g311200/Cre10.g421700	3
BP	GO:0007618	mating	3/798	18/5553	0.166667	1.15977	0.278122	0.48986	1	1	Cre01.g029250/Cre06.g311200/Cre10.g421700	3
BP	GO:0016106	sesquiterpenoid biosynthetic process	3/798	18/5553	0.166667	1.15977	0.278122	0.48986	1	1	Cre12.g549650/Cre16.g657750/Cre16.g657800	3
BP	GO:0042304	regulation of fatty acid biosynthetic process	3/798	18/5553	0.166667	1.15977	0.278122	0.48986	1	1	Cre06.g311050/Cre16.g667451/Cre10.g448051	3
BP	GO:0042398	modified amino acid biosynthetic process	3/798	18/5553	0.166667	1.15977	0.278122	0.48986	1	1	Cre12.g539900/Cre01.g050050/Cre03.g181400	3
BP	GO:0045619	regulation of lymphocyte differentiation	3/798	18/5553	0.166667	1.15977	0.278122	0.48986	1	1	Cre02.g097850/Cre11.g469450/Cre01.g003376	3
BP	GO:0046457	prostanoid biosynthetic process	3/798	18/5553	0.166667	1.15977	0.278122	0.48986	1	1	Cre07.g354350/Cre10.g425200/Cre14.g626400	3
BP	GO:0046519	sphingoid metabolic process	3/798	18/5553	0.166667	1.15977	0.278122	0.48986	1	1	Cre10.g452900/Cre03.g145807/Cre02.g103500	3
BP	GO:0048574	long-day photoperiodism, flowering	3/798	18/5553	0.166667	1.15977	0.278122	0.48986	1	1	Cre06.g275350/Cre12.g514400/Cre12.g556400	3
BP	GO:0099024	plasma membrane invagination	3/798	18/5553	0.166667	1.15977	0.278122	0.48986	1	1	Cre04.g220350/Cre11.g475050/Cre09.g402500	3
BP	GO:1900241	positive regulation of phenotypic switching	3/798	18/5553	0.166667	1.15977	0.278122	0.48986	1	1	Cre13.g564700/Cre12.g536650/Cre14.g610200	3
BP	GO:1901888	regulation of cell junction assembly	3/798	18/5553	0.166667	1.15977	0.278122	0.48986	1	1	Cre11.g467568/Cre17.g721850/Cre06.g311200	3
BP	GO:1902930	regulation of alcohol biosynthetic process	3/798	18/5553	0.166667	1.15977	0.278122	0.48986	1	1	Cre02.g076800/Cre01.g039350/Cre12.g556400	3
BP	GO:1905477	positive regulation of protein localization to membrane	3/798	18/5553	0.166667	1.15977	0.278122	0.48986	1	1	Cre11.g467568/Cre05.g244850/Cre13.g573000	3
BP	GO:0042330	taxis	19/798	129/5553	0.147287	1.02492	0.117295	0.492297	1	1	Cre11.g467568/Cre16.g690095/Cre12.g545600/Cre03.g144011/Cre01.g029250/Cre10.g421700/Cre02.g143500/Cre12.g483550/Cre14.g617650/Cre11.g475050/Cre12.g500900/Cre17.g698400/Cre12.g509550/Cre07.g334100/Cre12.g559400/Cre03.g191950/Cre06.g278251/Cre12.g556400/Cre16.g674750	19
MF	GO:0030695	GTPase regulator activity	12/733	78/4947	0.153846	1.0383	0.142202	0.492605	0.99986	0.974246	Cre12.g500150/Cre01.g003500/Cre05.g244850/Cre07.g316100/Cre10.g461500/Cre03.g202449/Cre12.g541350/Cre06.g278124/Cre03.g207825/Cre03.g204800/Cre09.g394450/Cre07.g334100	12
BP	GO:0001947	heart looping	4/798	25/5553	0.16	1.11338	0.232748	0.493211	1	1	Cre12.g500150/Cre05.g244850/Cre16.g692902/Cre17.g698400	4
BP	GO:0003143	embryonic heart tube morphogenesis	4/798	25/5553	0.16	1.11338	0.232748	0.493211	1	1	Cre12.g500150/Cre05.g244850/Cre16.g692902/Cre17.g698400	4
BP	GO:0030336	negative regulation of cell migration	4/798	25/5553	0.16	1.11338	0.232748	0.493211	1	1	Cre16.g690095/Cre12.g489200/Cre08.g384355/Cre03.g195200	4
BP	GO:0050863	regulation of T cell activation	4/798	25/5553	0.16	1.11338	0.232748	0.493211	1	1	Cre11.g467568/Cre11.g469450/Cre16.g677000/Cre01.g003376	4
BP	GO:0051224	negative regulation of protein transport	4/798	25/5553	0.16	1.11338	0.232748	0.493211	1	1	Cre09.g394732/Cre02.g098800/Cre01.g037050/Cre16.g653850	4
BP	GO:0072598	protein localization to chloroplast	4/798	25/5553	0.16	1.11338	0.232748	0.493211	1	1	Cre12.g510850/Cre13.g562850/Cre06.g252200/Cre06.g250100	4
BP	GO:1900407	regulation of cellular response to oxidative stress	4/798	25/5553	0.16	1.11338	0.232748	0.493211	1	1	Cre01.g056331/Cre10.g435400/Cre01.g037050/Cre16.g677000	4
BP	GO:2000104	negative regulation of DNA-templated DNA replication	4/798	25/5553	0.16	1.11338	0.232748	0.493211	1	1	Cre07.g315400/Cre06.g276371/Cre06.g276250/Cre12.g500500	4
CC	GO:0000791	euchromatin	3/830	18/5732	0.166667	1.151	0.264011	0.495252	1	0.976484	Cre01.g062537/Cre01.g037050/Cre12.g543303	3
CC	GO:0005826	actomyosin contractile ring	3/830	18/5732	0.166667	1.151	0.264011	0.495252	1	0.976484	Cre03.g185350/Cre07.g337300/Cre03.g144867	3
BP	GO:0000160	phosphorelay signal transduction system	5/798	32/5553	0.15625	1.08729	0.20285	0.495458	1	1	Cre17.g746047/Cre03.g160600/Cre03.g188400/Cre02.g079750/Cre07.g315200	5
BP	GO:0009272	fungal-type cell wall biogenesis	5/798	32/5553	0.15625	1.08729	0.20285	0.495458	1	1	Cre08.g385400/Cre10.g452900/Cre03.g185350/Cre03.g145807/Cre16.g672800	5
BP	GO:0016331	morphogenesis of embryonic epithelium	5/798	32/5553	0.15625	1.08729	0.20285	0.495458	1	1	Cre12.g500150/Cre06.g280050/Cre17.g698400/Cre05.g234658/Cre03.g191950	5
BP	GO:0036180	filamentous growth of a population of unicellular organisms in response to biotic stimulus	5/798	32/5553	0.15625	1.08729	0.20285	0.495458	1	1	Cre13.g564700/Cre12.g536650/Cre14.g610200/Cre17.g710100/Cre08.g358532	5
CC	GO:0019898	extrinsic component of membrane	12/830	80/5732	0.15	1.0359	0.133061	0.495855	1	0.976484	Cre10.g436900/Cre04.g225350/Cre03.g151250/Cre07.g337300/Cre06.g258200/Cre10.g462300/Cre10.g458450/Cre03.g204800/Cre07.g334100/Cre09.g412300/Cre10.g429800/Cre02.g088500	12
BP	GO:0003007	heart morphogenesis	6/798	39/5553	0.153846	1.07056	0.18114	0.497145	1	1	Cre12.g500150/Cre05.g244850/Cre01.g029250/Cre16.g692902/Cre17.g698400/Cre06.g278266	6
BP	GO:0007411	axon guidance	6/798	39/5553	0.153846	1.07056	0.18114	0.497145	1	1	Cre16.g690095/Cre12.g545600/Cre10.g421700/Cre11.g475050/Cre03.g191950/Cre12.g556400	6
BP	GO:0035114	imaginal disc-derived appendage morphogenesis	6/798	39/5553	0.153846	1.07056	0.18114	0.497145	1	1	Cre06.g280050/Cre16.g682750/Cre02.g095067/Cre12.g528950/Cre03.g174476/Cre09.g393000	6
BP	GO:0071669	plant-type cell wall organization or biogenesis	6/798	39/5553	0.153846	1.07056	0.18114	0.497145	1	1	Cre10.g451850/Cre10.g421750/Cre16.g662350/Cre14.g618150/Cre13.g565800/Cre17.g734500	6
BP	GO:2001242	regulation of intrinsic apoptotic signaling pathway	6/798	39/5553	0.153846	1.07056	0.18114	0.497145	1	1	Cre02.g098800/Cre01.g037050/Cre05.g241950/Cre10.g427700/Cre16.g677000/Cre13.g576350	6
CC	GO:0005743	mitochondrial inner membrane	33/830	225/5732	0.146667	1.01288	0.0811216	0.497736	1	0.976484	Cre09.g395950/Cre10.g436900/Cre15.g639150/Cre12.g505900/Cre06.g311050/Cre03.g169550/Cre16.g650200/Cre16.g683259/Cre10.g458450/Cre10.g434250/Cre17.g747797/Cre02.g092050/Cre01.g069107/Cre10.g424450/Cre17.g727650/Cre03.g193550/Cre09.g389208/Cre09.g412300/Cre16.g690050/Cre01.g010100/Cre01.g021050/Cre06.g307300/Cre09.g404450/Cre03.g194300/Cre12.g558000/Cre16.g673617/Cre12.g525700/Cre01.g052050/Cre04.g…	33
BP	GO:1901701	cellular response to oxygen-containing compound	49/798	338/5553	0.14497	1.0088	0.0683692	0.497959	1	1	Cre01.g045700/Cre02.g098850/Cre11.g467568/Cre12.g500150/Cre09.g387060/Cre10.g426152/Cre04.g229350/Cre01.g029250/Cre17.g721850/Cre03.g188400/Cre13.g585400/Cre13.g572750/Cre03.g151250/Cre16.g662350/Cre12.g483550/Cre10.g435400/Cre17.g723650/Cre10.g432650/Cre01.g037050/Cre06.g250902/Cre17.g734500/Cre07.g315400/Cre16.g684250/Cre10.g427700/Cre09.g417200/Cre12.g500900/Cre09.g394450/Cre01.g063267/Cre03.g…	49
BP	GO:0098657	import into cell	28/798	192/5553	0.145833	1.0148	0.0855101	0.498364	1	1	Cre02.g098850/Cre11.g467568/Cre04.g220350/Cre12.g557252/Cre03.g144011/Cre17.g721850/Cre06.g311200/Cre03.g185350/Cre12.g486209/Cre06.g256050/Cre01.g010550/Cre06.g293100/Cre12.g500715/Cre10.g462300/Cre16.g692902/Cre03.g209281/Cre11.g475050/Cre06.g273700/Cre09.g402500/Cre11.g467547/Cre07.g334100/Cre16.g664450/Cre16.g677000/Cre05.g234658/Cre01.g000150/Cre07.g355150/Cre09.g393000/Cre17.g733200	28
BP	GO:0002066	columnar/cuboidal epithelial cell development	7/798	46/5553	0.152174	1.05892	0.164387	0.498498	1	1	Cre11.g467568/Cre12.g486209/Cre02.g102500/Cre01.g037050/Cre11.g475050/Cre01.g048900/Cre13.g573000	7
BP	GO:0009668	plastid membrane organization	7/798	46/5553	0.152174	1.05892	0.164387	0.498498	1	1	Cre02.g095106/Cre13.g585301/Cre07.g339700/Cre17.g720050/Cre16.g662600/Cre13.g562850/Cre16.g673617	7
CC	GO:0043230	extracellular organelle	4/830	25/5732	0.16	1.10496	0.216408	0.499529	1	0.976484	Cre12.g508500/Cre13.g572750/Cre12.g551802/Cre16.g677000	4
CC	GO:0065010	extracellular membrane-bounded organelle	4/830	25/5732	0.16	1.10496	0.216408	0.499529	1	0.976484	Cre12.g508500/Cre13.g572750/Cre12.g551802/Cre16.g677000	4
BP	GO:0009952	anterior/posterior pattern specification	8/798	53/5553	0.150943	1.05036	0.150907	0.499634	1	1	Cre12.g500150/Cre07.g339250/Cre02.g102500/Cre01.g019150/Cre01.g068742/Cre12.g543303/Cre13.g587450/Cre03.g205300	8
BP	GO:0010821	regulation of mitochondrion organization	8/798	53/5553	0.150943	1.05036	0.150907	0.499634	1	1	Cre10.g435400/Cre05.g241950/Cre07.g342650/Cre17.g746297/Cre07.g343250/Cre09.g412300/Cre07.g316150/Cre13.g573000	8
BP	GO:0048707	instar larval or pupal morphogenesis	8/798	53/5553	0.150943	1.05036	0.150907	0.499634	1	1	Cre06.g280050/Cre16.g682750/Cre02.g095067/Cre10.g423250/Cre12.g528950/Cre03.g174476/Cre10.g427700/Cre09.g393000	8
BP	GO:0007264	small GTPase-mediated signal transduction	9/798	60/5553	0.15	1.0438	0.139722	0.500617	1	1	Cre05.g244850/Cre10.g461500/Cre03.g202449/Cre02.g087600/Cre09.g394450/Cre07.g334100/Cre13.g580900/Cre13.g573000/Cre16.g674750	9
BP	GO:0009142	nucleoside triphosphate biosynthetic process	9/798	60/5553	0.15	1.0438	0.139722	0.500617	1	1	Cre12.g485150/Cre04.g220350/Cre03.g190750/Cre06.g262900/Cre01.g037050/Cre07.g325734/Cre09.g402500/Cre11.g468550/Cre12.g509400	9
MF	GO:0000150	DNA strand exchange activity	2/733	11/4947	0.181818	1.22709	0.314436	0.500985	0.99986	0.974246	Cre02.g102500/Cre13.g578050	2
MF	GO:0004767	sphingomyelin phosphodiesterase activity	2/733	11/4947	0.181818	1.22709	0.314436	0.500985	0.99986	0.974246	Cre10.g452900/Cre03.g145807	2
MF	GO:0005381	iron ion transmembrane transporter activity	2/733	11/4947	0.181818	1.22709	0.314436	0.500985	0.99986	0.974246	Cre07.g355150/Cre07.g315200	2
MF	GO:0008297	single-stranded DNA exodeoxyribonuclease activity	2/733	11/4947	0.181818	1.22709	0.314436	0.500985	0.99986	0.974246	Cre06.g276371/Cre06.g276250	2
MF	GO:0016878	acid-thiol ligase activity	2/733	11/4947	0.181818	1.22709	0.314436	0.500985	0.99986	0.974246	Cre12.g500715/Cre13.g586000	2
MF	GO:0016886	ligase activity, forming phosphoric ester bonds	2/733	11/4947	0.181818	1.22709	0.314436	0.500985	0.99986	0.974246	Cre10.g433550/Cre01.g037050	2
MF	GO:0043024	ribosomal small subunit binding	2/733	11/4947	0.181818	1.22709	0.314436	0.500985	0.99986	0.974246	Cre10.g427700/Cre03.g149500	2
MF	GO:0048027	mRNA 5'-UTR binding	2/733	11/4947	0.181818	1.22709	0.314436	0.500985	0.99986	0.974246	Cre07.g314100/Cre10.g427700	2
MF	GO:0052712	inositol phosphosphingolipid phospholipase activity	2/733	11/4947	0.181818	1.22709	0.314436	0.500985	0.99986	0.974246	Cre10.g452900/Cre03.g145807	2
MF	GO:0052713	inositol phosphorylceramide phospholipase activity	2/733	11/4947	0.181818	1.22709	0.314436	0.500985	0.99986	0.974246	Cre10.g452900/Cre03.g145807	2
MF	GO:0052714	mannosyl-inositol phosphorylceramide phospholipase activity	2/733	11/4947	0.181818	1.22709	0.314436	0.500985	0.99986	0.974246	Cre10.g452900/Cre03.g145807	2
MF	GO:0070569	uridylyltransferase activity	2/733	11/4947	0.181818	1.22709	0.314436	0.500985	0.99986	0.974246	Cre06.g278247/Cre03.g191950	2
MF	GO:0070739	protein-glutamic acid ligase activity	2/733	11/4947	0.181818	1.22709	0.314436	0.500985	0.99986	0.974246	Cre13.g591600/Cre03.g144424	2
MF	GO:0070740	tubulin-glutamic acid ligase activity	2/733	11/4947	0.181818	1.22709	0.314436	0.500985	0.99986	0.974246	Cre13.g591600/Cre03.g144424	2
BP	GO:0006623	protein targeting to vacuole	10/798	67/5553	0.149254	1.0386	0.130224	0.501486	1	1	Cre01.g003500/Cre03.g165215/Cre04.g224800/Cre12.g486209/Cre01.g010550/Cre03.g209281/Cre06.g273700/Cre06.g287250/Cre16.g664450/Cre02.g088500	10
MF	GO:0003714	transcription corepressor activity	6/733	38/4947	0.157895	1.06563	0.169362	0.50219	0.99986	0.974246	Cre10.g454025/Cre12.g553750/Cre17.g701500/Cre13.g576350/Cre02.g093401/Cre09.g393200	6
BP	GO:0072666	establishment of protein localization to vacuole	11/798	74/5553	0.148649	1.03439	0.122009	0.502269	1	1	Cre01.g003500/Cre03.g165215/Cre04.g224800/Cre12.g486209/Cre01.g010550/Cre10.g435400/Cre03.g209281/Cre06.g273700/Cre06.g287250/Cre16.g664450/Cre02.g088500	11
MF	GO:0042802	identical protein binding	70/733	470/4947	0.148936	1.00517	0.0491027	0.502449	0.99986	0.974246	Cre10.g465550/Cre06.g268550/Cre13.g578750/Cre11.g474800/Cre13.g580650/Cre16.g690095/Cre12.g500150/Cre06.g268501/Cre02.g091200/Cre13.g579566/Cre06.g284150/Cre12.g542500/Cre01.g049400/Cre03.g182800/Cre13.g579582/Cre13.g573650/Cre13.g579598/Cre01.g029250/Cre07.g339250/Cre14.g633900/Cre12.g508500/Cre10.g454025/Cre13.g572750/Cre10.g421700/Cre01.g038650/Cre12.g486209/Cre16.g667451/Cre06.g263300/Cre01.g…	70
BP	GO:0051053	negative regulation of DNA metabolic process	13/798	88/5553	0.147727	1.02798	0.108386	0.503642	1	1	Cre12.g542500/Cre12.g521300/Cre06.g280050/Cre01.g063632/Cre01.g037050/Cre07.g315400/Cre08.g384355/Cre09.g412300/Cre06.g276371/Cre06.g276250/Cre12.g500500/Cre01.g003376/Cre06.g310500	13
BP	GO:0006935	chemotaxis	17/798	116/5553	0.146552	1.0198	0.088288	0.505881	1	1	Cre11.g467568/Cre16.g690095/Cre12.g545600/Cre03.g144011/Cre10.g421700/Cre02.g143500/Cre12.g483550/Cre14.g617650/Cre11.g475050/Cre12.g500900/Cre17.g698400/Cre12.g509550/Cre07.g334100/Cre12.g559400/Cre03.g191950/Cre12.g556400/Cre16.g674750	17
MF	GO:0004536	DNA nuclease activity	7/733	45/4947	0.155556	1.04984	0.140067	0.508412	0.99986	0.974246	Cre14.g619800/Cre07.g346100/Cre02.g102500/Cre03.g174700/Cre01.g055400/Cre06.g276371/Cre06.g276250	7
CC	GO:0032153	cell division site	8/830	53/5732	0.150943	1.04242	0.127652	0.508773	1	0.976484	Cre07.g316100/Cre03.g185350/Cre10.g461500/Cre07.g337300/Cre01.g019150/Cre12.g551802/Cre03.g144867/Cre12.g513400	8
BP	GO:0051094	positive regulation of developmental process	31/798	214/5553	0.14486	1.00803	0.0490624	0.51134	1	1	Cre11.g467568/Cre01.g029250/Cre17.g721850/Cre06.g311050/Cre06.g280050/Cre12.g547150/Cre07.g337300/Cre03.g202449/Cre06.g281200/Cre16.g692902/Cre01.g037050/Cre09.g399550/Cre17.g701500/Cre09.g394450/Cre01.g055200/Cre01.g039350/Cre16.g677000/Cre03.g148100/Cre13.g580900/Cre03.g191950/Cre13.g573000/Cre12.g556400/Cre03.g159900/Cre02.g093401/Cre03.g149500/Cre16.g674750/Cre01.g003376/Cre06.g278266/Cre09.g…	31
MF	GO:0016881	acid-amino acid ligase activity	3/733	18/4947	0.166667	1.12483	0.221261	0.511756	0.99986	0.974246	Cre13.g591600/Cre03.g144424/Cre03.g145447	3
MF	GO:0016891	RNA endonuclease activity, producing 5'-phosphomonoesters	3/733	18/4947	0.166667	1.12483	0.221261	0.511756	0.99986	0.974246	Cre07.g346100/Cre13.g562000/Cre13.g563850	3
CC	GO:0030135	coated vesicle	12/830	81/5732	0.148148	1.02311	0.0862056	0.514275	1	0.976484	Cre04.g220350/Cre01.g010550/Cre06.g293100/Cre04.g217935/Cre03.g209281/Cre06.g273700/Cre09.g402650/Cre07.g315900/Cre09.g402500/Cre06.g304750/Cre08.g358576/Cre16.g664450	12
MF	GO:0000981	DNA-binding transcription factor activity, RNA polymerase II-specific	13/733	86/4947	0.151163	1.02019	0.0787851	0.515672	0.99986	0.974246	Cre03.g160600/Cre02.g097850/Cre01.g068742/Cre12.g489200/Cre01.g037050/Cre16.g648800/Cre03.g197000/Cre06.g266950/Cre08.g358532/Cre13.g573000/Cre12.g556400/Cre01.g003376/Cre06.g310500	13
MF	GO:0016893	endonuclease activity, active with either ribo- or deoxyribonucleic acids and producing 5'-phosphomonoesters	4/733	25/4947	0.16	1.07984	0.16689	0.518862	0.99986	0.974246	Cre07.g346100/Cre13.g562000/Cre01.g055400/Cre13.g563850	4
BP	GO:0048469	cell maturation	14/798	96/5553	0.145833	1.0148	0.0599306	0.521094	1	1	Cre17.g746047/Cre07.g339250/Cre13.g576500/Cre01.g019150/Cre02.g098800/Cre01.g068742/Cre17.g703250/Cre12.g489200/Cre02.g076200/Cre07.g334100/Cre07.g315200/Cre13.g587450/Cre03.g205300/Cre16.g674750	14
BP	GO:0006479	protein methylation	13/798	89/5553	0.146067	1.01643	0.0640131	0.521124	1	1	Cre03.g195350/Cre04.g229350/Cre12.g543303/Cre06.g250902/Cre13.g587050/Cre01.g050050/Cre17.g702451/Cre01.g048900/Cre01.g051000/Cre07.g346400/Cre07.g347800/Cre12.g541777/Cre01.g021800	13
BP	GO:0008213	protein alkylation	13/798	89/5553	0.146067	1.01643	0.0640131	0.521124	1	1	Cre03.g195350/Cre04.g229350/Cre12.g543303/Cre06.g250902/Cre13.g587050/Cre01.g050050/Cre17.g702451/Cre01.g048900/Cre01.g051000/Cre07.g346400/Cre07.g347800/Cre12.g541777/Cre01.g021800	13
BP	GO:0050767	regulation of neurogenesis	18/798	124/5553	0.145161	1.01013	0.0467138	0.521215	1	1	Cre16.g690095/Cre12.g545600/Cre17.g721850/Cre03.g202449/Cre06.g281200/Cre16.g692902/Cre09.g399550/Cre06.g273700/Cre09.g394450/Cre01.g055200/Cre06.g278136/Cre12.g556450/Cre01.g048900/Cre03.g148100/Cre13.g580900/Cre03.g191950/Cre03.g159900/Cre06.g278266	18
BP	GO:0072665	protein localization to vacuole	11/798	75/5553	0.146667	1.0206	0.0735816	0.521299	1	1	Cre01.g003500/Cre03.g165215/Cre04.g224800/Cre12.g486209/Cre01.g010550/Cre10.g435400/Cre03.g209281/Cre06.g273700/Cre06.g287250/Cre16.g664450/Cre02.g088500	11
BP	GO:0051960	regulation of nervous system development	20/798	138/5553	0.144928	1.0085	0.0414176	0.521369	1	1	Cre11.g467568/Cre16.g690095/Cre12.g545600/Cre17.g721850/Cre06.g311200/Cre03.g202449/Cre06.g281200/Cre16.g692902/Cre09.g399550/Cre06.g273700/Cre09.g394450/Cre01.g055200/Cre06.g278136/Cre12.g556450/Cre01.g048900/Cre03.g148100/Cre13.g580900/Cre03.g191950/Cre03.g159900/Cre06.g278266	20
BP	GO:0070585	protein localization to mitochondrion	10/798	68/5553	0.147059	1.02333	0.0792937	0.521467	1	1	Cre07.g339300/Cre15.g639150/Cre12.g505900/Cre06.g256050/Cre10.g434250/Cre10.g424450/Cre16.g677000/Cre09.g412300/Cre01.g021050/Cre13.g573000	10
BP	GO:0072655	establishment of protein localization to mitochondrion	10/798	68/5553	0.147059	1.02333	0.0792937	0.521467	1	1	Cre07.g339300/Cre15.g639150/Cre12.g505900/Cre06.g256050/Cre10.g434250/Cre10.g424450/Cre16.g677000/Cre09.g412300/Cre01.g021050/Cre13.g573000	10
BP	GO:0042742	defense response to bacterium	27/798	187/5553	0.144385	1.00472	0.026921	0.522155	1	1	Cre07.g354350/Cre11.g474800/Cre02.g103350/Cre06.g298550/Cre04.g229000/Cre16.g648350/Cre06.g263300/Cre04.g224150/Cre09.g408950/Cre02.g095067/Cre01.g037050/Cre14.g626400/Cre05.g241950/Cre02.g143667/Cre16.g663900/Cre17.g734500/Cre01.g036350/Cre01.g014350/Cre12.g515950/Cre16.g672800/Cre06.g264500/Cre03.g155200/Cre09.g412300/Cre10.g450550/Cre07.g315200/Cre08.g372100/Cre13.g588150	27
BP	GO:0009064	glutamine family amino acid metabolic process	7/798	47/5553	0.148936	1.03639	0.102639	0.522526	1	1	Cre11.g474800/Cre08.g385400/Cre14.g633900/Cre04.g214500/Cre16.g648350/Cre12.g547150/Cre16.g683259	7
BP	GO:0055088	lipid homeostasis	7/798	47/5553	0.148936	1.03639	0.102639	0.522526	1	1	Cre09.g400219/Cre10.g421750/Cre05.g233850/Cre14.g627950/Cre14.g615600/Cre11.g467627/Cre14.g630883	7
MF	GO:0009055	electron transfer activity	10/733	66/4947	0.151515	1.02257	0.0769882	0.522776	0.99986	0.974246	Cre07.g354350/Cre16.g687950/Cre12.g554953/Cre12.g500150/Cre13.g572750/Cre14.g626400/Cre07.g334800/Cre01.g039350/Cre05.g242400/Cre16.g653850	10
BP	GO:0000747	conjugation with cellular fusion	6/798	40/5553	0.15	1.0438	0.113876	0.523199	1	1	Cre07.g328800/Cre03.g185350/Cre12.g484350/Cre03.g204800/Cre12.g513400/Cre06.g310850	6
BP	GO:0007350	blastoderm segmentation	6/798	40/5553	0.15	1.0438	0.113876	0.523199	1	1	Cre07.g339250/Cre01.g019150/Cre01.g068742/Cre13.g587450/Cre09.g393000/Cre03.g205300	6
BP	GO:0007612	learning	6/798	40/5553	0.15	1.0438	0.113876	0.523199	1	1	Cre16.g690095/Cre01.g029250/Cre06.g256050/Cre12.g483550/Cre05.g241950/Cre06.g273700	6
BP	GO:0010150	leaf senescence	6/798	40/5553	0.15	1.0438	0.113876	0.523199	1	1	Cre09.g387060/Cre03.g165215/Cre12.g483550/Cre09.g408950/Cre07.g315200/Cre01.g007700	6
BP	GO:0035120	post-embryonic appendage morphogenesis	6/798	40/5553	0.15	1.0438	0.113876	0.523199	1	1	Cre06.g280050/Cre16.g682750/Cre02.g095067/Cre12.g528950/Cre03.g174476/Cre09.g393000	6
BP	GO:0090316	positive regulation of intracellular protein transport	6/798	40/5553	0.15	1.0438	0.113876	0.523199	1	1	Cre07.g337300/Cre17.g703250/Cre06.g273700/Cre12.g510850/Cre09.g404350/Cre03.g159900	6
BP	GO:0006814	sodium ion transport	5/798	33/5553	0.151515	1.05434	0.128251	0.524164	1	1	Cre15.g639150/Cre05.g244850/Cre09.g410100/Cre12.g521250/Cre03.g204250	5
BP	GO:0007351	tripartite regional subdivision	5/798	33/5553	0.151515	1.05434	0.128251	0.524164	1	1	Cre07.g339250/Cre01.g019150/Cre01.g068742/Cre13.g587450/Cre03.g205300	5
BP	GO:0008595	anterior/posterior axis specification, embryo	5/798	33/5553	0.151515	1.05434	0.128251	0.524164	1	1	Cre07.g339250/Cre01.g019150/Cre01.g068742/Cre13.g587450/Cre03.g205300	5
BP	GO:0070783	growth of unicellular organism as a thread of attached cells	5/798	33/5553	0.151515	1.05434	0.128251	0.524164	1	1	Cre07.g337700/Cre13.g564700/Cre12.g536650/Cre06.g258200/Cre14.g610200	5
MF	GO:0008081	phosphoric diester hydrolase activity	5/733	32/4947	0.15625	1.05453	0.129051	0.524387	0.99986	0.974246	Cre03.g203600/Cre10.g452900/Cre05.g242178/Cre03.g145807/Cre17.g699850	5
MF	GO:0030145	manganese ion binding	5/733	32/4947	0.15625	1.05453	0.129051	0.524387	0.99986	0.974246	Cre02.g095106/Cre06.g276371/Cre06.g276250/Cre01.g007700/Cre06.g278202	5
BP	GO:0006101	citrate metabolic process	4/798	26/5553	0.153846	1.07056	0.147726	0.5256	1	1	Cre07.g337700/Cre17.g696600/Cre04.g214500/Cre10.g423250	4
BP	GO:0007028	cytoplasm organization	4/798	26/5553	0.153846	1.07056	0.147726	0.5256	1	1	Cre07.g339250/Cre01.g068742/Cre13.g587450/Cre03.g205300	4
BP	GO:0018991	egg-laying behavior	4/798	26/5553	0.153846	1.07056	0.147726	0.5256	1	1	Cre12.g545600/Cre01.g029250/Cre07.g315900/Cre02.g076200	4
BP	GO:0043583	ear development	4/798	26/5553	0.153846	1.07056	0.147726	0.5256	1	1	Cre12.g500150/Cre16.g692902/Cre09.g389208/Cre06.g278266	4
BP	GO:0061371	determination of heart left/right asymmetry	4/798	26/5553	0.153846	1.07056	0.147726	0.5256	1	1	Cre12.g500150/Cre05.g244850/Cre16.g692902/Cre17.g698400	4
BP	GO:0072089	stem cell proliferation	4/798	26/5553	0.153846	1.07056	0.147726	0.5256	1	1	Cre06.g281200/Cre06.g255950/Cre12.g556450/Cre03.g149500	4
BP	GO:1990138	neuron projection extension	4/798	26/5553	0.153846	1.07056	0.147726	0.5256	1	1	Cre16.g690095/Cre12.g545600/Cre03.g202449/Cre09.g399550	4
BP	GO:2001023	regulation of response to drug	4/798	26/5553	0.153846	1.07056	0.147726	0.5256	1	1	Cre10.g435400/Cre16.g677000/Cre08.g367800/Cre03.g177200	4
BP	GO:0000289	nuclear-transcribed mRNA poly(A) tail shortening	3/798	19/5553	0.157895	1.09873	0.176593	0.527867	1	1	Cre11.g467568/Cre17.g731050/Cre13.g580300	3
BP	GO:0006817	phosphate ion transport	3/798	19/5553	0.157895	1.09873	0.176593	0.527867	1	1	Cre16.g688850/Cre10.g435650/Cre06.g278251	3
BP	GO:0007293	germarium-derived egg chamber formation	3/798	19/5553	0.157895	1.09873	0.176593	0.527867	1	1	Cre02.g102500/Cre01.g068742/Cre03.g205300	3
BP	GO:0007405	neuroblast proliferation	3/798	19/5553	0.157895	1.09873	0.176593	0.527867	1	1	Cre06.g281200/Cre06.g255950/Cre12.g556450	3
BP	GO:0008217	regulation of blood pressure	3/798	19/5553	0.157895	1.09873	0.176593	0.527867	1	1	Cre13.g572750/Cre12.g547150/Cre09.g393000	3
BP	GO:0009765	photosynthesis, light harvesting	3/798	19/5553	0.157895	1.09873	0.176593	0.527867	1	1	Cre17.g720050/Cre12.g485800/Cre02.g110750	3
BP	GO:0009789	positive regulation of abscisic acid-activated signaling pathway	3/798	19/5553	0.157895	1.09873	0.176593	0.527867	1	1	Cre17.g723650/Cre07.g315200/Cre01.g009101	3
BP	GO:0017085	response to insecticide	3/798	19/5553	0.157895	1.09873	0.176593	0.527867	1	1	Cre07.g354350/Cre01.g029250/Cre14.g626400	3
BP	GO:0031397	negative regulation of protein ubiquitination	3/798	19/5553	0.157895	1.09873	0.176593	0.527867	1	1	Cre08.g384355/Cre06.g278251/Cre06.g269550	3
BP	GO:0033119	negative regulation of RNA splicing	3/798	19/5553	0.157895	1.09873	0.176593	0.527867	1	1	Cre13.g573650/Cre01.g038650/Cre17.g712000	3
BP	GO:0034088	maintenance of mitotic sister chromatid cohesion	3/798	19/5553	0.157895	1.09873	0.176593	0.527867	1	1	Cre11.g467579/Cre16.g674750/Cre06.g278266	3
BP	GO:0046283	anthocyanin-containing compound metabolic process	3/798	19/5553	0.157895	1.09873	0.176593	0.527867	1	1	Cre03.g160600/Cre06.g310500/Cre01.g053850	3
BP	GO:0046885	regulation of hormone biosynthetic process	3/798	19/5553	0.157895	1.09873	0.176593	0.527867	1	1	Cre11.g477850/Cre16.g667451/Cre01.g039350	3
BP	GO:0048709	oligodendrocyte differentiation	3/798	19/5553	0.157895	1.09873	0.176593	0.527867	1	1	Cre03.g207825/Cre12.g496650/Cre16.g683793	3
BP	GO:0050851	antigen receptor-mediated signaling pathway	3/798	19/5553	0.157895	1.09873	0.176593	0.527867	1	1	Cre11.g467568/Cre03.g207825/Cre13.g582476	3
BP	GO:0050852	T cell receptor signaling pathway	3/798	19/5553	0.157895	1.09873	0.176593	0.527867	1	1	Cre11.g467568/Cre03.g207825/Cre13.g582476	3
BP	GO:0070417	cellular response to cold	3/798	19/5553	0.157895	1.09873	0.176593	0.527867	1	1	Cre09.g387060/Cre14.g629050/Cre13.g578050	3
BP	GO:1905959	positive regulation of cellular response to alcohol	3/798	19/5553	0.157895	1.09873	0.176593	0.527867	1	1	Cre17.g723650/Cre07.g315200/Cre01.g009101	3
MF	GO:0003743	translation initiation factor activity	6/733	39/4947	0.153846	1.0383	0.100151	0.52902	0.99986	0.974246	Cre03.g207825/Cre06.g269450/Cre06.g308850/Cre10.g427700/Cre16.g688050/Cre16.g673550	6
MF	GO:0015079	potassium ion transmembrane transporter activity	6/733	39/4947	0.153846	1.0383	0.100151	0.52902	0.99986	0.974246	Cre01.g034850/Cre15.g639150/Cre12.g519500/Cre09.g409750/Cre09.g410100/Cre07.g329882	6
BP	GO:0002239	response to oomycetes	2/798	12/5553	0.166667	1.15977	0.226963	0.531829	1	1	Cre14.g629050/Cre09.g412300	2
BP	GO:0006074	(1->3)-beta-D-glucan metabolic process	2/798	12/5553	0.166667	1.15977	0.226963	0.531829	1	1	Cre03.g185350/Cre12.g513400	2
BP	GO:0006620	post-translational protein targeting to endoplasmic reticulum membrane	2/798	12/5553	0.166667	1.15977	0.226963	0.531829	1	1	Cre03.g204800/Cre02.g084050	2
BP	GO:0006740	NADPH regeneration	2/798	12/5553	0.166667	1.15977	0.226963	0.531829	1	1	Cre17.g725550/Cre04.g214500	2
BP	GO:0006959	humoral immune response	2/798	12/5553	0.166667	1.15977	0.226963	0.531829	1	1	Cre07.g328800/Cre01.g037050	2
BP	GO:0007297	follicle cell of egg chamber migration	2/798	12/5553	0.166667	1.15977	0.226963	0.531829	1	1	Cre12.g486209/Cre11.g475050	2
BP	GO:0007298	border follicle cell migration	2/798	12/5553	0.166667	1.15977	0.226963	0.531829	1	1	Cre12.g486209/Cre11.g475050	2
BP	GO:0008049	male courtship behavior	2/798	12/5553	0.166667	1.15977	0.226963	0.531829	1	1	Cre01.g029250/Cre10.g421700	2
BP	GO:0009263	deoxyribonucleotide biosynthetic process	2/798	12/5553	0.166667	1.15977	0.226963	0.531829	1	1	Cre03.g190750/Cre12.g509400	2
BP	GO:0009265	2'-deoxyribonucleotide biosynthetic process	2/798	12/5553	0.166667	1.15977	0.226963	0.531829	1	1	Cre03.g190750/Cre12.g509400	2
BP	GO:0018026	peptidyl-lysine monomethylation	2/798	12/5553	0.166667	1.15977	0.226963	0.531829	1	1	Cre07.g346400/Cre12.g541777	2
BP	GO:0018095	protein polyglutamylation	2/798	12/5553	0.166667	1.15977	0.226963	0.531829	1	1	Cre13.g591600/Cre03.g144424	2
BP	GO:0019747	regulation of isoprenoid metabolic process	2/798	12/5553	0.166667	1.15977	0.226963	0.531829	1	1	Cre11.g477850/Cre07.g315400	2
BP	GO:0022408	negative regulation of cell-cell adhesion	2/798	12/5553	0.166667	1.15977	0.226963	0.531829	1	1	Cre16.g690095/Cre08.g384355	2
BP	GO:0030476	ascospore wall assembly	2/798	12/5553	0.166667	1.15977	0.226963	0.531829	1	1	Cre08.g385400/Cre03.g185350	2
BP	GO:0031623	receptor internalization	2/798	12/5553	0.166667	1.15977	0.226963	0.531829	1	1	Cre06.g256050/Cre16.g692902	2
BP	GO:0032401	establishment of melanosome localization	2/798	12/5553	0.166667	1.15977	0.226963	0.531829	1	1	Cre04.g229000/Cre09.g394732	2
BP	GO:0032402	melanosome transport	2/798	12/5553	0.166667	1.15977	0.226963	0.531829	1	1	Cre04.g229000/Cre09.g394732	2
BP	GO:0032995	regulation of fungal-type cell wall biogenesis	2/798	12/5553	0.166667	1.15977	0.226963	0.531829	1	1	Cre10.g452900/Cre03.g145807	2
BP	GO:0035036	sperm-egg recognition	2/798	12/5553	0.166667	1.15977	0.226963	0.531829	1	1	Cre16.g667451/Cre05.g241950	2
BP	GO:0035493	SNARE complex assembly	2/798	12/5553	0.166667	1.15977	0.226963	0.531829	1	1	Cre03.g209281/Cre06.g278124	2
BP	GO:0042244	spore wall assembly	2/798	12/5553	0.166667	1.15977	0.226963	0.531829	1	1	Cre08.g385400/Cre03.g185350	2
BP	GO:0043455	regulation of secondary metabolic process	2/798	12/5553	0.166667	1.15977	0.226963	0.531829	1	1	Cre11.g477850/Cre14.g629050	2
BP	GO:0045570	regulation of imaginal disc growth	2/798	12/5553	0.166667	1.15977	0.226963	0.531829	1	1	Cre06.g280050/Cre09.g393000	2
BP	GO:0046219	indolalkylamine biosynthetic process	2/798	12/5553	0.166667	1.15977	0.226963	0.531829	1	1	Cre12.g495300/Cre03.g155200	2
BP	GO:0046385	deoxyribose phosphate biosynthetic process	2/798	12/5553	0.166667	1.15977	0.226963	0.531829	1	1	Cre03.g190750/Cre12.g509400	2
BP	GO:0046521	sphingoid catabolic process	2/798	12/5553	0.166667	1.15977	0.226963	0.531829	1	1	Cre10.g452900/Cre03.g145807	2
BP	GO:0048449	floral organ formation	2/798	12/5553	0.166667	1.15977	0.226963	0.531829	1	1	Cre03.g191200/Cre02.g146629	2
BP	GO:0051904	pigment granule transport	2/798	12/5553	0.166667	1.15977	0.226963	0.531829	1	1	Cre04.g229000/Cre09.g394732	2
BP	GO:0051905	establishment of pigment granule localization	2/798	12/5553	0.166667	1.15977	0.226963	0.531829	1	1	Cre04.g229000/Cre09.g394732	2
BP	GO:0060251	regulation of glial cell proliferation	2/798	12/5553	0.166667	1.15977	0.226963	0.531829	1	1	Cre13.g580900/Cre03.g159900	2
BP	GO:0060324	face development	2/798	12/5553	0.166667	1.15977	0.226963	0.531829	1	1	Cre12.g500150/Cre06.g278266	2
BP	GO:0061337	cardiac conduction	2/798	12/5553	0.166667	1.15977	0.226963	0.531829	1	1	Cre05.g244850/Cre03.g204250	2
BP	GO:0070591	ascospore wall biogenesis	2/798	12/5553	0.166667	1.15977	0.226963	0.531829	1	1	Cre08.g385400/Cre03.g185350	2
BP	GO:0071042	nuclear polyadenylation-dependent mRNA catabolic process	2/798	12/5553	0.166667	1.15977	0.226963	0.531829	1	1	Cre01.g028200/Cre06.g284500	2
BP	GO:0071047	polyadenylation-dependent mRNA catabolic process	2/798	12/5553	0.166667	1.15977	0.226963	0.531829	1	1	Cre01.g028200/Cre06.g284500	2
BP	GO:0080050	regulation of seed development	2/798	12/5553	0.166667	1.15977	0.226963	0.531829	1	1	Cre03.g160600/Cre14.g630883	2
BP	GO:0090605	submerged biofilm formation	2/798	12/5553	0.166667	1.15977	0.226963	0.531829	1	1	Cre10.g435550/Cre08.g358532	2
BP	GO:0090609	single-species submerged biofilm formation	2/798	12/5553	0.166667	1.15977	0.226963	0.531829	1	1	Cre10.g435550/Cre08.g358532	2
BP	GO:0097366	response to bronchodilator	2/798	12/5553	0.166667	1.15977	0.226963	0.531829	1	1	Cre01.g029250/Cre06.g250902	2
BP	GO:0097468	programmed cell death in response to reactive oxygen species	2/798	12/5553	0.166667	1.15977	0.226963	0.531829	1	1	Cre10.g435400/Cre16.g677000	2
BP	GO:1900424	regulation of defense response to bacterium	2/798	12/5553	0.166667	1.15977	0.226963	0.531829	1	1	Cre01.g037050/Cre09.g412300	2
BP	GO:1903429	regulation of cell maturation	2/798	12/5553	0.166667	1.15977	0.226963	0.531829	1	1	Cre01.g068742/Cre02.g076200	2
BP	GO:2000008	regulation of protein localization to cell surface	2/798	12/5553	0.166667	1.15977	0.226963	0.531829	1	1	Cre05.g244850/Cre07.g334100	2
BP	GO:2000304	positive regulation of ceramide biosynthetic process	2/798	12/5553	0.166667	1.15977	0.226963	0.531829	1	1	Cre10.g452900/Cre03.g145807	2
MF	GO:0046873	metal ion transmembrane transporter activity	18/733	121/4947	0.14876	1.00398	0.0184849	0.532721	0.99986	0.974246	Cre01.g034850/Cre15.g639150/Cre12.g519500/Cre13.g585400/Cre09.g409750/Cre06.g281900/Cre14.g610450/Cre09.g410100/Cre16.g667451/Cre05.g241950/Cre01.g036350/Cre06.g275300/Cre03.g160800/Cre07.g329882/Cre01.g000150/Cre02.g084350/Cre07.g355150/Cre07.g315200	18
MF	GO:0015035	protein-disulfide reductase activity	7/733	46/4947	0.152174	1.02702	0.0767759	0.533075	0.99986	0.974246	Cre02.g098850/Cre14.g624201/Cre01.g066552/Cre16.g647534/Cre17.g702150/Cre01.g052250/Cre03.g145587	7
MF	GO:0051020	GTPase binding	19/733	128/4947	0.148438	1.0018	0.00861055	0.535618	0.99986	0.974246	Cre01.g003500/Cre05.g244850/Cre12.g545100/Cre07.g316100/Cre02.g117400/Cre12.g496200/Cre12.g551802/Cre03.g209281/Cre06.g278124/Cre03.g207825/Cre06.g273700/Cre16.g651750/Cre09.g402650/Cre03.g204800/Cre09.g394450/Cre11.g467547/Cre07.g334100/Cre09.g404350/Cre03.g158650	19
CC	GO:0005802	trans-Golgi network	20/830	138/5732	0.144928	1.00087	0.00427158	0.536092	1	0.976484	Cre06.g268550/Cre06.g268501/Cre01.g003500/Cre04.g220350/Cre07.g316100/Cre12.g486209/Cre14.g610450/Cre03.g206800/Cre06.g293100/Cre09.g393691/Cre10.g462300/Cre06.g273700/Cre06.g287250/Cre02.g092050/Cre09.g402500/Cre06.g304750/Cre07.g334100/Cre06.g273500/Cre09.g412300/Cre02.g095000	20
CC	GO:0000935	division septum	2/830	12/5732	0.166667	1.151	0.215451	0.536216	1	0.976484	Cre03.g185350/Cre12.g513400	2
CC	GO:0005851	eukaryotic translation initiation factor 2B complex	2/830	12/5732	0.166667	1.151	0.215451	0.536216	1	0.976484	Cre03.g207825/Cre16.g673550	2
CC	GO:0030014	CCR4-NOT complex	2/830	12/5732	0.166667	1.151	0.215451	0.536216	1	0.976484	Cre17.g731050/Cre13.g580300	2
CC	GO:0032154	cleavage furrow	2/830	12/5732	0.166667	1.151	0.215451	0.536216	1	0.976484	Cre07.g316100/Cre03.g185350	2
CC	GO:0035618	root hair	2/830	12/5732	0.166667	1.151	0.215451	0.536216	1	0.976484	Cre17.g746047/Cre03.g160800	2
BP	GO:0030447	filamentous growth	10/798	69/5553	0.144928	1.0085	0.0291019	0.541186	1	1	Cre07.g337700/Cre13.g564700/Cre12.g536650/Cre06.g258200/Cre14.g610200/Cre10.g435550/Cre14.g616200/Cre17.g710100/Cre08.g358532/Cre16.g683793	10
CC	GO:0030312	external encapsulating structure	32/830	222/5732	0.144144	0.995463	-0.028369	0.541623	1	0.976484	Cre02.g115500/Cre11.g467615/Cre11.g467642/Cre16.g659750/Cre12.g485150/Cre16.g690095/Cre11.g477850/Cre08.g385400/Cre17.g704450/Cre16.g695050/Cre11.g481126/Cre03.g185350/Cre03.g177053/Cre12.g539650/Cre02.g115400/Cre05.g241950/Cre17.g727700/Cre10.g461050/Cre17.g701500/Cre03.g204250/Cre16.g688050/Cre01.g014350/Cre16.g672800/Cre16.g677000/Cre14.g620350/Cre16.g684850/Cre08.g372100/Cre14.g615950/Cre09.g…	32
BP	GO:0009308	amine metabolic process	8/798	55/5553	0.145455	1.01217	0.0371454	0.544102	1	1	Cre17.g713700/Cre10.g447767/Cre02.g103350/Cre01.g029250/Cre13.g572750/Cre05.g242178/Cre12.g495300/Cre03.g155200	8
CC	GO:0031966	mitochondrial membrane	42/830	292/5732	0.143836	0.993332	-0.0481216	0.545977	1	0.976484	Cre09.g395950/Cre10.g436900/Cre15.g639150/Cre12.g505900/Cre06.g311050/Cre11.g481126/Cre10.g452900/Cre03.g169550/Cre06.g256050/Cre06.g296400/Cre03.g145807/Cre05.g241950/Cre16.g650200/Cre16.g683259/Cre10.g458450/Cre10.g427700/Cre10.g434250/Cre17.g747797/Cre10.g430800/Cre02.g092050/Cre01.g069107/Cre10.g424450/Cre17.g727650/Cre03.g193550/Cre01.g039350/Cre09.g389208/Cre09.g412300/Cre16.g690050/Cre01.g…	42
BP	GO:0008298	intracellular mRNA localization	6/798	41/5553	0.146341	1.01834	0.0482784	0.548697	1	1	Cre07.g339250/Cre02.g102500/Cre01.g019150/Cre01.g068742/Cre13.g587450/Cre03.g205300	6
BP	GO:0034293	sexual sporulation	6/798	41/5553	0.146341	1.01834	0.0482784	0.548697	1	1	Cre08.g385400/Cre03.g185350/Cre03.g177100/Cre03.g177053/Cre10.g462300/Cre10.g452550	6
BP	GO:0045926	negative regulation of growth	6/798	41/5553	0.146341	1.01834	0.0482784	0.548697	1	1	Cre16.g690095/Cre12.g483550/Cre10.g427700/Cre06.g304750/Cre16.g683793/Cre01.g003376	6
BP	GO:0090693	plant organ senescence	6/798	41/5553	0.146341	1.01834	0.0482784	0.548697	1	1	Cre09.g387060/Cre03.g165215/Cre12.g483550/Cre09.g408950/Cre07.g315200/Cre01.g007700	6
BP	GO:0098609	cell-cell adhesion	6/798	41/5553	0.146341	1.01834	0.0482784	0.548697	1	1	Cre11.g467568/Cre16.g690095/Cre16.g677000/Cre08.g384355/Cre05.g234658/Cre01.g003376	6
BP	GO:1903828	negative regulation of protein localization	6/798	41/5553	0.146341	1.01834	0.0482784	0.548697	1	1	Cre09.g394732/Cre07.g337300/Cre02.g098800/Cre01.g037050/Cre16.g677000/Cre16.g653850	6
MF	GO:0030234	enzyme regulator activity	40/733	272/4947	0.147059	0.992497	-0.0530865	0.548849	0.99986	0.974246	Cre11.g467568/Cre13.g580650/Cre02.g145250/Cre12.g500150/Cre01.g003500/Cre03.g203600/Cre05.g244850/Cre07.g339250/Cre10.g457500/Cre07.g316100/Cre01.g066552/Cre10.g461500/Cre12.g521250/Cre03.g202449/Cre14.g628702/Cre10.g463700/Cre12.g541350/Cre10.g432650/Cre12.g484350/Cre06.g278124/Cre03.g207825/Cre07.g325712/Cre03.g174476/Cre17.g701500/Cre10.g427700/Cre03.g204800/Cre03.g199300/Cre09.g394450/Cre02.g…	40
MF	GO:0019212	phosphatase inhibitor activity	2/733	12/4947	0.166667	1.12483	0.180549	0.549627	0.99986	0.974246	Cre12.g521250/Cre13.g576350	2
MF	GO:0043138	3'-5' DNA helicase activity	2/733	12/4947	0.166667	1.12483	0.180549	0.549627	0.99986	0.974246	Cre06.g276371/Cre06.g276250	2
MF	GO:0004601	peroxidase activity	3/733	19/4947	0.157895	1.06563	0.119526	0.550082	0.99986	0.974246	Cre01.g045700/Cre02.g087700/Cre10.g458450	3
BP	GO:0007129	homologous chromosome pairing at meiosis	5/798	34/5553	0.147059	1.02333	0.0558962	0.552136	1	1	Cre14.g619800/Cre12.g542500/Cre10.g452550/Cre10.g446650/Cre16.g674750	5
BP	GO:0032509	endosome transport via multivesicular body sorting pathway	5/798	34/5553	0.147059	1.02333	0.0558962	0.552136	1	1	Cre11.g467568/Cre10.g435400/Cre06.g273700/Cre07.g334100/Cre16.g664450	5
BP	GO:0060147	regulation of post-transcriptional gene silencing	5/798	34/5553	0.147059	1.02333	0.0558962	0.552136	1	1	Cre07.g339250/Cre02.g146629/Cre10.g419750/Cre02.g102800/Cre06.g278247	5
BP	GO:0071985	multivesicular body sorting pathway	5/798	34/5553	0.147059	1.02333	0.0558962	0.552136	1	1	Cre11.g467568/Cre10.g435400/Cre06.g273700/Cre07.g334100/Cre16.g664450	5
BP	GO:1903522	regulation of blood circulation	5/798	34/5553	0.147059	1.02333	0.0558962	0.552136	1	1	Cre07.g354350/Cre05.g244850/Cre01.g029250/Cre14.g626400/Cre03.g204250	5
BP	GO:1905475	regulation of protein localization to membrane	5/798	34/5553	0.147059	1.02333	0.0558962	0.552136	1	1	Cre11.g467568/Cre05.g244850/Cre01.g010550/Cre07.g337300/Cre13.g573000	5
MF	GO:0140142	nucleocytoplasmic carrier activity	5/733	33/4947	0.151515	1.02257	0.0542558	0.553292	0.99986	0.974246	Cre12.g545100/Cre02.g117400/Cre12.g496200/Cre09.g404350/Cre03.g158650	5
BP	GO:0009060	aerobic respiration	14/798	98/5553	0.142857	0.994092	-0.0241702	0.554266	1	1	Cre07.g337700/Cre09.g395950/Cre17.g696600/Cre04.g214500/Cre03.g169550/Cre10.g454550/Cre10.g423250/Cre05.g241950/Cre07.g348250/Cre14.g620350/Cre06.g251450/Cre16.g671000/Cre06.g269550/Cre10.g429800	14
BP	GO:0010648	negative regulation of cell communication	38/798	267/5553	0.142322	0.990369	-0.0660703	0.554316	1	1	Cre11.g467568/Cre17.g746047/Cre16.g690095/Cre04.g229350/Cre03.g144011/Cre06.g311200/Cre06.g256050/Cre02.g143500/Cre12.g483550/Cre03.g202449/Cre10.g463700/Cre03.g209281/Cre14.g617650/Cre05.g241950/Cre07.g342650/Cre06.g273700/Cre16.g684250/Cre10.g427700/Cre17.g746297/Cre07.g343250/Cre09.g394843/Cre07.g348250/Cre12.g509550/Cre12.g559400/Cre01.g048900/Cre16.g677000/Cre09.g412300/Cre07.g316150/Cre13.g…	38
BP	GO:0023057	negative regulation of signaling	38/798	267/5553	0.142322	0.990369	-0.0660703	0.554316	1	1	Cre11.g467568/Cre17.g746047/Cre16.g690095/Cre04.g229350/Cre03.g144011/Cre06.g311200/Cre06.g256050/Cre02.g143500/Cre12.g483550/Cre03.g202449/Cre10.g463700/Cre03.g209281/Cre14.g617650/Cre05.g241950/Cre07.g342650/Cre06.g273700/Cre16.g684250/Cre10.g427700/Cre17.g746297/Cre07.g343250/Cre09.g394843/Cre07.g348250/Cre12.g509550/Cre12.g559400/Cre01.g048900/Cre16.g677000/Cre09.g412300/Cre07.g316150/Cre13.g…	38
BP	GO:0002097	tRNA wobble base modification	4/798	27/5553	0.148148	1.03091	0.0659531	0.556953	1	1	Cre12.g521300/Cre10.g428678/Cre12.g509600/Cre16.g653850	4
BP	GO:0006370	7-methylguanosine mRNA capping	4/798	27/5553	0.148148	1.03091	0.0659531	0.556953	1	1	Cre13.g573650/Cre01.g038650/Cre10.g419750/Cre02.g102800	4
BP	GO:0006904	vesicle docking involved in exocytosis	4/798	27/5553	0.148148	1.03091	0.0659531	0.556953	1	1	Cre04.g214750/Cre01.g010550/Cre06.g293100/Cre12.g551802	4
BP	GO:0007528	neuromuscular junction development	4/798	27/5553	0.148148	1.03091	0.0659531	0.556953	1	1	Cre11.g467568/Cre16.g690095/Cre06.g311200/Cre02.g090500	4
BP	GO:0030177	positive regulation of Wnt signaling pathway	4/798	27/5553	0.148148	1.03091	0.0659531	0.556953	1	1	Cre06.g281200/Cre10.g427700/Cre01.g048900/Cre06.g250250	4
BP	GO:1990823	response to leukemia inhibitory factor	4/798	27/5553	0.148148	1.03091	0.0659531	0.556953	1	1	Cre06.g278136/Cre02.g086750/Cre17.g712000/Cre01.g003376	4
BP	GO:1990830	cellular response to leukemia inhibitory factor	4/798	27/5553	0.148148	1.03091	0.0659531	0.556953	1	1	Cre06.g278136/Cre02.g086750/Cre17.g712000/Cre01.g003376	4
BP	GO:2000028	regulation of photoperiodism, flowering	4/798	27/5553	0.148148	1.03091	0.0659531	0.556953	1	1	Cre14.g619166/Cre13.g602700/Cre12.g556400/Cre03.g177200	4
BP	GO:2000146	negative regulation of cell motility	4/798	27/5553	0.148148	1.03091	0.0659531	0.556953	1	1	Cre16.g690095/Cre12.g489200/Cre08.g384355/Cre03.g195200	4
BP	GO:0045017	glycerolipid biosynthetic process	12/798	84/5553	0.142857	0.994092	-0.0223486	0.556969	1	1	Cre10.g436900/Cre02.g095106/Cre03.g201664/Cre01.g055424/Cre02.g106400/Cre12.g537641/Cre01.g002050/Cre03.g205050/Cre14.g616200/Cre03.g204250/Cre10.g448051/Cre08.g365950	12
BP	GO:0048827	phyllome development	25/798	176/5553	0.142045	0.988444	-0.0638176	0.559272	1	1	Cre12.g549650/Cre09.g387060/Cre12.g542500/Cre09.g394436/Cre03.g165215/Cre12.g483550/Cre02.g092150/Cre09.g408950/Cre16.g648800/Cre12.g500900/Cre01.g055200/Cre03.g197000/Cre12.g487100/Cre16.g689871/Cre13.g579050/Cre06.g307300/Cre02.g092250/Cre07.g315200/Cre17.g743547/Cre11.g480650/Cre01.g007700/Cre02.g082877/Cre16.g674750/Cre11.g467627/Cre03.g210513	25
MF	GO:0008276	protein methyltransferase activity	9/733	61/4947	0.147541	0.995751	-0.0139264	0.561234	0.99986	0.974246	Cre03.g195350/Cre04.g229350/Cre01.g050050/Cre17.g702451/Cre01.g051000/Cre07.g346400/Cre07.g347800/Cre12.g541777/Cre01.g021800	9
BP	GO:0055080	monoatomic cation homeostasis	21/798	148/5553	0.141892	0.987376	-0.0637671	0.562104	1	1	Cre11.g467568/Cre15.g639150/Cre06.g284150/Cre04.g220350/Cre12.g519500/Cre09.g409750/Cre10.g454550/Cre14.g610450/Cre09.g410100/Cre17.g739050/Cre07.g337300/Cre09.g393150/Cre11.g467753/Cre17.g734500/Cre09.g402500/Cre04.g222300/Cre17.g727650/Cre11.g468550/Cre08.g369150/Cre07.g315200/Cre06.g250250	21
MF	GO:0003712	transcription coregulator activity	18/733	123/4947	0.146341	0.987655	-0.0578185	0.562844	0.99986	0.974246	Cre10.g454025/Cre01.g062537/Cre06.g292450/Cre12.g553750/Cre10.g442400/Cre03.g174476/Cre17.g701500/Cre01.g055200/Cre12.g556450/Cre06.g264500/Cre01.g048900/Cre13.g576350/Cre13.g573000/Cre12.g556400/Cre02.g093401/Cre16.g674750/Cre09.g393200/Cre12.g541777	18
BP	GO:0097164	ammonium ion metabolic process	9/798	63/5553	0.142857	0.994092	-0.0193174	0.562933	1	1	Cre10.g425200/Cre01.g029250/Cre10.g452900/Cre05.g242178/Cre03.g145807/Cre12.g537641/Cre03.g204250/Cre01.g039350/Cre02.g103500	9
BP	GO:0007204	positive regulation of cytosolic calcium ion concentration	3/798	20/5553	0.15	1.0438	0.0803766	0.564243	1	1	Cre11.g467568/Cre15.g639150/Cre04.g222300	3
BP	GO:0008016	regulation of heart contraction	3/798	20/5553	0.15	1.0438	0.0803766	0.564243	1	1	Cre05.g244850/Cre01.g029250/Cre03.g204250	3
BP	GO:0009627	systemic acquired resistance	3/798	20/5553	0.15	1.0438	0.0803766	0.564243	1	1	Cre06.g298550/Cre12.g500900/Cre17.g728100	3
BP	GO:0010165	response to X-ray	3/798	20/5553	0.15	1.0438	0.0803766	0.564243	1	1	Cre01.g032100/Cre10.g433550/Cre06.g278266	3
BP	GO:0010324	membrane invagination	3/798	20/5553	0.15	1.0438	0.0803766	0.564243	1	1	Cre04.g220350/Cre11.g475050/Cre09.g402500	3
BP	GO:0016556	mRNA modification	3/798	20/5553	0.15	1.0438	0.0803766	0.564243	1	1	Cre06.g292450/Cre16.g675250/Cre05.g234658	3
BP	GO:0019369	arachidonate metabolic process	3/798	20/5553	0.15	1.0438	0.0803766	0.564243	1	1	Cre07.g354350/Cre10.g425200/Cre14.g626400	3
BP	GO:0034086	maintenance of sister chromatid cohesion	3/798	20/5553	0.15	1.0438	0.0803766	0.564243	1	1	Cre11.g467579/Cre16.g674750/Cre06.g278266	3
BP	GO:0035296	regulation of tube diameter	3/798	20/5553	0.15	1.0438	0.0803766	0.564243	1	1	Cre07.g354350/Cre14.g626400/Cre07.g334100	3
BP	GO:0035384	thioester biosynthetic process	3/798	20/5553	0.15	1.0438	0.0803766	0.564243	1	1	Cre07.g337700/Cre06.g311050/Cre13.g586000	3
BP	GO:0043647	inositol phosphate metabolic process	3/798	20/5553	0.15	1.0438	0.0803766	0.564243	1	1	Cre04.g229000/Cre06.g278202/Cre13.g587350	3
BP	GO:0046456	icosanoid biosynthetic process	3/798	20/5553	0.15	1.0438	0.0803766	0.564243	1	1	Cre07.g354350/Cre10.g425200/Cre14.g626400	3
BP	GO:0048678	response to axon injury	3/798	20/5553	0.15	1.0438	0.0803766	0.564243	1	1	Cre16.g690095/Cre01.g029250/Cre06.g250902	3
BP	GO:0051084	'de novo' post-translational protein folding	3/798	20/5553	0.15	1.0438	0.0803766	0.564243	1	1	Cre17.g701500/Cre16.g677000/Cre09.g393200	3
BP	GO:0070125	mitochondrial translational elongation	3/798	20/5553	0.15	1.0438	0.0803766	0.564243	1	1	Cre03.g193550/Cre12.g558000/Cre10.g435500	3
BP	GO:0071616	acyl-CoA biosynthetic process	3/798	20/5553	0.15	1.0438	0.0803766	0.564243	1	1	Cre07.g337700/Cre06.g311050/Cre13.g586000	3
BP	GO:1901421	positive regulation of response to alcohol	3/798	20/5553	0.15	1.0438	0.0803766	0.564243	1	1	Cre17.g723650/Cre07.g315200/Cre01.g009101	3
BP	GO:2000070	regulation of response to water deprivation	3/798	20/5553	0.15	1.0438	0.0803766	0.564243	1	1	Cre10.g465550/Cre12.g500900/Cre13.g562850	3
BP	GO:0000288	nuclear-transcribed mRNA catabolic process, deadenylation-dependent decay	8/798	56/5553	0.142857	0.994092	-0.018201	0.565741	1	1	Cre11.g467568/Cre07.g339250/Cre02.g097850/Cre10.g432650/Cre02.g146629/Cre06.g284500/Cre17.g731050/Cre13.g580300	8
BP	GO:0001558	regulation of cell growth	16/798	113/5553	0.141593	0.985295	-0.0646923	0.56747	1	1	Cre11.g467568/Cre17.g746047/Cre16.g690095/Cre12.g545600/Cre03.g185350/Cre07.g337300/Cre03.g202449/Cre06.g287600/Cre09.g399550/Cre06.g284500/Cre10.g427700/Cre06.g304750/Cre02.g095000/Cre13.g576350/Cre16.g674750/Cre01.g003376	16
BP	GO:0017148	negative regulation of translation	7/798	49/5553	0.142857	0.994092	-0.0170146	0.569197	1	1	Cre12.g523000/Cre02.g097850/Cre06.g280050/Cre17.g746647/Cre12.g528950/Cre10.g427700/Cre11.g467547	7
CC	GO:0030665	clathrin-coated vesicle membrane	3/830	20/5732	0.15	1.0359	0.06618	0.569755	1	0.976484	Cre04.g220350/Cre09.g402500/Cre16.g664450	3
CC	GO:0045111	intermediate filament cytoskeleton	3/830	20/5732	0.15	1.0359	0.06618	0.569755	1	0.976484	Cre03.g199800/Cre09.g396600/Cre06.g284500	3
BP	GO:0006897	endocytosis	25/798	177/5553	0.141243	0.98286	-0.094935	0.571531	1	1	Cre02.g098850/Cre11.g467568/Cre04.g220350/Cre12.g557252/Cre03.g144011/Cre17.g721850/Cre06.g311200/Cre03.g185350/Cre12.g486209/Cre06.g256050/Cre01.g010550/Cre06.g293100/Cre12.g500715/Cre10.g462300/Cre16.g692902/Cre03.g209281/Cre11.g475050/Cre06.g273700/Cre09.g402500/Cre07.g334100/Cre16.g664450/Cre16.g677000/Cre05.g234658/Cre09.g393000/Cre17.g733200	25
BP	GO:1901698	response to nitrogen compound	44/798	311/5553	0.141479	0.984503	-0.11522	0.57197	1	1	Cre03.g163950/Cre07.g354350/Cre11.g467568/Cre09.g388800/Cre05.g232150/Cre12.g552200/Cre01.g029250/Cre17.g721850/Cre13.g585400/Cre06.g311050/Cre03.g191200/Cre13.g572750/Cre06.g275350/Cre12.g483550/Cre04.g217935/Cre01.g037050/Cre14.g626400/Cre06.g250902/Cre17.g734500/Cre03.g207825/Cre06.g273700/Cre12.g557700/Cre07.g315900/Cre10.g434250/Cre03.g204250/Cre16.g672800/Cre03.g185100/Cre12.g514400/Cre11.g…	44
BP	GO:0043488	regulation of mRNA stability	13/798	92/5553	0.141304	0.983287	-0.0662159	0.572388	1	1	Cre11.g467568/Cre12.g523000/Cre07.g339250/Cre03.g191200/Cre02.g097850/Cre06.g280050/Cre01.g028200/Cre10.g432650/Cre02.g146629/Cre17.g746647/Cre06.g284500/Cre17.g731050/Cre13.g580300	13
BP	GO:0019098	reproductive behavior	6/798	42/5553	0.142857	0.994092	-0.0157425	0.573564	1	1	Cre12.g545600/Cre01.g029250/Cre06.g311200/Cre10.g421700/Cre07.g315900/Cre02.g076200	6
BP	GO:0021537	telencephalon development	6/798	42/5553	0.142857	0.994092	-0.0157425	0.573564	1	1	Cre16.g690095/Cre12.g500150/Cre01.g029250/Cre07.g316100/Cre06.g281200/Cre03.g207825	6
BP	GO:0030155	regulation of cell adhesion	6/798	42/5553	0.142857	0.994092	-0.0157425	0.573564	1	1	Cre11.g467568/Cre16.g690095/Cre16.g677000/Cre08.g384355/Cre05.g234658/Cre01.g003376	6
BP	GO:0033865	nucleoside bisphosphate metabolic process	6/798	42/5553	0.142857	0.994092	-0.0157425	0.573564	1	1	Cre07.g337700/Cre02.g081300/Cre06.g311050/Cre06.g296400/Cre07.g323150/Cre13.g586000	6
BP	GO:0033875	ribonucleoside bisphosphate metabolic process	6/798	42/5553	0.142857	0.994092	-0.0157425	0.573564	1	1	Cre07.g337700/Cre02.g081300/Cre06.g311050/Cre06.g296400/Cre07.g323150/Cre13.g586000	6
BP	GO:0034032	purine nucleoside bisphosphate metabolic process	6/798	42/5553	0.142857	0.994092	-0.0157425	0.573564	1	1	Cre07.g337700/Cre02.g081300/Cre06.g311050/Cre06.g296400/Cre07.g323150/Cre13.g586000	6
BP	GO:0097485	neuron projection guidance	6/798	42/5553	0.142857	0.994092	-0.0157425	0.573564	1	1	Cre16.g690095/Cre12.g545600/Cre10.g421700/Cre11.g475050/Cre03.g191950/Cre12.g556400	6
MF	GO:0061659	ubiquitin-like protein ligase activity	16/733	110/4947	0.145455	0.981669	-0.0810808	0.574244	0.99986	0.974246	Cre13.g603450/Cre06.g263602/Cre06.g263600/Cre12.g515450/Cre12.g543303/Cre12.g500900/Cre13.g581801/Cre06.g278136/Cre03.g185100/Cre16.g673001/Cre05.g234658/Cre13.g579050/Cre07.g321650/Cre13.g578050/Cre01.g009101/Cre01.g053850	16
BP	GO:0048729	tissue morphogenesis	22/798	156/5553	0.141026	0.981348	-0.0967992	0.574316	1	1	Cre16.g690095/Cre12.g500150/Cre05.g244850/Cre06.g280050/Cre16.g682750/Cre02.g095067/Cre12.g551802/Cre16.g692902/Cre01.g037050/Cre03.g189400/Cre17.g734500/Cre12.g528950/Cre03.g174476/Cre17.g698400/Cre07.g334100/Cre01.g048900/Cre11.g468550/Cre05.g234658/Cre03.g191950/Cre13.g573000/Cre07.g315200/Cre09.g393000	22
CC	GO:0080008	Cul4-RING E3 ubiquitin ligase complex	8/830	56/5732	0.142857	0.986575	-0.0415393	0.574907	1	0.976484	Cre01.g032100/Cre07.g328600/Cre06.g255950/Cre01.g000600/Cre17.g710100/Cre13.g602700/Cre13.g571560/Cre01.g053850	8
BP	GO:0048638	regulation of developmental growth	21/798	149/5553	0.14094	0.980749	-0.097576	0.575402	1	1	Cre07.g354350/Cre11.g467568/Cre16.g690095/Cre03.g160600/Cre12.g545600/Cre06.g311200/Cre03.g185350/Cre06.g280050/Cre12.g483550/Cre07.g337300/Cre03.g202449/Cre02.g098800/Cre14.g626400/Cre09.g399550/Cre16.g648800/Cre01.g050050/Cre01.g039350/Cre02.g084950/Cre02.g080650/Cre09.g393000/Cre06.g278266	21
BP	GO:0000305	response to oxygen radical	2/798	13/5553	0.153846	1.07056	0.104336	0.57686	1	1	Cre02.g098850/Cre01.g037050	2
BP	GO:0000712	resolution of meiotic recombination intermediates	2/798	13/5553	0.153846	1.07056	0.104336	0.57686	1	1	Cre01.g009250/Cre10.g446650	2
BP	GO:0002933	lipid hydroxylation	2/798	13/5553	0.153846	1.07056	0.104336	0.57686	1	1	Cre07.g354350/Cre14.g626400	2
BP	GO:0003073	regulation of systemic arterial blood pressure	2/798	13/5553	0.153846	1.07056	0.104336	0.57686	1	1	Cre12.g547150/Cre09.g393000	2
BP	GO:0006517	protein deglycosylation	2/798	13/5553	0.153846	1.07056	0.104336	0.57686	1	1	Cre13.g582250/Cre01.g056331	2
BP	GO:0006561	proline biosynthetic process	2/798	13/5553	0.153846	1.07056	0.104336	0.57686	1	1	Cre11.g474800/Cre16.g683259	2
BP	GO:0006655	phosphatidylglycerol biosynthetic process	2/798	13/5553	0.153846	1.07056	0.104336	0.57686	1	1	Cre10.g436900/Cre10.g448051	2
BP	GO:0006743	ubiquinone metabolic process	2/798	13/5553	0.153846	1.07056	0.104336	0.57686	1	1	Cre06.g269550/Cre10.g429800	2
BP	GO:0006744	ubiquinone biosynthetic process	2/798	13/5553	0.153846	1.07056	0.104336	0.57686	1	1	Cre06.g269550/Cre10.g429800	2
BP	GO:0007446	imaginal disc growth	2/798	13/5553	0.153846	1.07056	0.104336	0.57686	1	1	Cre06.g280050/Cre09.g393000	2
BP	GO:0009556	microsporogenesis	2/798	13/5553	0.153846	1.07056	0.104336	0.57686	1	1	Cre03.g185350/Cre10.g452550	2
BP	GO:0009822	alkaloid catabolic process	2/798	13/5553	0.153846	1.07056	0.104336	0.57686	1	1	Cre07.g354350/Cre14.g626400	2
BP	GO:0009850	auxin metabolic process	2/798	13/5553	0.153846	1.07056	0.104336	0.57686	1	1	Cre17.g728100/Cre02.g092050	2
BP	GO:0009863	salicylic acid mediated signaling pathway	2/798	13/5553	0.153846	1.07056	0.104336	0.57686	1	1	Cre08.g367800/Cre03.g177200	2
BP	GO:0009988	cell-cell recognition	2/798	13/5553	0.153846	1.07056	0.104336	0.57686	1	1	Cre16.g667451/Cre05.g241950	2
BP	GO:0010104	regulation of ethylene-activated signaling pathway	2/798	13/5553	0.153846	1.07056	0.104336	0.57686	1	1	Cre17.g746047/Cre07.g315200	2
BP	GO:0010584	pollen exine formation	2/798	13/5553	0.153846	1.07056	0.104336	0.57686	1	1	Cre12.g497700/Cre17.g743547	2
BP	GO:0015693	magnesium ion transport	2/798	13/5553	0.153846	1.07056	0.104336	0.57686	1	1	Cre12.g523100/Cre02.g084350	2
BP	GO:0016098	monoterpenoid metabolic process	2/798	13/5553	0.153846	1.07056	0.104336	0.57686	1	1	Cre07.g354350/Cre14.g626400	2
BP	GO:0017143	insecticide metabolic process	2/798	13/5553	0.153846	1.07056	0.104336	0.57686	1	1	Cre07.g354350/Cre14.g626400	2
BP	GO:0030166	proteoglycan biosynthetic process	2/798	13/5553	0.153846	1.07056	0.104336	0.57686	1	1	Cre11.g467691/Cre09.g393000	2
BP	GO:0030644	intracellular chloride ion homeostasis	2/798	13/5553	0.153846	1.07056	0.104336	0.57686	1	1	Cre07.g354350/Cre14.g626400	2
BP	GO:0032024	positive regulation of insulin secretion	2/798	13/5553	0.153846	1.07056	0.104336	0.57686	1	1	Cre03.g204800/Cre13.g582476	2
BP	GO:0032400	melanosome localization	2/798	13/5553	0.153846	1.07056	0.104336	0.57686	1	1	Cre04.g229000/Cre09.g394732	2
BP	GO:0033077	T cell differentiation in thymus	2/798	13/5553	0.153846	1.07056	0.104336	0.57686	1	1	Cre02.g097850/Cre11.g469450	2
BP	GO:0034755	iron ion transmembrane transport	2/798	13/5553	0.153846	1.07056	0.104336	0.57686	1	1	Cre07.g355150/Cre07.g315200	2
BP	GO:0035270	endocrine system development	2/798	13/5553	0.153846	1.07056	0.104336	0.57686	1	1	Cre11.g467568/Cre12.g500150	2
BP	GO:0035335	peptidyl-tyrosine dephosphorylation	2/798	13/5553	0.153846	1.07056	0.104336	0.57686	1	1	Cre12.g505900/Cre09.g401738	2
BP	GO:0036378	calcitriol biosynthetic process from calciol	2/798	13/5553	0.153846	1.07056	0.104336	0.57686	1	1	Cre07.g354350/Cre14.g626400	2
BP	GO:0042178	xenobiotic catabolic process	2/798	13/5553	0.153846	1.07056	0.104336	0.57686	1	1	Cre07.g354350/Cre14.g626400	2
BP	GO:0042246	tissue regeneration	2/798	13/5553	0.153846	1.07056	0.104336	0.57686	1	1	Cre12.g542500/Cre03.g145587	2
BP	GO:0042368	vitamin D biosynthetic process	2/798	13/5553	0.153846	1.07056	0.104336	0.57686	1	1	Cre07.g354350/Cre14.g626400	2
BP	GO:0042710	biofilm formation	2/798	13/5553	0.153846	1.07056	0.104336	0.57686	1	1	Cre10.g435550/Cre08.g358532	2
BP	GO:0044010	single-species biofilm formation	2/798	13/5553	0.153846	1.07056	0.104336	0.57686	1	1	Cre10.g435550/Cre08.g358532	2
BP	GO:0045022	early endosome to late endosome transport	2/798	13/5553	0.153846	1.07056	0.104336	0.57686	1	1	Cre12.g486209/Cre02.g088500	2
BP	GO:0045037	protein import into chloroplast stroma	2/798	13/5553	0.153846	1.07056	0.104336	0.57686	1	1	Cre12.g510850/Cre13.g562850	2
BP	GO:0045216	cell-cell junction organization	2/798	13/5553	0.153846	1.07056	0.104336	0.57686	1	1	Cre11.g467568/Cre07.g349300	2
BP	GO:0045580	regulation of T cell differentiation	2/798	13/5553	0.153846	1.07056	0.104336	0.57686	1	1	Cre11.g469450/Cre01.g003376	2
BP	GO:0045907	positive regulation of vasoconstriction	2/798	13/5553	0.153846	1.07056	0.104336	0.57686	1	1	Cre07.g354350/Cre14.g626400	2
BP	GO:0045990	carbon catabolite regulation of transcription	2/798	13/5553	0.153846	1.07056	0.104336	0.57686	1	1	Cre03.g174476/Cre12.g556400	2
BP	GO:0046701	insecticide catabolic process	2/798	13/5553	0.153846	1.07056	0.104336	0.57686	1	1	Cre07.g354350/Cre14.g626400	2
BP	GO:0048252	lauric acid metabolic process	2/798	13/5553	0.153846	1.07056	0.104336	0.57686	1	1	Cre07.g354350/Cre14.g626400	2
BP	GO:0051875	pigment granule localization	2/798	13/5553	0.153846	1.07056	0.104336	0.57686	1	1	Cre04.g229000/Cre09.g394732	2
BP	GO:0055064	chloride ion homeostasis	2/798	13/5553	0.153846	1.07056	0.104336	0.57686	1	1	Cre07.g354350/Cre14.g626400	2
BP	GO:0070297	regulation of phosphorelay signal transduction system	2/798	13/5553	0.153846	1.07056	0.104336	0.57686	1	1	Cre17.g746047/Cre07.g315200	2
BP	GO:0070640	vitamin D3 metabolic process	2/798	13/5553	0.153846	1.07056	0.104336	0.57686	1	1	Cre07.g354350/Cre14.g626400	2
BP	GO:0090154	positive regulation of sphingolipid biosynthetic process	2/798	13/5553	0.153846	1.07056	0.104336	0.57686	1	1	Cre10.g452900/Cre03.g145807	2
BP	GO:1904031	positive regulation of cyclin-dependent protein kinase activity	2/798	13/5553	0.153846	1.07056	0.104336	0.57686	1	1	Cre03.g174476/Cre07.g321650	2
BP	GO:2001237	negative regulation of extrinsic apoptotic signaling pathway	2/798	13/5553	0.153846	1.07056	0.104336	0.57686	1	1	Cre09.g394843/Cre13.g578050	2
CC	GO:0008021	synaptic vesicle	7/830	49/5732	0.142857	0.986575	-0.0388325	0.577753	1	0.976484	Cre04.g214750/Cre01.g029250/Cre01.g010550/Cre06.g293100/Cre17.g739050/Cre05.g241950/Cre11.g468550	7
BP	GO:0000413	protein peptidyl-prolyl isomerization	5/798	35/5553	0.142857	0.994092	-0.0143617	0.579283	1	1	Cre13.g580650/Cre02.g092150/Cre01.g017250/Cre02.g092250/Cre10.g466850	5
BP	GO:0006891	intra-Golgi vesicle-mediated transport	5/798	35/5553	0.142857	0.994092	-0.0143617	0.579283	1	1	Cre09.g402800/Cre01.g003500/Cre07.g316100/Cre06.g287250/Cre07.g334100	5
BP	GO:0051249	regulation of lymphocyte activation	5/798	35/5553	0.142857	0.994092	-0.0143617	0.579283	1	1	Cre11.g467568/Cre02.g097850/Cre11.g469450/Cre16.g677000/Cre01.g003376	5
MF	GO:0016879	ligase activity, forming carbon-nitrogen bonds	6/733	41/4947	0.146341	0.987655	-0.0331014	0.58076	0.99986	0.974246	Cre06.g278098/Cre01.g033091/Cre13.g591600/Cre03.g144424/Cre15.g643550/Cre03.g145447	6
MF	GO:0008080	N-acetyltransferase activity	7/733	48/4947	0.145833	0.984226	-0.045798	0.580829	0.99986	0.974246	Cre12.g542500/Cre12.g521300/Cre02.g106400/Cre01.g002250/Cre11.g467579/Cre01.g048900/Cre17.g739426	7
CC	GO:0000307	cyclin-dependent protein kinase holoenzyme complex	2/830	13/5732	0.153846	1.06247	0.0927722	0.581296	1	0.976484	Cre03.g174476/Cre07.g321650	2
CC	GO:0001750	photoreceptor outer segment	2/830	13/5732	0.153846	1.06247	0.0927722	0.581296	1	0.976484	Cre16.g692902/Cre06.g278251	2
CC	GO:0009533	chloroplast stromal thylakoid	2/830	13/5732	0.153846	1.06247	0.0927722	0.581296	1	0.976484	Cre06.g273700/Cre16.g662600	2
MF	GO:0016278	lysine N-methyltransferase activity	5/733	34/4947	0.147059	0.992497	-0.0183087	0.581311	0.99986	0.974246	Cre17.g702451/Cre07.g346400/Cre07.g347800/Cre12.g541777/Cre01.g021800	5
MF	GO:0016279	protein-lysine N-methyltransferase activity	5/733	34/4947	0.147059	0.992497	-0.0183087	0.581311	0.99986	0.974246	Cre17.g702451/Cre07.g346400/Cre07.g347800/Cre12.g541777/Cre01.g021800	5
CC	GO:0030658	transport vesicle membrane	6/830	42/5732	0.142857	0.986575	-0.0359298	0.581466	1	0.976484	Cre04.g220350/Cre01.g010550/Cre06.g293100/Cre07.g315900/Cre09.g402500/Cre11.g468550	6
CC	GO:0098590	plasma membrane region	15/830	106/5732	0.141509	0.977268	-0.0972001	0.581534	1	0.976484	Cre06.g284150/Cre05.g244850/Cre10.g452900/Cre16.g674852/Cre07.g316100/Cre03.g185350/Cre06.g280050/Cre06.g256050/Cre10.g435400/Cre06.g281200/Cre09.g393150/Cre03.g145807/Cre17.g734500/Cre03.g204250/Cre06.g278251	15
BP	GO:0071695	anatomical structure maturation	16/798	114/5553	0.140351	0.976652	-0.103179	0.58256	1	1	Cre17.g746047/Cre12.g500150/Cre07.g339250/Cre03.g151250/Cre13.g576500/Cre01.g019150/Cre02.g098800/Cre01.g068742/Cre17.g703250/Cre12.g489200/Cre02.g076200/Cre07.g334100/Cre07.g315200/Cre13.g587450/Cre03.g205300/Cre16.g674750	16
BP	GO:0045595	regulation of cell differentiation	41/798	291/5553	0.140893	0.980428	-0.140495	0.582708	1	1	Cre17.g715200/Cre13.g580650/Cre16.g690095/Cre12.g545600/Cre12.g542500/Cre01.g029250/Cre17.g721850/Cre06.g311200/Cre17.g715950/Cre02.g097850/Cre03.g185350/Cre07.g337300/Cre03.g202449/Cre01.g068742/Cre06.g281200/Cre16.g692902/Cre01.g037050/Cre09.g399550/Cre06.g273700/Cre09.g394450/Cre01.g055200/Cre06.g278136/Cre06.g281563/Cre12.g556450/Cre11.g469450/Cre02.g076200/Cre01.g039350/Cre01.g048900/Cre03.g…	41
MF	GO:0043022	ribosome binding	10/733	69/4947	0.144928	0.978113	-0.0763537	0.58288	0.99986	0.974246	Cre07.g353150/Cre14.g633200/Cre15.g639150/Cre14.g633450/Cre08.g375650/Cre13.g587050/Cre10.g427700/Cre03.g149500/Cre14.g615950/Cre01.g003376	10
BP	GO:0022406	membrane docking	9/798	64/5553	0.140625	0.97856	-0.0706684	0.582979	1	1	Cre04.g214750/Cre11.g467758/Cre01.g010550/Cre06.g293100/Cre03.g202449/Cre12.g551802/Cre16.g692902/Cre03.g209281/Cre06.g278124	9
MF	GO:0005543	phospholipid binding	11/733	76/4947	0.144737	0.976826	-0.084906	0.583882	0.99986	0.974246	Cre11.g467568/Cre14.g630350/Cre07.g337300/Cre03.g202449/Cre10.g462300/Cre03.g170200/Cre12.g553050/Cre07.g334100/Cre16.g664450/Cre13.g578050/Cre02.g088500	11
BP	GO:0009620	response to fungus	15/798	107/5553	0.140187	0.975511	-0.104778	0.584467	1	1	Cre07.g319340/Cre07.g319300/Cre08.g363874/Cre10.g425200/Cre12.g549050/Cre06.g298550/Cre04.g229000/Cre03.g165215/Cre12.g500715/Cre09.g408950/Cre07.g315200/Cre08.g372100/Cre06.g273650/Cre03.g210513/Cre12.g507051	15
BP	GO:0019725	cellular homeostasis	35/798	249/5553	0.140562	0.978123	-0.144689	0.586292	1	1	Cre02.g098850/Cre14.g624201/Cre03.g199800/Cre07.g354350/Cre11.g467568/Cre15.g639150/Cre06.g284150/Cre09.g396600/Cre04.g220350/Cre03.g203600/Cre01.g029250/Cre04.g229000/Cre12.g519500/Cre01.g066552/Cre09.g409750/Cre10.g454550/Cre14.g610450/Cre09.g410100/Cre17.g739050/Cre07.g337300/Cre09.g393150/Cre11.g467753/Cre02.g099950/Cre14.g626400/Cre05.g241950/Cre17.g734500/Cre17.g702150/Cre09.g402500/Cre01.g…	35
CC	GO:0030864	cortical actin cytoskeleton	5/830	35/5732	0.142857	0.986575	-0.0327791	0.586472	1	0.976484	Cre03.g185350/Cre07.g337300/Cre03.g144867/Cre01.g000600/Cre16.g664450	5
MF	GO:0004176	ATP-dependent peptidase activity	3/733	20/4947	0.15	1.01235	0.0230728	0.586571	0.99986	0.974246	Cre17.g720050/Cre12.g485800/Cre09.g393950	3
MF	GO:0016597	amino acid binding	3/733	20/4947	0.15	1.01235	0.0230728	0.586571	0.99986	0.974246	Cre01.g029250/Cre12.g547150/Cre06.g250902	3
MF	GO:0061134	peptidase regulator activity	3/733	20/4947	0.15	1.01235	0.0230728	0.586571	0.99986	0.974246	Cre02.g145250/Cre14.g628702/Cre11.g469450	3
BP	GO:0030855	epithelial cell differentiation	14/798	100/5553	0.14	0.974211	-0.106605	0.586598	1	1	Cre11.g467568/Cre06.g284150/Cre12.g486209/Cre02.g102500/Cre16.g692902/Cre01.g037050/Cre05.g241950/Cre11.g475050/Cre11.g469450/Cre07.g334100/Cre01.g048900/Cre12.g496650/Cre13.g573000/Cre10.g429800	14
BP	GO:0006353	DNA-templated transcription termination	8/798	57/5553	0.140351	0.976652	-0.0725791	0.586917	1	1	Cre13.g573650/Cre01.g038650/Cre13.g587050/Cre06.g284500/Cre10.g419750/Cre02.g102800/Cre01.g018000/Cre02.g086750	8
BP	GO:0006376	mRNA splice site recognition	4/798	28/5553	0.142857	0.994092	-0.0128374	0.587157	1	1	Cre13.g573650/Cre01.g038650/Cre07.g337300/Cre12.g553750	4
BP	GO:0006534	cysteine metabolic process	4/798	28/5553	0.142857	0.994092	-0.0128374	0.587157	1	1	Cre03.g163950/Cre10.g426152/Cre03.g204250/Cre15.g643550	4
BP	GO:0007009	plasma membrane organization	4/798	28/5553	0.142857	0.994092	-0.0128374	0.587157	1	1	Cre02.g089450/Cre16.g674852/Cre12.g537641/Cre12.g496650	4
BP	GO:0030488	tRNA methylation	4/798	28/5553	0.142857	0.994092	-0.0128374	0.587157	1	1	Cre03.g176900/Cre04.g229350/Cre07.g314550/Cre10.g428678	4
BP	GO:0034085	establishment of sister chromatid cohesion	4/798	28/5553	0.142857	0.994092	-0.0128374	0.587157	1	1	Cre12.g542500/Cre11.g467579/Cre16.g674750/Cre06.g278266	4
BP	GO:0040025	vulval development	4/798	28/5553	0.142857	0.994092	-0.0128374	0.587157	1	1	Cre16.g659750/Cre12.g545600/Cre13.g580900/Cre13.g573000	4
BP	GO:0042743	hydrogen peroxide metabolic process	4/798	28/5553	0.142857	0.994092	-0.0128374	0.587157	1	1	Cre01.g045700/Cre02.g087700/Cre03.g188400/Cre10.g435400	4
BP	GO:0072350	tricarboxylic acid metabolic process	4/798	28/5553	0.142857	0.994092	-0.0128374	0.587157	1	1	Cre07.g337700/Cre17.g696600/Cre04.g214500/Cre10.g423250	4
BP	GO:1900368	regulation of post-transcriptional gene silencing by regulatory ncRNA	4/798	28/5553	0.142857	0.994092	-0.0128374	0.587157	1	1	Cre07.g339250/Cre10.g419750/Cre02.g102800/Cre06.g278247	4
MF	GO:0031267	small GTPase binding	15/733	104/4947	0.144231	0.97341	-0.11429	0.588521	0.99986	0.974246	Cre01.g003500/Cre05.g244850/Cre12.g545100/Cre07.g316100/Cre02.g117400/Cre12.g496200/Cre12.g551802/Cre03.g209281/Cre06.g278124/Cre06.g273700/Cre09.g402650/Cre09.g394450/Cre07.g334100/Cre09.g404350/Cre03.g158650	15
MF	GO:0061630	ubiquitin protein ligase activity	15/733	104/4947	0.144231	0.97341	-0.11429	0.588521	0.99986	0.974246	Cre13.g603450/Cre06.g263602/Cre06.g263600/Cre12.g515450/Cre12.g543303/Cre13.g581801/Cre06.g278136/Cre03.g185100/Cre16.g673001/Cre05.g234658/Cre13.g579050/Cre07.g321650/Cre13.g578050/Cre01.g009101/Cre01.g053850	15
BP	GO:0015980	energy derivation by oxidation of organic compounds	21/798	150/5553	0.14	0.974211	-0.131166	0.588554	1	1	Cre07.g337700/Cre09.g395950/Cre12.g552200/Cre17.g698850/Cre17.g696600/Cre07.g336950/Cre03.g207713/Cre04.g214500/Cre03.g169550/Cre10.g454550/Cre10.g423250/Cre05.g241950/Cre06.g278210/Cre07.g348250/Cre14.g620350/Cre06.g251450/Cre12.g556400/Cre16.g671000/Cre02.g082877/Cre06.g269550/Cre10.g429800	21
BP	GO:0061013	regulation of mRNA catabolic process	13/798	93/5553	0.139785	0.972714	-0.108701	0.588993	1	1	Cre11.g467568/Cre12.g523000/Cre07.g339250/Cre03.g191200/Cre02.g097850/Cre06.g280050/Cre01.g028200/Cre10.g432650/Cre02.g146629/Cre17.g746647/Cre06.g284500/Cre17.g731050/Cre13.g580300	13
MF	GO:0140640	catalytic activity, acting on a nucleic acid	71/733	488/4947	0.145492	0.981921	-0.175429	0.591169	0.99986	0.974246	Cre03.g176900/Cre07.g347450/Cre14.g619800/Cre07.g338500/Cre12.g542500/Cre07.g346100/Cre04.g229350/Cre03.g191200/Cre06.g280050/Cre06.g290800/Cre02.g102500/Cre06.g292450/Cre01.g019750/Cre01.g028200/Cre10.g432650/Cre01.g063632/Cre02.g146629/Cre10.g433550/Cre05.g238900/Cre01.g009250/Cre01.g037050/Cre07.g350500/Cre17.g727700/Cre12.g486000/Cre13.g578451/Cre03.g189400/Cre13.g562000/Cre07.g314550/Cre16.g…	71
CC	GO:0005775	vacuolar lumen	4/830	28/5732	0.142857	0.986575	-0.0293005	0.593556	1	0.976484	Cre11.g467642/Cre11.g478184/Cre07.g328800/Cre12.g483550	4
CC	GO:0043195	terminal bouton	4/830	28/5732	0.142857	0.986575	-0.0293005	0.593556	1	0.976484	Cre16.g690095/Cre01.g029250/Cre01.g010550/Cre06.g293100	4
MF	GO:0001046	core promoter sequence-specific DNA binding	2/733	13/4947	0.153846	1.0383	0.0576699	0.59483	0.99986	0.974246	Cre03.g189400/Cre03.g174476	2
MF	GO:0003746	translation elongation factor activity	2/733	13/4947	0.153846	1.0383	0.0576699	0.59483	0.99986	0.974246	Cre10.g435500/Cre14.g615950	2
[truncated: 2,553 more rows]

## Sheet: Me_UVB_GO
Category	ID	Description	GeneRatio	BgRatio	RichFactor	FoldEnrichment	zScore	pvalue	p.adjust	qvalue	geneID	Count
[truncated: 2,842 more rows]

## Sheet: Mp_UVB_GO
Category	ID	Description	GeneRatio	BgRatio	RichFactor	FoldEnrichment	zScore	pvalue	p.adjust	qvalue	geneID	Count
[truncated: 3,554 more rows]

[truncated: 1 more sheets: At_UVB_GO]
