# Supplementary material for: Functional evolution and rewiring of the UVR8–BES1/BIM1 module underpin the refinement of UV-B responses during plant terrestrialization
Source: Plant Commun. 2026 Apr 3;7(6):101842. doi: 10.1016/j.xplc.2026.101842 (PMC13261680; doi:10.1016/j.xplc.2026.101842)
Supplement: Supplemental Table 3. Cross-species orthogroups of UV-B-responsive genes [file mmc4.xlsx]

## Sheet: OGs
Orthogroup	C. reinhardtii	M. endlicherianum (SAG 12.97)	M. polymorpha	A. thaliana
OG0000000			Mp8g01790	AT1G03510, AT1G03540, AT1G04840, AT1G05750, AT1G06140, AT1G06143, AT1G08070, AT1G09190, AT1G09220, AT1G09410, AT1G10330, AT1G11290, AT1G13410, AT1G14470, AT1G15510, AT1G16480, AT1G17630, AT1G18485, AT1G19720, AT1G20230, AT1G22830, AT1G25360, AT1G26900, AT1G28690, AT1G29710, AT1G31430, AT1G31790, AT1G31920, AT1G32415, AT1G33350, AT1G34160, AT1G43980, AT1G47580, AT1G50270, AT1G53600, AT1G56570, AT1…
OG0000001	Cre01.g006600, Cre01.g006614, Cre01.g800012, Cre01.g800013, Cre01.g800014, Cre01.g800015, Cre01.g800016, Cre01.g800017, Cre01.g800018, Cre01.g800019, Cre01.g800022, Cre02.g093051, Cre02.g800200, Cre02.g800203, Cre02.g800204, Cre02.g800205, Cre03.g208551, Cre03.g800373, Cre03.g800375, Cre03.g800378, Cre03.g800379, Cre03.g800380, Cre03.g800381, Cre03.g800382, Cre03.g800383, Cre03.g800386, Cre04.g21…
OG0000002	Cre06.g278128, Cre11.g801328, Cre12.g801477, Cre16.g801940, Cre17.g802088	Me1_v2_0045510, Me1_v2_0051580, Me1_v2_0055860, Me1_v2_0058130, Me1_v2_0059380, Me1_v2_0059920, Me1_v2_0059970, Me1_v2_0059990, Me1_v2_0062620, Me1_v2_0064970, Me1_v2_0070030, Me1_v2_0072200, Me1_v2_0075000, Me1_v2_0075080, Me1_v2_0076520, Me1_v2_0077480, Me1_v2_0080100, Me1_v2_0081710, Me1_v2_0081720, Me1_v2_0082290, Me1_v2_0082650, Me1_v2_0083390, Me1_v2_0086390, Me1_v2_0086400, Me1_v2_0086940,…		ATMG00850
OG0000003	Cre01.g800009, Cre01.g800068, Cre01.g800082, Cre01.g800112, Cre01.g800123, Cre01.g800133, Cre01.g800137, Cre02.g800151, Cre02.g800167, Cre02.g800178, Cre02.g800229, Cre02.g800230, Cre02.g800241, Cre02.g800270, Cre03.g800294, Cre03.g800295, Cre03.g800303, Cre03.g800318, Cre03.g800319, Cre03.g800335, Cre03.g800349, Cre03.g800350, Cre03.g800376, Cre03.g800377, Cre03.g800384, Cre03.g800395, Cre03.g80…
OG0000004				AT1G11620, AT1G11810, AT1G24800, AT1G24881, AT1G25055, AT1G25141, AT1G25150, AT1G25211, AT1G27490, AT1G31510, AT1G32140, AT1G50470, AT1G54550, AT1G59680, AT1G62270, AT1G65990, AT1G66490, AT1G67450, AT1G67455, AT2G04920, AT2G07140, AT2G11200, AT2G17830, AT2G18780, AT2G24510, AT2G27520, AT2G33655, AT2G38590, AT2G39355, AT3G03405, AT3G04250, AT3G08750, AT3G10430, AT3G13680, AT3G13820, AT3G13830, AT3…
OG0000005				AT1G19160, AT1G23037, AT1G26510, AT1G26515, AT1G30780, AT1G30790, AT1G30920, AT1G30925, AT1G30930, AT1G31000, AT1G31080, AT1G31090, AT1G31163, AT1G31620, AT1G32420, AT1G32660, AT1G33010, AT1G33020, AT1G43005, AT1G46840, AT1G46912, AT1G46984, AT1G47300, AT1G47340, AT1G47350, AT1G47730, AT1G47765, AT1G47790, AT1G47800, AT1G47810, AT1G48060, AT1G50870, AT1G50880, AT1G52490, AT1G52495, AT1G53360, AT1…
OG0000006		Me1_v2_0050580, Me1_v2_0052290, Me1_v2_0053220, Me1_v2_0056620, Me1_v2_0057730, Me1_v2_0057760, Me1_v2_0058510, Me1_v2_0058870, Me1_v2_0060360, Me1_v2_0064360, Me1_v2_0065370, Me1_v2_0073600, Me1_v2_0074920, Me1_v2_0076490, Me1_v2_0076610, Me1_v2_0086770, Me1_v2_0089890, Me1_v2_0092180, Me1_v2_0098090, Me1_v2_0101290, Me1_v2_0103670, Me1_v2_0104460, Me1_v2_0106270, Me1_v2_0109930, Me1_v2_0110370,…
OG0000007			Mp2g17050	AT1G17600, AT1G17610, AT1G17615, AT1G27170, AT1G27180, AT1G31540, AT1G52900, AT1G56510, AT1G56520, AT1G56540, AT1G57630, AT1G57650, AT1G61105, AT1G63730, AT1G63740, AT1G63750, AT1G63860, AT1G63870, AT1G63880, AT1G64070, AT1G65850, AT1G66090, AT1G69550, AT1G72840, AT1G72850, AT1G72860, AT1G72870, AT1G72890, AT1G72900, AT1G72910, AT1G72920, AT1G72930, AT1G72940, AT1G72950, AT2G14080, AT2G16870, AT2…
OG0000008	Cre01.g033450, Cre01.g033500, Cre03.g145807, Cre03.g154800, Cre03.g170950, Cre03.g173650, Cre03.g194050, Cre03.g205150, Cre04.g218200, Cre04.g219796, Cre04.g219800, Cre04.g223375, Cre05.g230700, Cre05.g234644, Cre05.g244150, Cre05.g800567, Cre06.g276150, Cre06.g278141, Cre06.g283450, Cre06.g297516, Cre07.g323350, Cre07.g355800, Cre08.g372600, Cre08.g372650, Cre08.g372716, Cre08.g373000, Cre08.g37…
OG0000009		Me1_v2_0003780, Me1_v2_0014640, Me1_v2_0050500, Me1_v2_0050630, Me1_v2_0054820, Me1_v2_0055250, Me1_v2_0057220, Me1_v2_0059490, Me1_v2_0064600, Me1_v2_0066530, Me1_v2_0069750, Me1_v2_0070000, Me1_v2_0070860, Me1_v2_0073540, Me1_v2_0075120, Me1_v2_0077010, Me1_v2_0078860, Me1_v2_0084860, Me1_v2_0086510, Me1_v2_0088200, Me1_v2_0091360, Me1_v2_0091680, Me1_v2_0093270, Me1_v2_0094220, Me1_v2_0098060,…
OG0000010			Mp1g04940, Mp1g08755, Mp1g21110, Mp1g23160, Mp1g27080, Mp2g05030, Mp2g06620, Mp2g10590, Mp2g21700, Mp2g21920, Mp2g22940, Mp2g23750, Mp2g23755, Mp2g24360, Mp3g01070, Mp3g01435, Mp3g01450, Mp3g19100, Mp3g20530, Mp3g20675, Mp3g21060, Mp3g24280, Mp4g07800, Mp4g07835, Mp4g10930, Mp4g13150, Mp4g13165, Mp4g13180, Mp4g13205, Mp4g13230, Mp4g13240, Mp4g13267, Mp4g13275, Mp4g13335, Mp4g13500, Mp4g13520, Mp4…
OG0000011				AT1G19460, AT1G19470, AT1G19930, AT1G48190, AT1G60570, AT1G61540, AT1G77880, AT2G03460, AT2G14288, AT2G20380, AT2G21680, AT2G21950, AT2G22030, AT2G22050, AT2G22060, AT2G29600, AT2G29770, AT2G29780, AT2G29800, AT2G29810, AT2G29820, AT2G29830, AT2G29860, AT2G41360, AT2G44030, AT2G44630, AT2G44700, AT2G45406, AT3G06570, AT3G08810, AT3G09750, AT3G10510, AT3G24610, AT3G27910, AT3G43710, AT3G46050, AT4…
OG0000012		Me1_v2_0051590, Me1_v2_0051610, Me1_v2_0052280, Me1_v2_0052310, Me1_v2_0055840, Me1_v2_0057790, Me1_v2_0064950, Me1_v2_0065620, Me1_v2_0067290, Me1_v2_0075350, Me1_v2_0086790, Me1_v2_0086910, Me1_v2_0088740, Me1_v2_0090630, Me1_v2_0095390, Me1_v2_0095730, Me1_v2_0097420, Me1_v2_0099820, Me1_v2_0106250, Me1_v2_0107960, Me1_v2_0107970, Me1_v2_0110350, Me1_v2_0111000, Me1_v2_0111710, Me1_v2_0112520,…
OG0000013				AT1G06630, AT1G19070, AT1G21990, AT1G47915, AT1G47920, AT1G48390, AT1G48400, AT1G52650, AT1G56610, AT1G58310, AT1G64540, AT2G14070, AT2G29910, AT2G29930, AT2G33796, AT2G42720, AT2G42730, AT3G03030, AT3G03040, AT3G42770, AT3G44060, AT3G44080, AT3G44090, AT3G44180, AT3G44810, AT3G49150, AT3G54160, AT3G58820, AT3G58860, AT3G58875, AT3G58880, AT3G58890, AT3G58900, AT3G58910, AT3G58920, AT3G58930, AT3…
OG0000014				AT1G05080, AT1G13570, AT1G19410, AT1G22000, AT1G26815, AT1G26890, AT1G32375, AT1G47695, AT1G50980, AT1G51055, AT1G55030, AT1G55660, AT2G04230, AT2G26860, AT3G10750, AT3G12840, AT3G14710, AT3G26920, AT3G26922, AT3G26930, AT3G49020, AT3G49030, AT3G49040, AT3G49045, AT3G49480, AT3G50710, AT3G51530, AT3G52680, AT3G52690, AT3G53550, AT3G54910, AT3G55670, AT3G55900, AT3G56780, AT4G00160, AT4G00315, AT4…
OG0000015	Cre01.g045850, Cre01.g800116, Cre01.g800141, Cre03.g186800, Cre03.g800346, Cre03.g800361, Cre05.g800547, Cre07.g800762, Cre13.g801583, Cre15.g801755, Cre16.g673450, Cre17.g802023	Me1_v2_0058930, Me1_v2_0063260, Me1_v2_0064120, Me1_v2_0064130, Me1_v2_0065580, Me1_v2_0070020, Me1_v2_0073460, Me1_v2_0073480, Me1_v2_0076430, Me1_v2_0077070, Me1_v2_0077080, Me1_v2_0077420, Me1_v2_0077430, Me1_v2_0078460, Me1_v2_0078590, Me1_v2_0087660, Me1_v2_0095370, Me1_v2_0095420, Me1_v2_0095580, Me1_v2_0108240, Me1_v2_0117380, Me1_v2_0135860, Me1_v2_0139280, Me1_v2_0139300, Me1_v2_0143850,…	Mp1g06970, Mp1g15480, Mp3g01830, MpVg00320	AT4G23160, ATMG00240, ATMG00300, ATMG00710, ATMG00810, ATMG00820
OG0000016	Cre01.g015103, Cre01.g018550, Cre01.g019300, Cre01.g025700, Cre01.g034200, Cre02.g081800, Cre02.g085750, Cre02.g085800, Cre02.g090000, Cre02.g103200, Cre03.g162900, Cre03.g175650, Cre03.g177400, Cre03.g182200, Cre03.g192450, Cre03.g194900, Cre03.g201450, Cre03.g202200, Cre03.g202202, Cre03.g202350, Cre03.g203451, Cre03.g207750, Cre04.g226700, Cre05.g800573, Cre06.g278110, Cre06.g297082, Cre07.g31…
OG0000017	Cre08.g364400, Cre14.g620500, Cre16.g674890	Me1_v2_0061980, Me1_v2_0131850, Me1_v2_0135620, Me1_v2_0143110, Me1_v2_0152410, Me1_v2_0161350, Me1_v2_0182480, Me1_v2_0196440, Me1_v2_0218430, Me1_v2_0218810, Me1_v2_0225250	Mp1g20040, Mp2g11080, Mp2g12750, Mp4g00380, Mp4g17430, Mp4g22280, Mp4g22290, Mp5g01050, Mp5g02590, Mp5g06970, Mp5g12480, Mp5g22160, Mp6g04880, Mp6g06870, Mp6g08690, Mp6g11770, Mp6g18650, Mp7g00860, Mp7g09350, Mp7g13760, Mp7g17020	AT1G12890, AT1G12980, AT1G24590, AT1G28160, AT1G28360, AT1G28370, AT1G43160, AT1G50640, AT1G53170, AT1G53910, AT1G72360, AT1G75490, AT1G80580, AT2G33710, AT2G40340, AT2G40350, AT2G47520, AT3G14230, AT3G15210, AT3G16770, AT3G20310, AT4G34410, AT5G07310, AT5G13330, AT5G13910, AT5G19790, AT5G44210, AT5G50080, AT5G51190, AT5G61600, AT5G61890, AT5G64750
OG0000018		Me1_v2_0049130, Me1_v2_0051450, Me1_v2_0075130, Me1_v2_0078400, Me1_v2_0081530, Me1_v2_0081560, Me1_v2_0081570, Me1_v2_0081580, Me1_v2_0084250, Me1_v2_0085230, Me1_v2_0096140, Me1_v2_0096150, Me1_v2_0097480, Me1_v2_0102820, Me1_v2_0102830, Me1_v2_0102860, Me1_v2_0102910, Me1_v2_0102930, Me1_v2_0104660, Me1_v2_0114730, Me1_v2_0119770, Me1_v2_0127190, Me1_v2_0127520, Me1_v2_0129810, Me1_v2_0130760,…
OG0000019		Me1_v2_0008370, Me1_v2_0023340, Me1_v2_0058890, Me1_v2_0059650, Me1_v2_0063350, Me1_v2_0065480, Me1_v2_0069960, Me1_v2_0073550, Me1_v2_0074300, Me1_v2_0075100, Me1_v2_0077550, Me1_v2_0078850, Me1_v2_0085470, Me1_v2_0089090, Me1_v2_0089830, Me1_v2_0090430, Me1_v2_0094130, Me1_v2_0095490, Me1_v2_0100260, Me1_v2_0105260, Me1_v2_0108590, Me1_v2_0116440, Me1_v2_0117590, Me1_v2_0122170, Me1_v2_0126700,…
OG0000020		Me1_v2_0050240, Me1_v2_0053570, Me1_v2_0059400, Me1_v2_0060890, Me1_v2_0065570, Me1_v2_0073110, Me1_v2_0073470, Me1_v2_0076630, Me1_v2_0094120, Me1_v2_0098050, Me1_v2_0101640, Me1_v2_0101830, Me1_v2_0106980, Me1_v2_0112800, Me1_v2_0117760, Me1_v2_0117790, Me1_v2_0122180, Me1_v2_0124640, Me1_v2_0126470, Me1_v2_0126980, Me1_v2_0131050, Me1_v2_0132490, Me1_v2_0133000, Me1_v2_0135650, Me1_v2_0135870,…
OG0000021		Me1_v2_0000690, Me1_v2_0003640, Me1_v2_0006950, Me1_v2_0025300, Me1_v2_0026150, Me1_v2_0027300, Me1_v2_0031500, Me1_v2_0031620, Me1_v2_0034410, Me1_v2_0034530, Me1_v2_0035390, Me1_v2_0036670, Me1_v2_0036750, Me1_v2_0036980, Me1_v2_0037620, Me1_v2_0055360, Me1_v2_0055370, Me1_v2_0055610, Me1_v2_0055620, Me1_v2_0055750, Me1_v2_0055760, Me1_v2_0055770, Me1_v2_0057340, Me1_v2_0057350, Me1_v2_0057360,…
OG0000022	Cre02.g083100, Cre06.g278166, Cre11.g467672, Cre12.g559750	Me1_v2_0030120, Me1_v2_0089810, Me1_v2_0105880, Me1_v2_0124930, Me1_v2_0132150, Me1_v2_0171710, Me1_v2_0204990, Me1_v2_0223770	Mp1g08990, Mp1g09000, Mp2g05480, Mp2g06570, Mp2g11950, Mp2g12420, Mp2g15970, Mp2g15990, Mp3g03430, Mp3g14100, Mp3g14110, Mp3g14130, Mp3g21890, Mp4g16750, Mp5g12510, Mp5g12540, Mp5g16820, Mp6g06330, Mp6g06340, Mp6g06360, Mp6g06400, Mp6g06410, Mp6g06420, Mp6g06560, Mp7g00440, Mp7g12470, Mp7g13960, Mpzg00760, Mpzg00770	AT1G01310, AT1G50050, AT1G50060, AT2G14580, AT2G14610, AT2G19970, AT2G19980, AT2G19990, AT3G09590, AT3G19690, AT4G07820, AT4G25780, AT4G25790, AT4G30320, AT4G31470, AT4G33710, AT4G33720, AT4G33730, AT5G02730, AT5G26130, AT5G57625, AT5G66590
OG0000023		Me1_v2_0038540, Me1_v2_0096680, Me1_v2_0098420, Me1_v2_0106300, Me1_v2_0116130, Me1_v2_0148850, Me1_v2_0160040	Mp1g14140, Mp1g22700, Mp1g22720, Mp1g22730, Mp1g22740, Mp1g24230, Mp1g26350, Mp1g28890, Mp2g18600, Mp2g18610, Mp3g03880, Mp3g03890, Mp3g03930, Mp3g03970, Mp3g06900, Mp3g08920, Mp3g09650, Mp3g09750, Mp3g09760, Mp3g09770, Mp3g10120, Mp3g10160, Mp3g22690, Mp3g24450, Mp3g24470, Mp4g06560, Mp5g01930, Mp5g20420, Mp5g20430, Mp8g18860	AT1G12560, AT1G20190, AT1G26770, AT1G62980, AT1G69530, AT2G03090, AT2G28950, AT2G37640, AT2G39700, AT2G40610, AT3G03220, AT3G15370, AT3G29030, AT3G55500, AT4G01630, AT4G38210, AT5G02260, AT5G05290, AT5G39260, AT5G39270, AT5G39280, AT5G39290, AT5G39300, AT5G39310, AT5G56320
OG0000024		Me1_v2_0025530, Me1_v2_0050220, Me1_v2_0054180, Me1_v2_0056980, Me1_v2_0058970, Me1_v2_0065560, Me1_v2_0073710, Me1_v2_0076360, Me1_v2_0076560, Me1_v2_0076570, Me1_v2_0077460, Me1_v2_0077470, Me1_v2_0089230, Me1_v2_0089330, Me1_v2_0090580, Me1_v2_0093130, Me1_v2_0099200, Me1_v2_0103050, Me1_v2_0106940, Me1_v2_0114300, Me1_v2_0115100, Me1_v2_0115470, Me1_v2_0117850, Me1_v2_0125410, Me1_v2_0128850,…
OG0000025		Me1_v2_0005430, Me1_v2_0034430	Mp1g20310, Mp6g16180	AT1G10190, AT1G10750, AT1G23340, AT1G55360, AT1G70550, AT2G03930, AT2G17750, AT2G19360, AT2G20170, AT2G24950, AT2G27320, AT2G35250, AT2G38255, AT2G44210, AT2G44220, AT2G44240, AT2G44250, AT3G13510, AT3G16930, AT3G48230, AT4G10210, AT4G10220, AT4G15050, AT4G15053, AT4G15056, AT4G17505, AT4G17860, AT4G23080, AT4G23350, AT4G23355, AT4G23360, AT4G23365, AT4G23370, AT4G23373, AT4G23380, AT4G23390, AT5…
OG0000026				AT1G58037, AT1G65180, AT1G69150, AT2G04500, AT2G04680, AT2G19650, AT2G19660, AT2G43220, AT3G06990, AT3G07000, AT3G25850, AT3G27473, AT3G27480, AT3G27490, AT3G27500, AT3G27510, AT3G28650, AT3G43890, AT3G45530, AT3G45840, AT3G46800, AT3G46810, AT3G48400, AT4G01350, AT4G01740, AT4G01760, AT4G01910, AT4G01920, AT4G01925, AT4G01930, AT4G02180, AT4G02190, AT4G09690, AT4G11390, AT4G11540, AT4G11547, AT4…
OG0000027	Cre02.g076950	Me1_v2_0001280, Me1_v2_0004770, Me1_v2_0005030, Me1_v2_0019470, Me1_v2_0032390, Me1_v2_0033110, Me1_v2_0036880, Me1_v2_0051270, Me1_v2_0055000, Me1_v2_0060230, Me1_v2_0060320, Me1_v2_0060330, Me1_v2_0060370, Me1_v2_0084190, Me1_v2_0084420, Me1_v2_0084430, Me1_v2_0084440, Me1_v2_0084510, Me1_v2_0084520, Me1_v2_0088480, Me1_v2_0088490, Me1_v2_0109090, Me1_v2_0118530, Me1_v2_0138000, Me1_v2_0140730,…	Mp4g01740, Mp5g07150, Mp6g07860, Mp6g08100, Mp6g12310, Mp6g12710, Mp6g14210, Mp8g07080	AT1G01900, AT1G04110, AT1G30600, AT1G62340, AT2G04160, AT2G05920, AT2G19170, AT3G14067, AT3G14240, AT4G00230, AT4G20430, AT4G26330, AT4G30020, AT4G34980, AT5G44530, AT5G51750, AT5G59810, AT5G67360
OG0000028		Me1_v2_0051840, Me1_v2_0053210, Me1_v2_0055630, Me1_v2_0056550, Me1_v2_0067370, Me1_v2_0072580, Me1_v2_0075040, Me1_v2_0078410, Me1_v2_0080750, Me1_v2_0087810, Me1_v2_0088970, Me1_v2_0089590, Me1_v2_0091790, Me1_v2_0101670, Me1_v2_0104160, Me1_v2_0108250, Me1_v2_0108600, Me1_v2_0112400, Me1_v2_0112530, Me1_v2_0113410, Me1_v2_0118050, Me1_v2_0118720, Me1_v2_0121730, Me1_v2_0123460, Me1_v2_0126460,…	Mp3g07970, Mp7g03040	ATMG00750
OG0000029	Cre02.g104800, Cre06.g264650, Cre06.g265000, Cre06.g265250, Cre06.g265500, Cre06.g266650, Cre06.g267950, Cre06.g268350, Cre06.g271250, Cre06.g274000, Cre06.g274101, Cre06.g274350, Cre06.g274850, Cre06.g275750, Cre06.g276600, Cre06.g276850, Cre12.g504650, Cre12.g504800, Cre12.g505500, Cre12.g506300, Cre12.g506500, Cre13.g569950, Cre16.g648500, Cre16.g649900, Cre16.g650300, Cre16.g661450, Cre17.g70…	Me1_v2_0179630, Me1_v2_0180620, Me1_v2_0218780	Mp3g07730, Mp3g09090, Mp3g11410, Mp7g10700, Mp7g10730, Mp7g16200, Mp7g18030	AT1G09200, AT1G13370, AT1G19890, AT1G75600, AT3G27360, AT4G40030, AT4G40040, AT5G10390, AT5G10400, AT5G10980, AT5G12910, AT5G65350, AT5G65360
OG0000030	Cre01.g015300, Cre01.g015451, Cre01.g065457, Cre02.g084850, Cre02.g115100, Cre02.g117400, Cre03.g158650, Cre03.g197150, Cre03.g201301, Cre05.g245100, Cre05.g246551, Cre06.g256550, Cre07.g315600, Cre07.g315850, Cre07.g324100, Cre07.g339400, Cre07.g346500, Cre07.g353400, Cre07.g355350, Cre09.g389500, Cre09.g389851, Cre10.g420551, Cre10.g422100, Cre10.g428692, Cre10.g428706, Cre10.g428734, Cre10.g43…
OG0000031	Cre02.g106700, Cre02.g109050, Cre03.g168400, Cre04.g223150, Cre10.g426200, Cre10.g432400, Cre12.g541700, Cre15.g634800, Cre15.g637850, Cre15.g638304, Cre15.g638450, Cre15.g638950, Cre15.g639614, Cre15.g639650, Cre15.g639700, Cre15.g639750, Cre15.g639800, Cre15.g639850, Cre15.g640350, Cre15.g640400, Cre15.g640450, Cre15.g801678, Cre15.g801697, Cre15.g801698, Cre15.g801699, Cre15.g801700, Cre15.g80…
OG0000032	Cre06.g264600, Cre06.g265050, Cre06.g265200, Cre06.g265450, Cre06.g266600, Cre06.g268000, Cre06.g268400, Cre06.g271300, Cre06.g273950, Cre06.g274150, Cre06.g274300, Cre06.g274900, Cre06.g275700, Cre06.g276650, Cre06.g276800, Cre06.g800660, Cre12.g504600, Cre12.g504850, Cre12.g505450, Cre12.g506350, Cre12.g506450, Cre13.g570000, Cre16.g648550, Cre16.g649950, Cre16.g650250, Cre17.g708200, Cre17.g70…	Me1_v2_0116990, Me1_v2_0190280, Me1_v2_0198650	Mp4g03080, Mp4g03090, Mp4g13430, Mp4g13440, Mp5g16840, Mp5g22450, Mp5g22460	AT1G07660, AT1G07820, AT2G28740, AT3G45930, AT3G46320, AT3G53730, AT5G59690, AT5G59970
OG0000033		Me1_v2_0032330, Me1_v2_0070750, Me1_v2_0075730, Me1_v2_0080970, Me1_v2_0091160, Me1_v2_0097250, Me1_v2_0097260, Me1_v2_0097280, Me1_v2_0097310, Me1_v2_0105810, Me1_v2_0105900, Me1_v2_0108190, Me1_v2_0129310, Me1_v2_0129320, Me1_v2_0129330, Me1_v2_0130560, Me1_v2_0137160, Me1_v2_0137250, Me1_v2_0139370, Me1_v2_0145900, Me1_v2_0147090, Me1_v2_0147110, Me1_v2_0147150, Me1_v2_0147160, Me1_v2_0147170,…
OG0000034			Mp1g10650, Mp1g20580, Mp1g29050, Mp2g03790, Mp3g00170, Mp3g20180, Mp3g23540, Mp4g02700, Mp4g04090, Mp4g05370, Mp4g07980, Mp4g08020, Mp4g08030, Mp4g08040, Mp4g08050, Mp4g08270, Mp4g08290, Mp4g15320, Mp4g17920, Mp4g18140, Mp4g20490, Mp4g21990, Mp4g22030, Mp4g22040, Mp4g22480, Mp5g06300, Mp5g13380, Mp5g15790, Mp5g23300, Mp6g06880, Mp6g06900, Mp6g11240, Mp6g11250, Mp6g11260, Mp6g11270, Mp6g11290, Mp6…
OG0000035				AT1G29179, AT1G29180, AT1G34480, AT1G44020, AT1G44030, AT1G44050, AT1G45243, AT1G53340, AT1G61710, AT1G61840, AT1G62030, AT1G66440, AT1G66450, AT2G02610, AT2G02620, AT2G02630, AT2G02640, AT2G02680, AT2G02690, AT2G02700, AT2G13895, AT2G13900, AT2G13950, AT2G28460, AT2G40050, AT3G21210, AT3G26240, AT3G26250, AT3G26550, AT3G50010, AT4G02540, AT4G10370, AT4G10560, AT4G13130, AT4G15070, AT4G26380, AT5…
OG0000036				AT1G13780, AT1G16930, AT1G16940, AT1G16945, AT1G32020, AT1G51370, AT1G60400, AT1G60410, AT1G66290, AT1G66300, AT1G66310, AT1G66320, AT1G66640, AT1G69630, AT1G78730, AT1G78740, AT1G78750, AT1G78760, AT1G78840, AT1G80470, AT2G26030, AT2G27505, AT3G19085, AT3G23955, AT3G60710, AT4G13985, AT5G18770, AT5G18780, AT5G22590, AT5G22600, AT5G22610, AT5G22660, AT5G22670, AT5G22680, AT5G22700, AT5G22720, AT5…
OG0000037				AT2G14378, AT2G24205, AT2G27315, AT3G42565, AT3G48675, AT4G09545, AT4G35165, AT5G36310, AT5G36320, AT5G36330, AT5G36340, AT5G36350, AT5G36360, AT5G36370, AT5G36380, AT5G36390, AT5G36400, AT5G36410, AT5G36420, AT5G36430, AT5G36440, AT5G36450, AT5G36460, AT5G36470, AT5G36480, AT5G36490, AT5G36500, AT5G36520, AT5G36540, AT5G36550, AT5G36657, AT5G36658, AT5G36659, AT5G36661, AT5G36662, AT5G36738, AT5…
OG0000038				AT1G05700, AT1G07550, AT1G07560, AT1G49100, AT1G51790, AT1G51800, AT1G51805, AT1G51810, AT1G51820, AT1G51830, AT1G51840, AT1G51850, AT1G51860, AT1G51870, AT1G51880, AT1G51890, AT1G51910, AT2G04300, AT2G14440, AT2G14510, AT2G19190, AT2G19210, AT2G19230, AT2G28960, AT2G28970, AT2G28990, AT2G29000, AT3G21340, AT3G45920, AT3G46330, AT3G46340, AT3G46350, AT3G46355, AT3G46370, AT3G46400, AT3G46410, AT3…
OG0000039				AT1G19830, AT1G75580, AT2G16580, AT2G18010, AT2G21200, AT2G21210, AT2G21220, AT2G28085, AT2G36210, AT2G37030, AT2G45210, AT2G46690, AT3G03820, AT3G03830, AT3G03840, AT3G03847, AT3G03850, AT3G09870, AT3G20220, AT3G51200, AT3G53250, AT3G60690, AT3G61900, AT4G00880, AT4G09530, AT4G12410, AT4G13790, AT4G22620, AT4G34760, AT4G34770, AT4G34780, AT4G34790, AT4G34800, AT4G34810, AT4G36110, AT4G38825, AT4…
OG0000040		Me1_v2_0017970, Me1_v2_0047110, Me1_v2_0052570, Me1_v2_0053590, Me1_v2_0056490, Me1_v2_0059720, Me1_v2_0061290, Me1_v2_0067090, Me1_v2_0080320, Me1_v2_0087580, Me1_v2_0090410, Me1_v2_0093980, Me1_v2_0096690, Me1_v2_0103150, Me1_v2_0103700, Me1_v2_0104990, Me1_v2_0106890, Me1_v2_0107300, Me1_v2_0110540, Me1_v2_0111390, Me1_v2_0112580, Me1_v2_0113080, Me1_v2_0122710, Me1_v2_0127670, Me1_v2_0141090,…
OG0000041	Cre02.g074150, Cre02.g079750, Cre13.g571200	Me1_v2_0000110, Me1_v2_0000320, Me1_v2_0011890, Me1_v2_0019660, Me1_v2_0035000, Me1_v2_0036380, Me1_v2_0037450, Me1_v2_0041310, Me1_v2_0044910, Me1_v2_0046540, Me1_v2_0098360, Me1_v2_0106050, Me1_v2_0106060, Me1_v2_0106070, Me1_v2_0111740, Me1_v2_0116850, Me1_v2_0117320, Me1_v2_0133950, Me1_v2_0135680, Me1_v2_0157590, Me1_v2_0164670, Me1_v2_0172300, Me1_v2_0182790, Me1_v2_0186440, Me1_v2_0191630,…	Mp1g08860, Mp1g19450, Mp2g01150, Mp2g15090, Mp6g13450, Mp8g08900	AT1G04310, AT1G66340, AT2G40940, AT3G04580, AT3G23150
OG0000042				AT1G05530, AT1G05560, AT1G05675, AT1G05680, AT1G22340, AT1G22360, AT1G22370, AT1G22380, AT1G22400, AT1G24100, AT1G78270, AT2G23210, AT2G23250, AT2G23260, AT2G26480, AT2G31750, AT2G31790, AT2G43820, AT2G43840, AT3G11340, AT3G21560, AT3G22250, AT3G46650, AT3G46660, AT3G46670, AT3G46680, AT3G46690, AT3G46700, AT3G46720, AT3G55700, AT3G55710, AT4G14090, AT4G15480, AT4G15490, AT4G15500, AT4G15550, AT5…
OG0000043	Cre06.g270500, Cre06.g273100, Cre07.g317250, Cre17.g730550, Cre17.g730600	Me1_v2_0092710, Me1_v2_0116720, Me1_v2_0127500, Me1_v2_0149770, Me1_v2_0149790, Me1_v2_0190560, Me1_v2_0190690, Me1_v2_0190710, Me1_v2_0197400, Me1_v2_0230170	Mp1g20540, Mp2g26250, Mp8g00020, Mp8g03630, Mp8g03880, Mp8g17860	AT1G02800, AT1G19940, AT1G22880, AT1G23210, AT1G48930, AT1G64390, AT1G65610, AT1G70710, AT1G71380, AT1G75680, AT2G32990, AT2G44540, AT2G44550, AT2G44560, AT2G44570, AT3G42153, AT3G42155, AT3G43860, AT4G02290, AT4G09740, AT4G11050, AT4G23560, AT4G38990, AT4G39000, AT4G39010
OG0000044	Cre01.g062172, Cre06.g264800, Cre06.g264900, Cre06.g265400, Cre06.g266750, Cre06.g268100, Cre06.g268250, Cre06.g273850, Cre06.g274250, Cre06.g274750, Cre06.g275800, Cre06.g276550, Cre06.g276900, Cre12.g504550, Cre12.g504700, Cre12.g505600, Cre12.g506200, Cre13.g570050, Cre13.g590750, Cre13.g591200, Cre17.g708600, Cre17.g709150, Cre17.g710450, Cre17.g711750, Cre17.g713450, Cre17.g714050, Cre17.g71…	Me1_v2_0051930, Me1_v2_0116980	Mp1g27660, Mp4g13450, Mp6g04070, Mp6g07010, Mp7g05430, Mp7g18140	AT1G07790, AT2G28720, AT2G37470, AT3G09480, AT3G45980, AT3G46030, AT3G53650, AT5G02570, AT5G22880, AT5G59910
OG0000045	Cre06.g264750, Cre06.g264950, Cre06.g265350, Cre06.g266700, Cre06.g268050, Cre06.g268300, Cre06.g271350, Cre06.g273900, Cre06.g274200, Cre06.g274800, Cre06.g275850, Cre06.g276500, Cre06.g276950, Cre06.g278088, Cre12.g504500, Cre12.g504750, Cre12.g505550, Cre12.g506250, Cre13.g570100, Cre13.g590800, Cre13.g591150, Cre17.g708550, Cre17.g709200, Cre17.g710400, Cre17.g711700, Cre17.g713400, Cre17.g71…	Me1_v2_0051920, Me1_v2_0170170, Me1_v2_0218370	Mp2g00760, Mp3g00840, Mp3g02370, Mp4g21750, Mp5g19440	AT1G08880, AT1G51060, AT1G54690, AT3G20670, AT4G27230, AT5G02560, AT5G27670, AT5G54640, AT5G59870
OG0000046	Cre01.g021700, Cre01.g030500, Cre02.g074758, Cre02.g074800, Cre02.g091950, Cre02.g093550, Cre02.g100450, Cre02.g100500, Cre02.g115450, Cre02.g117000, Cre02.g146450, Cre03.g149600, Cre03.g199250, Cre03.g200800, Cre05.g800525, Cre06.g259500, Cre06.g260550, Cre06.g260750, Cre06.g290200, Cre06.g800620, Cre07.g321000, Cre07.g325720, Cre10.g431250, Cre10.g463750, Cre12.g518350, Cre12.g520100, Cre12.g52…
OG0000047				AT1G31370, AT1G31380, AT1G31390, AT1G31400, AT2G01790, AT2G05400, AT2G05410, AT2G05420, AT2G05430, AT2G42455, AT2G42460, AT2G42465, AT2G42470, AT2G42475, AT2G42480, AT3G27040, AT3G29580, AT3G44790, AT3G44800, AT3G44805, AT3G58200, AT3G58210, AT3G58220, AT3G58230, AT3G58240, AT3G58250, AT3G58260, AT3G58270, AT3G58280, AT3G58290, AT3G58300, AT3G58320, AT3G58330, AT3G58340, AT3G58350, AT3G58360, AT3…
OG0000048	Cre07.g318600, Cre07.g318800, Cre07.g318850, Cre14.g616400	Me1_v2_0111960, Me1_v2_0112210, Me1_v2_0149710	Mp2g02650, Mp2g17070, Mp2g22630, Mp3g04180, Mp5g23110, Mp5g23120, Mp5g23140, Mp5g23150, Mp6g15170, Mp6g18600, Mp6g19790, Mp6g19800, Mp6g20360, Mp7g02030, Mp7g02080, Mp7g06480, Mp7g07870, Mp7g07880, Mp7g07890, Mp7g07900, Mp7g07910, Mp7g10930, Mp7g10940, Mp7g16750	AT1G06460, AT1G07400, AT1G53540, AT1G54050, AT1G59860, AT2G29500, AT3G46230, AT4G10250, AT4G21870, AT5G12020, AT5G12030, AT5G37670, AT5G59720
OG0000049	Cre04.g224700		Mp1g21610, Mp2g04630, Mp2g20540, Mp3g03470, Mp3g03480, Mp3g07390, Mp3g08550, Mp3g09620, Mp3g09880, Mp3g13080, Mp3g13790, Mp3g13800, Mp3g16310, Mp4g16240, Mp5g08940, Mp6g01230, Mp6g04780, Mp6g10020, Mp7g01820, Mp8g05950, Mp8g06300, Mp8g09440, Mp8g15680	AT1G12110, AT1G32450, AT1G62200, AT1G68570, AT2G02020, AT2G02040, AT2G26690, AT2G37900, AT2G40460, AT3G21670, AT3G53960, AT3G54140, AT3G54450, AT4G21680, AT5G01180, AT5G13400, AT5G19640, AT5G46040, AT5G46050
OG0000050			Mp3g22270, Mp3g22280, Mp3g24040, Mp3g24050, Mp3g24060, Mp3g24070, Mp3g24080, Mp5g14430, Mp5g14440, Mp5g15320, Mp5g16490, Mp5g18380, Mp5g19430, Mp5g19820, Mp5g19980, Mp5g19990, Mp5g20020, Mp5g20030, Mp5g20040, Mp5g20043, Mp5g20045, Mp5g20047, Mp5g21385, Mp5g21450, Mp5g21460, Mp5g21700, Mp6g17740, Mp6g17750, Mp6g17770, Mp6g17780, Mp6g17800, Mp6g17860, Mp6g17880, Mp6g17890, Mp6g17910, Mp6g17920, Mp6…
OG0000051				AT1G09665, AT1G19960, AT1G33920, AT1G47370, AT1G57670, AT1G57830, AT1G57850, AT1G60320, AT1G65390, AT2G03030, AT2G03300, AT2G17060, AT2G32140, AT3G51570, AT4G11340, AT4G12010, AT4G19470, AT4G19510, AT4G19530, AT4G19840, AT4G19850, AT4G19910, AT4G19920, AT4G19925, AT4G23510, AT4G23515, AT4G36150, AT5G17880, AT5G44870, AT5G44900, AT5G44910, AT5G44920, AT5G45000, AT5G45060, AT5G45070, AT5G45080, AT5…
OG0000052			Mp1g17580, Mp4g07880, Mp6g03790	AT1G07460, AT1G15530, AT1G24159, AT1G70110, AT1G70130, AT2G29220, AT2G29250, AT2G37710, AT2G43690, AT2G43700, AT3G08870, AT3G45330, AT3G45390, AT3G45410, AT3G45420, AT3G45430, AT3G45440, AT3G53810, AT3G55550, AT3G59700, AT3G59730, AT3G59740, AT3G59750, AT4G02410, AT4G02420, AT4G04960, AT4G28350, AT4G29050, AT5G01540, AT5G01550, AT5G01560, AT5G59260, AT5G59270, AT5G60270, AT5G60280, AT5G60300, AT5…
OG0000053	Cre01.g800045, Cre01.g800053, Cre01.g800058, Cre01.g800059, Cre01.g800063, Cre01.g800145, Cre02.g073826, Cre02.g084873, Cre02.g114575, Cre02.g144802, Cre02.g800152, Cre03.g199199, Cre03.g800280, Cre03.g800343, Cre03.g800345, Cre04.g800485, Cre05.g800561, Cre06.g250150, Cre06.g270726, Cre06.g280000, Cre06.g800589, Cre06.g800658, Cre06.g800745, Cre07.g800760, Cre07.g800771, Cre07.g800785, Cre08.g36…
OG0000054			Mp4g17100, Mp8g02900	AT1G45616, AT1G47885, AT1G47890, AT1G71390, AT1G71400, AT2G15042, AT2G15080, AT2G25440, AT2G32660, AT2G32680, AT2G33020, AT2G33030, AT2G33050, AT2G33060, AT2G33080, AT3G05360, AT3G05370, AT3G05650, AT3G05660, AT3G11010, AT3G11080, AT3G23010, AT3G23110, AT3G23120, AT3G24900, AT3G24982, AT3G25010, AT3G25020, AT3G28890, AT4G04220, AT4G13810, AT4G13820, AT4G13880, AT4G13920, AT5G25910, AT5G25930, AT5…
OG0000055	Cre02.g097800, Cre02.g103250, Cre03.g174050, Cre04.g228650, Cre07.g325761, Cre08.g369720, Cre08.g369740, Cre08.g369850, Cre13.g564900, Cre17.g734612	Me1_v2_0001290, Me1_v2_0013970, Me1_v2_0060040, Me1_v2_0063890, Me1_v2_0066400, Me1_v2_0069970, Me1_v2_0070050, Me1_v2_0150340, Me1_v2_0153980, Me1_v2_0177270, Me1_v2_0216340, Me1_v2_0225760, Me1_v2_0226000	Mp1g25480, Mp2g22040, Mp4g11790, Mp4g11930, Mp4g11950, Mp4g15590, Mp5g02230, Mp5g03360, Mp5g06790, Mp5g13220, Mp5g13230, Mp7g13860	AT1G04120, AT1G30400, AT2G07680, AT2G34660, AT3G59140
OG0000056	Cre01.g012200, Cre01.g043550, Cre01.g070932, Cre02.g085150, Cre02.g104700, Cre02.g112750, Cre04.g212700, Cre05.g233551, Cre05.g800578, Cre06.g278229, Cre06.g300600, Cre07.g325738, Cre07.g335150, Cre07.g345050, Cre09.g390023, Cre09.g399289, Cre10.g433350, Cre10.g801103, Cre10.g801104, Cre16.g673250, Cre16.g683953, Cre16.g686100, Cre16.g692500, Cre17.g698233	Me1_v2_0153970, Me1_v2_0190780	Mp1g10020, Mp1g10030	AT1G02065, AT1G27360, AT1G27370, AT1G53160, AT1G69170, AT2G33810, AT2G42200, AT3G15270, AT3G57920, AT5G43270, AT5G50570, AT5G50670
OG0000057		Me1_v2_0000730, Me1_v2_0004650, Me1_v2_0014270, Me1_v2_0017060, Me1_v2_0022090, Me1_v2_0022510, Me1_v2_0027680, Me1_v2_0031970, Me1_v2_0043900, Me1_v2_0046470, Me1_v2_0049870, Me1_v2_0050280, Me1_v2_0050360, Me1_v2_0050370, Me1_v2_0058820, Me1_v2_0100870, Me1_v2_0112030, Me1_v2_0112040, Me1_v2_0118620, Me1_v2_0120230, Me1_v2_0127280, Me1_v2_0132820, Me1_v2_0142020, Me1_v2_0142230, Me1_v2_0142300,…
OG0000058		Me1_v2_0042740, Me1_v2_0050790, Me1_v2_0054930, Me1_v2_0056350, Me1_v2_0056950, Me1_v2_0064550, Me1_v2_0071050, Me1_v2_0076370, Me1_v2_0077020, Me1_v2_0085680, Me1_v2_0100090, Me1_v2_0104480, Me1_v2_0111670, Me1_v2_0112950, Me1_v2_0117420, Me1_v2_0132200, Me1_v2_0133050, Me1_v2_0133060, Me1_v2_0134000, Me1_v2_0136770, Me1_v2_0137450, Me1_v2_0141460, Me1_v2_0149360, Me1_v2_0156710, Me1_v2_0160700,…
OG0000059	Cre01.g003250, Cre01.g015100, Cre02.g074626, Cre02.g095057, Cre02.g105026, Cre02.g800166, Cre03.g169601, Cre03.g205200, Cre06.g278180, Cre06.g302400, Cre06.g305950, Cre07.g344800, Cre09.g386300, Cre09.g398800, Cre09.g398950, Cre09.g800965, Cre10.g417900, Cre10.g419443, Cre10.g450700, Cre10.g465763, Cre11.g801278, Cre12.g487300, Cre12.g517681, Cre12.g528600, Cre12.g547001, Cre12.g559053, Cre12.g80…
OG0000060				AT1G09460, AT1G13830, AT1G18650, AT1G26450, AT1G29380, AT1G66852, AT1G66855, AT1G66870, AT1G69295, AT1G78520, AT1G79480, AT2G03505, AT2G04910, AT2G29735, AT2G30933, AT2G42930, AT2G43660, AT2G43670, AT3G28250, AT3G58100, AT4G05430, AT4G09090, AT4G09462, AT4G09464, AT4G09465, AT4G09466, AT4G09467, AT4G13600, AT4G16165, AT5G08000, AT5G35740, AT5G53600, AT5G53610, AT5G61130, AT5G63225, AT5G63230, AT5…
OG0000061				AT1G10110, AT1G27540, AT1G27550, AT1G27580, AT1G67160, AT1G69090, AT2G03560, AT2G03580, AT2G03610, AT2G04810, AT2G04830, AT2G04840, AT2G05970, AT2G14290, AT2G14500, AT2G24080, AT2G33190, AT2G33200, AT3G03726, AT3G03730, AT3G22333, AT3G22337, AT3G22345, AT4G10820, AT4G12810, AT4G12820, AT4G14165, AT4G17565, AT4G22035, AT4G22060, AT4G22165, AT4G22170, AT4G22180, AT4G22660, AT5G14160, AT5G25290, AT5…
OG0000062				AT3G45860, AT4G00960, AT4G00970, AT4G04490, AT4G04500, AT4G04510, AT4G04540, AT4G04570, AT4G05200, AT4G11460, AT4G11470, AT4G11480, AT4G11490, AT4G11521, AT4G11530, AT4G21230, AT4G21400, AT4G21410, AT4G23130, AT4G23140, AT4G23150, AT4G23170, AT4G23180, AT4G23190, AT4G23200, AT4G23210, AT4G23220, AT4G23230, AT4G23240, AT4G23250, AT4G23260, AT4G23270, AT4G23280, AT4G23290, AT4G23300, AT4G23310, AT4…
OG0000063	Cre06.g295550		Mp2g01470, Mp2g01530, Mp2g01540, Mp2g01550, Mp2g01570, Mp2g01580, Mp2g01590, Mp2g01640, Mp2g01650, Mp2g05410, Mp2g05430, Mp2g05450, Mp2g18170, Mp2g18180, Mp2g21690, Mp3g09670, Mp3g09690, Mp3g09700, Mp3g09710, Mp4g09250, Mp5g00710, Mp5g00720, Mp5g00730, Mp5g00740, Mp5g23410, Mp5g23420, Mp5g23430, Mp5g23460, Mp5g23470, Mp5g23490, Mp5g23500, Mp5g23510, Mp6g16610, Mp6g20620, Mp6g20640, Mp6g20650, Mp6…
OG0000064		Me1_v2_0090040	Mp1g09420, Mp3g07510	AT1G01380, AT1G18570, AT1G22640, AT1G35515, AT1G56650, AT1G66370, AT1G66380, AT1G66390, AT1G71030, AT1G74080, AT2G16720, AT2G30420, AT2G30424, AT2G30432, AT2G46410, AT2G47460, AT3G01140, AT3G13540, AT3G27920, AT3G28470, AT3G61250, AT3G62610, AT4G01060, AT4G09460, AT4G34990, AT4G38620, AT5G14750, AT5G15310, AT5G35550, AT5G40330, AT5G49330, AT5G52600, AT5G53200, AT5G56110, AT5G60890
OG0000065		Me1_v2_0083750	Mp4g11380	AT1G02030, AT1G02040, AT1G26590, AT1G26610, AT1G27730, AT1G49900, AT2G17180, AT2G26940, AT2G28200, AT2G28710, AT2G37430, AT2G45120, AT3G01030, AT3G10470, AT3G19580, AT3G29340, AT3G46070, AT3G46080, AT3G46090, AT3G49930, AT3G53600, AT3G60580, AT4G04404, AT4G16610, AT4G35280, AT4G35610, AT4G35700, AT5G03510, AT5G04340, AT5G04390, AT5G15480, AT5G43170, AT5G56200, AT5G59820, AT5G61470, AT5G67450
OG0000066				AT2G31620, AT3G21900, AT3G21910, AT3G21920, AT3G21930, AT3G21940, AT3G21945, AT3G21960, AT3G21970, AT3G21980, AT3G21990, AT3G22000, AT3G22010, AT3G22020, AT3G22030, AT3G22040, AT3G22050, AT3G22053, AT3G22057, AT3G22060, AT3G29040, AT3G29050, AT3G58310, AT4G20530, AT4G20540, AT4G20550, AT4G20560, AT4G20570, AT4G20580, AT4G20590, AT4G20600, AT4G20610, AT4G20620, AT4G20630, AT4G20640, AT4G20645, AT4…
OG0000067				AT1G19715, AT1G33790, AT1G52000, AT1G52030, AT1G52040, AT1G52050, AT1G52060, AT1G52070, AT1G52100, AT1G52110, AT1G52120, AT1G52130, AT1G57570, AT1G58160, AT1G60095, AT1G60110, AT1G60130, AT1G61230, AT1G73040, AT2G25980, AT2G39310, AT2G39330, AT3G16420, AT3G16430, AT3G16440, AT3G16450, AT3G16460, AT3G16470, AT3G21380, AT5G28520, AT5G35940, AT5G35950, AT5G38540, AT5G38550, AT5G46000, AT5G49850, AT5…
OG0000068		Me1_v2_0056540, Me1_v2_0063800, Me1_v2_0063900, Me1_v2_0063910, Me1_v2_0063940, Me1_v2_0066510, Me1_v2_0070010, Me1_v2_0076390, Me1_v2_0082160, Me1_v2_0084480, Me1_v2_0085620, Me1_v2_0086430, Me1_v2_0088730, Me1_v2_0090860, Me1_v2_0103710, Me1_v2_0105060, Me1_v2_0105450, Me1_v2_0105480, Me1_v2_0109720, Me1_v2_0117400, Me1_v2_0120240, Me1_v2_0133920, Me1_v2_0134090, Me1_v2_0144460, Me1_v2_0157630,…		ATMG00860
OG0000069	Cre03.g148800, Cre05.g240400, Cre08.g365800	Me1_v2_0203020	Mp1g25380, Mp1g28130, Mp1g28150, Mp2g07360, Mp2g07370, Mp2g07380, Mp2g07390, Mp2g09790, Mp2g09800, Mp2g19610, Mp2g19620, Mp2g21090, Mp5g06290, Mp5g06840, Mp5g06850, Mp8g07600, Mp8g13910	AT1G21100, AT1G21110, AT1G21120, AT1G21130, AT1G33030, AT1G51990, AT1G62900, AT1G63140, AT1G76790, AT1G77520, AT1G77530, AT3G53140, AT4G35150, AT4G35160, AT5G37170, AT5G53810, AT5G54160
OG0000070	Cre02.g078950, Cre02.g142366, Cre03.g144564, Cre03.g170850, Cre03.g201550, Cre03.g201950, Cre05.g232600, Cre06.g278152, Cre06.g278153, Cre06.g278161, Cre06.g278164, Cre06.g278165, Cre06.g292050, Cre06.g302950, Cre07.g324500, Cre07.g333400, Cre08.g376950, Cre09.g393700, Cre09.g396772, Cre09.g407050, Cre10.g421350, Cre11.g467600, Cre11.g467608, Cre11.g467683, Cre11.g467684, Cre11.g467686, Cre13.g60…
OG0000071	Cre01.g047265, Cre02.g081700, Cre02.g094450, Cre02.g095095, Cre02.g118650, Cre03.g192201, Cre03.g192250, Cre03.g800310, Cre05.g238600, Cre05.g238650, Cre05.g238687, Cre06.g261123, Cre06.g278162, Cre06.g299150, Cre07.g330750, Cre09.g388351, Cre09.g388353, Cre09.g388355, Cre09.g396100, Cre09.g404201, Cre09.g801076, Cre11.g468359, Cre11.g481600, Cre11.g481750, Cre12.g549000, Cre12.g801381, Cre14.g62…
OG0000072	Cre07.g320850	Me1_v2_0060030, Me1_v2_0069290, Me1_v2_0092250, Me1_v2_0102290, Me1_v2_0119630, Me1_v2_0177330, Me1_v2_0191160, Me1_v2_0216360, Me1_v2_0217220, Me1_v2_0224400, Me1_v2_0225500	Mp2g13770, Mp5g05310, Mp5g17440	AT1G26560, AT1G61810, AT1G61820, AT2G25630, AT2G32860, AT2G44450, AT2G44460, AT2G44470, AT2G44480, AT2G44490, AT3G18070, AT3G18080, AT3G60120, AT3G60130, AT3G60140, AT4G21760, AT5G24540, AT5G24550, AT5G36890, AT5G42260, AT5G44640, AT5G54570
OG0000073	Cre02.g079400, Cre09.g392350, Cre17.g729150	Me1_v2_0090960, Me1_v2_0176190	Mp1g18780, Mp1g21200, Mp2g24130, Mp3g06220, Mp4g15980, Mp6g08160	AT1G18630, AT1G60000, AT1G60650, AT1G73530, AT1G74230, AT2G14160, AT2G21660, AT2G21690, AT2G27330, AT2G37510, AT3G08000, AT3G23830, AT3G26420, AT3G46020, AT4G13850, AT4G13860, AT4G20030, AT4G39260, AT5G03580, AT5G04280, AT5G06210, AT5G19030, AT5G54580, AT5G59860, AT5G59865, AT5G61030
OG0000074				AT1G11280, AT1G11300, AT1G11303, AT1G11330, AT1G11340, AT1G11350, AT1G11410, AT1G34015, AT1G61360, AT1G61370, AT1G61380, AT1G61390, AT1G61400, AT1G61420, AT1G61430, AT1G61440, AT1G61460, AT1G61475, AT1G61480, AT1G61490, AT1G61500, AT1G61550, AT1G61575, AT1G61610, AT1G65790, AT1G65800, AT2G01780, AT2G24620, AT3G12000, AT4G03230, AT4G11900, AT4G21366, AT4G21380, AT4G21390, AT4G27290, AT4G27300, AT5…
OG0000075				AT1G05540, AT1G05550, AT1G30160, AT1G30170, AT1G68960, AT2G45930, AT2G45940, AT3G25200, AT3G43170, AT3G43970, AT4G13680, AT4G14260, AT4G16080, AT4G16090, AT4G25920, AT4G25930, AT5G03390, AT5G46130, AT5G46140, AT5G52930, AT5G52940, AT5G53230, AT5G53240, AT5G53780, AT5G53790, AT5G54320, AT5G54330, AT5G54420, AT5G54450, AT5G54550, AT5G54560, AT5G55270, AT5G55440, AT5G55870, AT5G55880, AT5G55890, AT5…
OG0000076		Me1_v2_0053410, Me1_v2_0054300, Me1_v2_0054310, Me1_v2_0061960, Me1_v2_0071040, Me1_v2_0090620, Me1_v2_0099680, Me1_v2_0104380, Me1_v2_0109710, Me1_v2_0116470, Me1_v2_0116890, Me1_v2_0116900, Me1_v2_0117030, Me1_v2_0120460, Me1_v2_0121450, Me1_v2_0127250, Me1_v2_0127680, Me1_v2_0134060, Me1_v2_0135280, Me1_v2_0138630, Me1_v2_0141920, Me1_v2_0142860, Me1_v2_0149980, Me1_v2_0150960, Me1_v2_0152460,…
OG0000077	Cre01.g060712, Cre03.g150850, Cre05.g238374	Me1_v2_0203300, Me1_v2_0203310, Me1_v2_0203420	Mp5g21180, Mp5g23860	AT2G16520, AT2G19610, AT2G21420, AT2G22940, AT2G25360, AT2G25370, AT2G26130, AT2G26135, AT3G14250, AT3G43180, AT3G43750, AT3G45460, AT3G45470, AT3G45480, AT3G45490, AT3G45500, AT3G45510, AT3G45525, AT3G45540, AT3G45555, AT3G45560, AT3G45570, AT3G45580, AT3G53690, AT4G19670, AT5G07640, AT5G37560, AT5G60250
OG0000078	Cre02.g075000, Cre02.g075400, Cre02.g097150, Cre02.g098500, Cre02.g145900, Cre03.g155527, Cre09.g408800, Cre13.g583450, Cre17.g738000, Cre17.g738050	Me1_v2_0094970, Me1_v2_0203010, Me1_v2_0203770	Mp1g10640, Mp3g13930, Mp3g23350, Mp4g22330, Mp4g22340, Mp5g01110, Mp5g01500, Mp5g01890, Mp5g19030, Mp8g11660	AT1G14870, AT1G14880, AT1G49030, AT1G52200, AT1G58320, AT1G68610, AT1G68630, AT2G40935, AT3G18450, AT3G18460, AT3G18470, AT5G35525, AT5G51400
OG0000079	Cre08.g384650, Cre09.g393173, Cre09.g394325	Me1_v2_0100190, Me1_v2_0102570, Me1_v2_0135890, Me1_v2_0142470, Me1_v2_0171870, Me1_v2_0185720, Me1_v2_0189830, Me1_v2_0195300, Me1_v2_0207470, Me1_v2_0235250	Mp3g12510, Mp3g12530, Mp3g12550, Mp3g15080, Mp3g15090, Mp3g15970, Mp3g15980, Mp4g18550, Mp4g18560, Mp4g18580, Mp4g18590, Mp4g18610, Mp4g18620, Mp4g18630, Mp5g20350, Mp6g14520, Mp6g14540, Mp6g20750, Mp6g20760, Mp6g20770, Mp6g20780	AT3G22840, AT4G14690
OG0000080			Mp1g04670, Mp1g05150, Mp1g10390, Mp1g12490, Mp1g17110, Mp1g26910, Mp2g12380, Mp2g18560, Mp2g19700, Mp2g22750, Mp2g25050, Mp2g25890, Mp3g06450, Mp4g06840, Mp4g21120, Mp4g23040, Mp5g04980, Mp5g10110, Mp5g19480, Mp5g20090, Mp6g08030, Mp6g16540, Mp6g21240, Mp7g11410, Mp8g00570, Mp8g04630, Mp8g05110, Mp8g05120, Mp8g08370, Mp8g08410, Mp8g12350, Mp8g12540, MpVg00985	AT1G27340, AT5G15710, AT5G43190
OG0000081			Mp4g02990, Mp4g05910, Mp4g13570, Mp4g13580, Mp4g13590, Mp4g13600, Mp4g13610, Mp4g13620, Mp4g13640, Mp4g13650, Mp4g13660, Mp4g13670, Mp4g13680, Mp4g18240, Mp4g18250, Mp4g18260, Mp4g18270, Mp4g18700, Mp4g18710, Mp4g18720, Mp4g18730, Mp4g18770, Mp4g18780, Mp4g18830, Mp4g18850, Mp4g18860, Mp4g19400, Mp4g19420, Mp4g19430, Mp4g19440, Mp4g19450, Mp4g19460, Mp7g15740, Mp7g17800, Mp7g17820, MpUg00260
OG0000082		Me1_v2_0053850, Me1_v2_0057990, Me1_v2_0059900, Me1_v2_0071970, Me1_v2_0072460, Me1_v2_0072550, Me1_v2_0073560, Me1_v2_0075620, Me1_v2_0077630, Me1_v2_0085940, Me1_v2_0087700, Me1_v2_0087800, Me1_v2_0100700, Me1_v2_0107100, Me1_v2_0110380, Me1_v2_0110400, Me1_v2_0112440, Me1_v2_0113800, Me1_v2_0116450, Me1_v2_0126120, Me1_v2_0128350, Me1_v2_0144590, Me1_v2_0154870, Me1_v2_0154920, Me1_v2_0168000,…
OG0000083	Cre01.g800044, Cre01.g800055, Cre01.g800074, Cre02.g800266, Cre02.g800267, Cre05.g241851, Cre06.g278207, Cre06.g800595, Cre06.g800757, Cre06.g800758, Cre07.g312701, Cre07.g341555, Cre07.g800825, Cre07.g800826, Cre07.g800827, Cre08.g369451, Cre09.g389097, Cre09.g801043, Cre10.g444044, Cre10.g456480, Cre10.g801108, Cre10.g801169, Cre10.g801178, Cre11.g483033, Cre11.g801255, Cre11.g801256, Cre11.g80…
OG0000084				AT1G13080, AT1G13090, AT1G13100, AT1G13110, AT2G02580, AT2G24180, AT3G26150, AT3G26160, AT3G26170, AT3G26180, AT3G26190, AT3G26200, AT3G26210, AT3G26220, AT3G26230, AT3G26270, AT3G26280, AT3G26290, AT3G26300, AT3G26310, AT3G26320, AT3G26330, AT3G26830, AT3G44250, AT3G53280, AT3G53290, AT3G53300, AT3G53305, AT5G25120, AT5G25130, AT5G25140, AT5G25180, AT5G35715, AT5G57260
OG0000085	Cre13.g569550, Cre16.g682550	Me1_v2_0000660, Me1_v2_0008510, Me1_v2_0013360, Me1_v2_0023600, Me1_v2_0033160, Me1_v2_0037190, Me1_v2_0037400, Me1_v2_0043830, Me1_v2_0049620, Me1_v2_0086320, Me1_v2_0086330, Me1_v2_0089170, Me1_v2_0089180, Me1_v2_0128710, Me1_v2_0128730, Me1_v2_0146000, Me1_v2_0146010, Me1_v2_0154710, Me1_v2_0154790, Me1_v2_0185260, Me1_v2_0187460, Me1_v2_0187470, Me1_v2_0187530, Me1_v2_0187550, Me1_v2_0191350,…
OG0000086		Me1_v2_0019150, Me1_v2_0044890, Me1_v2_0047650, Me1_v2_0075780, Me1_v2_0075850, Me1_v2_0075860, Me1_v2_0079190, Me1_v2_0079200, Me1_v2_0079300, Me1_v2_0118790, Me1_v2_0118820, Me1_v2_0118830, Me1_v2_0118960, Me1_v2_0119210, Me1_v2_0121560, Me1_v2_0128740, Me1_v2_0132320, Me1_v2_0132860, Me1_v2_0148780, Me1_v2_0153610, Me1_v2_0161960, Me1_v2_0161990, Me1_v2_0163670, Me1_v2_0183770, Me1_v2_0183790,…
OG0000087			Mp1g10370, Mp2g15230, Mp3g06340, Mp3g07670, Mp3g08000, Mp3g08050, Mp3g08080, Mp3g10250, Mp3g10280, Mp3g11930, Mp3g11940, Mp3g11950, Mp3g11960, Mp3g12000, Mp3g12010, Mp5g17070, Mp5g17100, Mp5g21410, Mp7g02900, Mp7g02910, Mp7g05260, Mp7g10820, Mp7g10840, Mp8g00400, Mp8g00430, Mp8g03270, Mp8g05340, Mp8g08890, Mp8g16620, Mp8g16640, Mp8g16650, Mp8g16670, Mp8g16710, Mp8g16720
OG0000088	Cre02.g800157, Cre02.g800158, Cre02.g800168, Cre02.g800182, Cre02.g800245, Cre03.g800300, Cre03.g800316, Cre04.g800461, Cre05.g800577, Cre05.g800579, Cre06.g302551, Cre07.g800774, Cre07.g800861, Cre09.g800981, Cre09.g801024, Cre09.g801093, Cre09.g801094, Cre10.g801105, Cre10.g801135, Cre11.g801234, Cre11.g801242, Cre11.g801243, Cre12.g801488, Cre13.g801508, Cre13.g801525, Cre13.g801538, Cre13.g80…
OG0000089	Cre12.g508850	Me1_v2_0068980, Me1_v2_0071070, Me1_v2_0083530	Mp1g26760, Mp2g02670, Mp2g02680, Mp2g04220, Mp2g18340, Mp2g22390, Mp2g22410, Mp2g24970, Mp5g00330, Mp5g00690, Mp5g04090, Mp5g16180, Mp7g00790, Mp7g02980, Mp7g11560, Mp7g13390	AT1G02920, AT1G02930, AT1G02940, AT1G02950, AT1G49860, AT2G02930, AT2G30860, AT2G30870, AT2G47730, AT3G03190, AT3G62760, AT4G02520, AT5G17220
OG0000090				AT1G04625, AT1G10000, AT1G27220, AT1G27250, AT1G27870, AT1G47497, AT1G50160, AT1G52990, AT1G77815, AT2G02650, AT2G04420, AT2G11205, AT2G13980, AT2G22440, AT2G34320, AT2G46460, AT3G09510, AT3G23320, AT3G25270, AT3G26855, AT3G32130, AT4G03292, AT4G09490, AT4G09775, AT4G29090, AT5G26617, AT5G38920, AT5G42965, AT5G43755, AT5G44470, AT5G52115, AT5G65005, ATMG00310
OG0000091	Cre01.g001600, Cre02.g096700, Cre02.g101150, Cre02.g101300, Cre02.g101550, Cre02.g113800, Cre02.g113809, Cre03.g173165, Cre03.g174150, Cre03.g174200, Cre03.g179650, Cre04.g211700, Cre04.g212100, Cre04.g213650, Cre04.g215450, Cre04.g218400, Cre04.g219400, Cre04.g219550, Cre04.g219600, Cre04.g220250, Cre04.g221900, Cre09.g388652, Cre09.g401219, Cre10.g440800, Cre12.g520900, Cre12.g532867, Cre12.g53…
OG0000092	Cre01.g800146, Cre02.g800183, Cre02.g800217, Cre02.g800218, Cre02.g800228, Cre02.g800277, Cre05.g800520, Cre05.g800527, Cre06.g800584, Cre07.g800764, Cre07.g800768, Cre07.g800814, Cre07.g800824, Cre07.g800842, Cre07.g800879, Cre08.g800933, Cre09.g801084, Cre09.g801087, Cre10.g463934, Cre10.g801123, Cre10.g801125, Cre10.g801175, Cre10.g801217, Cre11.g467523, Cre11.g801284, Cre12.g495955, Cre12.g80…
OG0000093	Cre01.g066917	Me1_v2_0066240, Me1_v2_0073100, Me1_v2_0073130, Me1_v2_0088530, Me1_v2_0114600, Me1_v2_0155120, Me1_v2_0184520, Me1_v2_0204590, Me1_v2_0224350	Mp1g29620, Mp7g05530, Mp7g05880, Mp7g05890, Mp7g05980, Mp7g06710, Mp7g06720, Mp7g06730, Mp7g06740, Mp7g06750, Mp7g06760, Mp7g06770, Mp7g06780, Mp7g06790, Mp7g09180	AT1G29910, AT1G29920, AT1G29930, AT2G05070, AT2G34420, AT2G34430, AT3G27690
OG0000094		Me1_v2_0128670, Me1_v2_0227850	Mp1g29040, Mp2g13930, Mp4g03020, Mp4g04440, Mp4g04450, Mp4g04460, Mp4g04470, Mp4g04740, Mp4g05930, Mp4g05940, Mp4g17210, Mp7g03380, MpUg00200, MpUg00220, MpUg00240, MpUg00250, MpUg00280	AT1G01620, AT2G16850, AT2G37170, AT2G37180, AT2G39010, AT2G45960, AT3G53420, AT3G54820, AT3G61430, AT4G00430, AT4G23400, AT4G35100, AT5G60660
OG0000095	Cre11.g467690	Me1_v2_0054440	Mp2g03760, Mp3g08510	AT1G10360, AT1G10370, AT1G17170, AT1G17180, AT1G17190, AT1G27130, AT1G27140, AT1G53680, AT1G59670, AT1G59700, AT1G69920, AT1G69930, AT1G74590, AT1G78320, AT1G78340, AT1G78360, AT1G78370, AT1G78380, AT2G29420, AT2G29440, AT2G29450, AT2G29460, AT2G29470, AT2G29480, AT2G29490, AT3G09270, AT3G43800, AT5G62480
OG0000096	Cre01.g028250, Cre01.g038900, Cre12.g504400, Cre13.g801529	Me1_v2_0123260, Me1_v2_0127110, Me1_v2_0127310, Me1_v2_0127320, Me1_v2_0147960	Mp2g21640, Mp3g06320, Mp5g07640, Mp5g08770, Mp5g13540, Mp5g23560, Mp7g08570	AT1G11090, AT1G18360, AT1G52760, AT1G73480, AT1G77420, AT2G39400, AT2G39410, AT2G39420, AT2G47630, AT3G55180, AT3G55190, AT3G62860, AT5G11650, AT5G14980, AT5G16120, AT5G19290
OG0000097		Me1_v2_0005240, Me1_v2_0007780, Me1_v2_0014580, Me1_v2_0016690, Me1_v2_0036830, Me1_v2_0047700, Me1_v2_0101850, Me1_v2_0102090, Me1_v2_0125760, Me1_v2_0125770, Me1_v2_0125990, Me1_v2_0126020, Me1_v2_0126030, Me1_v2_0126100, Me1_v2_0126110, Me1_v2_0126140, Me1_v2_0126240, Me1_v2_0126290, Me1_v2_0126310, Me1_v2_0126350, Me1_v2_0126360, Me1_v2_0126370, Me1_v2_0126390, Me1_v2_0166870, Me1_v2_0173540,…
OG0000098		Me1_v2_0056730, Me1_v2_0068430, Me1_v2_0070850, Me1_v2_0072560, Me1_v2_0076640, Me1_v2_0077360, Me1_v2_0109810, Me1_v2_0109860, Me1_v2_0117600, Me1_v2_0131070, Me1_v2_0133330, Me1_v2_0134130, Me1_v2_0140120, Me1_v2_0143890, Me1_v2_0153920, Me1_v2_0154860, Me1_v2_0154910, Me1_v2_0156440, Me1_v2_0168540, Me1_v2_0169730, Me1_v2_0171990, Me1_v2_0195860, Me1_v2_0196770, Me1_v2_0205160, Me1_v2_0208190,…
OG0000099			Mp2g24530, Mp5g01630, Mp5g01640, Mp5g01660, Mp5g01670, Mp5g01680, Mp5g01690, Mp5g01700, Mp5g01710, Mp5g02600, Mp5g02610, Mp5g03200, Mp5g03210, Mp5g03220, Mp5g04290, Mp5g04300, Mp5g04320, Mp5g04330, Mp5g04340, Mp5g04880, Mp5g06280, Mp5g06310, Mp5g06830, Mp5g10750, Mp5g12130, Mp5g12140, Mp5g17240, Mp5g17250, Mp5g17260, Mp5g17590, Mp5g17600, Mp6g18300
OG0000100				AT1G31950, AT1G33750, AT1G48800, AT1G48820, AT1G61680, AT1G66020, AT1G70080, AT2G23230, AT2G24210, AT2G37140, AT3G14490, AT3G14520, AT3G14540, AT3G25810, AT3G25820, AT3G25830, AT3G29110, AT3G29190, AT3G29410, AT3G32030, AT4G13280, AT4G13300, AT4G15870, AT4G16730, AT4G16740, AT4G20200, AT4G20210, AT4G20230, AT5G23960, AT5G44630, AT5G48110
OG0000101	Cre12.g513750, Cre12.g550400	Me1_v2_0035950, Me1_v2_0135950	Mp3g15880, Mp5g00470, Mp5g00480, Mp5g10600, Mp5g17290	AT1G03020, AT1G06830, AT1G28480, AT1G77370, AT2G20270, AT2G30540, AT2G47870, AT2G47880, AT3G21460, AT3G62930, AT3G62950, AT3G62960, AT4G15660, AT4G15670, AT4G15680, AT4G15690, AT4G15700, AT4G28730, AT5G18600, AT5G20500, AT5G40370, AT5G63030
OG0000102	Cre06.g271800, Cre06.g275000, Cre07.g340700, Cre10.g421650	Me1_v2_0054840, Me1_v2_0117190, Me1_v2_0134190	Mp1g06250, Mp3g23680, Mp3g24910, Mp4g04860, Mp6g08040, Mp7g12610, Mp8g17890	AT1G21460, AT1G66770, AT2G39060, AT3G14770, AT3G16690, AT3G28007, AT3G48740, AT4G10850, AT4G15920, AT4G25010, AT5G13170, AT5G23660, AT5G40260, AT5G50790, AT5G50800, AT5G53190, AT5G62850
OG0000103		Me1_v2_0042680, Me1_v2_0060130, Me1_v2_0064920, Me1_v2_0068640, Me1_v2_0072610, Me1_v2_0086190, Me1_v2_0089800, Me1_v2_0118870, Me1_v2_0126250, Me1_v2_0126480, Me1_v2_0149510, Me1_v2_0150380, Me1_v2_0152490, Me1_v2_0161810, Me1_v2_0168140, Me1_v2_0174820, Me1_v2_0181500, Me1_v2_0186820, Me1_v2_0187750, Me1_v2_0189700, Me1_v2_0193140, Me1_v2_0193330, Me1_v2_0194090, Me1_v2_0194650, Me1_v2_0195850,…
OG0000104			Mp2g20790	AT1G07640, AT1G21340, AT1G28310, AT1G47655, AT1G51700, AT1G64620, AT2G28510, AT2G28810, AT2G37590, AT2G46590, AT3G21270, AT3G45610, AT3G50410, AT3G52440, AT3G55370, AT3G61850, AT4G00940, AT4G21030, AT4G21040, AT4G21050, AT4G21080, AT4G24060, AT4G38000, AT5G02460, AT5G60200, AT5G60850, AT5G62940, AT5G65590, AT5G66940
OG0000105				AT1G09650, AT1G11270, AT1G12490, AT1G12855, AT1G12870, AT1G13200, AT1G14315, AT1G15015, AT1G33530, AT1G49790, AT1G65425, AT1G71320, AT2G02030, AT2G05600, AT2G30385, AT2G30615, AT2G34280, AT2G42955, AT2G43260, AT2G43270, AT2G43440, AT2G43445, AT3G25550, AT3G62350, AT3G62380, AT4G01640, AT4G17780, AT5G10340, AT5G16285, AT5G49610
OG0000106		Me1_v2_0097520	Mp2g13430, Mp5g03480, Mp5g07060, Mp5g17270, Mp7g03290	AT1G03010, AT1G30440, AT1G67900, AT2G14820, AT2G23050, AT2G30520, AT2G47860, AT3G08570, AT3G08660, AT3G26490, AT3G44820, AT3G49970, AT3G50840, AT4G31820, AT4G37590, AT5G03250, AT5G10250, AT5G13600, AT5G47800, AT5G48800, AT5G64330, AT5G66560, AT5G67385, AT5G67440
OG0000107	Cre04.g224400, Cre04.g224500, Cre09.g395750, Cre11.g467597, Cre12.g540650, Cre16.g655450, Cre17.g723500	Me1_v2_0076660, Me1_v2_0092050, Me1_v2_0103550, Me1_v2_0177460, Me1_v2_0234230, Me1_v2_0234240	Mp1g11250, Mp1g25350, Mp2g03890, Mp2g07030, Mp2g14210, Mp2g21340, Mp2g21800, Mp4g05490, Mp4g06670, Mp7g16260, Mp8g09300, Mp8g13070	AT1G15210, AT1G59870, AT1G66950, AT2G29940, AT2G36380
OG0000108	Cre10.g459200	Me1_v2_0227120	Mp1g13700, Mp2g05000, Mp2g09680, Mp3g07690, Mp3g07700, Mp3g07710, Mp3g12380, Mp3g12390, Mp3g12400, Mp3g12410, Mp3g12440, Mp3g15070, Mp3g19090, Mp3g21600, Mp3g25030, Mp4g02970, Mp4g06820	AT1G17260, AT1G80660, AT2G07560, AT2G18960, AT2G24520, AT3G42640, AT3G47950, AT3G60330, AT4G30190, AT5G57350, AT5G62670
OG0000109				AT1G12090, AT1G12100, AT1G62500, AT1G62510, AT2G10940, AT2G45180, AT3G22120, AT3G22142, AT4G00165, AT4G12470, AT4G12480, AT4G12490, AT4G12500, AT4G12510, AT4G12520, AT4G12530, AT4G12545, AT4G12550, AT4G15160, AT4G22460, AT4G22470, AT4G22485, AT4G22490, AT4G22505, AT4G22513, AT4G22517, AT4G22520, AT4G22610, AT5G46890, AT5G46900
OG0000110	Cre09.g396000, Cre09.g410800, Cre09.g410850	Me1_v2_0037740, Me1_v2_0058370, Me1_v2_0058400, Me1_v2_0162900	Mp4g16320, Mp4g22670, Mp4g22680, Mp4g22700, Mp4g22720, Mp4g22740, Mp4g22760, Mp4g22800, Mp4g22810, Mp4g22820, Mp4g22830, Mp4g22840, Mp4g22880, Mp5g07750, Mp5g10710, Mp5g10760, Mp5g10780, Mp5g10790, Mp8g04780, Mp8g04800, Mp8g18730	AT1G12940, AT4G14358
OG0000111			Mp5g24310	AT1G02335, AT1G09560, AT1G10460, AT1G18970, AT1G18980, AT1G74820, AT3G04150, AT3G04170, AT3G04180, AT3G04190, AT3G04200, AT3G05930, AT3G05950, AT3G62020, AT4G14630, AT5G26700, AT5G38910, AT5G38930, AT5G38940, AT5G38950, AT5G38960, AT5G39100, AT5G39110, AT5G39120, AT5G39130, AT5G39150, AT5G39160, AT5G39180, AT5G39190
OG0000112		Me1_v2_0029360, Me1_v2_0053610, Me1_v2_0063370, Me1_v2_0067680, Me1_v2_0071980, Me1_v2_0077440, Me1_v2_0085720, Me1_v2_0093140, Me1_v2_0107310, Me1_v2_0108220, Me1_v2_0108230, Me1_v2_0124060, Me1_v2_0124100, Me1_v2_0129690, Me1_v2_0129770, Me1_v2_0137100, Me1_v2_0144230, Me1_v2_0150970, Me1_v2_0165470, Me1_v2_0173180, Me1_v2_0174280, Me1_v2_0177230, Me1_v2_0178130, Me1_v2_0181340, Me1_v2_0186300,…
OG0000113	Cre01.g036300, Cre02.g087000, Cre05.g242857, Cre06.g278248, Cre07.g316150, Cre07.g327050, Cre07.g337250, Cre07.g342650, Cre07.g343250, Cre07.g343300, Cre07.g343466, Cre07.g343500, Cre07.g343534, Cre07.g343567, Cre07.g343600, Cre07.g343650, Cre07.g344771, Cre07.g345250, Cre09.g401404, Cre09.g401441, Cre09.g401552, Cre09.g401589, Cre09.g401626, Cre09.g401849, Cre09.g408400, Cre13.g579250, Cre14.g61…
OG0000114	Cre09.g414800	Me1_v2_0002920, Me1_v2_0033450, Me1_v2_0181700, Me1_v2_0181780	Mp3g10640, Mp4g00530, Mp4g14670, Mp5g06940, Mp7g07030, Mp7g14320	AT1G11080, AT1G43780, AT1G61130, AT2G12480, AT2G24000, AT2G24010, AT2G35770, AT2G35780, AT3G02110, AT3G07990, AT3G17180, AT4G15100, AT4G30610, AT4G30810, AT5G08260, AT5G23210, AT5G42230, AT5G42240
OG0000115		Me1_v2_0089350, Me1_v2_0192360	Mp1g03460, Mp1g22310, Mp1g22600, Mp1g28940, Mp1g28950, Mp2g21960, Mp4g08550, Mp4g10680, Mp5g01960, Mp5g03000, Mp5g10260, Mp5g13740, Mp5g23180, Mp5g23190, Mp6g19980, Mp7g11870, Mp7g12690	AT1G03390, AT1G27620, AT2G19070, AT2G40230, AT3G48720, AT4G31910, AT5G41040, AT5G48930, AT5G57840, AT5G63560
OG0000116			Mp6g05000	AT1G04100, AT1G04240, AT1G04250, AT1G04550, AT1G15050, AT1G15580, AT1G51950, AT1G52830, AT1G80390, AT2G01200, AT2G22670, AT2G33310, AT2G46990, AT3G04730, AT3G15540, AT3G16500, AT3G17600, AT3G23030, AT3G23050, AT3G62100, AT4G14550, AT4G14560, AT4G28640, AT4G29080, AT4G32280, AT5G25890, AT5G43700, AT5G65670
OG0000117		Me1_v2_0020860, Me1_v2_0023200, Me1_v2_0023590, Me1_v2_0036270, Me1_v2_0036640, Me1_v2_0037070, Me1_v2_0041500, Me1_v2_0049860, Me1_v2_0057970, Me1_v2_0057980, Me1_v2_0090090, Me1_v2_0134450, Me1_v2_0134460, Me1_v2_0153270, Me1_v2_0153280, Me1_v2_0153300, Me1_v2_0153310, Me1_v2_0153320, Me1_v2_0153500, Me1_v2_0153510, Me1_v2_0153530, Me1_v2_0153540, Me1_v2_0170370, Me1_v2_0170470, Me1_v2_0215320,…
OG0000118	Cre01.g015200, Cre02.g109100, Cre02.g119850, Cre02.g141766, Cre02.g141786, Cre02.g143350, Cre02.g143400, Cre02.g143500, Cre02.g800237, Cre03.g204689, Cre06.g289400, Cre07.g342350, Cre09.g389875, Cre10.g454900, Cre11.g467673, Cre11.g801276, Cre12.g499250, Cre12.g499300, Cre12.g509550, Cre12.g557500, Cre12.g559400, Cre13.g564766, Cre13.g567400, Cre14.g617650, Cre14.g617700, Cre14.g617750, Cre16.g66…		Mp7g08500
OG0000119			Mp1g29530, Mp2g22660, Mp3g10390, Mp3g10400, Mp3g10410, Mp3g10420, Mp3g10430, Mp3g10440, Mp3g10480, Mp3g10490, Mp3g20360, Mp3g20370, Mp3g20380, Mp3g20390, Mp3g22120, Mp4g00660, Mp4g00670, Mp4g00680, Mp4g00690, Mp4g00700, Mp4g01200, Mp4g10000, Mp5g08900, Mp5g15250, Mp5g15260, Mp5g15270, Mp5g15280, Mp5g16860, Mp6g11760
OG0000120				AT1G58270, AT1G65050, AT1G65150, AT1G65370, AT1G69650, AT1G69660, AT2G04170, AT2G04190, AT2G15710, AT2G32870, AT2G32880, AT3G17380, AT3G20360, AT3G20370, AT3G20380, AT3G22080, AT3G22085, AT3G28220, AT3G46190, AT4G00780, AT4G01390, AT4G09770, AT4G09780, AT5G26260, AT5G26280, AT5G26290, AT5G26300, AT5G26320
OG0000121	Cre11.g476600			AT1G01980, AT1G11770, AT1G26380, AT1G26390, AT1G26400, AT1G26410, AT1G26420, AT1G30700, AT1G30710, AT1G30720, AT1G30730, AT1G30740, AT1G30760, AT1G34575, AT2G34790, AT2G34810, AT4G20800, AT4G20820, AT4G20830, AT4G20840, AT4G20860, AT5G44360, AT5G44380, AT5G44390, AT5G44400, AT5G44410, AT5G44440
OG0000122				AT1G05600, AT1G07740, AT1G10910, AT1G11630, AT1G53330, AT1G55890, AT1G61870, AT1G71210, AT1G74580, AT1G80150, AT2G16880, AT2G18520, AT2G19280, AT2G38420, AT3G09060, AT3G13150, AT3G13160, AT3G14580, AT3G16010, AT3G48810, AT4G11690, AT4G20090, AT4G36680, AT5G14770, AT5G16420, AT5G18475, AT5G46100, AT5G64320
OG0000123				AT1G11510, AT1G44810, AT1G53935, AT1G55950, AT1G61730, AT1G66420, AT2G01370, AT2G20613, AT2G20805, AT2G25650, AT2G36340, AT3G04930, AT3G07710, AT4G00130, AT4G00232, AT4G00238, AT4G00250, AT4G00270, AT4G00390, AT4G00610, AT4G01260, AT4G08263, AT4G25210, AT5G14280, AT5G23180, AT5G28040, AT5G41530, AT5G41765
OG0000124		Me1_v2_0164270, Me1_v2_0201110, Me1_v2_0223600	Mp2g21490, Mp2g21520, Mp2g22860, Mp8g10370, Mp8g18980	AT1G11545, AT1G65310, AT2G14620, AT2G18800, AT3G23730, AT4G03210, AT4G14130, AT4G25810, AT4G25820, AT4G28850, AT4G30270, AT4G30280, AT4G30290, AT4G37800, AT5G48070, AT5G57530, AT5G57540, AT5G57550, AT5G57560, AT5G65730
OG0000125				AT1G02420, AT1G20300, AT1G26500, AT1G52640, AT1G71060, AT1G73400, AT1G74900, AT1G77360, AT1G77405, AT1G79540, AT1G80550, AT1G80880, AT3G04130, AT3G15200, AT3G22670, AT3G49730, AT3G61360, AT3G62470, AT3G62540, AT4G01570, AT4G31850, AT5G11310, AT5G14820, AT5G15010, AT5G43820, AT5G60960, AT5G61370, AT5G65820
OG0000126				AT1G21835, AT1G21864, AT1G21866, AT1G21925, AT1G21928, AT1G34792, AT1G34795, AT1G34800, AT1G34805, AT1G34810, AT1G34815, AT1G34820, AT1G34825, AT1G34830, AT1G34840, AT1G34850, AT1G34860, AT1G34930, AT1G35035, AT1G54775, AT1G58242, AT1G58245, AT1G58248, AT3G24465, AT5G34828, AT5G36720, AT5G36805, AT5G38378
OG0000127	Cre01.g055600, Cre03.g164050, Cre09.g415450, Cre10.g418950, Cre10.g427750, Cre10.g447500, Cre10.g463026, Cre12.g522550, Cre12.g546100, Cre13.g568450, Cre13.g586500, Cre17.g730950, Cre17.g735200, Cre17.g741350	Me1_v2_0070730, Me1_v2_0091290, Me1_v2_0098780, Me1_v2_0119220, Me1_v2_0160120, Me1_v2_0197210	Mp1g02010, Mp3g11030, Mp6g03980, Mp6g09070, Mp6g09800	AT1G59540, AT3G44050, AT3G63480
OG0000128	Cre02.g120100, Cre02.g120150, Cre02.g120200	Me1_v2_0086980, Me1_v2_0104030	Mp4g05960, Mp4g05970, Mp4g05980, Mp4g05990, Mp4g06000, Mp4g06010, Mp4g06020, Mp4g06030, Mp4g06040, Mp4g06050, Mp4g09890, Mp4g10830, Mp4g10850, Mp4g14420, Mp4g15070, Mp4g15080, Mp7g08130, Mp7g08140, Mp7g08150	AT1G67090, AT5G38410, AT5G38420, AT5G38430
OG0000129	Cre01.g041800, Cre02.g095117, Cre02.g096500, Cre02.g119500, Cre04.g217700, Cre05.g233400, Cre05.g244550, Cre06.g303100, Cre06.g306050, Cre07.g316200, Cre07.g352150, Cre07.g352250, Cre08.g380452, Cre09.g392766, Cre10.g455000, Cre10.g465000, Cre11.g467607, Cre12.g512050, Cre12.g514100, Cre12.g517750, Cre12.g541211, Cre12.g555100, Cre13.g602800, Cre16.g674150, Cre16.g691350, Cre17.g701800, Cre17.g70…			AT5G51800
OG0000130	Cre02.g144600, Cre02.g144650, Cre02.g144700, Cre02.g144750, Cre07.g325740, Cre07.g325741, Cre12.g489400, Cre16.g655200	Me1_v2_0123370, Me1_v2_0156470, Me1_v2_0169500	Mp4g01460, Mp4g03570, Mp4g13560, Mp4g14090, Mp4g16560, Mp4g16570, Mp4g16580, Mp4g16590, Mp4g16600, Mp4g16610, Mp4g19700, Mp4g19710, Mp4g19900, Mp4g19920, Mp4g19930, Mp4g22260, Mp8g10380
OG0000131	Cre01.g800020, Cre03.g800306, Cre04.g800446, Cre06.g800691, Cre07.g800803, Cre09.g800973, Cre10.g801147, Cre11.g801309, Cre12.g801361, Cre12.g801448, Cre12.g801464, Cre15.g801758, Cre15.g801761, Cre15.g801782, Cre15.g801796, Cre15.g801809, Cre15.g801812, Cre15.g801821, Cre15.g801846, Cre15.g801849, Cre16.g801953, Cre16.g801981, Cre17.g802104, Cre18.g802155, Cre18.g802156, Cre19.g802160, Cre22.g80…
OG0000132	Cre01.g003950, Cre01.g004124, Cre01.g004157, Cre02.g142166, Cre05.g232500, Cre05.g233650, Cre07.g319650, Cre08.g361950, Cre08.g362000, Cre08.g362050, Cre08.g362100, Cre08.g362150, Cre08.g373200, Cre09.g397000, Cre09.g397050, Cre09.g399663, Cre09.g801010, Cre10.g427850, Cre10.g429750, Cre10.g457331, Cre10.g457400, Cre11.g467629, Cre11.g469500, Cre13.g586650, Cre13.g586700, Cre13.g587550, Cre17.g69…
OG0000133				AT1G28430, AT1G50520, AT1G50560, AT2G05180, AT2G14100, AT2G27000, AT2G27010, AT2G42250, AT3G20080, AT3G20090, AT3G20100, AT3G20110, AT3G20120, AT3G20130, AT3G20140, AT3G20935, AT3G20940, AT3G20950, AT3G20960, AT3G32047, AT4G15330, AT4G15350, AT4G15360, AT4G15380, AT5G06905, AT5G42580, AT5G47990
OG0000134		Me1_v2_0059110, Me1_v2_0117430, Me1_v2_0157110, Me1_v2_0189230	Mp1g04150, Mp1g18600, Mp3g10170, Mp4g11050, Mp7g09160, Mp7g14210, Mp7g15980	AT1G34210, AT1G60800, AT1G71830, AT2G13790, AT2G13800, AT2G23950, AT3G25560, AT3G43740, AT4G30520, AT4G33430, AT5G10290, AT5G16000, AT5G21090, AT5G45780, AT5G63710, AT5G65240
OG0000135				AT1G01530, AT1G28450, AT1G28460, AT1G29962, AT1G46408, AT1G47760, AT1G48150, AT1G50780, AT1G54760, AT1G60880, AT1G60920, AT1G65360, AT2G24840, AT2G26320, AT2G34440, AT3G04100, AT3G12510, AT3G66656, AT4G14530, AT4G36590, AT5G04640, AT5G27130, AT5G38620, AT5G46320, AT5G49420, AT5G49490, AT5G60440
OG0000136	Cre01.g039950	Me1_v2_0086480, Me1_v2_0115630, Me1_v2_0115780, Me1_v2_0116360, Me1_v2_0193600	Mp1g26030, Mp2g06490, Mp2g25060, Mp3g06660, Mp4g12380, Mp5g19920, Mp6g00260, Mp6g03460	AT1G18940, AT1G74780, AT1G80530, AT2G16660, AT2G28120, AT2G34350, AT2G34355, AT2G39210, AT3G01930, AT4G34950, AT5G14120, AT5G50520, AT5G50630
OG0000137				AT1G36960, AT1G43680, AT1G48095, AT2G02103, AT2G13450, AT2G13500, AT2G13510, AT2G16676, AT2G17905, AT2G17920, AT2G31590, AT2G41590, AT3G24070, AT3G31430, AT3G42140, AT3G47920, AT3G57587, AT4G02000, AT4G04730, AT5G18636, AT5G25200, AT5G25600, AT5G35737, AT5G36225, AT5G36228, AT5G40595, AT5G51195
OG0000138				AT1G65985, AT1G67150, AT2G28580, AT2G36430, AT2G44930, AT3G02645, AT3G44695, AT3G44700, AT3G44710, AT3G47200, AT3G47210, AT3G47250, AT3G50120, AT3G50130, AT3G50140, AT3G50150, AT3G50160, AT3G50170, AT3G50180, AT3G50190, AT3G50200, AT3G60470, AT4G31980, AT5G11290, AT5G22540, AT5G22550, AT5G22560
OG0000139			Mp7g15540	AT1G04645, AT1G26795, AT1G26796, AT1G26797, AT1G26798, AT1G26799, AT1G56385, AT3G16960, AT3G16970, AT3G17080, AT3G54925, AT3G55252, AT3G55254, AT3G55665, AT3G55672, AT3G55677, AT3G57840, AT3G57850, AT4G16195, AT4G16295, AT4G24973, AT4G24974, AT4G24975, AT4G29035, AT5G12060, AT5G12070
OG0000140				AT1G06580, AT1G12300, AT1G12615, AT1G12620, AT1G12700, AT1G12775, AT1G62590, AT1G62670, AT1G62680, AT1G62720, AT1G62910, AT1G62914, AT1G62930, AT1G63070, AT1G63080, AT1G63130, AT1G63150, AT1G63320, AT1G63330, AT1G63400, AT1G64580, AT1G64583, AT3G16710, AT3G22470, AT4G26800, AT5G16640, AT5G41170
OG0000141		Me1_v2_0120650	Mp2g19480, Mp2g20910, Mp2g22690, Mp2g22700, Mp2g22780, Mp4g03580, Mp4g05310, Mp4g14100, Mp4g14120, Mp4g14150, Mp4g14180, Mp4g14190, Mp4g14200, Mp4g14220, Mp4g14450, Mp4g18370, Mp4g20010, Mp4g21980, Mp4g23190, Mp7g14890, Mp7g14930, Mp7g14940, Mp7g14960, Mp8g18680	AT1G02050, AT4G00040
OG0000142			Mp1g17100, Mp1g19840, Mp1g22830, Mp1g29740, Mp2g04540, Mp2g04720, Mp2g04870, Mp2g06480, Mp2g25300, Mp3g06140, Mp3g10910, Mp3g12100, Mp3g22220, Mp4g00070, Mp4g04070, Mp5g02660, Mp5g16340, Mp5g18250, Mp5g23280, Mp6g05180, Mp6g05210, Mp6g07450, Mp6g08170, Mp6g08960, Mp6g20180, Mp8g02500, Mp8g02990
OG0000143	Cre02.g074350, Cre02.g074400, Cre02.g074437, Cre02.g080750, Cre02.g105000, Cre02.g107500, Cre02.g108500, Cre03.g156000, Cre03.g181050, Cre03.g205550, Cre04.g217400, Cre04.g227050, Cre04.g227200, Cre06.g290050, Cre06.g800706, Cre12.g533850, Cre13.g602550, Cre16.g684603, Cre16.g684827, Cre16.g684939, Cre16.g801983, Cre17.g699250, Cre17.g703300, Cre17.g703400, Cre17.g703450, Cre17.g712950, Cre17.g71…
OG0000144	Cre01.g800105, Cre01.g800110, Cre02.g077750, Cre02.g077800, Cre02.g077850, Cre02.g102050, Cre02.g103300, Cre03.g204450, Cre03.g204500, Cre04.g223650, Cre08.g359600, Cre08.g364950, Cre08.g365100, Cre08.g365103, Cre08.g365150, Cre08.g365200, Cre08.g365204, Cre08.g365205, Cre08.g365300, Cre08.g800910, Cre09.g396750, Cre09.g396800, Cre10.g433800, Cre12.g544450, Cre17.g708750, Cre17.g743647, Cre17.g74…
OG0000145			Mp3g00450, Mp4g04130	AT1G20120, AT1G20130, AT1G20132, AT1G20135, AT1G23500, AT1G58525, AT1G58725, AT1G59030, AT1G59406, AT1G73610, AT1G75880, AT1G75890, AT1G75900, AT1G75910, AT1G75920, AT1G75930, AT2G04570, AT2G42990, AT3G14820, AT3G43550, AT3G43570, AT4G26790, AT5G42170, AT5G63170
OG0000146				AT1G01355, AT1G05400, AT1G06810, AT1G06925, AT1G24256, AT2G19890, AT2G38365, AT3G13280, AT3G56730, AT3G60940, AT3G61028, AT3G61090, AT3G61100, AT3G62050, AT3G62200, AT3G62210, AT3G62460, AT3G62850, AT4G20480, AT4G30760, AT5G35640, AT5G39640, AT5G61180, AT5G61190, AT5G64450, AT5G64590
OG0000147	Cre03.g800364, Cre08.g384900	Me1_v2_0003850, Me1_v2_0017850, Me1_v2_0048750, Me1_v2_0063620, Me1_v2_0100110, Me1_v2_0165130, Me1_v2_0165700, Me1_v2_0218750	Mp7g02280, Mp8g15630, Mp8g15840, Mp8g16320	AT1G08720, AT1G18160, AT1G67890, AT1G73660, AT3G06620, AT3G06630, AT3G06640, AT4G23050, AT4G24480, AT5G03730, AT5G11850, AT5G49470
OG0000148		Me1_v2_0002320, Me1_v2_0020030, Me1_v2_0028000, Me1_v2_0064880, Me1_v2_0065510, Me1_v2_0065520, Me1_v2_0065530, Me1_v2_0065540, Me1_v2_0065590, Me1_v2_0065600, Me1_v2_0065700, Me1_v2_0087370, Me1_v2_0161450, Me1_v2_0161460, Me1_v2_0161470, Me1_v2_0161480, Me1_v2_0161490, Me1_v2_0161500, Me1_v2_0161510, Me1_v2_0161520, Me1_v2_0161530, Me1_v2_0161540, Me1_v2_0161560, Me1_v2_0164490, Me1_v2_0190980,…
OG0000149		Me1_v2_0067260, Me1_v2_0069740, Me1_v2_0086160, Me1_v2_0106370, Me1_v2_0107940, Me1_v2_0108390, Me1_v2_0117800, Me1_v2_0122700, Me1_v2_0124140, Me1_v2_0124760, Me1_v2_0127690, Me1_v2_0133530, Me1_v2_0134110, Me1_v2_0146490, Me1_v2_0153910, Me1_v2_0161220, Me1_v2_0161580, Me1_v2_0162870, Me1_v2_0168810, Me1_v2_0168970, Me1_v2_0178140, Me1_v2_0184310, Me1_v2_0204190, Me1_v2_0215000, Me1_v2_0216130,…
OG0000150		Me1_v2_0051860, Me1_v2_0060910, Me1_v2_0063760, Me1_v2_0069730, Me1_v2_0070220, Me1_v2_0070440, Me1_v2_0080020, Me1_v2_0081440, Me1_v2_0087980, Me1_v2_0087990, Me1_v2_0091510, Me1_v2_0106540, Me1_v2_0126550, Me1_v2_0128780, Me1_v2_0163640, Me1_v2_0163990, Me1_v2_0170610, Me1_v2_0172790, Me1_v2_0178120, Me1_v2_0203780, Me1_v2_0216840, Me1_v2_0216890, Me1_v2_0216900, Me1_v2_0219410, Me1_v2_0225780,…
OG0000151		Me1_v2_0055850, Me1_v2_0065610, Me1_v2_0067280, Me1_v2_0075670, Me1_v2_0076510, Me1_v2_0083410, Me1_v2_0099810, Me1_v2_0101280, Me1_v2_0101920, Me1_v2_0102540, Me1_v2_0105500, Me1_v2_0110970, Me1_v2_0117390, Me1_v2_0132920, Me1_v2_0144120, Me1_v2_0145440, Me1_v2_0147740, Me1_v2_0163940, Me1_v2_0169020, Me1_v2_0183060, Me1_v2_0186880, Me1_v2_0190550, Me1_v2_0200890, Me1_v2_0204020, Me1_v2_0204570,…
OG0000152	Cre02.g106800	Me1_v2_0018740, Me1_v2_0026300, Me1_v2_0026910, Me1_v2_0038240, Me1_v2_0063270, Me1_v2_0075210, Me1_v2_0097650, Me1_v2_0109600, Me1_v2_0114250, Me1_v2_0130970, Me1_v2_0131030, Me1_v2_0170600, Me1_v2_0171600, Me1_v2_0171620, Me1_v2_0171660, Me1_v2_0171670, Me1_v2_0171760, Me1_v2_0171770, Me1_v2_0171780, Me1_v2_0171790, Me1_v2_0171810, Me1_v2_0172460, Me1_v2_0184190, Me1_v2_0184210, Me1_v2_0206560
OG0000153	Cre11.g467669		Mp1g07560, Mp2g05150, Mp2g10020, Mp2g10400, Mp3g10360, Mp3g16770, Mp3g18460, Mp3g18470, Mp3g18480, Mp3g18490, Mp3g19080, Mp3g20420, Mp3g21960, Mp3g24120, Mp4g17510, Mp5g00620, Mp5g00630, Mp5g10940, Mp5g11750, Mp5g16590, Mp5g16610, Mp5g22070, Mp6g09590, Mp6g21210, Mp8g05440
OG0000154			Mp1g14980, Mp1g27630, Mp2g14750, Mp2g14900, Mp2g15460, Mp2g19200, Mp2g19210, Mp2g19250, Mp4g04690, Mp4g05810, Mp4g08510, Mp4g08520, Mp4g14270, Mp5g07120, Mp6g03490, Mp6g03520, Mp6g13490, Mp6g13510, Mp6g13520, Mp6g13530, Mp6g13540, Mp6g13550, Mp6g13560, Mp6g13960, Mp6g21140, Mp7g14420
OG0000155	Cre02.g095103, Cre03.g203793, Cre04.g220900, Cre04.g221150, Cre07.g320000, Cre07.g329350, Cre07.g337350, Cre07.g337450, Cre07.g344500, Cre07.g346317, Cre08.g361150, Cre08.g367750, Cre09.g413250, Cre09.g413900, Cre09.g414150, Cre09.g415300, Cre10.g448750, Cre12.g548450, Cre13.g580950, Cre13.g581000, Cre13.g581050, Cre13.g582000, Cre13.g582050, Cre16.g687750, Cre16.g692150, Cre17.g716350
OG0000156	Cre01.g016250, Cre08.g358572	Me1_v2_0040380, Me1_v2_0120550, Me1_v2_0120600	Mp2g01240, Mp3g17770, Mp4g10460, Mp5g01540, Mp6g00660	AT1G11000, AT1G11310, AT1G26700, AT1G42560, AT1G61560, AT2G17430, AT2G17480, AT2G33670, AT2G39200, AT2G44110, AT3G45290, AT4G02600, AT4G24250, AT5G53760, AT5G65970
OG0000157				AT1G11608, AT1G12170, AT1G12190, AT1G32430, AT1G47390, AT1G51290, AT1G51320, AT1G53325, AT1G58090, AT1G59630, AT1G77650, AT2G07120, AT2G14710, AT2G17310, AT3G16555, AT3G16580, AT3G16590, AT3G17710, AT3G18340, AT3G21410, AT3G44130, AT3G51171, AT3G59590, AT3G59610, AT5G37040
OG0000158				AT1G14930, AT1G14940, AT1G14950, AT1G14960, AT1G23120, AT1G23130, AT1G30990, AT1G35260, AT1G35310, AT1G70830, AT1G70840, AT1G70850, AT1G70860, AT1G70870, AT1G70880, AT1G70890, AT2G01520, AT2G01530, AT3G26450, AT3G26460, AT4G14060, AT4G23670, AT4G23680, AT5G28000, AT5G28010
OG0000159	Cre03.g166700, Cre04.g229163, Cre06.g311250	Me1_v2_0013040, Me1_v2_0013890, Me1_v2_0048710, Me1_v2_0116180, Me1_v2_0120150, Me1_v2_0120160, Me1_v2_0120170, Me1_v2_0120180	Mp3g24420, Mp4g12830	AT1G31810, AT1G42980, AT2G25050, AT3G32400, AT3G32410, AT3G32420, AT5G07650, AT5G07740, AT5G07760, AT5G07770, AT5G07780, AT5G58160
OG0000160	Cre12.g549300, Cre17.g711250	Me1_v2_0185120	Mp1g04190, Mp1g04200, Mp1g20890, Mp6g11720, Mp6g11730, Mp6g11740, Mp6g11750, Mp6g11780, Mp6g11790, Mp6g11800, Mp8g14930	AT1G17810, AT1G52180, AT1G73190, AT2G25810, AT2G36830, AT3G16240, AT3G26520, AT3G47440, AT4G01470, AT4G17340, AT5G47450
OG0000161				AT1G12210, AT1G12220, AT1G12280, AT1G12290, AT1G15890, AT1G51480, AT1G52660, AT1G61180, AT1G61190, AT1G61300, AT1G61310, AT1G62630, AT1G63350, AT1G63360, AT3G15700, AT4G10780, AT4G26090, AT4G27190, AT4G27220, AT5G05400, AT5G43730, AT5G43740, AT5G47250, AT5G47260, AT5G63020
OG0000162	Cre08.g360400, Cre08.g360500, Cre08.g360564, Cre08.g360600, Cre08.g800893, Cre09.g399912	Me1_v2_0075470, Me1_v2_0101190, Me1_v2_0193490, Me1_v2_0193540, Me1_v2_0224290	Mp7g01840, Mp7g04480, Mp8g07950	AT1G11960, AT1G30360, AT1G32090, AT1G62320, AT1G69450, AT3G01100, AT3G21620, AT4G02900, AT4G04340, AT4G15430, AT4G22120
OG0000163	Cre03.g205400	Me1_v2_0035400, Me1_v2_0039430, Me1_v2_0052480, Me1_v2_0077750, Me1_v2_0082050, Me1_v2_0082360, Me1_v2_0100640, Me1_v2_0125270, Me1_v2_0136270, Me1_v2_0141850, Me1_v2_0205000, Me1_v2_0220920, Me1_v2_0222100, Me1_v2_0230630	Mp1g09370, Mp1g25820, Mp1g25860, Mp2g13040, Mp2g26320, Mp6g04540, Mp7g08240	AT1G27420, AT1G67480, AT4G03030
OG0000164			Mp3g22000, Mp4g13549, Mp5g02520, Mp5g06870, Mp5g06880, Mp5g07230, Mp5g07700, Mp5g07820, Mp5g07830, Mp5g07850, Mp5g10730, Mp5g10740, Mp5g12110, Mp5g12120, Mp5g13640, Mp5g13650, Mp5g17450, Mp5g17460, Mp5g17470, Mp5g17480, Mp5g17490, Mp5g17500, Mp7g02865, Mp8g00260, Mp8g00270
OG0000165	Cre01.g006000, Cre02.g142050, Cre03.g179700, Cre05.g233350, Cre05.g240750, Cre06.g277400, Cre07.g319200, Cre07.g319226, Cre07.g319250, Cre07.g322400, Cre07.g323300, Cre08.g361700, Cre10.g439800, Cre11.g481313, Cre13.g587950, Cre13.g590950, Cre14.g619700, Cre14.g619750, Cre14.g620100, Cre16.g684149, Cre17.g701450, Cre17.g703650, Cre17.g715421, Cre17.g715450, Cre17.g802032
OG0000166	Cre01.g041752, Cre01.g054750, Cre01.g055457, Cre03.g187300, Cre06.g266000, Cre06.g266100, Cre06.g266150, Cre06.g266250, Cre06.g266450, Cre06.g800632, Cre06.g800636, Cre08.g369200, Cre10.g460700, Cre10.g460800, Cre12.g495401, Cre12.g510600, Cre12.g525750, Cre12.g525950, Cre12.g526559, Cre12.g526650, Cre12.g545750, Cre12.g801421, Cre12.g801425, Cre12.g801426, Cre17.g716500
OG0000167	Cre01.g800021, Cre03.g800385, Cre04.g800450, Cre04.g800456, Cre04.g800457, Cre05.g233402, Cre05.g800537, Cre05.g800539, Cre05.g800543, Cre06.g800676, Cre09.g801052, Cre10.g801151, Cre11.g801312, Cre12.g539208, Cre12.g801456, Cre14.g801630, Cre16.g801932, Cre16.g801934, Cre16.g801935, Cre16.g801936, Cre16.g801937, Cre16.g801938, Cre16.g801942, Cre20.g751597, Cre28.g757647
OG0000168	Cre01.g001300, Cre02.g099055, Cre02.g118700, Cre02.g800232, Cre02.g800248, Cre04.g219150, Cre04.g222650, Cre04.g227251, Cre04.g227500, Cre04.g229550, Cre06.g309650, Cre06.g309800, Cre06.g800622, Cre06.g800756, Cre10.g421900, Cre10.g434850, Cre12.g552700, Cre12.g801470, Cre13.g591300, Cre14.g633300, Cre15.g801730, Cre15.g801732, Cre16.g654950, Cre17.g709000, Cre17.g728450
OG0000169				AT1G11765, AT1G28305, AT1G28306, AT2G06090, AT2G23142, AT2G23148, AT2G24870, AT2G24880, AT3G10460, AT3G24060, AT3G26860, AT3G26870, AT3G26880, AT3G27329, AT3G27331, AT3G27680, AT4G10895, AT4G29037, AT5G04047, AT5G04347, AT5G04350, AT5G27238, AT5G38435, AT5G38440
OG0000170	Cre01.g044600, Cre01.g044650, Cre12.g559450	Me1_v2_0074200, Me1_v2_0081430, Me1_v2_0144870, Me1_v2_0151540, Me1_v2_0203000	Mp1g09920, Mp1g25090, Mp2g04400, Mp3g04670, Mp3g04690, Mp3g04720, Mp4g17950, Mp6g02520	AT1G05500, AT1G20080, AT2G20990, AT2G21010, AT2G21040, AT3G61050, AT5G04220, AT5G11100
OG0000171		Me1_v2_0151420	Mp4g14280, Mp5g05230, Mp5g05390, Mp5g05430, Mp5g05450, Mp5g05460, Mp5g10880, Mp5g22020, Mp8g03130	AT1G03870, AT2G04780, AT2G20520, AT2G24450, AT2G45470, AT3G12660, AT3G46550, AT3G60900, AT4G12730, AT4G31370, AT5G03170, AT5G44130, AT5G55730, AT5G60490
OG0000172	Cre01.g009575, Cre01.g009650	Me1_v2_0192330, Me1_v2_0195470	Mp7g13270, Mp8g11450	AT1G16060, AT1G51190, AT1G72570, AT1G79700, AT2G28550, AT2G39250, AT2G41710, AT3G20840, AT3G54320, AT3G54990, AT4G36920, AT4G37750, AT5G10510, AT5G17430, AT5G57390, AT5G60120, AT5G65510, AT5G67180
OG0000173	Cre07.g325000, Cre11.g467627		Mp1g04680, Mp1g10110, Mp1g15990, Mp1g25410, Mp2g10420, Mp2g25940, Mp5g22590, Mp7g11110, Mp7g14540, Mp8g07210	AT1G19630, AT1G73340, AT2G29090, AT2G42850, AT3G13730, AT3G19270, AT3G50660, AT4G19230, AT4G36380, AT5G05690, AT5G14400, AT5G45340
OG0000174		Me1_v2_0212880, Me1_v2_0212910, Me1_v2_0212930, Me1_v2_0212940, Me1_v2_0228530	Mp2g22000, Mp3g13760, Mp3g22160, Mp4g03010, Mp4g05670, Mp5g22840	AT1G09550, AT1G57590, AT2G46930, AT3G05910, AT3G09405, AT3G09410, AT3G62060, AT4G19400, AT4G19410, AT4G19420, AT5G23870, AT5G26670, AT5G45280
OG0000175				AT1G02770, AT1G19060, AT1G19565, AT1G22090, AT1G23950, AT1G23960, AT1G23970, AT1G24388, AT1G27860, AT1G28500, AT2G20620, AT3G19520, AT3G25080, AT3G44760, AT3G44770, AT3G57210, AT4G11700, AT4G17700, AT4G17990, AT4G20095, AT4G28920, AT4G29550, AT5G41640, AT5G63820
OG0000176				AT1G10920, AT1G50180, AT1G53350, AT1G58390, AT1G58400, AT1G58410, AT1G58602, AT1G58807, AT1G58848, AT1G59124, AT1G59218, AT1G59620, AT1G59780, AT3G07040, AT3G14460, AT3G14470, AT3G46530, AT3G46710, AT3G46730, AT3G50950, AT4G16095, AT5G35450, AT5G43470, AT5G48620
OG0000177			Mp1g08790, Mp2g16250, Mp3g16680, Mp3g16690, Mp4g13690, Mp5g01260, Mp5g01310, Mp5g01330, Mp5g01340, Mp5g01350, Mp5g05610, Mp5g05630, Mp5g05640, Mp5g05650, Mp5g05660, Mp5g05670, Mp5g05680, Mp5g05690, Mp5g05700, Mp5g05710, Mp5g12310, Mp5g15160, Mp6g00110, Mp6g14550
OG0000178			Mp1g28160, Mp2g05930, Mp2g05950, Mp2g06530, Mp2g08060, Mp2g18200, Mp3g04750, Mp3g06940, Mp3g12270, Mp3g24480, Mp4g00750, Mp4g01160, Mp5g12230, Mp5g12240, Mp5g12250, Mp6g08760, Mp6g10820, Mp6g19360, Mp6g19380, Mp7g07160, Mp7g07200, Mp7g07850, Mp7g15040, Mp7g15880
OG0000179			Mp2g16020, Mp2g16030, Mp2g16050, Mp2g18110, Mp2g18120, Mp2g18130, Mp2g18140, Mp2g18150, Mp2g18430, Mp2g18440, Mp2g18450, Mp2g19650, Mp2g19660, Mp2g20490, Mp2g20520, Mp4g13700, Mp5g09240, Mp6g05170, Mp6g15540, Mp7g09860, Mp8g10300, Mp8g12170, Mp8g12210, Mp8g17950
OG0000180			Mp1g20430, Mp2g05780, Mp2g05790, Mp2g05810, Mp2g05850, Mp2g16760, Mp2g17720, Mp2g21360, Mp3g03240, Mp3g03250, Mp3g03260, Mp3g03270, Mp3g03280, Mp3g03290, Mp3g03300, Mp3g03310, Mp3g03320, Mp3g03330, Mp3g03340, Mp3g20620, Mp4g02130, Mp6g02130, Mp6g06370, Mp7g03140
OG0000181			Mp1g22970, Mp2g08710, Mp2g14540, Mp3g06650, Mp3g12230, Mp3g12240, Mp3g15780, Mp3g15790, Mp3g15800, Mp3g15810, Mp3g18410, Mp3g18420, Mp3g22700, Mp5g09230, Mp5g21390, Mp5g21400, Mp5g21430, Mp5g21440, Mp5g21480, Mp5g21490, Mp5g21500, Mp5g21510, Mp7g14900, Mp7g14950
OG0000182	Cre03.g200900, Cre06.g285350, Cre06.g288600, Cre06.g299900, Cre06.g299950, Cre09.g398956, Cre10.g442300, Cre10.g445800, Cre12.g535300, Cre12.g536200, Cre12.g536301, Cre12.g536350, Cre12.g536412, Cre12.g536425, Cre12.g536650, Cre13.g563350, Cre13.g564700, Cre13.g574600, Cre14.g610100, Cre14.g610200, Cre15.g637150, Cre16.g678550, Cre17.g725000, Cre17.g736000
OG0000183	Cre04.g217966, Cre04.g217967, Cre04.g800447, Cre09.g800984, Cre10.g801145, Cre11.g801229, Cre12.g801353, Cre15.g801752, Cre15.g801762, Cre15.g801765, Cre15.g801792, Cre15.g801794, Cre15.g801816, Cre15.g801820, Cre15.g801836, Cre16.g801928, Cre16.g801954, Cre17.g802047, Cre19.g802157, Cre19.g802159, Cre22.g802169, Cre23.g802171, Cre26.g802184, Cre30.g802196
OG0000184				AT1G32763, AT1G59833, AT2G03913, AT2G03931, AT2G03932, AT2G03933, AT2G03936, AT2G03937, AT2G03955, AT2G13542, AT2G14365, AT2G22345, AT2G33233, AT2G34123, AT2G42885, AT3G04540, AT3G04545, AT3G16895, AT3G17155, AT3G48231, AT5G19172, AT5G19175, AT5G28288
OG0000185			Mp1g15130	AT1G18250, AT1G19320, AT1G20030, AT1G73620, AT1G75030, AT1G75040, AT1G75050, AT1G75800, AT1G77700, AT2G17860, AT2G24810, AT2G28790, AT4G11650, AT4G18253, AT4G24180, AT4G36000, AT4G36010, AT4G38660, AT4G38670, AT5G02140, AT5G24620, AT5G40020
OG0000186		Me1_v2_0124610	Mp3g23440	AT1G10480, AT1G13400, AT1G24625, AT1G66140, AT1G67030, AT1G68360, AT1G68480, AT1G80730, AT2G37740, AT2G41940, AT3G23140, AT3G58070, AT5G01860, AT5G05120, AT5G06650, AT5G10970, AT5G14010, AT5G25160, AT5G43540, AT5G48890, AT5G57520
OG0000187		Me1_v2_0182200	Mp2g01140, Mp4g03990, Mp4g04080, Mp5g13690, Mp8g00470, Mp8g02830, Mp8g07900	AT1G09480, AT1G09490, AT1G09500, AT1G09510, AT1G15950, AT1G25460, AT1G51410, AT1G61720, AT1G66800, AT1G68540, AT1G80820, AT2G02400, AT4G35420, AT5G19440, AT5G58490
OG0000188		Me1_v2_0082740, Me1_v2_0190630	Mp2g24480, Mp3g01000, Mp8g00770, Mp8g10190	AT1G04680, AT1G11920, AT1G30350, AT1G67750, AT3G07010, AT3G24230, AT3G24670, AT3G27400, AT3G53190, AT4G13210, AT4G13710, AT4G22080, AT4G22090, AT4G24780, AT5G48900, AT5G55720, AT5G63180
OG0000189	Cre01.g001983, Cre01.g015500, Cre02.g110350, Cre06.g305750, Cre11.g467593, Cre11.g467594, Cre11.g467595, Cre11.g467599, Cre11.g467601, Cre12.g485200, Cre17.g723700	Me1_v2_0097170, Me1_v2_0147190, Me1_v2_0202470, Me1_v2_0222870, Me1_v2_0222880	Mp2g05770, Mp2g06120, Mp4g08810	AT1G63220, AT3G55470, AT4G00467, AT4G34150
OG0000190		Me1_v2_0052360, Me1_v2_0058830, Me1_v2_0061950, Me1_v2_0063740, Me1_v2_0086580, Me1_v2_0109360, Me1_v2_0112680, Me1_v2_0116310, Me1_v2_0117620, Me1_v2_0120340, Me1_v2_0124040, Me1_v2_0155070, Me1_v2_0172120, Me1_v2_0173150, Me1_v2_0181600, Me1_v2_0187050, Me1_v2_0187670, Me1_v2_0189060, Me1_v2_0197610, Me1_v2_0197820, Me1_v2_0216820, Me1_v2_0217510, Me1_v2_0231930
OG0000191		Me1_v2_0007380, Me1_v2_0018950, Me1_v2_0019910, Me1_v2_0024200, Me1_v2_0026550, Me1_v2_0026560, Me1_v2_0030360, Me1_v2_0069370, Me1_v2_0088880, Me1_v2_0100830, Me1_v2_0100840, Me1_v2_0151690, Me1_v2_0169550, Me1_v2_0169560, Me1_v2_0189780, Me1_v2_0189790, Me1_v2_0189950, Me1_v2_0189960, Me1_v2_0189970, Me1_v2_0189980, Me1_v2_0217450, Me1_v2_0222400, Me1_v2_0222420
OG0000192		Me1_v2_0036400, Me1_v2_0036410, Me1_v2_0036850, Me1_v2_0041130, Me1_v2_0076730, Me1_v2_0091900, Me1_v2_0099770, Me1_v2_0099790, Me1_v2_0099800, Me1_v2_0099850, Me1_v2_0099860, Me1_v2_0099870, Me1_v2_0099910, Me1_v2_0132940, Me1_v2_0146910, Me1_v2_0152060, Me1_v2_0191020, Me1_v2_0197850, Me1_v2_0221880, Me1_v2_0230260, Me1_v2_0230360, Me1_v2_0230370, Me1_v2_0230380
OG0000193	Cre01.g020850, Cre02.g085100, Cre04.g223350, Cre05.g236650, Cre05.g237800, Cre07.g320700, Cre07.g320750, Cre07.g321150, Cre07.g348650, Cre08.g358571, Cre09.g387200, Cre09.g387350, Cre09.g388650, Cre09.g412600, Cre11.g479000, Cre12.g489900, Cre12.g547351, Cre13.g564800, Cre14.g612200, Cre14.g616450, Cre14.g616550, Cre16.g649050, Cre16.g688901
OG0000194	Cre01.g022450, Cre01.g035550, Cre05.g238000, Cre06.g262601, Cre06.g277250, Cre06.g282700, Cre06.g282750, Cre08.g359000, Cre08.g360150, Cre08.g365750, Cre08.g371800, Cre09.g401000, Cre10.g452400, Cre14.g618500, Cre14.g632100, Cre14.g632250, Cre16.g648650, Cre16.g676100, Cre16.g691950, Cre16.g692585, Cre16.g694000, Cre16.g694206, Cre16.g801899
OG0000195				AT1G26680, AT2G12170, AT2G13985, AT2G24645, AT2G24650, AT2G24680, AT2G24681, AT2G24690, AT2G24696, AT2G24700, AT4G00260, AT4G31610, AT4G31615, AT4G31620, AT4G31630, AT4G31640, AT4G31650, AT4G31660, AT4G31680, AT4G31685, AT4G31690, AT5G32460
OG0000196				AT1G44080, AT1G57906, AT1G64840, AT1G65735, AT1G65740, AT1G65760, AT1G65770, AT2G16290, AT2G16300, AT2G16365, AT2G17030, AT2G17036, AT2G17690, AT2G24250, AT2G24255, AT2G26160, AT3G25750, AT4G34550, AT4G35733, AT5G24040, AT5G55150, AT5G60060
OG0000197	Cre16.g685650		Mp1g01040	AT1G05200, AT1G42540, AT2G17260, AT2G24710, AT2G24720, AT2G29100, AT2G29110, AT2G29120, AT2G32390, AT2G32400, AT3G04110, AT3G07520, AT3G51480, AT4G31710, AT4G35290, AT5G11180, AT5G11210, AT5G27100, AT5G48400, AT5G48410
OG0000198		Me1_v2_0217020		AT1G02150, AT1G02370, AT1G05005, AT1G07590, AT1G11470, AT1G15480, AT1G28000, AT1G28020, AT1G43010, AT1G60770, AT1G80270, AT2G20710, AT2G20720, AT3G11350, AT3G11380, AT3G15590, AT4G01990, AT4G02820, AT4G21705, AT5G09450, AT5G27460
OG0000199	Cre01.g027450, Cre05.g248500, Cre09.g391900, Cre12.g554850	Me1_v2_0005450, Me1_v2_0127980, Me1_v2_0205860	Mp1g00650, Mp3g04870, Mp5g19690	AT1G11530, AT1G19730, AT1G45145, AT1G59730, AT1G69880, AT2G40790, AT3G08710, AT3G51030, AT3G53220, AT3G56420, AT5G39950, AT5G42980
OG0000200				AT1G11670, AT1G12950, AT1G23300, AT1G33080, AT1G33090, AT1G33100, AT1G33110, AT1G47530, AT1G61890, AT3G03620, AT3G21690, AT3G26590, AT3G59030, AT4G00350, AT4G21903, AT4G21910, AT4G25640, AT5G10420, AT5G17700, AT5G38030, AT5G44050, AT5G65380
OG0000201	Cre03.g184600, Cre06.g800600	Me1_v2_0015870, Me1_v2_0049290, Me1_v2_0073450, Me1_v2_0105870, Me1_v2_0130780, Me1_v2_0152470, Me1_v2_0154430, Me1_v2_0191100, Me1_v2_0233670, Me1_v2_0233680, Me1_v2_0233690	Mp1g11830, Mp3g04030, Mp3g19160	AT1G18790, AT1G74480, AT4G35590, AT5G16100, AT5G53040, AT5G66990
OG0000202				AT1G45215, AT1G45221, AT1G45223, AT1G57760, AT1G57775, AT1G57777, AT3G30383, AT3G30385, AT3G30387, AT3G44115, AT4G07515, AT4G08025, AT5G34881, AT5G34882, AT5G34883, AT5G34885, AT5G34887, AT5G34905, AT5G34908, AT5G42567, AT5G42955, AT5G42957
OG0000203		Me1_v2_0000530, Me1_v2_0013010, Me1_v2_0020780, Me1_v2_0023930, Me1_v2_0033280, Me1_v2_0047410, Me1_v2_0050550, Me1_v2_0065720, Me1_v2_0065730, Me1_v2_0099780, Me1_v2_0112330, Me1_v2_0129820, Me1_v2_0137410, Me1_v2_0189030, Me1_v2_0202450, Me1_v2_0221490, Me1_v2_0221510, Me1_v2_0221520, Me1_v2_0221560, Me1_v2_0221570, Me1_v2_0221590, Me1_v2_0235270
OG0000204		Me1_v2_0005600, Me1_v2_0025550, Me1_v2_0042710, Me1_v2_0051560, Me1_v2_0052560, Me1_v2_0053880, Me1_v2_0058470, Me1_v2_0059280, Me1_v2_0059300, Me1_v2_0064060, Me1_v2_0064070, Me1_v2_0067690, Me1_v2_0068520, Me1_v2_0105000, Me1_v2_0161140, Me1_v2_0164150, Me1_v2_0164190, Me1_v2_0166480, Me1_v2_0168130, Me1_v2_0177000, Me1_v2_0234790, Me1_v2_0234800
OG0000205			Mp1g15370, Mp1g18440, Mp1g21780, Mp3g04520, Mp3g04560, Mp3g06460, Mp3g06470, Mp3g09990, Mp3g10000, Mp3g14290, Mp3g16450, Mp3g16460, Mp4g12930, Mp5g03600, Mp5g11640, Mp6g09150, Mp6g09160, Mp6g15190, Mp6g17030, Mp7g12300, Mp8g08500, Mp8g11630
OG0000206				AT1G35610, AT1G50190, AT1G55380, AT1G55390, AT1G55420, AT1G55430, AT1G55440, AT1G55700, AT2G17590, AT2G17600, AT2G23100, AT3G11370, AT3G11385, AT3G11390, AT3G11402, AT3G13590, AT3G13760, AT3G59120, AT3G59130, AT5G17960, AT5G42280
OG0000207				AT1G22590, AT1G31630, AT1G31640, AT1G33070, AT1G59920, AT1G59930, AT1G65300, AT1G65330, AT2G15660, AT2G26880, AT2G28700, AT2G40210, AT3G05860, AT5G06500, AT5G26580, AT5G26630, AT5G26650, AT5G27810, AT5G27960, AT5G35120, AT5G48670
OG0000208		Me1_v2_0085530, Me1_v2_0154230	Mp2g09810, Mp2g20600, Mp2g20610, Mp2g20620, Mp2g20630, Mp2g20640, Mp2g20650, Mp4g02230	AT1G20860, AT1G76430, AT2G32830, AT2G38940, AT3G54700, AT4G08878, AT4G08895, AT5G43340, AT5G43350, AT5G43360, AT5G43370
OG0000209				AT1G29005, AT1G33710, AT1G34440, AT1G43730, AT1G44941, AT1G50080, AT1G60720, AT2G02520, AT2G11035, AT2G19146, AT3G25720, AT3G25727, AT3G27590, AT4G04650, AT4G05095, AT4G10613, AT5G11565, AT5G16486, AT5G18880, AT5G28615, AT5G59060
OG0000210				AT1G07490, AT1G13245, AT1G17235, AT1G53708, AT1G64585, AT1G67265, AT1G68825, AT2G29125, AT2G36985, AT2G39705, AT3G02493, AT3G14362, AT3G18518, AT3G25717, AT3G46613, AT3G53232, AT3G55515, AT4G13395, AT4G35783, AT5G16023, AT5G59510
OG0000211	Cre09.g392467	Me1_v2_0105200, Me1_v2_0127850	Mp5g20370	AT1G06330, AT1G29100, AT1G56210, AT1G66240, AT2G18196, AT2G28660, AT3G04900, AT3G05220, AT3G13140, AT3G24450, AT3G56240, AT3G56891, AT4G10465, AT5G02600, AT5G05365, AT5G27690, AT5G37860
OG0000212	Cre07.g350867	Me1_v2_0057580, Me1_v2_0097500, Me1_v2_0122530, Me1_v2_0163420, Me1_v2_0198840		AT1G22500, AT1G35330, AT1G72200, AT2G27940, AT2G34000, AT2G34990, AT2G35000, AT3G05200, AT3G60220, AT4G09100, AT4G09110, AT4G09120, AT4G09130, AT4G40070, AT5G27420
OG0000213		Me1_v2_0144990	Mp1g08640, Mp3g13510, Mp4g04760, Mp4g09860, Mp4g09880, Mp5g13030, Mp5g13040, Mp5g13060, Mp5g20280, Mp5g22280, MpUg00230, MpUg00270	AT1G43330, AT2G13960, AT3G09370, AT4G00540, AT4G18770, AT4G32730, AT5G02320, AT5G11510
OG0000214		Me1_v2_0093390	Mp6g12660	AT1G09680, AT1G09820, AT1G11710, AT1G19290, AT1G66345, AT2G01740, AT2G02150, AT2G15630, AT2G15980, AT4G19440, AT4G21170, AT4G26680, AT5G01110, AT5G18950, AT5G21222, AT5G25630, AT5G39710, AT5G55840, AT5G59900
OG0000215		Me1_v2_0205940	Mp1g28240	AT1G19200, AT1G22160, AT1G53885, AT1G53903, AT1G74940, AT1G78020, AT1G79970, AT2G25690, AT2G44670, AT3G22550, AT3G63210, AT3G63230, AT4G17670, AT4G39795, AT5G11460, AT5G20700, AT5G47060, AT5G49120, AT5G65040
OG0000216	Cre17.g725150, Cre17.g725200	Me1_v2_0009460, Me1_v2_0078150, Me1_v2_0174970	Mp1g26440, Mp2g02910, Mp2g02920, Mp3g11830, Mp4g03100, Mp5g17400, Mp7g04390, Mp7g16060	AT1G02520, AT2G47000, AT3G28345, AT3G28380, AT3G28390, AT3G28415, AT3G28860, AT3G62150
OG0000217	Cre06.g263650, Cre16.g689950	Me1_v2_0121420	Mp6g00440	AT1G04150, AT1G22610, AT1G51570, AT1G74720, AT3G03680, AT3G57880, AT3G61300, AT3G61720, AT4G00700, AT4G11610, AT4G20080, AT5G03435, AT5G06850, AT5G12970, AT5G17980, AT5G44760, AT5G48060
OG0000218				AT3G18650, AT4G02235, AT4G11250, AT5G26865, AT5G26950, AT5G27050, AT5G27070, AT5G27090, AT5G27580, AT5G27944, AT5G37415, AT5G38740, AT5G39750, AT5G39810, AT5G40070, AT5G40120, AT5G40220, AT5G41200, AT5G55690, AT5G58890, AT5G65330
OG0000219	Cre14.g629050		Mp2g14780, Mp2g14790, Mp3g06110, Mp3g09420, Mp3g10260, Mp3g10270, Mp3g10290, Mp3g10320, Mp3g10330, Mp3g10770, Mp3g10780, Mp3g10790, Mp3g10810, Mp3g14000, Mp3g14010, Mp3g17480, Mp3g17490, Mp3g21010, Mp5g02450	AT5G20230
OG0000220		Me1_v2_0057230, Me1_v2_0075090, Me1_v2_0076990, Me1_v2_0086420, Me1_v2_0086930, Me1_v2_0093650, Me1_v2_0109320, Me1_v2_0121780, Me1_v2_0125430, Me1_v2_0133670, Me1_v2_0139750, Me1_v2_0148190, Me1_v2_0156970, Me1_v2_0162860, Me1_v2_0180970, Me1_v2_0192750, Me1_v2_0192770, Me1_v2_0206520, Me1_v2_0214540, Me1_v2_0215830, Me1_v2_0217400
OG0000221		Me1_v2_0051850, Me1_v2_0068390, Me1_v2_0075370, Me1_v2_0093260, Me1_v2_0095500, Me1_v2_0097430, Me1_v2_0106360, Me1_v2_0110320, Me1_v2_0134510, Me1_v2_0141250, Me1_v2_0153260, Me1_v2_0160690, Me1_v2_0183750, Me1_v2_0183920, Me1_v2_0191000, Me1_v2_0192950, Me1_v2_0197790, Me1_v2_0198440, Me1_v2_0209780, Me1_v2_0212610, Me1_v2_0220830
OG0000222		Me1_v2_0170420	Mp2g02500, Mp2g03470, Mp2g09700, Mp2g16610, Mp2g16620, Mp2g18460, Mp3g07950, Mp3g08360, Mp3g08380, Mp3g08390, Mp3g08400, Mp3g08410, Mp3g08430, Mp3g20000, Mp4g00650, Mp4g07080, Mp4g07810, Mp6g14900, Mp7g13490, Mp8g12190
OG0000223			Mp1g05000, Mp1g29440, Mp1g29460, Mp1g29480, Mp4g18760, Mp6g16340, Mp6g16350, Mp6g16370, Mp6g16380, Mp6g17190, Mp6g17470, Mp6g17480, Mp6g17500, Mp6g17510, Mp6g17520, Mp6g17540, Mp6g17550, Mp6g17560, Mp6g18040, Mp6g18080, Mp6g18110
OG0000224			Mp1g29430, Mp2g05310, Mp2g13730, Mp3g06890, Mp3g12730, Mp3g12740, Mp3g12810, Mp3g12820, Mp3g14090, Mp3g14140, Mp3g14450, Mp3g14460, Mp3g14470, Mp3g14480, Mp3g14520, Mp3g14530, Mp3g14540, Mp3g21530, Mp5g02860, Mp5g02870, Mp7g09790
OG0000225			Mp1g12190, Mp2g00040, Mp2g01700, Mp2g01720, Mp2g01740, Mp2g01750, Mp2g01760, Mp2g01790, Mp2g01800, Mp2g01820, Mp2g12450, Mp2g12480, Mp2g12490, Mp2g25230, Mp2g26500, Mp3g01980, Mp5g00430, Mp7g06880, Mp7g16230, Mp7g17110, Mp7g17120
OG0000226			Mp2g21190, Mp2g21850, Mp3g25440, Mp5g07330, Mp6g04130, Mp8g00860, Mp8g01220, Mp8g01370, Mp8g01390, Mp8g01910, Mp8g08930, Mp8g08940, Mp8g08950, Mp8g08960, Mp8g08990, Mp8g09000, Mp8g09010, Mp8g10150, Mp8g14700, Mp8g18890, Mp8g18910
OG0000227	Cre01.g004800, Cre01.g029950, Cre01.g048450, Cre01.g048550, Cre03.g178750, Cre03.g179150, Cre03.g179200, Cre03.g179250, Cre05.g240350, Cre06.g270950, Cre06.g271000, Cre06.g275600, Cre06.g285750, Cre06.g285800, Cre09.g394139, Cre09.g413050, Cre09.g800966, Cre15.g640850, Cre15.g641850, Cre16.g652650, Cre17.g741300
OG0000228				AT1G33540, AT1G73270, AT1G73280, AT1G73290, AT1G73300, AT1G73310, AT2G22920, AT2G22960, AT2G22970, AT2G22980, AT2G22990, AT2G23000, AT2G23010, AT3G10450, AT3G12203, AT3G12220, AT3G12230, AT3G12240, AT5G09640, AT5G36180
OG0000229				AT1G02790, AT1G17150, AT1G43080, AT1G43090, AT1G43100, AT1G78400, AT2G15450, AT2G15460, AT2G15470, AT2G26620, AT2G33160, AT2G40310, AT3G07820, AT3G07830, AT3G07840, AT3G07850, AT3G14040, AT4G13760, AT4G18180, AT5G48140
OG0000230	Cre09.g401960	Me1_v2_0211990		AT1G13420, AT1G13430, AT1G18590, AT1G28170, AT1G74090, AT1G74100, AT2G03750, AT2G03760, AT2G03770, AT2G14920, AT2G27570, AT3G45070, AT3G45080, AT3G51210, AT4G26280, AT5G07000, AT5G07010, AT5G43690
OG0000231		Me1_v2_0066080, Me1_v2_0208240, Me1_v2_0228940	Mp1g17560, Mp2g01420, Mp2g12150, Mp2g19430, Mp2g22440, Mp3g01170, Mp4g01190, Mp5g03920	AT1G05310, AT2G21610, AT2G36700, AT2G36710, AT3G17060, AT3G28922, AT5G19730, AT5G47500, AT5G55590
OG0000232	Cre13.g565050	Me1_v2_0029270, Me1_v2_0074830, Me1_v2_0102340, Me1_v2_0102350, Me1_v2_0217260	Mp1g14110, Mp1g29810, Mp3g10020, Mp3g10030, Mp3g14930, Mp4g04810, Mp6g10720, Mp6g11850, Mp6g11870, Mp7g18660	AT1G56230, AT2G22660, AT4G37682, AT4G37900
OG0000233	Cre01.g033150	Me1_v2_0177110	Mp2g03120, Mp7g12310	AT1G23510, AT1G23520, AT1G23560, AT1G23570, AT1G23580, AT1G23590, AT1G23600, AT1G23610, AT1G23640, AT1G23645, AT1G23660, AT1G23670, AT1G23680, AT1G23690, AT1G70480, AT2G27670
OG0000234	Cre12.g508644	Me1_v2_0055470, Me1_v2_0059040, Me1_v2_0063020, Me1_v2_0118140, Me1_v2_0206950	Mp8g18310	AT1G19700, AT1G75410, AT1G75430, AT2G16400, AT2G23760, AT2G27220, AT2G27990, AT2G35940, AT4G32980, AT4G34610, AT4G36870, AT5G02030, AT5G41410
OG0000235		Me1_v2_0101370	Mp1g07620, Mp2g05330, Mp2g12430, Mp2g14890, Mp2g21450, Mp2g21460, Mp3g05570, Mp3g14680, Mp3g23650, Mp5g00140	AT1G17800, AT2G02850, AT2G26720, AT2G31050, AT2G32300, AT3G17675, AT3G27200, AT5G07475, AT5G26330
OG0000236	Cre09.g408051, Cre12.g542500	Me1_v2_0038120, Me1_v2_0041210, Me1_v2_0062820, Me1_v2_0066900, Me1_v2_0110000, Me1_v2_0183850, Me1_v2_0183860	Mp1g27070, Mp1g28320, Mp2g14110, Mp3g07120, Mp8g04450	AT1G78930, AT2G03050, AT2G34620, AT2G36000, AT3G18870, AT5G55580
OG0000237			Mp6g16500	AT1G05420, AT1G06920, AT1G79960, AT2G18500, AT2G30400, AT2G32100, AT2G36026, AT2G36050, AT3G52525, AT3G52540, AT3G52550, AT4G04025, AT4G14860, AT4G18830, AT5G01840, AT5G04820, AT5G19650, AT5G22240, AT5G58360
OG0000238				AT1G14890, AT1G23205, AT1G62760, AT1G62770, AT1G70720, AT2G01610, AT2G47670, AT3G47380, AT3G47670, AT3G62820, AT4G00080, AT4G12390, AT4G25250, AT4G25260, AT5G20740, AT5G51520, AT5G62330, AT5G62340, AT5G62350, AT5G62360
OG0000239				AT1G09860, AT1G19770, AT1G28220, AT1G28230, AT1G30840, AT1G44750, AT1G47603, AT1G57943, AT1G57980, AT1G57990, AT1G75470, AT2G33750, AT4G08700, AT4G18190, AT4G18195, AT4G18197, AT4G18205, AT4G18210, AT4G18220, AT5G41160
OG0000240		Me1_v2_0063330, Me1_v2_0159710, Me1_v2_0188810, Me1_v2_0206170, Me1_v2_0230890	Mp1g10780, Mp4g02160, Mp4g16660, Mp7g00980, Mp7g11370	AT1G20550, AT1G76270, AT2G44500, AT3G07900, AT3G26370, AT4G16650, AT4G38390, AT5G01100, AT5G35570, AT5G63390
OG0000241	Cre03.g159254, Cre06.g293051, Cre07.g355650, Cre13.g569850	Me1_v2_0122550	Mp2g10350, Mp6g08310, Mp8g00360, Mp8g00380, Mp8g00420, Mp8g00440, Mp8g05280, Mp8g05300, Mp8g05310, Mp8g05330	AT1G64780, AT3G24290, AT3G24300, AT4G13510, AT4G28700
OG0000242		Me1_v2_0003700, Me1_v2_0015150, Me1_v2_0020850, Me1_v2_0024820, Me1_v2_0031140, Me1_v2_0034110, Me1_v2_0034160, Me1_v2_0036030, Me1_v2_0049370, Me1_v2_0080660, Me1_v2_0080680, Me1_v2_0101560, Me1_v2_0111380, Me1_v2_0135540, Me1_v2_0229000, Me1_v2_0229040, Me1_v2_0229050, Me1_v2_0229540, Me1_v2_0229560, Me1_v2_0229610
OG0000243			Mp1g16650, Mp2g01480, Mp2g01610, Mp2g01620, Mp2g01630, Mp2g01660, Mp2g02420, Mp2g24550, Mp2g24890, Mp3g09660, Mp4g12600, Mp5g02530, Mp5g02540, Mp5g02550, Mp5g05170, Mp5g16550, Mp6g03890, Mp6g16560, Mp7g01190, MpVg01130
OG0000244			Mp2g02790, Mp2g03390, Mp2g03430, Mp2g03440, Mp2g03490, Mp2g03520, Mp2g03530, Mp2g03570, Mp2g03580, Mp2g03590, Mp2g03600, Mp2g03630, Mp2g03640, Mp2g03680, Mp2g03690, Mp2g14730, Mp6g17730, Mp6g21050, Mp6g21130, Mp8g12470
OG0000245			Mp4g09300, Mp6g02890, Mp6g02960, Mp6g02970, Mp6g02980, Mp6g02990, Mp6g03000, Mp6g03010, Mp6g03030, Mp6g03050, Mp6g03060, Mp6g03065, Mp6g03070, Mp6g03090, Mp6g03100, Mp6g03110, Mp6g03120, Mp6g05470, Mp6g13380, Mp6g13390
OG0000246	Cre01.g007550, Cre03.g203550, Cre03.g204465, Cre04.g224550, Cre06.g270400, Cre08.g380650, Cre09.g387652, Cre09.g391000, Cre09.g413850, Cre11.g467666, Cre11.g467670, Cre12.g522750, Cre12.g546452, Cre13.g603100, Cre14.g621800, Cre16.g694750, Cre16.g694800, Cre17.g740550, Cre17.g744097, Cre24.g755947
OG0000247	Cre01.g044950, Cre01.g046650, Cre03.g191450, Cre05.g246753, Cre07.g353900, Cre07.g356900, Cre08.g359450, Cre09.g390350, Cre09.g390850, Cre09.g393469, Cre09.g396289, Cre09.g399252, Cre09.g801028, Cre10.g450050, Cre10.g458000, Cre16.g655800, Cre17.g704050, Cre17.g704100, Cre17.g711900, Cre17.g713575
OG0000248		Me1_v2_0070490	Mp8g08190	AT1G14440, AT1G14687, AT1G18835, AT1G69600, AT1G74660, AT1G75240, AT2G02540, AT2G18350, AT3G28917, AT3G28920, AT3G50890, AT4G24660, AT5G15210, AT5G39760, AT5G42780, AT5G60480, AT5G65410
OG0000249	Cre16.g679550	Me1_v2_0115450	Mp1g00380, Mp6g10330, Mp6g10340	AT1G47710, AT1G51330, AT1G62160, AT1G62170, AT1G63280, AT1G64010, AT1G64020, AT1G64030, AT2G14540, AT2G25240, AT2G26390, AT2G35555, AT2G35580, AT3G45220
OG0000250				AT1G07747, AT1G43665, AT1G43666, AT1G43667, AT1G48750, AT1G64235, AT1G66850, AT1G73780, AT2G14846, AT3G18280, AT3G29152, AT3G57310, AT4G12360, AT4G12825, AT5G38160, AT5G38170, AT5G38180, AT5G38195, AT5G38197
OG0000251	Cre03.g183700, Cre03.g198200	Me1_v2_0111590, Me1_v2_0111750	Mp2g04240, Mp3g24830, Mp4g17120	AT1G05570, AT1G06490, AT2G13680, AT2G31960, AT2G36850, AT3G07160, AT3G14570, AT3G59100, AT4G03550, AT4G04970, AT5G13000, AT5G36870
OG0000252			Mp6g07600	AT1G23160, AT1G28130, AT1G48660, AT1G48670, AT1G48690, AT1G59500, AT2G14960, AT2G23170, AT2G47750, AT4G27260, AT4G37390, AT5G13320, AT5G13350, AT5G13360, AT5G13370, AT5G13380, AT5G51470, AT5G54510
OG0000253	Cre03.g207550, Cre03.g207800	Me1_v2_0006200, Me1_v2_0010370, Me1_v2_0042300, Me1_v2_0074290, Me1_v2_0074320, Me1_v2_0181050, Me1_v2_0211260	Mp3g13380, Mp3g16070, Mp3g16080	AT1G72680, AT2G21730, AT2G21890, AT4G37970, AT4G37980, AT4G37990, AT4G39330
OG0000254	Cre12.g523000, Cre16.g689535	Me1_v2_0056860, Me1_v2_0056900, Me1_v2_0192120, Me1_v2_0192140	Mp2g10620, Mp7g15840	AT1G29560, AT1G29570, AT1G48195, AT2G47850, AT3G02830, AT3G06410, AT3G12680, AT3G48440, AT5G16540, AT5G18550, AT5G63260
OG0000255	Cre01.g002300, Cre06.g284900, Cre12.g495951	Me1_v2_0065780, Me1_v2_0174580, Me1_v2_0182350	Mp1g21570, Mp2g15770, Mp7g15930	AT2G16600, AT2G21130, AT2G29960, AT3G55920, AT3G56070, AT3G62030, AT4G34870, AT4G38740, AT5G13120, AT5G58710
OG0000256	Cre07.g355100, Cre07.g355150, Cre13.g573950	Me1_v2_0165170	Mp1g19040, Mp4g19340, Mp5g10490	AT1G05300, AT1G10970, AT1G31260, AT1G60960, AT2G04032, AT2G30080, AT2G32270, AT3G12750, AT4G19680, AT4G19690, AT4G33020, AT5G62160
OG0000257				AT1G52430, AT1G52450, AT1G65110, AT1G65120, AT1G65130, AT1G65140, AT1G65160, AT1G65165, AT1G65170, AT1G65200, AT2G27630, AT2G27650, AT2G34220, AT2G34230, AT2G34240, AT5G02660, AT5G51530, AT5G61940, AT5G61950
OG0000258				AT1G21850, AT1G21860, AT1G41830, AT1G55560, AT1G55570, AT1G75790, AT1G76160, AT2G23630, AT3G13390, AT3G13400, AT4G12420, AT4G22010, AT4G25240, AT4G28090, AT4G37160, AT4G38420, AT5G48450, AT5G51480, AT5G66920
OG0000259	Cre03.g167150	Me1_v2_0107630	Mp1g26010	AT1G12130, AT1G12140, AT1G12160, AT1G12200, AT1G62540, AT1G62560, AT1G62570, AT1G62580, AT1G62600, AT1G62620, AT1G63340, AT1G63370, AT1G63390, AT1G65860, AT5G07800, AT5G61290
OG0000260	Cre12.g536000, Cre12.g536050, Cre16.g656500	Me1_v2_0018660, Me1_v2_0075480, Me1_v2_0075770, Me1_v2_0105970, Me1_v2_0147350, Me1_v2_0152860	Mp2g13400, Mp4g23410, Mp4g23500, Mp6g03760, Mp6g06910, Mp6g09250	AT1G17500, AT1G59820, AT1G72700, AT5G04930
OG0000261			Mp2g17120, Mp2g26700, Mp3g09970, Mp3g14440, Mp3g14900, Mp3g14950, Mp3g20410, Mp4g00770, Mp4g05650, Mp4g10800, Mp4g13420, Mp5g21950, Mp7g08020, Mp7g08050, Mp7g08060, Mp7g08070, Mp7g19270	AT1G01280, AT5G06900
OG0000262	Cre06.g251250	Me1_v2_0003680, Me1_v2_0032870, Me1_v2_0039300, Me1_v2_0080650, Me1_v2_0120390, Me1_v2_0135010, Me1_v2_0135050, Me1_v2_0172310, Me1_v2_0182470, Me1_v2_0210400, Me1_v2_0218420, Me1_v2_0221790, Me1_v2_0229010	Mp1g29670, Mp2g15100	AT3G04270, AT3G04280, AT5G26594
OG0000263		Me1_v2_0012610, Me1_v2_0093180, Me1_v2_0093880, Me1_v2_0099690, Me1_v2_0112410, Me1_v2_0114640, Me1_v2_0118740, Me1_v2_0133520, Me1_v2_0136220, Me1_v2_0137050, Me1_v2_0142610, Me1_v2_0161720, Me1_v2_0161730, Me1_v2_0162520, Me1_v2_0174930, Me1_v2_0187220, Me1_v2_0193970, Me1_v2_0220600, Me1_v2_0227480
OG0000264		Me1_v2_0056610, Me1_v2_0076620, Me1_v2_0139220, Me1_v2_0139260, Me1_v2_0154740, Me1_v2_0159110, Me1_v2_0163960, Me1_v2_0167980, Me1_v2_0170230, Me1_v2_0174010, Me1_v2_0176550, Me1_v2_0177100, Me1_v2_0188260, Me1_v2_0190250, Me1_v2_0193430, Me1_v2_0195160, Me1_v2_0205100, Me1_v2_0205710, Me1_v2_0233030
OG0000265		Me1_v2_0002880, Me1_v2_0025830, Me1_v2_0030350, Me1_v2_0030880, Me1_v2_0031470, Me1_v2_0033890, Me1_v2_0034270, Me1_v2_0048160, Me1_v2_0079690, Me1_v2_0086340, Me1_v2_0089160, Me1_v2_0112810, Me1_v2_0133380, Me1_v2_0154700, Me1_v2_0192430, Me1_v2_0195490, Me1_v2_0195500, Me1_v2_0195550, Me1_v2_0195560
OG0000266	Cre10.g448250		Mp1g09700, Mp1g18140, Mp2g10030, Mp2g10190, Mp3g10350, Mp3g16590, Mp3g25060, Mp4g16490, Mp4g21430, Mp4g23340, Mp5g09910, Mp5g13350, Mp5g17780, Mp6g00730, Mp8g00840, Mp8g00850, Mp8g09600, Mp8g14810
OG0000267			Mp1g15580, Mp1g16200, Mp3g06560, Mp3g06570, Mp3g18210, Mp3g22180, Mp4g08220, Mp4g08870, Mp4g23320, Mp5g05720, Mp5g05730, Mp7g02410, Mp7g02420, Mp7g04750, Mp7g04760, Mp7g04770, Mp7g04780, Mp7g04790, Mp8g06020
OG0000268			Mp3g05130, Mp3g17720, Mp3g18500, Mp3g21760, Mp4g04770, Mp4g04780, Mp4g04980, Mp4g04990, Mp4g05000, Mp4g05010, Mp4g05900, Mp4g10600, Mp4g19090, Mp5g21360, Mp5g22380, Mp6g11710, Mp6g11773, Mp6g16620, Mp8g18270
OG0000269			Mp4g14580, Mp5g02840, Mp5g02850, Mp5g14480, Mp5g14490, Mp5g14500, Mp5g14510, Mp5g14520, Mp5g14530, Mp5g17030, Mp5g17080, Mp5g17090, Mp5g17110, Mp5g17120, Mp5g17140, Mp5g17150, Mp5g19410, Mpzg01370, Mpzg01380
OG0000270			Mp2g13190, Mp2g15610, Mp3g22660, Mp5g00850, Mp5g00860, Mp5g00870, Mp5g00880, Mp5g00890, Mp5g00900, Mp5g00920, Mp5g00940, Mp5g00960, Mp5g00990, Mp5g01000, Mp5g01010, Mp5g01040, Mp5g01070, Mp5g01080, Mp8g10470
OG0000271			Mp3g10650, Mp4g12800, Mp4g12810, Mp4g15660, Mp4g17480, Mp4g17490, Mp4g17500, Mp5g20760, Mp5g22770, Mp6g20570, Mp6g20575, Mp7g00450, Mp7g00460, Mp7g03980, Mp7g04020, Mp7g04030, Mp7g04650, Mp7g04680, Mp7g06330
OG0000272	Cre03.g800374, Cre04.g212900, Cre04.g800481, Cre05.g800548, Cre05.g800576, Cre06.g800687, Cre08.g373366, Cre08.g373374, Cre13.g801573, Cre14.g801629, Cre15.g801759, Cre15.g801764, Cre15.g801766, Cre15.g801817, Cre15.g801832, Cre17.g802028, Cre17.g802056, Cre17.g802135, Cre27.g802186
OG0000273	Cre01.g035900, Cre01.g052550, Cre02.g095119, Cre02.g095124, Cre02.g095143, Cre03.g145927, Cre04.g220100, Cre07.g343750, Cre11.g801288, Cre11.g801291, Cre11.g801292, Cre12.g551852, Cre14.g613700, Cre16.g648600, Cre16.g671050, Cre16.g676000, Cre16.g691400, Cre17.g740000, Cre17.g802126
OG0000274	Cre04.g222350, Cre04.g222402, Cre10.g427800, Cre10.g434967, Cre12.g491952, Cre12.g492050, Cre12.g492954, Cre12.g495956, Cre12.g801357, Cre12.g801362, Cre16.g801951, Cre17.g705250, Cre17.g708901, Cre17.g708950, Cre17.g737350, Cre17.g802105, Cre17.g802106, Cre17.g802110, Cre17.g802111
OG0000275			Mp1g02760, Mp1g17350, Mp3g19870, Mp4g17540, Mp4g18190, Mp5g12630, Mp6g08630, Mp7g17030	AT1G19260, AT1G41920, AT1G42710, AT2G06541, AT3G29450, AT3G29763, AT3G29765, AT3G30235, AT3G31402, AT4G09660
OG0000276		Me1_v2_0000990, Me1_v2_0021630, Me1_v2_0054260, Me1_v2_0054270, Me1_v2_0054290, Me1_v2_0233610	Mp2g05420, MpUg00090, MpUg00420, MpVg00510	AT1G73805, AT2G18750, AT2G24300, AT4G25800, AT4G31000, AT5G26920, AT5G57580, AT5G62570
OG0000277	Cre10.g458700	Me1_v2_0059210, Me1_v2_0081490, Me1_v2_0179450	Mp2g01090, Mp3g01760	AT1G05870, AT1G08790, AT2G15590, AT2G15610, AT2G31560, AT2G42760, AT2G43340, AT3G04700, AT3G04710, AT3G50350, AT4G33985, AT5G28690
OG0000278	Cre09.g391986		Mp2g23490, Mp4g10860, Mp6g14140, Mp8g05150, Mp8g12940	AT1G05800, AT1G06250, AT1G06800, AT1G30370, AT1G51440, AT2G30550, AT2G31100, AT2G31690, AT2G42690, AT2G44810, AT4G16820, AT4G18550
OG0000279				AT1G29860, AT1G64000, AT1G69310, AT2G21900, AT2G44745, AT2G46130, AT2G47260, AT3G01970, AT3G62340, AT4G18170, AT4G39410, AT5G13080, AT5G26170, AT5G41570, AT5G43290, AT5G46350, AT5G49520, AT5G64810
OG0000280				AT1G10240, AT1G52520, AT1G76320, AT1G80010, AT2G27110, AT2G32250, AT2G43280, AT3G06250, AT3G07500, AT3G22170, AT3G59470, AT4G12850, AT4G15090, AT4G19990, AT4G38170, AT4G38180, AT5G18960, AT5G28530
OG0000281				AT1G05615, AT1G05920, AT1G05930, AT1G32030, AT2G18810, AT2G24670, AT2G27410, AT2G31420, AT2G31460, AT2G31720, AT2G31862, AT2G32645, AT2G32905, AT3G24850, AT3G49610, AT5G24050, AT5G38490, AT5G38500
OG0000282			Mp1g21600, Mp8g18180	AT1G03103, AT1G05450, AT1G36150, AT2G13820, AT2G27130, AT2G48130, AT2G48140, AT3G22570, AT3G22580, AT3G22600, AT3G22620, AT3G43720, AT4G08670, AT4G14815, AT5G09370, AT5G64080
OG0000283				AT1G66540, AT2G23190, AT2G23220, AT3G28740, AT4G37310, AT4G37320, AT4G37330, AT4G37340, AT4G37360, AT4G37370, AT4G37400, AT4G37410, AT4G37430, AT5G10600, AT5G10610, AT5G36220, AT5G57220, AT5G67310
OG0000284	Cre01.g036350, Cre02.g145100, Cre09.g388850, Cre12.g505350, Cre16.g681750	Me1_v2_0141590, Me1_v2_0227160	Mp3g13160, Mp4g22320, Mp6g04030, Mp6g04050, MpUg00070	AT1G27770, AT2G22950, AT2G41560, AT3G57330, AT4G37640, AT5G57110
OG0000285	Cre03.g211745	Me1_v2_0061460	Mp1g00320, Mp1g10910	AT1G20560, AT1G21530, AT1G21540, AT1G65880, AT1G65890, AT1G66120, AT1G68270, AT1G75960, AT1G76290, AT1G77240, AT2G17650, AT3G16910, AT5G16340, AT5G16370
OG0000286		Me1_v2_0118650, Me1_v2_0128820	Mp2g15890, Mp3g04620, Mp5g19400, Mp6g14640, Mp7g15400	AT2G04850, AT3G07390, AT3G07570, AT3G25290, AT3G59070, AT3G61750, AT4G12980, AT4G17280, AT5G35735, AT5G47530, AT5G48750
OG0000287	Cre07.g339050	Me1_v2_0151660	Mp1g17660, Mp2g12970, Mp3g20570, Mp8g17810	AT1G01750, AT2G16700, AT2G31200, AT3G45990, AT3G46000, AT3G46010, AT4G00680, AT4G25590, AT4G34970, AT5G52360, AT5G59880, AT5G59890
OG0000288				AT1G32940, AT1G32950, AT1G32960, AT1G32970, AT1G32980, AT1G66210, AT1G66220, AT4G10510, AT4G10520, AT4G10530, AT4G10540, AT4G10550, AT4G21323, AT4G21326, AT4G21630, AT4G21640, AT4G21650, AT5G11940
OG0000289	Cre02.g082900, Cre16.g690319	Me1_v2_0066420, Me1_v2_0200460	Mp1g01810, Mp2g01960, Mp2g04910, Mp4g11920, Mp5g01910, Mp8g05130	AT1G02630, AT1G61630, AT1G70330, AT3G09990, AT4G05110, AT4G05120, AT4G05130, AT4G05140
OG0000290		Me1_v2_0067560	Mp3g15330, Mp4g16740, Mp7g09310, Mp7g11550, Mp7g19370, Mp7g19380	AT1G14540, AT1G14550, AT1G49570, AT1G68850, AT4G16270, AT4G33420, AT5G05340, AT5G19880, AT5G19890, AT5G58390, AT5G58400
OG0000291			Mp6g07740	AT1G21150, AT1G56380, AT1G61960, AT1G61970, AT1G61980, AT1G61990, AT1G62010, AT1G62085, AT1G62110, AT1G62120, AT1G62150, AT1G62490, AT1G79220, AT3G46950, AT5G07900, AT5G23930, AT5G64950
OG0000292	Cre02.g098050, Cre07.g349966, Cre07.g350050, Cre16.g685300	Me1_v2_0168180	Mp6g01480	AT1G34490, AT1G34500, AT1G34520, AT3G51970, AT5G51420, AT5G55320, AT5G55330, AT5G55340, AT5G55350, AT5G55360, AT5G55370, AT5G55380
OG0000293	Cre06.g263450, Cre12.g498600	Me1_v2_0214000	Mp1g26380, Mp3g03620, Mp3g23400, Mp6g00930, Mp6g00950, Mp6g17690, Mp6g17700, Mp6g17710, Mp6g17720, Mp6g18130, Mp6g18140	AT1G07920, AT1G07930, AT1G07940, AT5G60390
OG0000294	Cre07.g331150, Cre07.g332100	Me1_v2_0060490	Mp3g16560, Mp4g15520, Mp8g01970, Mp8g04700, Mp8g04710, Mp8g04820, Mp8g04840, Mp8g10530, Mp8g10550, Mp8g17820, Mp8g18350, Mp8g18360, Mpzg00510	AT1G23010, AT1G71040
OG0000295	Cre09.g398141, Cre17.g802090	Me1_v2_0061940, Me1_v2_0068630, Me1_v2_0077590, Me1_v2_0089580, Me1_v2_0099830, Me1_v2_0134080, Me1_v2_0165880, Me1_v2_0170040, Me1_v2_0182450, Me1_v2_0182560, Me1_v2_0186830, Me1_v2_0200660, Me1_v2_0209840, Me1_v2_0211220, Me1_v2_0211230, Me1_v2_0229570
OG0000296		Me1_v2_0056650, Me1_v2_0065350, Me1_v2_0073490, Me1_v2_0077610, Me1_v2_0077900, Me1_v2_0078160, Me1_v2_0102200, Me1_v2_0113830, Me1_v2_0144690, Me1_v2_0156980, Me1_v2_0162140, Me1_v2_0187000, Me1_v2_0191870, Me1_v2_0203900, Me1_v2_0205920, Me1_v2_0222470, Me1_v2_0229420, Me1_v2_0232880
OG0000297	Cre01.g041256, Cre02.g143327, Cre02.g800278, Cre03.g144144, Cre03.g165950, Cre05.g237250, Cre06.g301450, Cre06.g305700, Cre08.g800880, Cre10.g465750, Cre11.g477050, Cre11.g477700, Cre12.g485350, Cre13.g576700, Cre13.g588386, Cre13.g588405, Cre15.g643500, Cre16.g675200
OG0000298	Cre01.g042300, Cre01.g045601, Cre01.g800108, Cre01.g800109, Cre02.g097213, Cre02.g099050, Cre03.g179450, Cre04.g230536, Cre06.g267750, Cre06.g281450, Cre08.g383400, Cre08.g383600, Cre10.g431050, Cre12.g495701, Cre12.g539650, Cre13.g568100, Cre16.g661500, Cre17.g706050
OG0000299	Cre01.g006450, Cre02.g134124, Cre02.g800186, Cre04.g222200, Cre04.g229374, Cre07.g356000, Cre07.g356970, Cre07.g800783, Cre09.g800968, Cre10.g417450, Cre12.g801347, Cre12.g801354, Cre14.g801657, Cre15.g801733, Cre16.g662500, Cre17.g701751, Cre17.g802053, Cre17.g802153
OG0000300	Cre02.g144251, Cre02.g145350, Cre04.g800501, Cre06.g309550, Cre06.g311500, Cre08.g358569, Cre09.g412550, Cre09.g413800, Cre09.g414300, Cre09.g416300, Cre09.g417050, Cre12.g493750, Cre12.g509950, Cre12.g548500, Cre12.g549200, Cre12.g555650, Cre12.g801348, Cre16.g667700
OG0000301	Cre03.g171650, Cre06.g266383, Cre12.g492450	Me1_v2_0029190, Me1_v2_0089140, Me1_v2_0176520, Me1_v2_0227870, Me1_v2_0233820	Mp1g27560, Mp5g09990, Mp6g10050, Mp8g13160	AT1G48650, AT1G58050, AT1G58060, AT2G35920, AT5G04895
OG0000302				AT1G20990, AT2G16050, AT2G17740, AT2G27660, AT2G28270, AT2G37780, AT2G37800, AT2G37805, AT2G37810, AT2G37820, AT2G42060, AT2G44370, AT2G44380, AT2G44390, AT2G44400, AT5G40590, AT5G43520
OG0000303				AT1G45190, AT1G47450, AT1G47470, AT1G52970, AT2G04031, AT2G04037, AT2G04041, AT2G21655, AT2G21727, AT2G25482, AT3G01185, AT3G11990, AT3G29797, AT3G30247, AT4G13261, AT4G13263, AT5G35405
OG0000304	Cre03.g196800, Cre03.g197513	Me1_v2_0055740	Mp1g07180, Mp1g15610, Mp1g23330, Mp1g26550, Mp2g15060, Mp3g18270	AT1G57550, AT2G24040, AT2G38905, AT3G05880, AT3G05890, AT4G28088, AT4G30650, AT4G30660
OG0000305	Cre01.g048350, Cre02.g098000, Cre02.g141600	Me1_v2_0058330, Me1_v2_0201620	Mp8g06310, Mp8g06330, Mp8g13360, Mp8g13380	AT1G02310, AT2G20680, AT3G10890, AT3G10900, AT3G30540, AT4G28320, AT5G01930, AT5G66460
OG0000306	Cre12.g531750	Me1_v2_0029680, Me1_v2_0039120, Me1_v2_0078370, Me1_v2_0078380, Me1_v2_0134830, Me1_v2_0200040	Mp7g04800	AT1G07220, AT1G63420, AT2G45830, AT2G45840, AT3G48980, AT3G61270, AT3G61280, AT3G61290, AT5G23850
OG0000307	Cre16.g650400	Me1_v2_0194480, Me1_v2_0207800	Mp1g07250, Mp3g06190	AT1G21000, AT1G31040, AT1G32700, AT1G43000, AT1G76590, AT2G01818, AT2G12646, AT2G17785, AT2G27930, AT3G60670, AT4G17900, AT5G46710
OG0000308				AT1G15757, AT1G56553, AT1G58055, AT1G61688, AT2G12465, AT2G12475, AT2G20463, AT2G20465, AT2G40995, AT2G41997, AT4G08028, AT5G08505, AT5G27495, AT5G42223, AT5G42232, AT5G42235, AT5G59105
OG0000309	Cre06.g269950, Cre09.g398550, Cre09.g401182	Me1_v2_0090440, Me1_v2_0106000, Me1_v2_0185780	Mp1g02450, Mp1g09810, Mp1g25630, Mp2g12350, Mp2g13350, Mp5g03230	AT2G37910, AT3G01610, AT3G53230, AT3G56690, AT5G03340
OG0000310				AT1G10400, AT2G15480, AT2G15490, AT2G16890, AT2G36750, AT2G36760, AT2G36770, AT2G36780, AT2G36790, AT2G36800, AT3G53150, AT3G53160, AT4G34131, AT4G34135, AT4G34138, AT5G12890, AT5G14860
OG0000311	Cre06.g292800, Cre16.g693700	Me1_v2_0109070, Me1_v2_0157840, Me1_v2_0225660	Mp3g18170, Mp5g21800, Mp7g03500	AT1G64230, AT2G16740, AT3G08690, AT3G08700, AT3G13550, AT4G27960, AT5G41700, AT5G53300, AT5G56150
OG0000312				AT1G05640, AT1G07710, AT1G10340, AT1G34046, AT1G34050, AT2G01680, AT2G24600, AT2G31820, AT3G09550, AT3G12360, AT3G52830, AT5G02620, AT5G50140, AT5G54700, AT5G54710, AT5G54720, AT5G60070
OG0000313	Cre07.g329150, Cre07.g349100, Cre08.g358563, Cre11.g467654	Me1_v2_0137330, Me1_v2_0152200, Me1_v2_0155040, Me1_v2_0179240	Mp2g13680, Mp4g02780, Mp4g16380, Mp4g18940	AT1G26370, AT1G32490, AT2G35340, AT3G26560, AT4G18465
OG0000314				AT1G20520, AT1G76210, AT1G76220, AT1G76240, AT2G17043, AT2G17070, AT2G17080, AT2G17680, AT3G51400, AT3G51410, AT4G35200, AT4G35210, AT4G35660, AT4G35680, AT4G35690, AT4G35710, AT4G35720
OG0000315	Cre16.g658750	Me1_v2_0059510, Me1_v2_0063280, Me1_v2_0194870, Me1_v2_0194880, Me1_v2_0216430	Mp2g19400, Mp2g20460, Mp4g03600, Mp4g07590, Mp7g15610	AT1G11540, AT1G61740, AT2G25737, AT2G36630, AT4G21250, AT4G21260
OG0000316		Me1_v2_0091110	Mp3g04080	AT1G06440, AT1G71850, AT1G79120, AT2G31290, AT2G39120, AT3G58520, AT3G63090, AT4G01037, AT4G08940, AT4G24320, AT4G33495, AT5G21970, AT5G45790, AT5G48040, AT5G62990
OG0000317	Cre16.g693819	Me1_v2_0106620, Me1_v2_0146300	Mp2g23680, Mp5g23920, Mp7g07050	AT1G12030, AT1G62420, AT1G77145, AT1G77160, AT2G38820, AT2G39650, AT3G07350, AT3G22970, AT3G25240, AT3G54550, AT4G14620
OG0000318	Cre03.g189250	Me1_v2_0069820	MpUg00350, MpVg00760	AT1G06400, AT1G07410, AT1G09630, AT1G16920, AT1G28550, AT2G33870, AT3G15060, AT3G46830, AT4G18430, AT4G18800, AT5G45750, AT5G59150, AT5G60860
OG0000319			Mp2g02330	AT1G48940, AT1G64640, AT1G79800, AT2G23990, AT2G25060, AT3G18590, AT3G20570, AT4G27520, AT4G28365, AT4G30590, AT4G31840, AT4G32490, AT5G14345, AT5G25090, AT5G53870, AT5G57920
OG0000320			Mp6g15460	AT1G04890, AT1G08800, AT1G18265, AT1G18990, AT1G70750, AT1G74830, AT2G24140, AT2G30690, AT3G11850, AT3G54740, AT4G13160, AT4G13630, AT4G30830, AT5G06560, AT5G16720, AT5G57830
OG0000321	Cre13.g603176		Mp5g07790, Mp5g10210, Mp5g22330, Mp5g22370, Mp8g08780	AT1G04180, AT1G04610, AT1G21430, AT1G48910, AT2G33230, AT4G13260, AT4G28720, AT4G32540, AT5G11320, AT5G25620, AT5G43890
OG0000322		Me1_v2_0103080, Me1_v2_0103110, Me1_v2_0103130	Mp1g04990, Mp1g05060, Mp1g11670, Mp1g27780, Mp5g01200, Mp5g07170	AT1G51680, AT1G62940, AT1G65060, AT3G21230, AT3G21240, AT4G05160, AT4G19010, AT5G63380
OG0000323				AT1G36005, AT1G66910, AT1G66920, AT1G66930, AT1G66940, AT1G67000, AT1G67025, AT1G70250, AT4G18250, AT5G38240, AT5G38250, AT5G38260, AT5G38280, AT5G38990, AT5G39000, AT5G39020, AT5G39030
OG0000324		Me1_v2_0017870, Me1_v2_0049220, Me1_v2_0053720, Me1_v2_0061190, Me1_v2_0066930, Me1_v2_0066940, Me1_v2_0071380, Me1_v2_0098180, Me1_v2_0112910, Me1_v2_0128110, Me1_v2_0141580, Me1_v2_0143900, Me1_v2_0162090, Me1_v2_0178730, Me1_v2_0178740, Me1_v2_0184070, Me1_v2_0201690
OG0000325		Me1_v2_0000400, Me1_v2_0017890, Me1_v2_0020230, Me1_v2_0027660, Me1_v2_0029060, Me1_v2_0029460, Me1_v2_0033600, Me1_v2_0041300, Me1_v2_0050560, Me1_v2_0112350, Me1_v2_0112360, Me1_v2_0112380, Me1_v2_0129790, Me1_v2_0221450, Me1_v2_0221460, Me1_v2_0221470, Me1_v2_0221480
OG0000326		Me1_v2_0016520, Me1_v2_0022140, Me1_v2_0027050, Me1_v2_0036080, Me1_v2_0048860, Me1_v2_0072330, Me1_v2_0101110, Me1_v2_0123750, Me1_v2_0139860, Me1_v2_0140400, Me1_v2_0140440, Me1_v2_0143670, Me1_v2_0156050, Me1_v2_0177700, Me1_v2_0193010, Me1_v2_0193030, Me1_v2_0193060
OG0000327		Me1_v2_0072310, Me1_v2_0076550, Me1_v2_0095480, Me1_v2_0096180, Me1_v2_0111010, Me1_v2_0112240, Me1_v2_0112630, Me1_v2_0126710, Me1_v2_0133980, Me1_v2_0137610, Me1_v2_0166070, Me1_v2_0168160, Me1_v2_0182440, Me1_v2_0194930, Me1_v2_0198310, Me1_v2_0208880, Me1_v2_0209820
OG0000328		Me1_v2_0022270, Me1_v2_0028340, Me1_v2_0031840, Me1_v2_0038670, Me1_v2_0038680, Me1_v2_0051200, Me1_v2_0068240, Me1_v2_0183070, Me1_v2_0183080, Me1_v2_0183090, Me1_v2_0184830, Me1_v2_0184840, Me1_v2_0184850, Me1_v2_0184860, Me1_v2_0184870, Me1_v2_0184880, Me1_v2_0184900
OG0000329		Me1_v2_0006150, Me1_v2_0041740, Me1_v2_0046050, Me1_v2_0065800, Me1_v2_0084360, Me1_v2_0111050, Me1_v2_0112160, Me1_v2_0123290, Me1_v2_0143220, Me1_v2_0155510, Me1_v2_0165020, Me1_v2_0188540, Me1_v2_0212310, Me1_v2_0226060, Me1_v2_0230270, Me1_v2_0230390, Me1_v2_0233260
OG0000330		Me1_v2_0031110, Me1_v2_0074750, Me1_v2_0090070, Me1_v2_0107170, Me1_v2_0117820, Me1_v2_0117840, Me1_v2_0117880, Me1_v2_0117890, Me1_v2_0117910, Me1_v2_0117920, Me1_v2_0117930, Me1_v2_0117940, Me1_v2_0118040, Me1_v2_0170520, Me1_v2_0210390, Me1_v2_0212740, Me1_v2_0230660
OG0000331			Mp4g13460, Mp5g07800, Mp5g10160, Mp5g10170, Mp5g10200, Mp5g12200, Mp5g12210, Mp5g15960, Mp5g22320, Mp5g22340, Mp5g22350, Mp5g22360, Mp7g05290, Mp7g13650, Mp8g00350, Mp8g06590, Mp8g10590
OG0000332			Mp2g03460, Mp3g24140, Mp3g24150, Mp3g24160, Mp3g24170, Mp3g24180, Mp3g24210, Mp4g06150, Mp5g16440, Mp5g16460, Mp5g16470, Mp5g16480, Mp5g16510, Mp5g16520, Mp5g20050, Mp8g06340, Mp8g07540
OG0000333	Cre01.g029400, Cre02.g112200, Cre03.g145147, Cre03.g145187, Cre05.g243452, Cre06.g278226, Cre07.g327750, Cre07.g334300, Cre07.g341350, Cre08.g358575, Cre09.g398400, Cre09.g801006, Cre10.g434600, Cre12.g493050, Cre12.g801351, Cre16.g655950, Cre16.g801909
OG0000334	Cre01.g049826, Cre01.g800104, Cre02.g079926, Cre02.g116100, Cre03.g150251, Cre04.g232202, Cre06.g290550, Cre06.g292249, Cre06.g294250, Cre06.g800713, Cre06.g800714, Cre06.g800721, Cre11.g482952, Cre14.g631400, Cre14.g801603, Cre14.g801605, Cre14.g801607
OG0000335	Cre01.g003516, Cre01.g039500, Cre03.g156700, Cre04.g222000, Cre04.g223550, Cre05.g236250, Cre06.g256600, Cre06.g305251, Cre07.g350451, Cre08.g364000, Cre08.g800955, Cre10.g420650, Cre10.g423600, Cre10.g460100, Cre10.g465650, Cre12.g512750, Cre17.g723450
OG0000336		Me1_v2_0151200	Mp8g17460	AT1G01360, AT1G73000, AT2G26040, AT2G38310, AT2G40330, AT4G01026, AT4G17870, AT4G18620, AT4G27920, AT5G05440, AT5G45860, AT5G45870, AT5G46790, AT5G53160
OG0000337				AT1G28335, AT2G15535, AT2G25344, AT2G27145, AT2G28355, AT2G28405, AT3G25265, AT3G43083, AT4G09984, AT4G10595, AT4G10603, AT4G11485, AT4G11760, AT4G19035, AT4G19038, AT5G48543
OG0000338		Me1_v2_0139630	Mp2g20720	AT1G01740, AT1G50990, AT1G63500, AT2G17090, AT2G17160, AT2G17170, AT3G09240, AT3G54030, AT4G00710, AT4G35230, AT5G01060, AT5G41260, AT5G46570, AT5G59010
OG0000339	Cre16.g686500	Me1_v2_0188320, Me1_v2_0188340	Mp2g01450, Mp4g08980, Mp6g14170	AT1G04040, AT2G38600, AT2G39920, AT4G25150, AT4G29260, AT4G29270, AT5G24770, AT5G24780, AT5G44020, AT5G51260
OG0000340				AT1G03400, AT1G03410, AT1G04350, AT1G04380, AT1G06620, AT1G06640, AT1G06645, AT1G06650, AT2G25450, AT2G30830, AT2G30840, AT3G61400, AT5G43440, AT5G43450, AT5G59530, AT5G59540
OG0000341	Cre06.g308950	Me1_v2_0080290	Mp6g03260	AT1G64090, AT1G68230, AT2G23640, AT2G46170, AT3G10260, AT3G10915, AT3G18260, AT3G54120, AT3G61560, AT4G01230, AT4G11220, AT4G23630, AT5G41600
OG0000342		Me1_v2_0204040	Mp7g19340	AT1G08160, AT2G27270, AT2G35960, AT2G35970, AT3G11660, AT3G44220, AT3G52470, AT4G01410, AT4G09590, AT5G05657, AT5G06330, AT5G22200, AT5G22870, AT5G53730
OG0000343	Cre03.g168550	Me1_v2_0092520, Me1_v2_0095590	Mp2g13500, Mp3g14120, Mp3g17580	AT2G39130, AT2G41190, AT3G09330, AT3G09340, AT3G28960, AT3G54830, AT5G02170, AT5G02180, AT5G15240, AT5G16740
OG0000344				AT1G11610, AT2G30750, AT2G30770, AT3G48270, AT3G48280, AT3G48290, AT3G48300, AT3G48310, AT3G48320, AT4G13290, AT4G13310, AT4G20235, AT4G20240, AT5G24950, AT5G24960, AT5G42590
OG0000345			Mp4g11330, Mp6g19920, Mp7g00710, Mp7g07060	AT1G31120, AT1G60160, AT1G70300, AT2G30070, AT2G35060, AT2G40540, AT4G13420, AT4G19960, AT4G23640, AT4G33530, AT5G09400, AT5G14880
OG0000346	Cre03.g182700, Cre06.g278159	Me1_v2_0022330, Me1_v2_0071910, Me1_v2_0071950, Me1_v2_0072010	Mp8g13470	AT1G68190, AT1G78600, AT2G24790, AT2G47890, AT3G02380, AT5G15840, AT5G15850, AT5G24930, AT5G57660
OG0000347			Mp2g22140, Mp3g10090, Mp3g12590, Mp3g12610, Mp3g12630, Mp3g12640, Mp4g08800, Mp5g19330	AT1G33840, AT2G14560, AT2G30270, AT3G10986, AT3G11740, AT3G16900, AT3G56180, AT5G01750
OG0000348	Cre06.g268550	Me1_v2_0231100, Me1_v2_0232190	Mp1g22770	AT1G23480, AT1G24070, AT2G35650, AT3G07330, AT3G28180, AT3G56000, AT4G07960, AT4G13410, AT4G16590, AT5G03760, AT5G16190, AT5G22740
OG0000349		Me1_v2_0213000, Me1_v2_0213030, Me1_v2_0213110	Mp1g05180, Mp1g17830, Mp2g06910, Mp2g10330, Mp5g04140, Mp6g06780, Mp6g16900	AT1G34540, AT1G69500, AT2G27690, AT2G44890, AT2G45510, AT3G56630
OG0000350				AT1G17930, AT1G32120, AT1G48120, AT1G48145, AT1G50745, AT1G50750, AT1G50760, AT1G50770, AT1G50790, AT1G50820, AT1G50830, AT1G51538, AT2G04865, AT2G25010, AT4G16050, AT5G18510
OG0000351	Cre08.g366000, Cre08.g383300, Cre10.g421750	Me1_v2_0142060, Me1_v2_0148940, Me1_v2_0155620	Mp1g06090, Mp3g06250, Mp6g12610, MpVg00060	AT1G50740, AT2G26240, AT2G38550, AT3G20510, AT3G43520, AT3G57280
OG0000352	Cre12.g527050, Cre17.g703200	Me1_v2_0088190, Me1_v2_0220490	Mp2g25030	AT1G19650, AT1G75370, AT2G16380, AT2G18180, AT2G21520, AT2G21540, AT4G34580, AT4G36490, AT4G39170, AT4G39180, AT5G47510
OG0000353			Mp6g08300, Mp6g21520, Mp8g05640, Mp8g07270	AT1G10540, AT1G49960, AT1G60030, AT1G65550, AT2G05760, AT2G26510, AT2G27810, AT2G34190, AT4G38050, AT5G25420, AT5G49990, AT5G62890
OG0000354	Cre11.g467500	Me1_v2_0030260, Me1_v2_0035010, Me1_v2_0060440, Me1_v2_0150000, Me1_v2_0209370	Mp4g07000, Mp4g20090, Mp7g00040, MpVg00930	AT1G04470, AT2G20010, AT2G25800, AT2G33420, AT4G11670, AT5G06970
OG0000355	Cre02.g142687, Cre12.g486250, Cre12.g535900	Me1_v2_0070360, Me1_v2_0233960	Mp2g11170, Mp3g13920, Mp7g13050, Mp8g06130	AT1G10630, AT1G23490, AT1G70490, AT2G24765, AT2G47170, AT3G62290, AT5G14670
OG0000356	Cre07.g319701, Cre08.g358532, Cre08.g358534	Me1_v2_0070450	Mp7g03490	AT2G18380, AT3G06740, AT3G16870, AT3G20750, AT3G50870, AT4G16141, AT4G26150, AT4G36620, AT5G26930, AT5G49300, AT5G56860
OG0000357				AT1G08890, AT1G08900, AT1G08920, AT1G08930, AT1G54720, AT1G54730, AT2G48020, AT3G05150, AT3G05155, AT3G05160, AT3G05165, AT3G05400, AT3G20460, AT5G18840, AT5G27350, AT5G27360
OG0000358			Mp2g16900	AT2G25890, AT3G01570, AT3G27660, AT4G25140, AT5G07510, AT5G07520, AT5G07530, AT5G07540, AT5G07550, AT5G07560, AT5G07571, AT5G07600, AT5G40420, AT5G51210, AT5G61610
OG0000359			Mp2g11330	AT1G25340, AT1G48000, AT1G68320, AT2G47190, AT3G01530, AT3G06490, AT3G24310, AT3G27810, AT3G30210, AT3G46130, AT3G53200, AT4G13480, AT5G40350, AT5G49620, AT5G59780
OG0000360		Me1_v2_0014620, Me1_v2_0219990	Mp2g07750, Mp4g00900, Mp5g19810, Mp5g19860	AT1G64480, AT4G01420, AT4G16350, AT4G17615, AT4G26560, AT4G26570, AT4G33000, AT5G24270, AT5G47100, AT5G55990
OG0000361	Cre07.g312850		Mp3g06430, Mp5g12170, Mp5g12180, Mp6g12240, Mpzg00340	AT1G09157, AT3G02430, AT3G21520, AT3G21550, AT4G18425, AT4G24310, AT4G28485, AT5G27370, AT5G39650, AT5G46090
OG0000362	Cre10.g421250	Me1_v2_0145720, Me1_v2_0146280, Me1_v2_0161440	Mp1g14780, Mp5g19550	AT1G54090, AT1G72470, AT3G14090, AT3G29400, AT5G03540, AT5G13150, AT5G13990, AT5G50380, AT5G52340, AT5G52350
OG0000363		Me1_v2_0056580	Mp3g19610, Mp4g17900, Mp5g13680, Mp5g17340, Mp7g12570, Mp8g04560, Mp8g06750, Mp8g09540	AT1G14430, AT1G19900, AT1G67290, AT1G75620, AT3G53950, AT3G57620, AT5G19580
OG0000364		Me1_v2_0002790, Me1_v2_0023030, Me1_v2_0047150, Me1_v2_0049530, Me1_v2_0108620, Me1_v2_0136280, Me1_v2_0136290, Me1_v2_0136300, Me1_v2_0178750, Me1_v2_0179360, Me1_v2_0179370, Me1_v2_0179380, Me1_v2_0179390, Me1_v2_0179400, Me1_v2_0179420, Me1_v2_0179530
OG0000365	Cre02.g142987, Cre06.g296150, Cre09.g417400, Cre12.g551550, Cre12.g801338, Cre16.g685613, Cre19.g802161, Cre20.g802164	Me1_v2_0059750, Me1_v2_0059770, Me1_v2_0059780, Me1_v2_0120310, Me1_v2_0128070, Me1_v2_0177140	Mp2g24670, Mp5g00380
OG0000366		Me1_v2_0014650, Me1_v2_0019710, Me1_v2_0044610, Me1_v2_0104970, Me1_v2_0139120, Me1_v2_0187230, Me1_v2_0189330, Me1_v2_0189380, Me1_v2_0195230, Me1_v2_0195890, Me1_v2_0195900, Me1_v2_0198320, Me1_v2_0198350, Me1_v2_0212860, Me1_v2_0212870, Me1_v2_0227030
OG0000367			Mp2g24410, Mp2g24440, Mp4g23630, Mp5g02030, Mp5g02050, Mp5g02060, Mp5g02080, Mp5g02090, Mp5g02100, Mp5g02110, Mp5g02480, Mp5g02490, Mp5g02500, Mp5g02510, Mp5g21830, Mp8g14180
OG0000368			Mp2g18580, Mp2g18860, Mp2g18880, Mp3g04650, Mp3g10110, Mp3g14590, Mp3g14600, Mp3g14610, Mp4g19950, Mp5g22290, Mp5g22300, Mp5g22310, Mp5g22390, Mp5g22410, Mp6g12990, Mp6g13000
OG0000369			Mp1g21400, Mp2g02480, Mp2g03360, Mp2g03370, Mp2g03380, Mp2g03400, Mp2g03450, Mp2g03500, Mp2g03540, Mp2g03560, Mp2g03585, Mp2g03610, Mp2g03620, Mp2g03660, Mp6g10780, Mp6g17240
OG0000370			Mp2g22900, Mp3g22420, Mp3g23830, Mp6g07350, Mp6g08060, Mp6g09530, Mp6g09540, Mp6g09580, Mp6g11880, Mp6g11930, Mp6g11940, Mp6g12750, Mp6g12760, Mp6g14010, Mp6g14030, Mp6g14060
OG0000371	Cre01.g006766, Cre02.g141286, Cre05.g241645, Cre05.g243351, Cre05.g800512, Cre05.g800530, Cre05.g800531, Cre05.g800532, Cre13.g801584, Cre13.g801585, Cre15.g801793, Cre17.g744197, Cre17.g802085, Cre21.g752697, Cre22.g802170, Cre25.g802182
OG0000372	Cre03.g800320, Cre03.g800321, Cre05.g244701, Cre08.g376720, Cre09.g400850, Cre10.g801102, Cre13.g604250, Cre14.g618611, Cre14.g618621, Cre14.g631145, Cre14.g631148, Cre14.g631150, Cre14.g631300, Cre14.g801619, Cre14.g801660, Cre17.g697300
OG0000373	Cre01.g005651, Cre01.g005701, Cre02.g117600, Cre02.g117781, Cre02.g119400, Cre03.g151800, Cre03.g200850, Cre06.g304876, Cre09.g413600, Cre09.g416900, Cre10.g458300, Cre11.g467750, Cre14.g613000, Cre14.g630823, Cre16.g677150, Cre16.g677350
OG0000374	Cre03.g203569, Cre03.g204129, Cre03.g206033, Cre07.g333050, Cre07.g333100, Cre09.g411850, Cre11.g467530, Cre12.g545401, Cre12.g546500, Cre14.g609700, Cre14.g609750, Cre14.g609800, Cre14.g609850, Cre14.g609900, Cre14.g631550, Cre17.g711401
OG0000375	Cre02.g095062, Cre02.g095065, Cre02.g095067, Cre04.g220768, Cre05.g242050, Cre08.g374850, Cre08.g374900, Cre09.g390500, Cre12.g518100, Cre14.g608350, Cre14.g608900, Cre14.g608990, Cre14.g609100, Cre14.g623125, Cre14.g623250, Cre14.g801597
OG0000376				AT1G07240, AT1G07250, AT1G07260, AT2G29710, AT2G29730, AT2G29740, AT2G29750, AT3G21750, AT3G21760, AT3G21780, AT3G21790, AT3G21800, AT4G15260, AT4G15270, AT4G15280
OG0000377		Me1_v2_0148800	Mp7g18570	AT1G43910, AT2G18190, AT2G18193, AT2G46620, AT3G29800, AT3G50930, AT3G50940, AT4G05340, AT4G05380, AT5G17730, AT5G17740, AT5G17750, AT5G17760
OG0000378				AT1G09155, AT1G56240, AT1G56250, AT1G80110, AT2G02230, AT2G02240, AT2G02250, AT2G02280, AT2G02300, AT2G02310, AT2G02320, AT2G02340, AT2G02350, AT2G02360, AT5G24560
OG0000379	Cre06.g270200	Me1_v2_0008250, Me1_v2_0068680, Me1_v2_0068700	Mp5g14370, Mp8g00700	AT2G40116, AT3G08510, AT3G47220, AT3G47290, AT3G55940, AT4G38530, AT5G58670, AT5G58690, AT5G58700
OG0000380	Cre12.g488000, Cre12.g488050	Me1_v2_0012730, Me1_v2_0209360	Mp4g16290, Mp7g01300, Mp7g02630	AT1G12240, AT1G55120, AT1G62660, AT2G36190, AT3G13784, AT3G13790, AT3G52600, AT5G11920
OG0000381	Cre03.g160200, Cre08.g369300	Me1_v2_0065740, Me1_v2_0122850	Mp3g01840, Mp5g22210	AT1G20270, AT2G17720, AT2G43080, AT3G06300, AT3G28480, AT3G28490, AT4G35810, AT5G18900, AT5G66060
OG0000382		Me1_v2_0216300		AT1G22900, AT1G55210, AT1G58170, AT1G65870, AT2G21100, AT2G21110, AT3G13650, AT3G13660, AT3G13662, AT3G58090, AT4G38700, AT5G42500, AT5G42510, AT5G49040
OG0000383				AT1G10588, AT1G22690, AT1G74670, AT1G75750, AT2G14900, AT2G18420, AT2G30810, AT2G39540, AT3G02885, AT3G10185, AT4G09600, AT4G09610, AT5G14920, AT5G15230, AT5G59845
OG0000384		Me1_v2_0143370	Mp7g09490	AT1G35560, AT1G58100, AT1G69690, AT1G72010, AT2G37000, AT2G45680, AT3G27010, AT3G45150, AT3G47620, AT5G08330, AT5G23280, AT5G41030, AT5G51910
OG0000385		Me1_v2_0102450, Me1_v2_0102460, Me1_v2_0114900	Mp1g04050	AT1G08310, AT1G74280, AT1G74290, AT1G74300, AT2G36290, AT3G03230, AT3G03240, AT3G44510, AT3G48410, AT3G54240, AT5G22460
OG0000386	Cre01.g014150, Cre01.g027764, Cre10.g444900	Me1_v2_0053980, Me1_v2_0129620	Mp1g11450, Mp1g28440, Mp3g05110, Mp4g18440, Mp4g18470, Mp6g02120, Mp6g21080	AT1G73700, AT2G34360, AT5G52450
OG0000387	Cre12.g520650	Me1_v2_0053580, Me1_v2_0078170	Mp6g01640, Mp6g12440	AT1G25280, AT1G43640, AT1G47270, AT1G53320, AT1G61940, AT1G76900, AT2G18280, AT2G47900, AT3G06380, AT5G18680
OG0000388	Cre09.g400100	Me1_v2_0081450, Me1_v2_0133860	Mp1g28090, Mp4g23510	AT1G12440, AT1G51200, AT2G27580, AT2G36320, AT3G12630, AT3G52800, AT4G12040, AT4G14225, AT4G22820, AT4G25380
OG0000389			Mp3g00390	AT1G20823, AT1G49200, AT1G49210, AT1G49220, AT1G49230, AT1G76410, AT2G17450, AT3G10910, AT3G18773, AT4G17245, AT4G35480, AT5G01880, AT5G05280, AT5G47610
OG0000390		Me1_v2_0119710	Mp2g22250	AT1G01030, AT1G13260, AT1G25560, AT1G50680, AT1G51120, AT1G68840, AT2G36080, AT2G46870, AT3G11580, AT3G25730, AT3G61970, AT4G01500, AT5G06250
OG0000391	Cre12.g501200	Me1_v2_0142980	Mp3g00120, Mp5g10050	AT1G20140, AT1G75950, AT2G25700, AT3G21830, AT3G21840, AT3G21850, AT3G21860, AT3G60010, AT4G34210, AT4G34470, AT5G42190
OG0000392	Cre09.g387150	Me1_v2_0002350, Me1_v2_0039910	MpUg00290, MpVg00470	AT1G32330, AT2G26150, AT3G02990, AT3G22830, AT3G51910, AT3G63350, AT4G17750, AT5G16820, AT5G43840, AT5G54070
OG0000393			Mp2g25390, Mp8g04500	AT1G12040, AT1G49490, AT1G62440, AT2G15880, AT3G19020, AT3G22800, AT3G24480, AT4G06744, AT4G13340, AT4G18670, AT4G28380, AT4G33970, AT5G25550
OG0000394	Cre13.g565250, Cre16.g649650	Me1_v2_0162290, Me1_v2_0191230	Mp1g28530, Mp5g17000	AT1G09740, AT1G68300, AT2G21620, AT3G01520, AT3G11930, AT3G25930, AT3G58450, AT3G62550, AT5G14680
OG0000395	Cre03.g207900	Me1_v2_0180980, Me1_v2_0202010	Mp2g25500	AT1G15570, AT1G44110, AT1G47210, AT1G47220, AT1G47230, AT1G77390, AT1G80370, AT2G01310, AT5G11300, AT5G25380, AT5G43080
OG0000396	Cre06.g284350, Cre06.g289750, Cre09.g414416, Cre11.g467772		Mp8g17230	AT1G70210, AT2G22490, AT3G50070, AT4G03270, AT4G34160, AT4G37630, AT5G02110, AT5G10440, AT5G65420, AT5G67260
OG0000397			Mp1g05070, Mp2g15980, Mp2g18420, Mp3g18040, Mp3g18050, Mp3g25320, Mp5g12090, Mp5g12100, Mp5g16350, Mp5g16390, Mp5g16410, Mp5g16420, Mp5g16430, Mp6g06010	AT2G03200
OG0000398	Cre02.g145150, Cre03.g171751, Cre13.g573100, Cre17.g719250	Me1_v2_0051010, Me1_v2_0209900	Mp5g02440, Mp6g20190	AT1G03270, AT1G47330, AT2G14520, AT4G14230, AT4G14240, AT4G33700, AT5G52790
OG0000399		Me1_v2_0009090, Me1_v2_0072240, Me1_v2_0223300, Me1_v2_0223310, Me1_v2_0223320	Mp2g00460, Mp2g07920, Mp3g22310, Mp5g04120, Mp8g11830	AT1G18690, AT1G74380, AT3G62720, AT4G02500, AT5G07720
OG0000400	Cre02.g141000, Cre16.g684715	Me1_v2_0228750	Mp1g02840, Mp6g09830, Mp7g11720, Mp7g12090, Mp7g16380	AT1G01040, AT3G03300, AT3G20420, AT3G43920, AT4G15417, AT5G20320, AT5G45150
OG0000401	Cre01.g042050, Cre14.g615000, Cre14.g615100	Me1_v2_0140300	Mp7g06110, Mp7g06140	AT1G53670, AT4G04800, AT4G04810, AT4G04830, AT4G04840, AT4G21830, AT4G21840, AT4G21850, AT4G21860
OG0000402				AT4G08485, AT4G08869, AT4G08875, AT5G18403, AT5G18407, AT5G43285, AT5G43510, AT5G43513, AT5G43518, AT5G43525, AT5G48515, AT5G48595, AT5G48605, AT5G50423, AT5G60805
OG0000403	Cre02.g097050, Cre02.g097100, Cre09.g386737, Cre10.g446050, Cre10.g446150, Cre17.g712050	Me1_v2_0123300, Me1_v2_0163090	Mp1g21980, Mp3g00230, Mp8g00660	AT1G27200, AT3G27330, AT4G37420, AT5G40720
OG0000404		Me1_v2_0105440, Me1_v2_0129120, Me1_v2_0170380, Me1_v2_0170460, Me1_v2_0176540, Me1_v2_0206850, Me1_v2_0206910, Me1_v2_0207960, Me1_v2_0231370, Me1_v2_0232120	Mp1g00620, Mp1g19310, Mp5g05380	AT4G02050, AT5G26340
OG0000405	Cre07.g328900, Cre17.g705000, Cre19.g750597	Me1_v2_0159590	Mp3g22080, Mp4g13490	AT1G50700, AT3G20410, AT4G04720, AT4G04740, AT4G21940, AT4G23650, AT4G38230, AT5G12180, AT5G19360
OG0000406		Me1_v2_0179910, Me1_v2_0179930	Mp2g02320, Mp3g01310, Mp4g06660, Mp5g12260, Mp5g15220, Mp5g24210, Mp5g24220, Mp5g24250, Mp6g18160, Mp7g11980	AT4G26420, AT5G55250, AT5G56300
OG0000407	Cre11.g467622	Me1_v2_0082300, Me1_v2_0093460, Me1_v2_0232180	Mp5g16990, Mp5g19610, Mp6g13190, Mp6g14180, Mp6g14200	AT1G10810, AT1G60680, AT1G60690, AT1G60710, AT1G60730, AT1G60750
OG0000408	Cre06.g283900, Cre06.g299350	Me1_v2_0178060, Me1_v2_0181940, Me1_v2_0190840	Mp1g00440, Mp4g21840, Mp5g11410, Mp6g10160	AT1G32127, AT1G49470, AT1G55230, AT1G55240, AT5G13890, AT5G19870
OG0000409	Cre03.g200655	Me1_v2_0192050	Mp2g08000, Mp2g23960, Mp5g02880, Mp5g15680, Mp5g21580	AT1G02640, AT1G78060, AT3G19620, AT5G09700, AT5G09730, AT5G10560, AT5G49360, AT5G64570
OG0000410				AT1G01490, AT1G63950, AT1G63960, AT5G23760, AT5G52670, AT5G52680, AT5G52690, AT5G52700, AT5G52710, AT5G52720, AT5G52730, AT5G52740, AT5G52750, AT5G52760, AT5G52770
OG0000411		Me1_v2_0020110, Me1_v2_0042960, Me1_v2_0047380, Me1_v2_0061310, Me1_v2_0064030, Me1_v2_0064040, Me1_v2_0067710, Me1_v2_0107770, Me1_v2_0127080, Me1_v2_0164210, Me1_v2_0168170, Me1_v2_0184500, Me1_v2_0186170, Me1_v2_0200010, Me1_v2_0210240
OG0000412		Me1_v2_0056970, Me1_v2_0061470, Me1_v2_0067960, Me1_v2_0076590, Me1_v2_0085690, Me1_v2_0089920, Me1_v2_0095820, Me1_v2_0116460, Me1_v2_0137060, Me1_v2_0137080, Me1_v2_0148020, Me1_v2_0173210, Me1_v2_0192500, Me1_v2_0195390, Me1_v2_0225080
OG0000413		Me1_v2_0066960, Me1_v2_0083030, Me1_v2_0085820, Me1_v2_0106640, Me1_v2_0113710, Me1_v2_0121880, Me1_v2_0134070, Me1_v2_0137020, Me1_v2_0153900, Me1_v2_0159460, Me1_v2_0162700, Me1_v2_0162850, Me1_v2_0191010, Me1_v2_0200550, Me1_v2_0234120
OG0000414	Cre02.g116600, Cre05.g233450, Cre08.g382560, Cre09.g397956, Cre10.g430100, Cre10.g430250, Cre12.g502450, Cre12.g502500, Cre12.g561050, Cre12.g561101, Cre13.g577050, Cre13.g577400, Cre14.g622050	Me1_v2_0109470, Me1_v2_0128220
OG0000415	Cre01.g040850, Cre01.g042450, Cre01.g052750, Cre01.g800099, Cre02.g800207, Cre03.g155700, Cre06.g305350, Cre07.g338550, Cre10.g419200, Cre10.g420600, Cre13.g604050, Cre13.g801511, Cre13.g801512, Cre14.g619400	Me1_v2_0155650
OG0000416	Cre02.g102300		Mp1g25360, Mp2g01690, Mp2g10430, Mp2g13860, Mp2g13870, Mp2g13890, Mp2g18770, Mp2g24450, Mp2g24470, Mp6g06310, Mp6g06320, Mp6g06390, Mp6g06550, Mpzg00780
OG0000417			Mp3g07420, Mp3g07430, Mp5g00530, Mp5g00590, Mp5g11770, Mp5g16880, Mp5g16890, Mp5g16900, Mp5g16910, Mp5g16920, Mp5g16930, Mp6g10200, Mp6g12700, Mp7g04240, Mp8g16530
OG0000418	Cre02.g141011, Cre02.g142326, Cre02.g800164, Cre05.g800564, Cre08.g373354, Cre08.g373361, Cre09.g801015, Cre12.g489002, Cre13.g572250, Cre13.g572272, Cre13.g801526, Cre13.g801542, Cre14.g631451, Cre17.g734677, Cre22.g753397
OG0000419				AT1G07440, AT1G07450, AT2G29150, AT2G29170, AT2G29290, AT2G29300, AT2G29310, AT2G29320, AT2G29330, AT2G29340, AT2G29350, AT2G29360, AT2G29370, AT2G30670
OG0000420		Me1_v2_0136250	Mp1g16260, Mp8g17420	AT1G64760, AT2G19440, AT3G04010, AT3G24330, AT4G17180, AT4G31140, AT5G18220, AT5G20870, AT5G58090, AT5G58480, AT5G64790
OG0000421				AT1G47620, AT1G57750, AT1G65340, AT1G66030, AT2G21910, AT2G23180, AT4G32170, AT4G39480, AT4G39490, AT4G39500, AT4G39510, AT5G02900, AT5G51900, AT5G52320
OG0000422				AT1G21890, AT1G43650, AT1G44800, AT2G37450, AT2G37460, AT2G39510, AT2G40900, AT3G56620, AT4G08290, AT4G08300, AT4G24980, AT5G07050, AT5G13670, AT5G64700
OG0000423	Cre02.g079200	Me1_v2_0167570	Mp4g13360, Mp8g04330, Mp8g04400	AT1G09030, AT2G13570, AT2G37060, AT2G38880, AT2G47810, AT3G53340, AT4G14540, AT5G47640, AT5G47670
OG0000424	Cre01.g007200, Cre12.g542550	Me1_v2_0084010, Me1_v2_0124320	Mp5g05360	AT2G40990, AT3G26935, AT3G48760, AT3G56920, AT3G56930, AT4G24630, AT5G05070, AT5G41060, AT5G50020
OG0000425	Cre14.g619950, Cre15.g641700	Me1_v2_0211600	Mp5g18350, Mp7g03480	AT1G14048, AT1G14060, AT1G18197, AT1G23201, AT2G03230, AT5G02210, AT5G57567, AT5G57570, AT5G57640
OG0000426	Cre02.g096000		Mp2g14870, Mp2g16690, Mp2g16700, Mp2g16720, Mp4g01480, Mp4g11430, Mp8g12130	AT1G17840, AT1G51460, AT1G51500, AT2G28070, AT3G21080, AT3G21090
OG0000427		Me1_v2_0095020	Mp4g04110, Mp6g01920	AT1G15990, AT1G19780, AT2G23980, AT2G24610, AT2G28260, AT3G48010, AT4G30360, AT4G30560, AT5G14870, AT5G53130, AT5G57940
OG0000428				AT2G15050, AT2G15325, AT2G18370, AT2G38530, AT2G38540, AT3G08770, AT3G51590, AT3G51600, AT4G33355, AT5G01870, AT5G59310, AT5G59320, AT5G59330, AT5G62065
OG0000429				AT1G50580, AT1G64910, AT1G64920, AT2G22590, AT2G22930, AT3G29630, AT4G09500, AT4G27560, AT4G27570, AT5G49690, AT5G53990, AT5G54010, AT5G54060, AT5G65550
OG0000430	Cre02.g089200	Me1_v2_0103170, Me1_v2_0146470	Mp3g05860	AT1G17770, AT1G73100, AT2G05900, AT2G22740, AT2G24740, AT2G33290, AT2G35160, AT4G13460, AT5G04940, AT5G13960
OG0000431				AT1G49435, AT2G10535, AT3G20993, AT3G20997, AT3G43505, AT3G61172, AT3G61175, AT3G61177, AT3G61182, AT4G09795, AT5G42797, AT5G47075, AT5G47077, AT5G47175
OG0000432		Me1_v2_0138430	Mp2g24110	AT1G03840, AT1G14580, AT1G55110, AT2G02080, AT3G13810, AT3G45260, AT3G50700, AT4G02670, AT5G03150, AT5G44160, AT5G60470, AT5G66730
OG0000433	Cre07.g352400	Me1_v2_0039330, Me1_v2_0157050	Mp1g23560	AT1G05470, AT1G34120, AT1G71710, AT2G01900, AT2G32010, AT2G37440, AT3G63240, AT4G18010, AT5G04980, AT5G65090
OG0000434				AT2G39980, AT3G50270, AT3G50280, AT3G50290, AT3G50300, AT5G01210, AT5G07850, AT5G07860, AT5G07870, AT5G23940, AT5G38130, AT5G42830, AT5G67150, AT5G67160
OG0000435	Cre03.g197750, Cre08.g358525	Me1_v2_0090290, Me1_v2_0202950	Mp2g11880, Mp4g02140	AT1G63460, AT2G25080, AT2G31570, AT2G43350, AT2G48150, AT3G63080, AT4G11600, AT4G31870
OG0000436				AT1G66000, AT1G66060, AT1G66110, AT2G03010, AT4G09440, AT4G16530, AT5G37400, AT5G37410, AT5G37420, AT5G37430, AT5G37460, AT5G37470, AT5G37650, AT5G37920
OG0000437			Mp4g11820	AT1G34170, AT1G34310, AT1G34390, AT1G34410, AT1G35240, AT1G35520, AT1G35540, AT1G43950, AT1G59750, AT2G46530, AT3G61830, AT4G23980, AT5G62000
OG0000438			Mp3g20310	AT1G18140, AT2G29130, AT2G30210, AT2G38080, AT2G40370, AT5G01190, AT5G03260, AT5G05390, AT5G07130, AT5G09360, AT5G48100, AT5G58910, AT5G60020
OG0000439	Cre10.g453400, Cre12.g505800	Me1_v2_0176980, Me1_v2_0176990	Mp1g10420, Mp8g14680	AT1G49260, AT1G53470, AT1G78610, AT2G17000, AT2G17010, AT3G14810, AT5G12080, AT5G19520
OG0000440			Mp1g08020	AT2G18630, AT3G28270, AT3G28290, AT3G28300, AT3G28310, AT3G28320, AT3G48640, AT3G57100, AT4G34320, AT4G34330, AT5G66660, AT5G66670, AT5G66675
OG0000441	Cre09.g399067, Cre16.g677382	Me1_v2_0042120, Me1_v2_0110650, Me1_v2_0186730	Mp3g02830, Mp5g14610	AT2G23290, AT2G39880, AT3G09230, AT3G50060, AT3G55730, AT4G37260, AT5G67300
OG0000442		Me1_v2_0054070	Mp4g10870	AT1G72110, AT2G38995, AT2G43255, AT3G49190, AT3G49200, AT3G49210, AT5G12420, AT5G16350, AT5G22490, AT5G37300, AT5G53380, AT5G53390
OG0000443	Cre02.g118050	Me1_v2_0105360, Me1_v2_0172000, Me1_v2_0214670	Mp3g25260, Mp7g06850	AT2G44740, AT2G45080, AT3G05327, AT3G21870, AT3G60550, AT3G63120, AT5G07450, AT5G61650
OG0000444	Cre02.g141250, Cre03.g211073	Me1_v2_0141120	MpUg00130, MpVg00730	AT1G07430, AT1G17550, AT1G72770, AT2G29380, AT3G11410, AT4G26080, AT5G51760, AT5G57050, AT5G59220
OG0000445		Me1_v2_0069050	Mp1g22140, Mp6g07340	AT1G13790, AT1G15910, AT1G80790, AT2G16490, AT3G12550, AT3G29375, AT3G48670, AT4G00380, AT4G01180, AT4G01780, AT5G59390
OG0000446				AT1G28570, AT1G28580, AT1G28590, AT1G28600, AT1G28610, AT1G28640, AT1G28650, AT1G28660, AT1G28670, AT1G31550, AT2G27360, AT3G48460, AT5G03980, AT5G45910
OG0000447	Cre10.g438850	Me1_v2_0096820, Me1_v2_0210810	Mp6g03920, Mp8g03820	AT1G75390, AT2G18160, AT3G54620, AT3G62420, AT4G02640, AT4G34590, AT5G24800, AT5G28770, AT5G49450
OG0000448	Cre10.g466350	Me1_v2_0141910	Mp1g24460, Mp4g11110	AT1G10940, AT1G60940, AT1G78290, AT2G23030, AT3G50500, AT4G33950, AT4G40010, AT5G08590, AT5G63650, AT5G66880
OG0000449	Cre13.g564850	Me1_v2_0199440, Me1_v2_0218130, Me1_v2_0234620	Mp2g19270, Mp5g12650, Mp5g19620	AT1G20925, AT1G71090, AT1G76520, AT1G76530, AT2G17500, AT5G01990, AT5G65980
OG0000450	Cre17.g744797	Me1_v2_0088050	Mp1g05380	AT1G03610, AT1G15030, AT1G17830, AT1G73210, AT2G01260, AT4G03420, AT4G16100, AT4G28150, AT5G08360, AT5G23380, AT5G49220
OG0000451				AT1G03660, AT1G03670, AT4G03440, AT4G03450, AT4G03460, AT4G03470, AT4G03480, AT4G03490, AT4G03495, AT4G03500, AT4G03505, AT4G05040, AT4G14390, AT4G14400
OG0000452				AT1G16090, AT1G16110, AT1G16120, AT1G16130, AT1G16150, AT1G16160, AT1G16260, AT1G17910, AT1G19390, AT1G69730, AT1G79670, AT1G79680, AT4G31100, AT4G31110
OG0000453				AT4G05350, AT4G12140, AT4G12150, AT4G12190, AT4G12210, AT4G12220, AT4G18110, AT5G37200, AT5G37220, AT5G37230, AT5G37250, AT5G37270, AT5G37280, AT5G54990
OG0000454		Me1_v2_0138140	Mp4g03070, Mp4g09290, Mp4g16300, Mp4g22660, Mp4g22690, Mp4g22710, Mp4g22730, Mp4g22750, Mp4g22770, Mp4g22850, Mp4g22870	AT4G24715, AT5G50200
OG0000455	Cre08.g375400	Me1_v2_0053500, Me1_v2_0066440	Mp4g09650, Mp5g01600, Mp7g05320	AT1G23380, AT1G62360, AT1G62990, AT1G70510, AT4G08150, AT4G32040, AT5G11060, AT5G25220
OG0000456			Mp7g05020, Mp7g05040, Mp7g05050, Mp7g05080, Mp7g05090, Mp7g05100, Mp7g05130, Mp7g19240, Mp7g19250	AT1G35140, AT3G02970, AT4G08950, AT5G09440, AT5G64260
OG0000457	Cre04.g800432, Cre12.g485800	Me1_v2_0008840, Me1_v2_0023090, Me1_v2_0070680, Me1_v2_0099290, Me1_v2_0116750	Mp3g08790, Mp6g10290, Mp6g15080	AT1G50250, AT3G04340, AT3G16290, AT5G42270
OG0000458		Me1_v2_0214940	Mp1g20790, Mp2g13570, Mp2g13580, Mp2g13590, Mp3g03160, Mp5g20220, Mp5g23370, Mp5g23380, Mp7g03130, Mp7g05460, Mp7g05470, Mp7g11130	AT1G09910
OG0000459		Me1_v2_0162590	Mp1g20080	AT1G26320, AT1G65560, AT3G03080, AT3G59845, AT5G16960, AT5G16970, AT5G16980, AT5G16990, AT5G17000, AT5G37940, AT5G37980, AT5G38000
OG0000460	Cre01.g010800, Cre06.g248950, Cre14.g629300	Me1_v2_0045730, Me1_v2_0095340, Me1_v2_0127170, Me1_v2_0127180, Me1_v2_0209290, Me1_v2_0209300	Mp1g03220, Mp3g16110	AT1G17110, AT3G14400, AT5G57990
OG0000461	Cre12.g512200	Me1_v2_0054590, Me1_v2_0068710, Me1_v2_0115200, Me1_v2_0143700, Me1_v2_0145790, Me1_v2_0153350	Mp1g13390, Mp2g01400, Mp2g16940, Mp4g15260	AT3G43790, AT5G13740, AT5G13750
OG0000462	Cre10.g449050, Cre12.g505900, Cre18.g749047	Me1_v2_0076680, Me1_v2_0077270, Me1_v2_0084650, Me1_v2_0088540, Me1_v2_0134370, Me1_v2_0134840, Me1_v2_0150930, Me1_v2_0156680, Me1_v2_0156830		AT5G28910, AT5G28960
OG0000463	Cre04.g227400	Me1_v2_0021600, Me1_v2_0081280, Me1_v2_0184670, Me1_v2_0184680, Me1_v2_0184690	Mp6g11890, Mp6g11910, Mp6g11920, Mp6g12800, Mp6g13970, Mp6g13990, Mp6g14020	AT5G50160
OG0000464		Me1_v2_0091190, Me1_v2_0093610, Me1_v2_0124050, Me1_v2_0127270, Me1_v2_0131890, Me1_v2_0139240, Me1_v2_0143840, Me1_v2_0150530, Me1_v2_0170930, Me1_v2_0196000, Me1_v2_0208870, Me1_v2_0216570, Me1_v2_0216620, Me1_v2_0227690
OG0000465		Me1_v2_0056960, Me1_v2_0077520, Me1_v2_0087680, Me1_v2_0087690, Me1_v2_0095520, Me1_v2_0129700, Me1_v2_0145360, Me1_v2_0159500, Me1_v2_0181510, Me1_v2_0185690, Me1_v2_0186290, Me1_v2_0187680, Me1_v2_0194660, Me1_v2_0201970
OG0000466		Me1_v2_0053960, Me1_v2_0058180, Me1_v2_0063970, Me1_v2_0124490, Me1_v2_0131910, Me1_v2_0139770, Me1_v2_0140220, Me1_v2_0192890, Me1_v2_0192960, Me1_v2_0196780, Me1_v2_0201560, Me1_v2_0216660, Me1_v2_0227350, Me1_v2_0234760
OG0000467		Me1_v2_0080420, Me1_v2_0088060, Me1_v2_0114180, Me1_v2_0157650, Me1_v2_0180420, Me1_v2_0180430, Me1_v2_0185490, Me1_v2_0186570, Me1_v2_0187690, Me1_v2_0203710, Me1_v2_0209560, Me1_v2_0225290, Me1_v2_0229320, Me1_v2_0232240
OG0000468			Mp2g04500, Mp2g06580, Mp2g06630, Mp2g06650, Mp2g08120, Mp2g09690, Mp2g09725, Mp2g09735, Mp2g14480, Mp5g00170, Mp5g10720, Mp5g14120, Mp5g17560, Mpzg01440
OG0000469			Mp1g03240, Mp1g21000, Mp2g00190, Mp2g03700, Mp2g19640, Mp3g09030, Mp4g03550, Mp5g00010, Mp5g12370, Mp5g23870, Mp6g00630, Mp6g00640, Mp7g13940, Mp7g14750
OG0000470			Mp4g10500, Mp5g07250, Mp5g07270, Mp5g17820, Mp5g17835, Mp5g17850, Mp5g17855, Mp5g17857, Mp6g05810, Mp6g09270, Mp6g09280, Mp7g00650, Mp7g14810, Mpzg01450
OG0000471	Cre02.g142907, Cre07.g356283, Cre08.g384285, Cre08.g800960, Cre08.g800962, Cre09.g403367, Cre09.g417037, Cre09.g801063, Cre13.g563900, Cre15.g643386, Cre17.g734709, Cre25.g802183, Cre29.g757797, Cre32.g758597
OG0000472	Cre02.g078200, Cre03.g150900, Cre03.g155950, Cre04.g212150, Cre04.g212200, Cre04.g217911, Cre04.g226100, Cre09.g386600, Cre11.g467650, Cre12.g551050, Cre12.g559000, Cre14.g801645, Cre14.g801646, Cre17.g716600
OG0000473	Cre01.g051750, Cre03.g152550, Cre03.g154300, Cre03.g159350, Cre04.g225200, Cre06.g279950, Cre06.g279976, Cre06.g280450, Cre06.g281700, Cre06.g291850, Cre07.g317750, Cre09.g400312, Cre13.g570500, Cre16.g648150
OG0000474	Cre01.g025200, Cre01.g800024, Cre03.g201552, Cre07.g353600, Cre07.g353750, Cre07.g353837, Cre07.g800866, Cre09.g388350, Cre09.g391150, Cre11.g467756, Cre16.g652200, Cre16.g692200, Cre17.g715800, Cre17.g802092
OG0000475	Cre02.g143267, Cre03.g180400, Cre10.g801215, Cre12.g520700, Cre13.g567050, Cre14.g622480, Cre15.g801791, Cre17.g716900, Cre17.g742998, Cre17.g743064, Cre17.g802054, Cre17.g802116, Cre21.g752947, Cre21.g752997
OG0000476	Cre01.g800032, Cre02.g085350, Cre02.g800148, Cre03.g202650, Cre03.g800313, Cre07.g800841, Cre10.g426102, Cre10.g428966, Cre11.g801332, Cre12.g801360, Cre12.g801384, Cre13.g565270, Cre14.g801623, Cre17.g712150
OG0000477	Cre02.g116750, CreCp.g802314	Me1_v2_0037510, Me1_v2_0041230, Me1_v2_0097160, Me1_v2_0221280	Mp5g21420	AT2G07629, AT2G07698, ATCG00120, ATMG00690, ATMG01190, ATMG01200
OG0000478		Me1_v2_0153030, Me1_v2_0215220	Mp2g26590, Mp3g25370, Mp6g02750	AT1G12820, AT2G39940, AT3G26810, AT3G62980, AT4G03190, AT4G15475, AT4G24390, AT5G49980
OG0000479				AT1G03080, AT1G03470, AT1G09720, AT1G58215, AT2G22560, AT2G30500, AT2G47920, AT3G22790, AT4G02710, AT4G03153, AT4G14760, AT5G10500, AT5G58320
OG0000480	Cre07.g352750	Me1_v2_0057290, Me1_v2_0192650	Mp1g19320, Mp3g08530, Mp5g16000	AT1G16010, AT1G80900, AT2G03620, AT3G19640, AT5G09690, AT5G09720, AT5G64560
OG0000481				AT1G03300, AT1G06340, AT1G09320, AT1G11420, AT1G26540, AT2G46840, AT2G47220, AT2G47230, AT3G06520, AT3G62300, AT5G23770, AT5G23780, AT5G23800
OG0000482	Cre02.g092400	Me1_v2_0068740	Mp4g17080	AT1G13730, AT1G69250, AT2G03640, AT3G07250, AT3G24463, AT3G25150, AT3G55540, AT5G43960, AT5G48650, AT5G60980
OG0000483	Cre11.g467688, Cre12.g545101	Me1_v2_0058610, Me1_v2_0196200	Mp1g10900, Mp7g00730, Mp8g06370	AT1G04580, AT2G27150, AT3G43600, AT4G34890, AT4G34900, AT5G20960
OG0000484	Cre16.g653700	Me1_v2_0016980, Me1_v2_0231770	Mp3g08540, Mp8g15240	AT1G13170, AT1G77730, AT2G31020, AT2G31030, AT2G31035, AT4G08180, AT4G12460, AT4G22540
OG0000485		Me1_v2_0024610, Me1_v2_0067820	Mp2g25970, Mp6g17400, Mp8g10780, Mp8g10790	AT2G16430, AT2G27190, AT3G20500, AT3G52780, AT3G52810, AT3G52820, AT5G34850
OG0000486		Me1_v2_0053180	Mp3g25210, Mp4g11290, Mp4g11300, Mp4g12870, Mp5g08660, Mp5g15410, Mp5g21030, Mp5g21040, Mp6g00870	AT2G01620, AT3G26000, AT3G27290
OG0000487	Cre02.g145700, Cre02.g145750	Me1_v2_0093720, Me1_v2_0137630, Me1_v2_0173640, Me1_v2_0225990	Mp1g05300, Mp1g22570	AT1G80510, AT2G40420, AT3G30390, AT3G56200, AT5G38820
OG0000488		Me1_v2_0227250	Mp6g04560	AT1G01480, AT1G62960, AT2G22810, AT3G49700, AT3G61510, AT4G08040, AT4G11280, AT4G26200, AT4G37770, AT5G51690, AT5G65800
OG0000489		Me1_v2_0081610, Me1_v2_0180000, Me1_v2_0216410, Me1_v2_0216420, Me1_v2_0216500	Mp2g16650, Mp3g14550, Mp6g07460	AT2G03360, AT2G03370, AT2G41640, AT3G10320, AT3G57380
OG0000490	Cre06.g249950, Cre09.g400478	Me1_v2_0111350	Mp3g18120	AT1G10900, AT1G21980, AT1G60890, AT1G77740, AT2G26420, AT2G41210, AT3G07960, AT3G09920, AT3G56960
OG0000491	Cre06.g288450	Me1_v2_0056910, Me1_v2_0145560	Mp2g06960	AT1G12760, AT1G63170, AT1G68070, AT1G80400, AT2G01735, AT3G11110, AT3G61180, AT4G11680, AT4G32600
OG0000492		Me1_v2_0034970	Mp2g16920, Mp4g23180	AT1G14080, AT1G14100, AT1G14110, AT1G74420, AT2G03210, AT2G03220, AT2G15350, AT2G15360, AT2G15370, AT2G15390
OG0000493	Cre06.g259650	Me1_v2_0038620, Me1_v2_0087730, Me1_v2_0087740, Me1_v2_0143580, Me1_v2_0143610	Mp3g12790, Mp4g07640	AT1G14700, AT1G25230, AT2G01880, AT2G01890, AT3G17790
OG0000494	Cre09.g395621, Cre17.g732050	Me1_v2_0086210, Me1_v2_0167830	Mp1g08230, Mp1g08340, Mp5g20840, Mp5g20870, Mp5g20880, Mp6g17150	AT1G05900, AT2G31450, AT5G53000
OG0000495	Cre12.g556750	Me1_v2_0187910	Mp5g09770, Mp6g21320, Mp8g17160	AT1G64590, AT2G37540, AT4G11410, AT4G23420, AT4G23430, AT4G24050, AT5G02540, AT5G50130
OG0000496	Cre03.g177600	Me1_v2_0038500, Me1_v2_0097820	Mp4g10560, Mp5g05600, Mp6g06140	AT1G32300, AT2G46740, AT2G46750, AT2G46760, AT5G11540, AT5G56470, AT5G56490
OG0000497				AT1G37020, AT1G42525, AT2G07190, AT2G07200, AT2G07240, AT2G10260, AT3G30305, AT3G31910, AT3G32960, AT4G08430, AT5G28235, AT5G28810, AT5G45570
OG0000498	Cre01.g051250, Cre03.g178150, Cre03.g800336	Me1_v2_0174510	Mp1g00920	AT1G66410, AT2G27030, AT2G41110, AT3G22930, AT3G43810, AT3G56800, AT5G21274, AT5G37780
OG0000499		Me1_v2_0110920	Mp1g19590	AT1G30210, AT1G53230, AT1G67260, AT1G68800, AT2G31070, AT3G02150, AT3G15030, AT3G18550, AT4G18390, AT5G08070, AT5G60970
OG0000500				AT2G11010, AT2G11015, AT3G30220, AT3G32160, AT3G32180, AT3G43150, AT4G06490, AT4G06583, AT4G07740, AT4G07932, AT5G29050, AT5G33898, AT5G35603
OG0000501	Cre01.g025050, Cre10.g435450		Mp1g03950	AT2G45050, AT3G24050, AT3G51080, AT3G54810, AT3G60530, AT4G32890, AT4G34680, AT4G36240, AT5G25830, AT5G66320
OG0000502				AT1G12260, AT1G32770, AT1G33280, AT1G62700, AT1G71930, AT1G79580, AT2G18060, AT2G46770, AT3G61910, AT4G10350, AT4G36160, AT5G62380, AT5G66300
OG0000503	Cre16.g689650	Me1_v2_0234520	Mp1g21590, Mp5g05930	AT1G62040, AT2G05630, AT2G45170, AT3G06420, AT3G15580, AT3G60640, AT4G04620, AT4G16520, AT4G21980
OG0000504	Cre03.g207041	Me1_v2_0056300	Mp5g07430	AT1G13610, AT1G32190, AT1G66900, AT2G24320, AT3G01690, AT3G30380, AT4G24760, AT4G31020, AT5G14390, AT5G38220
OG0000505	Cre12.g497750	Me1_v2_0093220	Mp1g08690	AT1G22210, AT1G35910, AT1G78090, AT2G22190, AT4G12430, AT4G22590, AT4G39770, AT5G10100, AT5G51460, AT5G65140
OG0000506		Me1_v2_0068690, Me1_v2_0171010	Mp1g17720, Mp4g03230, Mp4g03240, Mp4g03330, Mp4g10940, Mp4g18380, Mp4g18390, Mp4g23380, Mp8g10580	AT1G67720, AT2G37050
OG0000507	Cre12.g511850	Me1_v2_0145420	Mp7g04170	AT1G06390, AT1G09840, AT1G57870, AT2G30980, AT3G05840, AT3G61160, AT4G00720, AT4G18710, AT5G14640, AT5G26751
OG0000508		Me1_v2_0107450	Mp2g00330, Mp2g24600	AT1G07090, AT1G16910, AT1G78815, AT2G31160, AT2G42610, AT3G04510, AT3G23290, AT4G18610, AT5G28490, AT5G58500
OG0000509	Cre03.g206950	Me1_v2_0107120, Me1_v2_0107130, Me1_v2_0169980, Me1_v2_0169990, Me1_v2_0170000, Me1_v2_0190060, Me1_v2_0190100	Mp5g10330, Mp5g10380	AT2G19910, AT2G19920, AT2G19930
OG0000510	Cre12.g495100	Me1_v2_0053400	Mp4g01560, Mp4g07330, Mp7g11330	AT1G69580, AT1G79430, AT2G01060, AT3G12730, AT3G13040, AT3G24120, AT4G13640, AT5G45580
OG0000511			Mp2g07720	AT1G76420, AT2G24430, AT3G04060, AT3G15170, AT3G18400, AT3G29035, AT4G28530, AT5G07680, AT5G18270, AT5G39610, AT5G53950, AT5G61430
OG0000512	Cre06.g287800, Cre07.g800796, Cre16.g653850	Me1_v2_0105720, Me1_v2_0152160	Mp1g26700, Mp6g09810, MpVg00265, MpVg00290	AT2G15910, AT3G11800, AT3G44150, AT3G48630
OG0000513	Cre05.g233304, Cre13.g570700	Me1_v2_0190050	Mp8g05790	AT4G19720, AT4G19730, AT4G19740, AT4G19750, AT4G19760, AT4G19770, AT4G19800, AT4G19810, AT4G19820
OG0000514	Cre03.g190950, Cre04.g216850	Me1_v2_0104520	Mp1g24530, Mp2g23500, Mp4g00550, Mp4g08430, Mp6g11660	AT1G04820, AT1G50010, AT4G14960, AT5G19770, AT5G19780
OG0000515	Cre11.g477200	Me1_v2_0066430	Mp2g05020, Mp2g05040, Mp7g05760	AT1G19540, AT1G32100, AT1G75280, AT1G75290, AT1G75300, AT4G13660, AT4G34540, AT4G39230
OG0000516	Cre07.g340100	Me1_v2_0070350, Me1_v2_0179410	Mp1g01480, Mp1g28080, Mp8g14420	AT1G19100, AT4G24970, AT4G36270, AT4G36280, AT4G36290, AT5G13130, AT5G50780
OG0000517	Cre11.g479950, Cre18.g748947	Me1_v2_0155830, Me1_v2_0167500, Me1_v2_0179610	Mp4g11620, Mp6g01940	AT1G21070, AT1G34020, AT1G76670, AT4G09810, AT4G39390, AT5G42420
OG0000518				AT1G36100, AT3G30230, AT3G32150, AT3G32190, AT3G32200, AT3G33293, AT3G33393, AT3G43148, AT4G06688, AT4G08097, AT5G32590, AT5G33806, AT5G35604
OG0000519		Me1_v2_0124980	Mp1g00880, Mp1g18020, Mp6g16230, Mp8g07260	AT1G06050, AT4G19040, AT5G10750, AT5G24990, AT5G25010, AT5G25020, AT5G35180, AT5G45560
OG0000520		Me1_v2_0131630		AT1G03590, AT1G16220, AT1G79630, AT3G02750, AT3G05640, AT3G16800, AT4G03415, AT4G32950, AT5G01700, AT5G26010, AT5G27930, AT5G36250
OG0000521		Me1_v2_0013150, Me1_v2_0019940, Me1_v2_0021050, Me1_v2_0028640, Me1_v2_0043700, Me1_v2_0052710, Me1_v2_0052720, Me1_v2_0077390, Me1_v2_0119420		AT1G56550, AT4G01220, AT4G01750, AT4G01770
OG0000522	Cre12.g483500, Cre17.g728250	Me1_v2_0011090, Me1_v2_0150750, Me1_v2_0150790, Me1_v2_0150810, Me1_v2_0172640, Me1_v2_0172660	Mp3g08780, Mp3g11440, Mp7g07570	AT1G48090, AT4G17140
OG0000523	Cre13.g588550	Me1_v2_0129840, Me1_v2_0206630	Mp2g19600, Mp6g00050, Mp7g13190	AT1G11250, AT1G61290, AT3G03800, AT3G11820, AT3G52400, AT4G03330, AT5G08080
OG0000524		Me1_v2_0023160	Mp7g15150	AT3G04960, AT3G04980, AT3G05110, AT3G06340, AT4G27980, AT5G18710, AT5G18720, AT5G18730, AT5G18740, AT5G18750, AT5G27240
OG0000525		Me1_v2_0009670, Me1_v2_0014820, Me1_v2_0072540, Me1_v2_0084870, Me1_v2_0084880, Me1_v2_0103930, Me1_v2_0103940, Me1_v2_0170060, Me1_v2_0173360, Me1_v2_0195650		AT1G17270, AT1G53770, AT5G50420
OG0000526				AT1G03495, AT1G03940, AT3G29590, AT3G29635, AT3G29636, AT3G29670, AT3G29680, AT3G29690, AT3G29720, AT5G39050, AT5G39080, AT5G39090, AT5G61160
OG0000527	Cre03.g148750, Cre10.g429650, Cre12.g484750, Cre13.g570400	Me1_v2_0041670, Me1_v2_0212090	Mp3g12200, Mp3g12210, Mp8g10440, Mp8g10450, Mp8g10460	AT1G19670, AT5G43860
OG0000528				AT1G65190, AT1G65250, AT1G67470, AT3G52530, AT3G57640, AT3G57700, AT3G57710, AT3G57720, AT3G57730, AT3G57740, AT3G57750, AT3G57760, AT3G57770
OG0000529	Cre07.g321951, Cre17.g707700	Me1_v2_0067300, Me1_v2_0100990, Me1_v2_0211960	Mp1g18880, Mp4g10130, Mp4g12740, Mp4g20480, Mp7g11150	AT1G15960, AT1G80830, AT5G03280
OG0000530		Me1_v2_0151250	Mp2g12730, Mp2g20050, Mp5g03560, Mp7g11710, Mp7g12920, Mp8g06760, Mp8g06780	AT3G05120, AT3G63010, AT5G06570, AT5G23530, AT5G27320
OG0000531		Me1_v2_0040370, Me1_v2_0052810, Me1_v2_0094850, Me1_v2_0100250, Me1_v2_0102630, Me1_v2_0110570, Me1_v2_0120450, Me1_v2_0124030, Me1_v2_0146660, Me1_v2_0177990, Me1_v2_0209770, Me1_v2_0211370, Me1_v2_0229240
OG0000532		Me1_v2_0056340, Me1_v2_0078680, Me1_v2_0113730, Me1_v2_0113770, Me1_v2_0126800, Me1_v2_0143880, Me1_v2_0183910, Me1_v2_0193340, Me1_v2_0194100, Me1_v2_0201570, Me1_v2_0217930, Me1_v2_0227730, Me1_v2_0233020
OG0000533	Cre11.g475150	Me1_v2_0014430, Me1_v2_0018330, Me1_v2_0033810, Me1_v2_0049810, Me1_v2_0089190, Me1_v2_0145980, Me1_v2_0145990, Me1_v2_0185240, Me1_v2_0185250, Me1_v2_0187480, Me1_v2_0187560, Me1_v2_0187570
OG0000534		Me1_v2_0005360, Me1_v2_0042790, Me1_v2_0086060, Me1_v2_0086070, Me1_v2_0086090, Me1_v2_0098230, Me1_v2_0098250, Me1_v2_0098260, Me1_v2_0111500, Me1_v2_0111520, Me1_v2_0111540, Me1_v2_0224700, Me1_v2_0224840
OG0000535			Mp2g12210, Mp2g12240, Mp2g14550, Mp2g14720, Mp2g14740, Mp7g13070, Mp7g13080, Mp7g13110, Mp7g13130, Mp7g13150, Mp7g13160, Mp7g13170, Mp7g13180
OG0000536			Mp1g02150, Mp3g21900, Mp4g16980, Mp4g16990, Mp4g20340, Mp5g19380, Mp7g19150, Mp7g19160, Mp8g02600, Mp8g02620, Mp8g02640, Mp8g02680, Mp8g03510
OG0000537			Mp1g07510, Mp1g25890, Mp3g20260, Mp5g00770, Mp5g00800, Mp5g00810, Mp5g00820, Mp5g00830, Mp5g00840, Mp5g07280, Mp5g07300, Mp5g11680, Mp5g11700
OG0000538			Mp2g06140, Mp2g18250, Mp2g21110, Mp2g22100, Mp4g10040, Mp6g02870, Mp6g10590, Mp7g06430, Mp7g07390, Mp7g07400, Mp7g11200, Mp7g18170, Mp8g06690
OG0000539			Mp2g07220, Mp2g07560, Mp3g18450, Mp3g22650, Mp5g06060, Mp5g06070, Mp5g08930, Mp6g19350, Mp7g02110, Mp8g02840, Mp8g10200, Mp8g10210, Mp8g10610
OG0000540			Mp1g25500, Mp2g24750, Mp3g19720, Mp6g04300, Mp6g04320, Mp6g04360, Mp6g04380, Mp6g04400, Mp6g04580, Mp6g04600, Mp6g04605, Mp6g04610, Mp6g04630
OG0000541			Mp6g14480, Mp8g02700, Mp8g02710, Mp8g02730, Mp8g02750, Mp8g02770, Mp8g02780, Mp8g09450, Mp8g09460, Mp8g09470, Mp8g09480, Mp8g09490, Mp8g11360
OG0000542			Mp3g17910, Mp4g05730, Mp4g05750, Mp4g14800, Mp4g14830, Mp4g14840, Mp4g14860, Mp4g14870, Mp4g14880, Mp4g17570, Mp4g17810, Mp4g17830, Mp5g09040
OG0000543	Cre03.g188850, Cre03.g192750, Cre03.g192950, Cre03.g193576, Cre03.g193650, Cre03.g194500, Cre03.g194567, Cre03.g194600, Cre03.g195950, Cre06.g279050, Cre06.g279450, Cre12.g556700, Cre13.g578550
OG0000544	Cre02.g104201, Cre02.g116700, Cre02.g145500, Cre03.g176400, Cre06.g268850, Cre08.g385000, Cre10.g435750, Cre10.g443400, Cre13.g566450, Cre15.g801745, Cre15.g801746, Cre19.g750647, Cre35.g802211
OG0000545	Cre02.g087750, Cre02.g087800, Cre02.g087850, Cre02.g800185, Cre07.g339850, Cre07.g339900, Cre07.g340250, Cre07.g340300, Cre09.g388689, Cre09.g388875, Cre10.g462050, Cre11.g482800, Cre12.g545950
OG0000546	Cre01.g000200, Cre01.g017400, Cre01.g023250, Cre02.g078000, Cre05.g232450, Cre06.g258450, Cre06.g258500, Cre09.g396150, Cre09.g402923, Cre12.g546027, Cre12.g553950, Cre14.g612300, Cre14.g632501
OG0000547	Cre08.g800943, Cre09.g402601, Cre16.g671600, Cre16.g671825, Cre16.g675600, Cre16.g681014, Cre16.g681914, Cre16.g682026, Cre16.g682138, Cre16.g685053, Cre16.g685725, Cre16.g686846, Cre16.g686958
OG0000548			Mp2g21810, Mp4g01780, Mp4g04430	AT1G56680, AT2G43570, AT2G43580, AT2G43590, AT2G43600, AT2G43610, AT2G43620, AT3G47540, AT3G54420
OG0000549				AT1G02900, AT1G28270, AT2G20660, AT2G33130, AT2G33775, AT3G05490, AT3G16570, AT3G23805, AT3G29780, AT4G13950, AT4G14010, AT4G15800
OG0000550				AT2G22145, AT2G22155, AT2G25312, AT3G44428, AT3G45243, AT3G45245, AT3G45248, AT3G45252, AT3G45275, AT3G45285, AT5G14995, AT5G15000
OG0000551				AT1G05340, AT1G56060, AT2G32190, AT2G32200, AT2G32210, AT3G22231, AT3G22235, AT3G22240, AT3G49845, AT3G57160, AT5G04080, AT5G67600
OG0000552	Cre06.g278143	Me1_v2_0144500, Me1_v2_0159470	Mp2g22610, Mp5g05540, Mp7g17210	AT1G02000, AT2G45310, AT3G23820, AT4G00110, AT4G12250, AT4G30440
OG0000553	Cre04.g225650	Me1_v2_0065270	Mp2g10340, Mp6g17590, Mp7g11520	AT2G31980, AT2G40880, AT3G12490, AT4G16500, AT5G05110, AT5G12140, AT5G47550
OG0000554	Cre07.g340900	Me1_v2_0062000	Mp1g00270	AT2G28305, AT2G35990, AT2G37210, AT3G53450, AT4G35190, AT5G03270, AT5G06300, AT5G11950, AT5G26140
OG0000555	Cre10.g420100	Me1_v2_0022290	Mp3g10560	AT1G10350, AT1G59725, AT2G20550, AT2G20560, AT3G08910, AT3G47940, AT4G28480, AT5G01390, AT5G25530
OG0000556				AT1G23140, AT1G48590, AT1G66360, AT1G70790, AT1G70800, AT1G70810, AT1G73580, AT2G01540, AT3G07940, AT3G17980, AT5G37740, AT5G47710
OG0000557				AT2G05060, AT2G34290, AT2G41910, AT2G41920, AT2G41930, AT2G42550, AT3G50310, AT4G36950, AT5G12090, AT5G27510, AT5G27790, AT5G67080
OG0000558	Cre04.g228400	Me1_v2_0089720	Mp8g10640	AT1G13960, AT2G03340, AT2G30250, AT2G38470, AT3G01080, AT4G26440, AT4G26640, AT5G07100, AT5G56270
OG0000559	Cre10.g430750	Me1_v2_0209460	Mp2g13020, Mp5g11830	AT1G49010, AT2G38090, AT3G11280, AT5G01200, AT5G05790, AT5G08520, AT5G23650, AT5G58900
OG0000560	Cre07.g355500, Cre08.g377550	Me1_v2_0188750	Mp4g11690, Mp6g13690	AT2G40110, AT3G08990, AT3G11230, AT3G55890, AT4G27740, AT4G27745, AT5G53940
OG0000561		Me1_v2_0103250		AT1G33830, AT1G33870, AT1G33880, AT1G33890, AT1G33900, AT1G33910, AT1G33930, AT1G33950, AT1G33960, AT1G33970, AT2G26820
OG0000562			Mp1g01160, Mp2g04160	AT1G22490, AT1G72210, AT2G46810, AT3G06120, AT3G24140, AT3G61950, AT4G01460, AT5G46690, AT5G53210, AT5G65320
OG0000563	Cre13.g586550, Cre16.g659350	Me1_v2_0090990, Me1_v2_0185550	Mp1g14800, Mp1g14810	AT1G26340, AT1G60660, AT2G32720, AT2G46650, AT5G48810, AT5G53560
OG0000564	Cre03.g145527	Me1_v2_0231000	Mp1g25990, Mp6g05540	AT1G12750, AT1G52580, AT1G63120, AT1G77860, AT2G29050, AT3G53780, AT4G23070, AT5G07250
OG0000565			Mp1g22650	AT1G29300, AT1G53380, AT2G30380, AT2G32130, AT2G45260, AT3G14870, AT3G60680, AT4G33320, AT4G34080, AT4G36100, AT5G58960
OG0000566	Cre06.g311200	Me1_v2_0108990, Me1_v2_0158780, Me1_v2_0161920, Me1_v2_0202930	Mp3g17600, Mp3g19680, Mp8g00680	AT1G78130, AT2G18590, AT4G36790, AT5G10190
OG0000567			Mp2g07270	AT1G10620, AT1G23540, AT1G49270, AT1G52290, AT1G70450, AT1G70460, AT2G18470, AT3G18810, AT3G24540, AT3G24550, AT4G34440
OG0000568	Cre01.g054250, Cre07.g340850, Cre07.g354350, Cre07.g354400, Cre07.g354450, Cre07.g356250, Cre08.g384000, Cre09.g399402, Cre11.g467786, Cre14.g626400	Me1_v2_0216320		AT2G26170
OG0000569				AT2G23550, AT2G23560, AT2G23570, AT2G23580, AT2G23590, AT2G23600, AT2G23610, AT2G23620, AT3G50440, AT4G37140, AT4G37150, AT5G10300
OG0000570		Me1_v2_0169740	Mp3g08200	AT1G11700, AT1G61930, AT2G28400, AT3G45210, AT4G04630, AT4G21930, AT4G21970, AT4G26950, AT5G03230, AT5G60680
OG0000571	Cre06.g257450	Me1_v2_0056700, Me1_v2_0226210	Mp2g12000, Mp5g20810, Mp5g23200, Mp8g11230	AT1G19910, AT1G75630, AT2G16510, AT4G34720, AT4G38920
OG0000572			Mp1g23180, Mp3g15150, Mp3g15920, Mp3g20610, Mp7g19580, Mp8g09110, MpVg00140, Mpzg00010	AT2G15260, AT2G47700, AT3G05545, AT4G13490
OG0000573			Mp3g03810	AT1G10470, AT1G19050, AT1G59940, AT1G74890, AT2G07440, AT2G40670, AT2G41310, AT3G48100, AT3G56380, AT3G57040, AT5G62920
OG0000574	Cre16.g662550, Cre16.g675637, Cre16.g675749, Cre16.g675861	Me1_v2_0226630	Mp2g04590	AT2G32765, AT4G26840, AT5G55160, AT5G55170, AT5G55855, AT5G55856
OG0000575		Me1_v2_0164480	Mp4g15890	AT1G30570, AT2G21480, AT2G39360, AT3G46290, AT4G00300, AT4G39110, AT5G24010, AT5G54380, AT5G59700, AT5G61350
OG0000576		Me1_v2_0124740, Me1_v2_0124780	Mp2g17910, Mp3g16700	AT2G37360, AT2G39350, AT3G53510, AT3G55090, AT3G55100, AT3G55110, AT3G55130, AT5G13580
OG0000577	Cre01.g012900, Cre02.g115350	Me1_v2_0063160	Mp8g08180	AT1G12420, AT1G69040, AT1G76990, AT2G03730, AT3G01990, AT4G22780, AT5G25320, AT5G65890
OG0000578	Cre14.g614050	Me1_v2_0081500	Mp8g01490	AT1G14690, AT1G27920, AT2G01910, AT2G38720, AT3G60840, AT4G26760, AT5G51600, AT5G55230, AT5G62250
OG0000579	Cre11.g467577		Mp4g11760	AT1G31140, AT2G45660, AT3G57390, AT4G11880, AT4G22950, AT5G13790, AT5G23260, AT5G51860, AT5G51870, AT5G62165
OG0000580	Cre01.g021800, Cre03.g197700, Cre10.g443100, Cre11.g475950	Me1_v2_0030480, Me1_v2_0037870, Me1_v2_0088440	Mp1g17790, Mp7g16780	AT1G05830, AT2G31650, AT5G42400
OG0000581	Cre13.g570550	Me1_v2_0178420	Mp6g13630	AT2G19570, AT4G29570, AT4G29580, AT4G29600, AT4G29610, AT4G29620, AT4G29630, AT4G29640, AT4G29650
OG0000582	Cre03.g176930	Me1_v2_0096100, Me1_v2_0155410, Me1_v2_0225480	Mp1g15330, Mp3g15420	AT1G69700, AT1G74520, AT2G42820, AT4G24960, AT5G50720, AT5G62490
OG0000583				AT1G25300, AT1G70640, AT2G01190, AT3G18230, AT3G26510, AT3G48240, AT4G05150, AT5G09620, AT5G16220, AT5G49920, AT5G63130, AT5G64430
OG0000584	Cre06.g276100	Me1_v2_0093050	Mp7g16950	AT1G48870, AT1G64610, AT2G37670, AT3G15470, AT5G02430, AT5G24320, AT5G42010, AT5G53500, AT5G54200
OG0000585				AT1G16760, AT1G17540, AT1G72760, AT1G78940, AT2G07020, AT2G24370, AT3G20200, AT4G31230, AT5G12000, AT5G20310, AT5G26150, AT5G35380
OG0000586		Me1_v2_0032100, Me1_v2_0123250, Me1_v2_0140320, Me1_v2_0185790, Me1_v2_0207810, Me1_v2_0230870, Me1_v2_0230880	Mp2g21600, Mp3g10890	AT2G46260, AT3G61600, AT4G01160
OG0000587	Cre01.g029850	Me1_v2_0168780	Mp1g14130, Mp1g19640	AT1G03920, AT1G30640, AT2G19400, AT2G20470, AT3G23310, AT4G14350, AT4G33080, AT5G09890
OG0000588	Cre12.g549050	Me1_v2_0204580	Mp4g19000, Mp7g14290	AT1G08470, AT2G41290, AT2G41300, AT3G57010, AT3G57020, AT3G57030, AT3G59530, AT5G22020
OG0000589		Me1_v2_0138740		AT1G17060, AT1G75130, AT2G26710, AT3G14610, AT3G14620, AT3G14630, AT3G14640, AT3G14650, AT3G14660, AT3G14680, AT3G14690
OG0000590	Cre03.g178550	Me1_v2_0152770, Me1_v2_0206250	Mp5g12550, Mp5g12560	AT1G23030, AT1G29340, AT1G71020, AT2G28830, AT3G46510, AT3G54850, AT5G42340
OG0000591			Mp2g17100, Mp6g03300, Mp7g13720, Mp8g01230	AT1G08065, AT1G08080, AT2G28210, AT3G52720, AT4G20990, AT4G21000, AT5G04180, AT5G56330
OG0000592				AT2G22121, AT4G09153, AT4G13095, AT4G19905, AT4G29273, AT4G29280, AT4G29283, AT4G29285, AT4G29290, AT4G29300, AT4G29305, AT5G48905
OG0000593		Me1_v2_0036340, Me1_v2_0037380, Me1_v2_0082010, Me1_v2_0136490, Me1_v2_0136530, Me1_v2_0136540, Me1_v2_0136570, Me1_v2_0136580, Me1_v2_0136650, Me1_v2_0217230		AT2G28920, AT5G42200
OG0000594			Mp3g20340, Mp7g00270	AT1G09090, AT1G19230, AT1G64060, AT3G45810, AT4G11230, AT4G25090, AT5G07390, AT5G47910, AT5G51060, AT5G60010
OG0000595		Me1_v2_0152660	Mp4g22890, Mp6g02590	AT1G32510, AT1G54330, AT1G65910, AT3G03200, AT3G17730, AT3G55210, AT4G17980, AT5G17260, AT5G46590
OG0000596				AT1G60050, AT1G70260, AT3G28050, AT3G28060, AT3G28070, AT3G28080, AT3G28100, AT3G28130, AT4G15540, AT5G40210, AT5G40230, AT5G40240
OG0000597		Me1_v2_0072260, Me1_v2_0072320, Me1_v2_0108160, Me1_v2_0108200, Me1_v2_0108290, Me1_v2_0166910, Me1_v2_0192990, Me1_v2_0193040, Me1_v2_0231490	Mp6g05660, Mp8g00210	AT4G22580
OG0000598		Me1_v2_0110550	Mp5g06550	AT1G52240, AT1G79860, AT3G16130, AT3G24620, AT3G55660, AT4G13240, AT4G38430, AT5G02010, AT5G05940, AT5G19560
OG0000599	Cre09.g399911	Me1_v2_0115870, Me1_v2_0214490	Mp1g15730, Mp3g00030	AT4G33260, AT4G33270, AT5G26900, AT5G26955, AT5G27080, AT5G27570, AT5G27945
OG0000600			Mp2g08760	AT1G33220, AT1G77780, AT1G77790, AT3G57240, AT3G57260, AT3G57270, AT4G16260, AT5G20330, AT5G20340, AT5G20390, AT5G20560
OG0000601	Cre07.g325722	Me1_v2_0108920	Mp2g17130, Mp3g16120, Mp3g16130, Mp5g18460	AT1G64490, AT4G00980, AT4G10920, AT5G09240, AT5G09250, AT5G42060
OG0000602	Cre06.g275350	Me1_v2_0151520	Mp2g14310	AT1G01520, AT1G18330, AT3G09600, AT3G10113, AT4G01280, AT5G02840, AT5G17300, AT5G37260, AT5G52660
OG0000603	Cre13.g586600	Me1_v2_0019800, Me1_v2_0066320, Me1_v2_0138650, Me1_v2_0186690, Me1_v2_0230340, Me1_v2_0230350	Mp3g00920	AT1G14730, AT1G26100, AT4G25570, AT5G38630
OG0000604	Cre17.g717050, Cre17.g743547	Me1_v2_0069440, Me1_v2_0069760, Me1_v2_0088010	Mp3g19930, Mp6g05910	AT3G13220, AT3G25620, AT3G52310, AT4G27420, AT5G06530
OG0000605	Cre03.g171700	Me1_v2_0180400	Mp2g09080	AT3G11980, AT3G44540, AT3G44550, AT3G44560, AT3G56700, AT3G60060, AT4G33790, AT5G22420, AT5G22500
OG0000606				AT3G46840, AT3G46850, AT4G15040, AT5G58820, AT5G58830, AT5G58840, AT5G59090, AT5G59100, AT5G59110, AT5G59120, AT5G59130, AT5G59190
OG0000607	Cre04.g226114, Cre04.g229000, Cre04.g229100	Me1_v2_0111330	Mp5g04370, Mp5g05020	AT1G22100, AT1G58643, AT1G58936, AT1G59171, AT1G59312, AT5G42810
OG0000608		Me1_v2_0007300, Me1_v2_0030620, Me1_v2_0103020, Me1_v2_0103030, Me1_v2_0103070, Me1_v2_0103100	Mp3g21080, Mp4g20720, Mp6g16310, Mp8g08060	AT1G47980, AT3G62730
OG0000609	Cre12.g560800, Cre17.g728100	Me1_v2_0072800, Me1_v2_0075880	Mp1g20090	AT1G44350, AT1G51760, AT1G51780, AT3G02875, AT5G54140, AT5G56650, AT5G56660
OG0000610				AT1G20240, AT1G20290, AT1G20360, AT1G20690, AT1G20735, AT1G20790, AT1G20795, AT1G20800, AT1G20803, AT1G20940, AT1G57565, AT1G57580
OG0000611	Cre09.g400516, Cre17.g726400	Me1_v2_0079050, Me1_v2_0079060, Me1_v2_0226860	Mp1g18650, Mp4g15160, Mp8g16480	AT1G13580, AT1G26200, AT3G19260, AT3G25540
OG0000612			Mp3g07210	AT1G66610, AT1G66620, AT1G66630, AT1G66650, AT1G66660, AT5G37870, AT5G37890, AT5G37900, AT5G37910, AT5G37930, AT5G62800
OG0000613				AT1G15125, AT1G66690, AT1G66700, AT1G66720, AT1G68040, AT3G44840, AT3G44860, AT3G44870, AT5G37970, AT5G37990, AT5G38100, AT5G38780
OG0000614	Cre02.g113200	Me1_v2_0213310	Mp1g03980, Mp5g13580, Mp6g06750, Mp6g15560	AT1G48470, AT1G66200, AT3G17820, AT5G16570, AT5G35630, AT5G37600
OG0000615	Cre01.g024250, Cre03.g148900, Cre06.g296050, Cre06.g296550, Cre06.g298550, Cre17.g723000, Cre17.g731700	Me1_v2_0004240, Me1_v2_0067620, Me1_v2_0067630		AT1G19250, AT5G45180
OG0000616	Cre10.g464100, Cre17.g728700, Cre17.g733300	Me1_v2_0093110, Me1_v2_0191290, Me1_v2_0192370	Mp4g08320, Mp7g10440, MpVg01020	AT1G09000, AT1G54960, AT3G06030
OG0000617		Me1_v2_0077240, Me1_v2_0077410, Me1_v2_0087150, Me1_v2_0089260, Me1_v2_0104960, Me1_v2_0148620, Me1_v2_0156120, Me1_v2_0165000, Me1_v2_0194360	Mp3g07150, Mp3g19660	AT1G76250
OG0000618		Me1_v2_0137850	Mp3g03170, Mp3g03180, Mp3g03190, Mp3g10200, Mp3g10210, Mp3g10380, Mp3g11280, Mp4g05450, Mp4g05460, Mp6g09190	AT1G19530
OG0000619	Cre14.g625300, Cre16.g683595	Me1_v2_0014880, Me1_v2_0185540, Me1_v2_0187800, Me1_v2_0187810	Mp8g14960	AT1G08960, AT1G54115, AT3G14070, AT5G17850, AT5G17860
OG0000620	Cre01.g013300, Cre02.g092000, Cre03.g800415, Cre13.g579901, Cre14.g617600	Me1_v2_0128400, Me1_v2_0179300	Mp1g05470, Mp5g11110	AT1G65640, AT5G36950, AT5G40200
OG0000621		Me1_v2_0082230	Mp7g17980	AT1G11145, AT3G09110, AT3G09120, AT3G09140, AT5G01120, AT5G01130, AT5G01140, AT5G01150, AT5G37320, AT5G43240
OG0000622	Cre06.g294750	Me1_v2_0009290, Me1_v2_0045630, Me1_v2_0045820, Me1_v2_0121570, Me1_v2_0148740, Me1_v2_0148750, Me1_v2_0163630, Me1_v2_0163650, Me1_v2_0163660	Mp6g19830	AT3G51820
OG0000623		Me1_v2_0119510	Mp1g11940, Mp4g13470, Mp4g13480	AT3G47000, AT3G47010, AT3G47040, AT3G47050, AT3G62710, AT5G04885, AT5G20940, AT5G20950
OG0000624			Mp2g13180, Mp2g13210, Mp2g16630, Mp2g16640, Mp2g21770, Mp2g24650, Mp2g24660, Mp7g01270, Mp7g18730, Mp8g01930, Mpzg01360	AT3G02100
OG0000625	Cre01.g035350, Cre02.g116550, Cre11.g476550	Me1_v2_0114310, Me1_v2_0143380, Me1_v2_0219500	Mp1g23130, Mp1g23170, Mp5g15340, Mp5g18940, Mp7g05410	AT3G45770
OG0000626		Me1_v2_0112960, Me1_v2_0115080, Me1_v2_0117810, Me1_v2_0126510, Me1_v2_0135810, Me1_v2_0143830, Me1_v2_0150510, Me1_v2_0208670, Me1_v2_0208740, Me1_v2_0222020, Me1_v2_0226660, Me1_v2_0232390
OG0000627		Me1_v2_0068480, Me1_v2_0073730, Me1_v2_0085740, Me1_v2_0086500, Me1_v2_0099700, Me1_v2_0114290, Me1_v2_0124400, Me1_v2_0167970, Me1_v2_0185680, Me1_v2_0193460, Me1_v2_0227620	Mp1g03880
OG0000628		Me1_v2_0052040, Me1_v2_0080180, Me1_v2_0080240, Me1_v2_0081770, Me1_v2_0081800, Me1_v2_0081810, Me1_v2_0081820, Me1_v2_0081830, Me1_v2_0117610, Me1_v2_0119360, Me1_v2_0206740, Me1_v2_0206750
OG0000629		Me1_v2_0028240, Me1_v2_0050980, Me1_v2_0051000, Me1_v2_0055270, Me1_v2_0055660, Me1_v2_0067380, Me1_v2_0083010, Me1_v2_0083020, Me1_v2_0104200, Me1_v2_0104210, Me1_v2_0169200, Me1_v2_0185910
OG0000630		Me1_v2_0010750, Me1_v2_0032940, Me1_v2_0036760, Me1_v2_0044710, Me1_v2_0049490, Me1_v2_0098800, Me1_v2_0099600, Me1_v2_0122910, Me1_v2_0183690, Me1_v2_0183700, Me1_v2_0197130, Me1_v2_0222840
OG0000631		Me1_v2_0002190, Me1_v2_0052030, Me1_v2_0069420, Me1_v2_0069430, Me1_v2_0069470, Me1_v2_0100000, Me1_v2_0100010, Me1_v2_0100440, Me1_v2_0182510, Me1_v2_0184710, Me1_v2_0210570, Me1_v2_0210590
OG0000632		Me1_v2_0059960, Me1_v2_0071800, Me1_v2_0082950, Me1_v2_0094150, Me1_v2_0114630, Me1_v2_0128840, Me1_v2_0157000, Me1_v2_0174950, Me1_v2_0182370, Me1_v2_0192760, Me1_v2_0231750, Me1_v2_0233490
OG0000633		Me1_v2_0041260	Mp2g10460, Mp3g10080, Mp3g13280, Mp3g15210, Mp3g15230, Mp3g15240, Mp3g24230, Mp4g01660, Mp4g01670, Mp4g06240, Mp7g08740
OG0000634	Cre02.g081850, Cre02.g081900, Cre03.g150200, Cre04.g233202, Cre08.g358568, Cre09.g389060, Cre09.g389134, Cre09.g392171, Cre09.g416450, Cre12.g490891, Cre12.g491000		Mp5g21130
OG0000635			Mp2g21470, Mp2g23890, Mp2g23900, Mp3g03440, Mp3g03460, Mp3g17090, Mp5g16980, Mp5g19840, Mp5g20210, Mp8g09770, Mp8g10910, Mp8g16750
OG0000636			Mp1g22050, Mp4g16250, Mp4g16260, Mp5g02920, Mp6g09780, Mp6g15660, Mp8g01920, Mp8g07400, Mp8g07410, Mp8g13440, Mp8g13450, Mp8g13460
OG0000637	Cre03.g198975, Cre03.g800417, Cre03.g800419, Cre03.g800420, Cre03.g800424, Cre05.g800583, Cre15.g801669, Cre15.g801671, Cre15.g801673, Cre15.g801677, Cre16.g653651, Cre16.g801862
OG0000638	Cre01.g025983, Cre03.g155150, Cre04.g227650, Cre05.g243802, Cre05.g244000, Cre07.g324150, Cre08.g361450, Cre11.g469650, Cre11.g469750, Cre11.g469800, Cre11.g801257, Cre52.g761647
OG0000639	Cre01.g055100, Cre03.g143987, Cre03.g162500, Cre03.g206481, Cre05.g234660, Cre09.g409650, Cre12.g554150, Cre13.g589200, Cre16.g686285, Cre17.g714950, Cre17.g719100, Cre17.g719200
OG0000640	Cre01.g023800, Cre03.g195550, Cre08.g362200, Cre08.g362250, Cre08.g362300, Cre08.g362350, Cre08.g362400, Cre08.g362682, Cre16.g801996, Cre17.g699150, Cre17.g708500, Cre17.g708850
OG0000641	Cre01.g051300, Cre02.g094600, Cre02.g141726, Cre05.g240225, Cre05.g240700, Cre05.g240900, Cre07.g327650, Cre09.g391801, Cre09.g392319, Cre12.g529250, Cre14.g631350, Cre15.g801776
OG0000642	Cre02.g081150, Cre02.g142867, Cre09.g801064, Cre12.g553400, Cre15.g642800, Cre15.g801780, Cre15.g801825, Cre15.g801831, Cre15.g801845, Cre16.g654100, Cre17.g734757, Cre21.g751947
OG0000643	Cre01.g020750, Cre02.g115550, Cre07.g331114, Cre08.g383750, Cre11.g480100, Cre12.g486450, Cre12.g540150, Cre13.g579050, Cre13.g801537, Cre13.g801547, Cre17.g740900, Cre17.g746097
OG0000644	Cre01.g046450, Cre01.g046500, Cre01.g046501, Cre01.g047100, Cre01.g047200, Cre01.g800119, Cre01.g800120, Cre01.g800121, Cre01.g800122, Cre04.g227800, Cre09.g388352, Cre12.g512350
OG0000645	Cre02.g800219, Cre02.g800276, Cre06.g255550, Cre07.g800813, Cre09.g801086, Cre10.g801122, Cre10.g801124, Cre10.g801216, Cre11.g801285, Cre12.g801410, Cre13.g801541, Cre14.g801613
OG0000646	Cre08.g380850, Cre08.g380950, Cre08.g381100, Cre08.g381150, Cre08.g381200, Cre08.g381250, Cre08.g381300, Cre08.g381350, Cre16.g655283, Cre16.g655316, Cre16.g655350, Cre16.g801895
OG0000647	Cre04.g218750, Cre04.g218800, Cre07.g351100, Cre14.g615350, Cre14.g615400, Cre16.g654250, Cre16.g661000, Cre16.g661200, Cre16.g661250, Cre16.g661300, Cre16.g662750, Cre16.g663000
OG0000648	Cre01.g010750, Cre06.g302150, Cre06.g304250, Cre09.g393284, Cre09.g393654, Cre10.g418600, Cre14.g617151, Cre14.g617200, Cre15.g643700, Cre17.g709800, Cre17.g738600, Cre17.g738632
OG0000649	Cre11.g467584, Cre11.g467586, Cre11.g467588, Cre11.g467589, Cre11.g801230, Cre11.g801231, Cre11.g801232, Cre11.g801233, Cre11.g801235, Cre11.g801236, Cre11.g801238, Cre17.g713750
OG0000650	Cre06.g800647, CreMt.g802343	Me1_v2_0033430, Me1_v2_0082540	Mp6g05330, Mp8g07820	AT2G07785, ATCG01100, ATMG00516, ATMG01120, ATMG01275
OG0000651	Cre16.g674964	Me1_v2_0039390, Me1_v2_0060730, Me1_v2_0150920	Mp1g16410, Mp5g19670	AT1G50590, AT2G43120, AT3G59220, AT3G59245, AT3G59260
OG0000652	Cre16.g656150	Me1_v2_0169650, Me1_v2_0210030, Me1_v2_0210040, Me1_v2_0213500, Me1_v2_0213510	Mp4g04950	AT2G16970, AT2G16980, AT2G16990, AT5G42210
OG0000653				AT1G49610, AT1G57690, AT2G39415, AT3G03360, AT3G18150, AT3G28410, AT5G02700, AT5G02910, AT5G02920, AT5G02930, AT5G03100
OG0000654	Cre02.g101200		Mp4g06280, Mp4g16700, Mp4g16720	AT1G22530, AT1G30690, AT1G72150, AT1G72160, AT2G15670, AT3G51670, AT4G09160
OG0000655		Me1_v2_0059560, Me1_v2_0133100, Me1_v2_0143780, Me1_v2_0203690, Me1_v2_0208260, Me1_v2_0216510	Mp2g03050, Mp6g00310	AT1G27320, AT2G01830, AT5G35750
OG0000656	Cre03.g144284	Me1_v2_0193370	Mp6g14350, Mp7g17270, Mp7g17300	AT2G39760, AT3G03740, AT3G06190, AT3G43700, AT5G19000, AT5G21010
OG0000657	Cre02.g095111	Me1_v2_0175770	Mp6g18540, Mp7g13540	AT1G30900, AT2G14720, AT2G14740, AT2G30290, AT2G34940, AT3G52850, AT4G20110
OG0000658	Cre13.g562400	Me1_v2_0073360, Me1_v2_0158440	Mp2g08260, Mp5g08310, Mp7g03700	AT1G28300, AT2G30470, AT3G26790, AT4G21550, AT4G32010
OG0000659	Cre01.g012500	Me1_v2_0083110, Me1_v2_0091880	Mp1g23710	AT2G38360, AT2G40380, AT3G56110, AT4G00005, AT5G01640, AT5G05380, AT5G07110
OG0000660				AT1G54445, AT1G56233, AT2G04425, AT2G24693, AT3G42473, AT4G13955, AT4G13968, AT5G32619, AT5G48945, AT5G55131, AT5G55132
OG0000661	Cre01.g041050, Cre07.g329050	Me1_v2_0213320	Mp2g08770, Mp2g18210, Mp5g21920	AT1G17120, AT2G34960, AT3G10600, AT4G21120, AT5G04770
OG0000662	Cre10.g456800, Cre16.g695400	Me1_v2_0006700, Me1_v2_0097760, Me1_v2_0102550, Me1_v2_0102560	Mp5g12760	AT2G35670, AT4G16810, AT4G16845, AT5G51230
OG0000663	Cre01.g039250	Me1_v2_0144110	Mp5g04380, Mp5g05010, Mp5g15970	AT1G58380, AT1G58684, AT1G58983, AT1G59359, AT2G41840, AT3G57490
OG0000664		Me1_v2_0084540	Mp1g01530	AT2G17525, AT2G27775, AT2G27790, AT2G27800, AT3G25210, AT4G01400, AT5G03560, AT5G14080, AT5G27300
OG0000665		Me1_v2_0230420	Mp8g17060	AT1G15430, AT1G68140, AT1G77770, AT1G80220, AT2G26050, AT3G24740, AT3G25910, AT4G08460, AT4G31410
OG0000666	Cre02.g112550, Cre03.g169300, Cre05.g234400, Cre05.g241350, Cre07.g327800, Cre12.g527100	Me1_v2_0155750	Mp3g18250	AT1G53390, AT2G37010, AT5G60740
OG0000667				AT1G03982, AT1G04450, AT1G27380, AT1G61795, AT2G20430, AT2G33460, AT3G23380, AT4G04900, AT4G21745, AT4G28556, AT5G16490
OG0000668		Me1_v2_0194460, Me1_v2_0194470	Mp1g18090	AT1G49405, AT2G28370, AT2G37200, AT3G23200, AT3G50810, AT3G53850, AT4G37235, AT5G02060
OG0000669				AT1G12540, AT1G62975, AT1G71200, AT2G41240, AT3G56970, AT3G56980, AT4G25400, AT4G25410, AT5G04150, AT5G51780, AT5G51790
OG0000670	Cre04.g212401	Me1_v2_0065410, Me1_v2_0065420	Mp4g14440, Mp7g09720	AT1G53023, AT1G53025, AT2G16920, AT2G33770, AT3G12775, AT3G15355
OG0000671	Cre04.g225900	Me1_v2_0209700	Mp7g07410	AT1G04750, AT1G04760, AT2G32670, AT2G33110, AT2G33120, AT3G24890, AT3G54300, AT4G15780
OG0000672		Me1_v2_0170300	Mp6g04790, Mp6g12910	AT1G08040, AT1G13000, AT1G24570, AT1G67850, AT2G25905, AT2G28310, AT3G26440, AT3G27470
OG0000673			Mp3g16500, Mp3g20970	AT1G03700, AT1G14160, AT2G27370, AT2G36100, AT3G11550, AT4G03540, AT4G25040, AT5G06200, AT5G15290
OG0000674	Cre05.g245950	Me1_v2_0169330, Me1_v2_0172530	Mp1g11000, Mp4g10080	AT1G14830, AT2G44590, AT3G60190, AT3G61760, AT5G28410, AT5G42080
OG0000675			Mp3g02320	AT1G27045, AT2G18550, AT2G36610, AT2G46680, AT3G01470, AT3G61890, AT4G36740, AT5G03790, AT5G53980, AT5G66700
OG0000676	Cre10.g443900	Me1_v2_0065010	Mp4g00440, Mp6g01490	AT1G15460, AT1G74810, AT2G47160, AT3G06450, AT3G62270, AT4G32510, AT5G25430
OG0000677				AT1G08135, AT1G08140, AT1G08150, AT2G28170, AT2G28180, AT3G44900, AT3G44910, AT3G44920, AT3G44930, AT5G22900, AT5G22910
OG0000678				AT1G07390, AT1G54470, AT1G54475, AT1G58190, AT1G74170, AT1G74180, AT1G74190, AT1G74200, AT2G25470, AT3G53240, AT5G49290
OG0000679		Me1_v2_0123010	Mp3g22550, Mp5g16730	AT2G20610, AT2G24850, AT4G23590, AT4G23600, AT4G28410, AT4G28420, AT5G36160, AT5G53970
OG0000680	Cre08.g367800	Me1_v2_0190020	MpUg00410, MpVg00240	AT2G04430, AT2G04440, AT2G04450, AT4G12720, AT4G25434, AT5G47240, AT5G47650
OG0000681	Cre09.g399050, Cre09.g399073	Me1_v2_0221380	Mp4g07030, Mp4g07040, Mp5g13010, Mp5g23570	AT2G38180, AT3G11210, AT5G45920, AT5G62930
OG0000682				AT1G49360, AT1G57790, AT2G44735, AT3G18720, AT3G56470, AT4G00893, AT4G10660, AT4G10695, AT4G10700, AT4G12370, AT4G12382
OG0000683			Mp1g14270, Mp2g03480, Mp2g06560, Mp2g08070, Mp2g08470, Mp2g22450, Mp3g12260, Mp4g01140, Mp4g01150, Mp4g07850	AT2G41473
OG0000684	Cre09.g395843, Cre12.g500550	Me1_v2_0130700, Me1_v2_0130710, Me1_v2_0140480, Me1_v2_0205260	Mp6g08600	AT1G08050, AT2G38970, AT3G54780, AT5G60710
OG0000685	Cre13.g603700	Me1_v2_0168880	Mp6g10990, Mp6g11010, Mpzg00230	AT2G37620, AT3G12110, AT3G46520, AT3G53750, AT5G09810, AT5G59370
OG0000686		Me1_v2_0160920, Me1_v2_0161000, Me1_v2_0195750, Me1_v2_0195760	Mp1g24060, Mp5g06390, Mp8g14970	AT1G14790, AT2G05370, AT3G49500, AT4G11130
OG0000687				AT1G23145, AT1G23147, AT1G35467, AT1G61563, AT1G61566, AT2G22055, AT2G32885, AT2G34825, AT3G04735, AT4G11510, AT4G11653
OG0000688	Cre05.g247050	Me1_v2_0127880, Me1_v2_0127950	Mp4g11240, Mp8g07760	AT2G26975, AT2G37925, AT3G46900, AT5G20650, AT5G59030, AT5G59040
OG0000689	Cre03.g160550, Cre03.g160750, Cre03.g160800	Me1_v2_0058320, Me1_v2_0106340	Mp2g03190, Mp5g02190	AT1G16310, AT1G79520, AT2G39450, AT3G58060
OG0000690	Cre02.g117500	Me1_v2_0197080	Mp3g04590, Mp6g14980	AT1G47840, AT1G47845, AT1G50460, AT2G19860, AT3G20040, AT4G29130, AT4G37840
OG0000691		Me1_v2_0148440	Mp5g15630	AT1G18210, AT1G24620, AT1G66400, AT1G73630, AT2G36180, AT3G03400, AT3G03410, AT5G17470, AT5G37770
OG0000692	Cre16.g659400	Me1_v2_0001960, Me1_v2_0019190, Me1_v2_0185660, Me1_v2_0215690, Me1_v2_0228880	Mp7g16360, Mp8g00050	AT2G17700, AT4G35780, AT4G38470
OG0000693	Cre13.g561850	Me1_v2_0221670	Mp1g07050	AT1G06020, AT1G06030, AT1G50390, AT1G66430, AT2G31390, AT3G59480, AT4G10260, AT5G51830
OG0000694			Mp7g17880	AT1G24130, AT1G24530, AT1G47610, AT1G49450, AT2G26490, AT3G18950, AT3G50390, AT3G51930, AT4G34380, AT5G50120
OG0000695				AT1G20400, AT4G20520, AT4G20535, AT4G20545, AT4G20555, AT4G20565, AT4G20575, AT4G20650, AT4G20700, AT4G20707, AT4G20947
OG0000696				AT1G02850, AT1G45191, AT1G60090, AT1G60260, AT1G60270, AT3G62740, AT3G62750, AT4G22100, AT4G27820, AT4G27830, AT5G16580
OG0000697				AT4G02950, AT4G02970, AT4G03350, AT4G03360, AT4G03370, AT4G05230, AT4G05240, AT4G05250, AT4G05260, AT4G05270, AT4G05310
OG0000698				AT3G48880, AT4G03625, AT4G03630, AT4G03635, AT4G05460, AT4G05470, AT4G05475, AT4G05490, AT4G05497, AT4G11580, AT5G52480
OG0000699	Cre10.g446850	Me1_v2_0011230, Me1_v2_0133800	Mp3g05610, Mp5g16950	AT1G09060, AT1G11950, AT1G62310, AT3G07610, AT4G00990, AT4G21430
OG0000700		Me1_v2_0063040, Me1_v2_0119780	Mp1g01110, Mp5g18910	AT3G21330, AT3G22100, AT3G50330, AT4G00120, AT5G01305, AT5G09750, AT5G67060
OG0000701				AT1G03710, AT3G05450, AT3G05685, AT4G03565, AT4G03570, AT4G03590, AT5G17090, AT5G17100, AT5G17110, AT5G17120, AT5G17150
OG0000702				AT1G12740, AT1G55940, AT1G65670, AT1G78490, AT3G30290, AT3G44970, AT4G15300, AT4G15310, AT4G15393, AT4G15396, AT5G48000
OG0000703	Cre12.g513000	Me1_v2_0205120, Me1_v2_0232320	Mp8g03480	AT1G26810, AT1G27120, AT1G30260, AT1G74800, AT3G06440, AT4G21060, AT5G62620
OG0000704	Cre06.g277350, Cre09.g387393, Cre16.g673150	Me1_v2_0051130, Me1_v2_0056830	Mp1g29190, Mp2g19190	AT3G44680, AT4G38130, AT5G35600, AT5G63110
OG0000705	Cre16.g652900	Me1_v2_0106190	Mp8g07840	AT1G11650, AT1G47490, AT1G47500, AT1G49600, AT3G19130, AT4G27000, AT5G19350, AT5G54900
OG0000706	Cre01.g040450	Me1_v2_0137710	Mp6g20830	AT1G03430, AT1G80100, AT3G16360, AT3G21510, AT3G29350, AT4G04402, AT5G19710, AT5G39340
OG0000707	Cre12.g487500	Me1_v2_0045960, Me1_v2_0066100, Me1_v2_0215160	Mp1g02610, Mp1g08290, Mp1g17090	AT1G44000, AT4G11910, AT4G11911, AT4G22920
OG0000708	Cre06.g271700, Cre12.g508500	Me1_v2_0042890, Me1_v2_0053490	Mp2g10700, Mp5g18680, Mp5g18690, Mp6g11350	AT1G44180, AT1G44820, AT4G38220
OG0000709		Me1_v2_0050590	Mp3g11900, Mp6g18480	AT1G10100, AT1G10120, AT1G18400, AT1G25330, AT1G59640, AT1G73830, AT5G50915, AT5G62610
OG0000710	Cre04.g221200	Me1_v2_0067340	Mp3g05000	AT1G17520, AT1G49950, AT1G54230, AT1G54240, AT1G54260, AT1G72740, AT3G49850, AT5G67580
OG0000711	Cre09.g409750, Cre12.g519500, Cre16.g649466	Me1_v2_0212340, Me1_v2_0212350	Mp1g12010, Mp8g17780, Mp8g17790	AT1G55720, AT1G55730, AT3G13320
OG0000712				AT1G20470, AT1G29420, AT1G29430, AT1G29440, AT1G29450, AT1G29460, AT1G29490, AT1G29500, AT1G29510, AT1G76190, AT5G27780
OG0000713		Me1_v2_0181360		AT1G47780, AT1G47786, AT1G51300, AT1G52440, AT1G52460, AT1G52470, AT1G52695, AT1G52700, AT3G15650, AT5G20060
OG0000714	Cre12.g508450	Me1_v2_0071460, Me1_v2_0165980, Me1_v2_0203850, Me1_v2_0214220, Me1_v2_0215590	Mp1g18040, Mp2g21990, Mp8g10750	AT1G67340, AT5G50450
OG0000715		Me1_v2_0225630	Mp1g00140	AT1G09810, AT1G27960, AT1G55500, AT1G79270, AT3G03950, AT3G13060, AT3G13460, AT5G58190, AT5G61020
OG0000716	Cre12.g518107	Me1_v2_0011850, Me1_v2_0158510, Me1_v2_0158550	Mp1g26830	AT1G17450, AT1G58766, AT1G59077, AT1G59453, AT1G59460, AT1G59470
OG0000717	Cre01.g038151, Cre06.g258200	Me1_v2_0029040, Me1_v2_0101340, Me1_v2_0196140, Me1_v2_0196150	Mp1g06470, Mp2g00420, Mp2g26345	AT1G05910, AT3G15120
OG0000718	Cre03.g184700	Me1_v2_0231990	Mp5g11730, Mp6g02940, Mp8g07700	AT1G16420, AT1G79310, AT1G79320, AT1G79330, AT1G79340, AT5G04200
OG0000719			Mp3g04510, Mp3g06530, Mp3g16760, Mp3g21310, Mp3g24110	AT1G53060, AT1G53070, AT1G53080, AT3G15356, AT3G16530, AT5G03350
OG0000720	Cre12.g514200	Me1_v2_0056360	Mp7g06950	AT1G12570, AT1G14185, AT1G14190, AT1G72970, AT1G73050, AT3G56060, AT5G51930, AT5G51950
OG0000721	Cre08.g365950, Cre12.g521650	Me1_v2_0096320	Mp2g21620, Mp6g05070	AT1G54570, AT3G02030, AT3G26820, AT3G26840, AT5G41120, AT5G41130
OG0000722		Me1_v2_0108570, Me1_v2_0198890	Mp1g21860	AT1G24577, AT1G67910, AT3G13227, AT3G56500, AT5G11090, AT5G20370, AT5G25280, AT5G55980
OG0000723	Cre02.g090850, Cre10.g443801, Cre11.g467575, Cre11.g467644, Cre12.g533351	Me1_v2_0083500, Me1_v2_0173230	Mp1g16450, Mp3g09010	AT1G74310, AT5G15450
OG0000724			Mp5g11380, Mp5g16620, Mp5g16630, Mp5g16640, Mp5g16650, Mp5g16660, Mp5g16670, Mp5g16680, Mp5g16690, Mp5g16700	AT1G11925
OG0000725				AT3G28770, AT3G28780, AT3G28790, AT3G28810, AT3G28820, AT3G28830, AT3G28840, AT3G28980, AT5G39870, AT5G48575, AT5G61720
OG0000726	Cre01.g040150, Cre01.g040200, Cre06.g302800, Cre17.g700166	Me1_v2_0190210	Mp2g01980	AT3G04910, AT3G22420, AT3G48260, AT5G28080, AT5G55560
OG0000727	Cre02.g080600, Cre02.g080700, Cre08.g372100	Me1_v2_0126220, Me1_v2_0127260, Me1_v2_0204900	Mp2g04890, Mp2g08350, Mp4g11410	AT3G12580, AT5G42020
OG0000728	Cre14.g618400, Cre17.g721000	Me1_v2_0226900	Mp5g00540, Mp7g18420	AT3G47740, AT3G47750, AT3G47760, AT3G47770, AT3G47780, AT3G47790
OG0000729				AT3G01940, AT3G01950, AT3G27027, AT3G27030, AT3G48660, AT5G08391, AT5G14110, AT5G40980, AT5G50560, AT5G50660, AT5G63500
OG0000730	Cre07.g336950, Cre12.g552200	Me1_v2_0167880, Me1_v2_0177850, Me1_v2_0192000, Me1_v2_0197800	Mp1g09490, Mp3g02670, Mp6g18970	AT3G29320, AT3G46970
OG0000731	Cre06.g260450, Cre17.g713200, Cre17.g713350	Me1_v2_0170590, Me1_v2_0233210	Mp3g19500, Mp3g25390, Mp4g11900	AT5G12860, AT5G64280, AT5G64290
OG0000732	Cre12.g542250, Cre12.g549550	Me1_v2_0151560, Me1_v2_0151580	Mp1g20730, Mp2g00620, Mp2g09390, Mp2g16780, Mp3g13980	AT5G12250, AT5G23860
OG0000733		Me1_v2_0052080, Me1_v2_0052120, Me1_v2_0065200, Me1_v2_0100520, Me1_v2_0102990, Me1_v2_0103000, Me1_v2_0103010, Me1_v2_0118190, Me1_v2_0136870, Me1_v2_0182490, Me1_v2_0208500
OG0000734	Cre02.g146300, Cre13.g603750	Me1_v2_0020020, Me1_v2_0020500, Me1_v2_0078230, Me1_v2_0103490, Me1_v2_0143060, Me1_v2_0143070	Mp3g00930, Mp3g20950, Mp7g12080
OG0000735		Me1_v2_0008040, Me1_v2_0078990, Me1_v2_0084750, Me1_v2_0084760, Me1_v2_0134320, Me1_v2_0136450, Me1_v2_0136460, Me1_v2_0160670, Me1_v2_0177870, Me1_v2_0190770	Mp5g10510
OG0000736		Me1_v2_0004180, Me1_v2_0023270, Me1_v2_0023430, Me1_v2_0043390, Me1_v2_0045780, Me1_v2_0055390, Me1_v2_0066700, Me1_v2_0114920, Me1_v2_0114930, Me1_v2_0114940, Me1_v2_0230760
OG0000737	Cre03.g170300, Cre03.g190250, Cre05.g242100, Cre05.g242700, Cre05.g242750, Cre05.g242856, Cre09.g406700, Cre15.g801739	Me1_v2_0039670, Me1_v2_0096070, Me1_v2_0204300
OG0000738		Me1_v2_0065830, Me1_v2_0065920, Me1_v2_0073520, Me1_v2_0073610, Me1_v2_0073700, Me1_v2_0164940, Me1_v2_0164960, Me1_v2_0164970, Me1_v2_0165080, Me1_v2_0165090, Me1_v2_0231730
OG0000739		Me1_v2_0012550, Me1_v2_0013090, Me1_v2_0025750, Me1_v2_0032040, Me1_v2_0032800, Me1_v2_0180660, Me1_v2_0180670, Me1_v2_0219130, Me1_v2_0219180, Me1_v2_0219190, Me1_v2_0227360
OG0000740		Me1_v2_0005700, Me1_v2_0074370, Me1_v2_0076410, Me1_v2_0086610, Me1_v2_0095410, Me1_v2_0145600, Me1_v2_0157600, Me1_v2_0221180, Me1_v2_0225440, Me1_v2_0231720	Mp5g14680
OG0000741	Cre03.g206593, Cre06.g298600, Cre09.g388949, Cre10.g801201, Cre12.g561350, Cre16.g694202	Me1_v2_0164880, Me1_v2_0215570, Me1_v2_0215580	Mp4g23000, Mp8g00630
OG0000742		Me1_v2_0074220	Mp8g09790, Mp8g09800, Mp8g09810, Mp8g09820, Mp8g09830, Mp8g09840, Mp8g09850, Mp8g09860, Mp8g09880, Mp8g09890
OG0000743	Cre01.g052150, Cre03.g146867, Cre05.g245500, Cre05.g245700, Cre06.g304150, Cre08.g366101, Cre11.g481866, Cre11.g482001, Cre16.g662951, Cre17.g735350	Me1_v2_0222200
OG0000744	Cre02.g112800, Cre03.g165450, Cre08.g383550, Cre11.g467555, Cre13.g573550		Mp3g06930, Mp6g02170, Mp6g02210, Mp6g02250, Mp6g02270, Mp7g01770
OG0000745			Mp2g16590, Mp2g16600, Mp2g17240, Mp2g17270, Mp2g17280, Mp2g23700, Mp2g26160, Mp2g26170, Mp2g26180, Mp2g26210, Mp4g07920
OG0000746			Mp1g02470, Mp1g02480, Mp1g02490, Mp1g02510, Mp1g02520, Mp1g02540, Mp2g07840, Mp2g18510, Mp3g00850, Mp7g11690, Mp7g16570
OG0000747			Mp2g21420, Mp4g14590, Mp4g23160, Mp4g23170, Mp4g23240, Mp4g23250, Mp4g23260, Mp5g03250, Mp5g03270, Mp5g04670, Mp8g02540
OG0000748			Mp1g05230, Mp2g26620, Mp3g12340, Mp3g24770, Mp4g01440, Mp4g05510, Mp4g10140, Mp4g10150, Mp4g10160, Mp4g14690, Mp7g01790
OG0000749			Mp2g01670, Mp2g20900, Mp2g25530, Mp2g25540, Mp3g11060, Mp3g11070, Mp3g11090, Mp3g11110, Mp3g16920, Mp3g19700, Mp7g19170
OG0000750			Mp1g00310, Mp2g06110, Mp2g11500, Mp3g17500, Mp4g04630, Mp4g04640, Mp4g04650, Mp4g04660, Mp4g06060, Mp4g10780, Mp6g19320
OG0000751			Mp3g11935, Mp3g16240, Mp4g22315, Mp5g04310, Mp5g10220, Mp5g10960, Mp5g11460, Mp6g06850, Mp6g11775, Mp7g18690, Mp8g14190
OG0000752			Mp1g26530, Mp3g22960, Mp7g13090, Mp7g13120, Mp8g18610, Mp8g18620, Mp8g18630, Mp8g18640, Mp8g18650, Mp8g18660, Mp8g18670
OG0000753	Cre01.g003650, Cre03.g190400, Cre03.g800354, Cre05.g243550, Cre05.g243650, Cre05.g800508, Cre06.g300139, Cre06.g301251, Cre10.g801106, Cre10.g801107, Cre14.g619000
OG0000754	Cre01.g010201, Cre03.g150750, Cre03.g150767, Cre08.g800944, Cre09.g391350, Cre09.g391352, Cre09.g392251, Cre10.g801114, Cre14.g613050, Cre15.g801693, Cre15.g801694
OG0000755	Cre03.g146727, Cre03.g152050, Cre03.g800289, Cre03.g800290, Cre09.g396451, Cre13.g577150, Cre13.g577250, Cre13.g577300, Cre16.g677300, Cre16.g693950, Cre17.g732600
OG0000756	Cre01.g042600, Cre01.g042650, Cre01.g042700, Cre03.g181900, Cre03.g181950, Cre03.g182000, Cre03.g186050, Cre04.g224200, Cre09.g410150, Cre10.g420450, Cre11.g475700
OG0000757	Cre03.g158700, Cre04.g222150, Cre04.g229398, Cre04.g229450, Cre04.g229750, Cre04.g232702, Cre05.g236350, Cre05.g236550, Cre06.g298200, Cre12.g539700, Cre13.g569300
OG0000758	Cre01.g010950, Cre02.g105800, Cre07.g350900, Cre09.g396549, Cre09.g396624, Cre09.g403400, Cre09.g403450, Cre09.g403500, Cre11.g467675, Cre12.g520000, Cre15.g639504
OG0000759	Cre01.g051625, Cre02.g800265, Cre10.g801181, Cre10.g801183, Cre11.g801261, Cre11.g801263, Cre11.g801265, Cre11.g801267, Cre11.g801269, Cre11.g801271, Cre12.g801336
OG0000760	Cre02.g102551, Cre09.g392023, Cre09.g395900, Cre09.g396200, Cre12.g485250, Cre12.g485300, Cre12.g494650, Cre12.g543301, Cre14.g625251, Cre16.g681550, Cre16.g681600
OG0000761	Cre02.g800263, Cre02.g800264, Cre10.g801182, Cre10.g801184, Cre11.g801260, Cre11.g801262, Cre11.g801264, Cre11.g801266, Cre11.g801268, Cre11.g801270, Cre15.g801748
OG0000762	Cre06.g283800, Cre06.g283850, Cre07.g345450, Cre07.g800839, Cre09.g395400, Cre10.g455900, Cre12.g501702, Cre12.g501703, Cre13.g588650, Cre13.g588736, Cre17.g704500
OG0000763	Cre01.g028650, Cre01.g039702, Cre01.g041400, Cre01.g800083, Cre04.g231418, Cre06.g287050, Cre06.g298050, Cre10.g422400, Cre12.g539850, Cre17.g697800, Cre17.g744697
OG0000764	Cre05.g236400, Cre05.g236500, Cre05.g236750, Cre05.g236802, Cre05.g236850, Cre05.g236878, Cre05.g236907, Cre05.g236926, Cre17.g730483, Cre17.g745797, Cre17.g745947
OG0000765	Cre02.g144400, CreCp.g802325	Me1_v2_0023010, Me1_v2_0052320	Mp6g00030	AT2G07675, ATCG00065, ATCG00905, ATCG01230, ATMG00980
OG0000766	Cre03.g156400	Me1_v2_0114960, Me1_v2_0114970	Mp2g04860	AT1G55450, AT2G41380, AT3G54150, AT3G61210, AT4G22530, AT5G10830
OG0000767				AT1G53820, AT1G72310, AT2G42350, AT2G42360, AT2G47560, AT3G14320, AT3G16720, AT3G19140, AT3G62690, AT4G15975
OG0000768				AT1G29980, AT1G80240, AT2G34510, AT2G41800, AT2G41810, AT3G08030, AT4G32460, AT5G11420, AT5G14150, AT5G25460
OG0000769	Cre06.g292000	Me1_v2_0128050	Mp5g05840	AT1G21380, AT1G76970, AT2G38410, AT3G08790, AT4G32760, AT5G01760, AT5G63640
OG0000770	Cre13.g602700	Me1_v2_0225880, Me1_v2_0230620	Mp3g25460, Mp5g12010	AT1G53090, AT2G32950, AT2G46340, AT3G15354, AT4G11110
OG0000771	Cre09.g387875	Me1_v2_0042340	Mp1g02200, Mp1g23080, Mp6g11980	AT1G01050, AT2G18230, AT2G46860, AT3G53620, AT4G01480
OG0000772		Me1_v2_0120480, Me1_v2_0120610	Mp6g07910, Mp6g11460, Mp7g15570	AT2G36325, AT3G09930, AT5G03590, AT5G03600, AT5G03610
OG0000773	Cre01.g019000	Me1_v2_0219780	Mp1g28640	AT2G24390, AT3G28930, AT3G28940, AT3G28950, AT4G31310, AT5G39720, AT5G39730
OG0000774		Me1_v2_0086830	Mp6g11170	AT1G49580, AT2G41140, AT2G46700, AT3G19100, AT3G49370, AT3G50530, AT3G56760, AT5G24430
OG0000775	Cre07.g325150, Cre09.g390615, Cre10.g463600, Cre14.g622800	Me1_v2_0007570, Me1_v2_0031350, Me1_v2_0191650	Mp3g01610, Mp4g18430	AT2G42450
OG0000776	Cre05.g237350	Me1_v2_0210620	Mp2g23800, Mp8g10600	AT2G44440, AT3G12140, AT3G57960, AT3G57970, AT5G06780, AT5G13020
OG0000777				AT1G29660, AT1G29670, AT1G33811, AT1G71691, AT2G19010, AT2G19050, AT2G19060, AT4G18970, AT4G30140, AT5G45670
OG0000778				AT1G09610, AT1G27930, AT1G33800, AT1G67330, AT1G71690, AT2G15440, AT3G50220, AT4G09990, AT4G24910, AT5G67210
OG0000779			Mp4g08700	AT1G14600, AT2G02060, AT2G38300, AT2G40260, AT2G42660, AT3G19070, AT4G04555, AT4G04580, AT4G04605
OG0000780			Mp7g06030, Mp8g15250	AT1G28040, AT2G25410, AT2G46493, AT2G46494, AT2G46495, AT5G07040, AT5G36001, AT5G53110
OG0000781	Cre03.g170350	Me1_v2_0052160, Me1_v2_0052170, Me1_v2_0206120	Mp7g08870, Mp7g14000	AT2G01470, AT3G52190, AT5G50550, AT5G50650
OG0000782				AT1G11430, AT1G32580, AT1G53260, AT1G72530, AT2G35240, AT3G06790, AT3G15000, AT3G20930, AT4G20020, AT5G44780
OG0000783	Cre14.g626700, Cre16.g658400, Cre17.g700950	Me1_v2_0070570	Mp2g15250, Mp4g16550	AT1G10960, AT1G60950, AT2G27510, AT5G10000
OG0000784				AT1G24260, AT1G26310, AT1G69120, AT2G03710, AT2G45650, AT3G02310, AT3G30260, AT3G61120, AT5G15800, AT5G60910
OG0000785		Me1_v2_0093620, Me1_v2_0203210	Mp7g00150	AT1G14590, AT2G02061, AT4G15970, AT4G19970, AT4G19975, AT5G40900, AT5G44820
OG0000786	Cre03.g177700	Me1_v2_0110340	Mp8g12800	AT1G20640, AT1G64530, AT1G76350, AT2G17150, AT4G24020, AT4G35270, AT4G38340
OG0000787	Cre10.g425750	Me1_v2_0024110, Me1_v2_0169800	Mp1g05420, Mp1g16930	AT2G40810, AT2G47720, AT3G56440, AT3G62770, AT5G05150
OG0000788	Cre12.g498750	Me1_v2_0083280	Mp1g15860, Mp3g21370, Mp5g08670, Mp5g19630, Mp6g13620, Mp6g21290	AT2G15230, AT5G14180
OG0000789				AT1G23200, AT2G43050, AT2G45220, AT3G47400, AT3G59010, AT3G60730, AT4G00190, AT5G20860, AT5G51490, AT5G51500
OG0000790		Me1_v2_0082970	Mp4g19370	AT2G24550, AT3G03170, AT3G43850, AT4G26288, AT4G31510, AT5G21940, AT5G24890, AT5G56550
OG0000791				AT1G29050, AT1G78710, AT2G30010, AT2G30900, AT2G31110, AT2G34070, AT2G42570, AT3G14850, AT3G54260, AT5G58600
OG0000792	Cre05.g230900	Me1_v2_0034810, Me1_v2_0066790, Me1_v2_0066870	Mp6g16950, Mp8g04470	AT1G15080, AT2G01180, AT3G02600, AT3G18220
OG0000793	Cre06.g278215	Me1_v2_0137700	Mp3g17110, Mp8g06160	AT1G06550, AT2G30650, AT2G30660, AT3G60510, AT4G31810, AT5G65940
OG0000794	Cre02.g143050	Me1_v2_0117720	Mp1g06260, Mp1g08160, Mp1g18620	AT2G27710, AT2G27720, AT3G28500, AT3G44590, AT5G40040
OG0000795	Cre06.g270100, Cre06.g289850, Cre10.g444700	Me1_v2_0070120, Me1_v2_0162950	Mp3g21170, Mp7g15230	AT2G36390, AT3G20440, AT5G03650
OG0000796				AT1G20320, AT1G43600, AT1G43610, AT2G02290, AT2G04930, AT3G17550, AT3G19595, AT3G19600, AT5G23470, AT5G54210
OG0000797		Me1_v2_0180550	Mp2g06740	AT1G55790, AT1G55800, AT1G55803, AT2G11045, AT4G26485, AT5G25030, AT5G56060, AT5G56075
OG0000798	Cre09.g394065, Cre11.g467576	Me1_v2_0171410	Mp4g11160	AT1G26355, AT1G69230, AT2G03680, AT3G02180, AT4G23496, AT5G15600
OG0000799	Cre01.g031600, Cre16.g678150	Me1_v2_0102160, Me1_v2_0163560	Mp1g21060, Mp6g12570, Mp6g18890	AT2G19350, AT3G29170, AT4G29850
OG0000800			Mp1g10520	AT2G05260, AT4G10955, AT5G24180, AT5G24190, AT5G24200, AT5G24210, AT5G24220, AT5G24230, AT5G50890
OG0000801				AT1G05100, AT2G18530, AT2G32510, AT3G45670, AT3G45790, AT3G46140, AT3G46160, AT4G04632, AT4G26890, AT5G55090
OG0000802	Cre08.g370401	Me1_v2_0125130	Mp2g00590, Mp5g10030	AT1G20590, AT1G20610, AT1G76310, AT2G17620, AT2G26760, AT4G35620
OG0000803	Cre02.g088450	Me1_v2_0088980, Me1_v2_0088990, Me1_v2_0089000, Me1_v2_0210900, Me1_v2_0210910, Me1_v2_0229330	Mp3g17640	AT1G15240, AT2G15900
OG0000804		Me1_v2_0220240, Me1_v2_0220470	Mp3g24290	AT2G38870, AT2G38900, AT3G46860, AT3G50020, AT5G43570, AT5G43580, AT5G45277
OG0000805	Cre03.g148250	Me1_v2_0086300, Me1_v2_0155720, Me1_v2_0175290	Mp3g06700, Mp3g17000	AT1G33420, AT1G66170, AT2G01810, AT5G22260
OG0000806	Cre10.g437900		Mp4g15380	AT1G04090, AT2G44230, AT2G44260, AT3G01870, AT3G01880, AT3G04350, AT5G18490, AT5G43950
OG0000807				AT1G01390, AT1G01420, AT2G18560, AT2G18570, AT3G16520, AT3G50740, AT4G01070, AT4G36770, AT5G26310, AT5G66690
OG0000808		Me1_v2_0203050	Mp7g11820	AT1G09350, AT1G56600, AT1G60450, AT1G60470, AT2G47180, AT4G26250, AT5G23790, AT5G30500
OG0000809				AT1G08695, AT2G05335, AT4G10457, AT4G14785, AT4G22105, AT4G22115, AT4G32714, AT4G32717, AT4G33465, AT5G45875
OG0000810		Me1_v2_0162500	Mp1g03850, Mp3g06270, Mp7g02660	AT1G64065, AT2G44000, AT2G46150, AT3G05975, AT3G54200, AT4G23610
OG0000811				AT1G16400, AT1G16410, AT1G58260, AT1G58265, AT1G79370, AT2G22330, AT4G39950, AT5G05260, AT5G35917, AT5G35920
OG0000812	Cre12.g557252	Me1_v2_0163330, Me1_v2_0163350	Mp3g11310	AT1G03620, AT1G67400, AT2G44770, AT3G03610, AT3G43400, AT3G60260
OG0000813	Cre19.g750547	Me1_v2_0009700, Me1_v2_0094380, Me1_v2_0167330	Mp6g10460, Mp6g18940	AT2G20800, AT4G05020, AT4G21490, AT4G28220
OG0000814	Cre15.g801829	Me1_v2_0213560, Me1_v2_0213570	Mp1g05620, MpUg00470	AT2G36490, AT3G10010, AT4G04957, AT4G34060, AT5G04560
OG0000815	Cre06.g261800	Me1_v2_0160110	Mp3g23090, Mp3g23100, Mp5g15520, Mp8g09370	AT1G08250, AT1G11790, AT2G27820, AT3G07630
OG0000816				AT1G29000, AT2G28090, AT2G36950, AT3G02960, AT3G25855, AT5G03380, AT5G24580, AT5G50740, AT5G60800, AT5G63530
OG0000817	Cre06.g310450	Me1_v2_0202150	Mp1g22580, Mp6g02040, Mp6g02100, Mp6g05790	AT2G41630, AT3G10330, AT3G29380, AT4G10680
OG0000818	Cre02.g106500	Me1_v2_0193550	Mp5g06600	AT1G12880, AT1G14860, AT1G18300, AT1G73540, AT2G01670, AT3G12600, AT3G26690
OG0000819	Cre03.g196900	Me1_v2_0188560	Mp3g04340	AT1G08820, AT1G51270, AT2G23830, AT2G45140, AT3G60600, AT4G00170, AT5G47180
OG0000820	Cre06.g260350	Me1_v2_0090450, Me1_v2_0099370, Me1_v2_0201920	Mp2g02310	AT1G21080, AT1G76700, AT1G77020, AT2G21510, AT4G39150
OG0000821			Mp5g03400	AT2G43800, AT3G05470, AT3G07540, AT3G25493, AT3G25500, AT4G15200, AT5G48360, AT5G54650, AT5G67470
OG0000822	Cre06.g261750, Cre11.g474700, Cre16.g662600, Cre16.g663400, Cre16.g663450	Me1_v2_0122630	Mp5g15730, Mp7g14460	AT2G45870, AT3G61320
OG0000823	Cre10.g441050	Me1_v2_0162640	Mp1g01670	AT1G14510, AT2G02470, AT3G11200, AT3G42790, AT5G05610, AT5G20510, AT5G26210
OG0000824	Cre06.g311900	Me1_v2_0204200	Mp8g13820	AT1G22740, AT1G49300, AT1G52280, AT2G21880, AT3G16100, AT3G18820, AT4G09720
OG0000825	Cre06.g304000, Cre13.g603400	Me1_v2_0009210, Me1_v2_0020180, Me1_v2_0034900, Me1_v2_0037480, Me1_v2_0059330, Me1_v2_0059340	Mp2g05860	AT2G40770
OG0000826	Cre04.g218450	Me1_v2_0004860, Me1_v2_0017830, Me1_v2_0034380, Me1_v2_0088460	Mp8g15450, Mp8g16610	AT2G41451, AT3G08550, AT3G57200
OG0000827	Cre17.g698100	Me1_v2_0228330	Mp1g23750, Mp4g10410	AT1G47740, AT1G80690, AT2G25190, AT4G17486, AT5G25170, AT5G47310
OG0000828		Me1_v2_0041890, Me1_v2_0071480	Mp2g09310, Mp7g03010, Mp7g03020, Mp7g03030, Mp7g05420, Mp7g05920	AT2G18660, AT4G30380
OG0000829				AT1G07650, AT1G29720, AT1G29730, AT1G29740, AT1G29750, AT1G53420, AT1G53430, AT1G53440, AT3G14840, AT4G16162
OG0000830		Me1_v2_0168740	Mp3g08980, Mp6g07320, Mp8g15740	AT1G23730, AT1G58180, AT1G70410, AT3G01500, AT4G33580, AT5G14740
OG0000831	Cre04.g214502	Me1_v2_0228380	Mp1g23480, Mp7g08810	AT1G12780, AT1G63180, AT1G64440, AT3G28530, AT4G10960, AT4G23920
OG0000832				AT1G01070, AT1G09380, AT1G11450, AT1G11460, AT1G25270, AT1G68170, AT3G30340, AT4G01430, AT4G01440, AT4G01450
OG0000833		Me1_v2_0113600	Mp1g27530	AT4G19570, AT4G19580, AT4G19590, AT5G37380, AT5G37440, AT5G37750, AT5G37760, AT5G62780
OG0000834	Cre03.g165900	Me1_v2_0008460, Me1_v2_0129520, Me1_v2_0214560	Mp7g13340	AT3G60415, AT3G60420, AT3G60440, AT3G60450, AT4G07455
OG0000835	Cre06.g303900	Me1_v2_0125030, Me1_v2_0152990	Mp1g18450, Mp2g06030, Mp8g00090, Mp8g00110	AT4G37680, AT4G38320, AT5G20270
OG0000836	Cre06.g286650, Cre10.g461750	Me1_v2_0205400	Mp4g18870, Mp4g18880, Mp6g18180	AT4G08990, AT4G13610, AT4G14140, AT5G49160
OG0000837	Cre01.g035450, Cre06.g252401	Me1_v2_0088650, Me1_v2_0138750	Mp5g11450	AT1G03070, AT3G63310, AT4G02690, AT4G14730, AT4G15470
OG0000838	Cre05.g241636	Me1_v2_0150120	Mp2g20990, Mp2g26400	AT1G51070, AT3G19860, AT3G23210, AT4G14410, AT4G36060, AT5G54680
OG0000839	Cre10.g422201, Cre10.g424775	Me1_v2_0025450, Me1_v2_0031560, Me1_v2_0103830, Me1_v2_0129890	Mp5g15760, Mp8g15930	AT4G33520, AT5G21930
OG0000840			Mp2g00400	AT1G25370, AT1G48770, AT1G55340, AT1G68340, AT3G03880, AT3G18295, AT3G60410, AT4G17440, AT4G20300
OG0000841				AT1G15680, AT1G49990, AT3G23950, AT3G23970, AT3G26010, AT3G28223, AT3G28280, AT3G28330, AT3G48220, AT4G22430
OG0000842		Me1_v2_0047640, Me1_v2_0109840, Me1_v2_0109850	Mp3g06280	AT3G01370, AT3G18390, AT3G23070, AT4G14510, AT4G29750, AT5G16180
OG0000843	Cre08.g371400	Me1_v2_0104630	Mp6g04810	AT1G69085, AT3G02290, AT4G00335, AT4G23450, AT5G15790, AT5G38895, AT5G41350
OG0000844			Mp1g06340, Mp2g03980, Mp7g13040	AT3G16370, AT3G53100, AT4G10950, AT5G03810, AT5G03820, AT5G15720, AT5G22810
OG0000845	Cre11.g467567	Me1_v2_0052760, Me1_v2_0085420	Mp2g17420, Mp3g22950, Mp4g02730, Mp4g02740, Mp6g03960	AT4G05320, AT5G20620
OG0000846		Me1_v2_0152650	Mp7g10100	AT3G12620, AT3G17090, AT3G51370, AT3G55050, AT4G33920, AT4G38520, AT5G06750, AT5G66080
OG0000847		Me1_v2_0048640, Me1_v2_0142910	Mp1g24190, Mp4g00270	AT1G02510, AT4G01840, AT4G18160, AT5G46360, AT5G46370, AT5G55630
OG0000848		Me1_v2_0158180	Mp1g10490, Mp2g10010, Mp3g12670	AT3G18215, AT4G31330, AT5G10580, AT5G24600, AT5G24790, AT5G43180
OG0000849	Cre06.g296950	Me1_v2_0077620	Mp6g21090	AT1G05380, AT3G14980, AT4G14920, AT5G36670, AT5G36740, AT5G58610, AT5G63900
OG0000850			Mp4g12580	AT1G65780, AT1G65810, AT4G05540, AT5G37030, AT5G37140, AT5G37150, AT5G37160, AT5G37165, AT5G52090
OG0000851	Cre16.g678213	Me1_v2_0081590	Mp7g08630	AT3G60340, AT4G17470, AT4G17480, AT4G17483, AT5G47330, AT5G47340, AT5G47350
OG0000852		Me1_v2_0174270	Mp3g17660, Mp4g00180, Mp4g00200, Mp5g05560	AT1G62300, AT1G68150, AT4G01720, AT4G04450, AT4G22070
OG0000853	Cre08.g371600	Me1_v2_0007760, Me1_v2_0201820, Me1_v2_0230750	Mp1g03270, Mp8g17020	AT1G43850, AT4G25515, AT4G25520, AT5G62090
OG0000854	Cre02.g076200	Me1_v2_0006650, Me1_v2_0030100, Me1_v2_0049720, Me1_v2_0145050, Me1_v2_0145060, Me1_v2_0145070, Me1_v2_0145080	Mp2g08530	AT4G33090
OG0000855				AT1G16640, AT3G06160, AT3G06220, AT3G46770, AT3G53310, AT4G34400, AT5G57720, AT5G60130, AT5G60140, AT5G60142
OG0000856	Cre13.g577100	Me1_v2_0139100, Me1_v2_0211060	Mp7g14830, Mp8g17330	AT1G54580, AT1G54630, AT3G05020, AT4G25050, AT5G27200
OG0000857			Mp2g22560	AT1G09540, AT1G57560, AT3G12720, AT3G13890, AT3G48920, AT4G01680, AT4G25560, AT5G26660, AT5G52260
OG0000858	Cre16.g680117	Me1_v2_0151570	Mp2g20320, Mp4g04900	AT1G22670, AT1G35625, AT1G35630, AT1G71980, AT4G09560, AT5G66160
OG0000859	Cre10.g439700	Me1_v2_0196010, Me1_v2_0196020	Mp4g11450	AT1G32790, AT1G53650, AT3G14450, AT3G49390, AT4G10610, AT5G24440
OG0000860	Cre04.g219200, Cre12.g499950	Me1_v2_0063200, Me1_v2_0190260	Mp1g01320, Mp6g08780	AT1G10040, AT1G29120, AT4G25770, AT5G51180
OG0000861		Me1_v2_0231170	Mp8g06520, Mp8g17930	AT1G13380, AT1G52910, AT1G61065, AT1G68220, AT3G15480, AT4G27435, AT5G49320
OG0000862	Cre01.g049400, Cre08.g379650	Me1_v2_0196720, Me1_v2_0229900, Me1_v2_0229920	Mp1g00110, Mp3g05820	AT1G04940, AT1G04945, AT4G03320
OG0000863				AT1G34807, AT1G34812, AT1G34817, AT1G34822, AT1G34827, AT1G34855, AT1G34910, AT1G35030, AT1G35040, AT1G67020
OG0000864	Cre12.g485500, Cre17.g697650	Me1_v2_0006550, Me1_v2_0097140, Me1_v2_0221720	Mp4g12120, Mp6g15750	AT1G50380, AT1G69020, AT5G66960
OG0000865	Cre01.g014350	Me1_v2_0091700, Me1_v2_0153010	Mp4g15150, Mp5g02300, Mp7g06440	AT1G60740, AT1G65970, AT1G65980, AT3G52960
OG0000866	Cre16.g655400	Me1_v2_0010840, Me1_v2_0015990, Me1_v2_0029250, Me1_v2_0044880, Me1_v2_0222570, Me1_v2_0222580	Mp7g08660	AT1G04140, AT5G43930
OG0000867				AT1G13470, AT1G13480, AT1G13490, AT1G13500, AT1G13510, AT1G13520, AT1G13530, AT1G13540, AT1G13550, AT1G61600
OG0000868	Cre08.g375150	Me1_v2_0152280, Me1_v2_0152310	Mp3g08700	AT1G04780, AT1G11740, AT1G62045, AT1G62050, AT3G04470, AT3G24210
OG0000869				AT1G23810, AT1G24060, AT1G24210, AT1G24220, AT1G24230, AT1G24250, AT1G27240, AT1G27260, AT1G27270, AT1G27280
OG0000870			Mp2g21940, Mp3g08500, Mp5g19360, Mp5g20270, Mp5g22640, Mp6g15710, Mp6g17460, Mp7g08030, Mp8g05100	AT1G16820
OG0000871	Cre06.g278177, Cre07.g325716	Me1_v2_0057300, Me1_v2_0176370	Mp1g15320, Mp2g23970	AT1G08130, AT1G49250, AT1G66730, AT5G17360
OG0000872	Cre08.g360900	Me1_v2_0071210	Mp3g15000	AT1G04270, AT1G33850, AT5G09490, AT5G09500, AT5G09510, AT5G43640, AT5G63070
OG0000873	Cre11.g468356	Me1_v2_0025520, Me1_v2_0038920, Me1_v2_0114710, Me1_v2_0114720, Me1_v2_0172560	Mp2g14600, Mp5g17060, MpVg00520	AT1G79280
OG0000874	Cre16.g665000, Cre16.g665250	Me1_v2_0168920, Me1_v2_0172700	Mp1g12820, Mp5g19080	AT1G62920, AT1G67250, AT5G38650, AT5G38660
OG0000875	Cre09.g399550	Me1_v2_0175700, Me1_v2_0175710	Mp6g16390, Mp6g16430	AT1G67800, AT1G79380, AT3G01650, AT5G14420, AT5G63970
OG0000876		Me1_v2_0052000, Me1_v2_0157870	Mp7g06290, Mp7g12800	AT1G54060, AT3G11100, AT3G14180, AT3G24490, AT3G58630, AT5G05550
OG0000877	Cre03.g169550, Cre09.g395950	Me1_v2_0228450	Mp6g09630, Mp7g14100	AT1G32350, AT3G22360, AT3G22370, AT3G27620, AT5G64210
OG0000878	Cre02.g105900, Cre02.g119050, Cre02.g119100, Cre04.g221000	Me1_v2_0105960	Mp4g12480, Mp7g12750	AT1G26120, AT3G02410, AT5G15860
OG0000879				AT3G28510, AT3G28520, AT3G28540, AT3G28560, AT3G28570, AT3G28580, AT3G28600, AT3G28610, AT5G40000, AT5G40010
OG0000880	Cre08.g366150	Me1_v2_0045210, Me1_v2_0049700, Me1_v2_0207230, Me1_v2_0207240, Me1_v2_0207250, Me1_v2_0207260	Mp2g23300, Mp6g18150	AT3G50590
OG0000881				AT3G01322, AT3G01323, AT3G01324, AT3G01325, AT3G01326, AT3G01327, AT3G01328, AT3G01329, AT3G01331, AT3G27425
OG0000882	Cre16.g801913, Cre16.g801914	Me1_v2_0160030	Mp2g09440, Mp2g09600, Mp2g19630, Mp3g07760	AT3G45030, AT3G47370, AT5G62300
OG0000883	Cre03.g159500, Cre03.g205900, Cre16.g683371	Me1_v2_0106380	Mp1g22070, Mp7g18100	AT3G02470, AT3G17717, AT3G25570, AT5G15950
OG0000884	Cre06.g281250	Me1_v2_0173500	Mp7g04870, Mp7g05280, Mp7g05300	AT3G23460, AT3G23470, AT3G23480, AT3G23510, AT3G23530
OG0000885	Cre15.g641800	Me1_v2_0213800	Mp2g07430, Mp4g20100, Mp7g06380	AT3G09900, AT3G46060, AT3G53610, AT5G03520, AT5G59840
OG0000886	Cre01.g013700, Cre05.g241950	Me1_v2_0070230	Mp1g19020	AT3G01280, AT3G49920, AT5G15090, AT5G37610, AT5G57490, AT5G67500
OG0000887	Cre03.g149450, Cre10.g455350, Cre11.g479350, Cre14.g615800, Cre16.g682600	Me1_v2_0086680, Me1_v2_0099150	Mp3g23120, Mp6g06580	AT5G49960
OG0000888	Cre06.g251650	Me1_v2_0002280, Me1_v2_0003240, Me1_v2_0004600, Me1_v2_0043650, Me1_v2_0059570, Me1_v2_0059580, Me1_v2_0108970	Mp2g15110	AT5G47560
OG0000889		Me1_v2_0076400, Me1_v2_0085250, Me1_v2_0093640, Me1_v2_0120580, Me1_v2_0134010, Me1_v2_0139640, Me1_v2_0145580, Me1_v2_0149950, Me1_v2_0174360, Me1_v2_0198300
OG0000890	Cre03.g166850, Cre04.g218900, Cre04.g219000	Me1_v2_0211450, Me1_v2_0211560, Me1_v2_0211570, Me1_v2_0211590	Mp5g14410, Mp5g14460, Mp5g14470
OG0000891		Me1_v2_0021590, Me1_v2_0021610, Me1_v2_0022240, Me1_v2_0046410, Me1_v2_0051680, Me1_v2_0051690, Me1_v2_0051700, Me1_v2_0051720, Me1_v2_0065690, Me1_v2_0235340
OG0000892	Cre02.g109000, Cre08.g364351	Me1_v2_0027970, Me1_v2_0084690, Me1_v2_0131110, Me1_v2_0156700, Me1_v2_0191480, Me1_v2_0194590, Me1_v2_0194600, Me1_v2_0197780
OG0000893		Me1_v2_0050740, Me1_v2_0068880, Me1_v2_0090140, Me1_v2_0110780, Me1_v2_0115490, Me1_v2_0120330, Me1_v2_0139170, Me1_v2_0140610, Me1_v2_0208990, Me1_v2_0220610
OG0000894		Me1_v2_0021030, Me1_v2_0025820, Me1_v2_0030490, Me1_v2_0030980, Me1_v2_0035530, Me1_v2_0098990, Me1_v2_0201020, Me1_v2_0201030, Me1_v2_0201060, Me1_v2_0201180
OG0000895		Me1_v2_0021130, Me1_v2_0035960, Me1_v2_0074360, Me1_v2_0084240, Me1_v2_0112200, Me1_v2_0126900, Me1_v2_0171370, Me1_v2_0171460, Me1_v2_0189510, Me1_v2_0200920
OG0000896		Me1_v2_0008580, Me1_v2_0014600, Me1_v2_0015590, Me1_v2_0030800, Me1_v2_0042900, Me1_v2_0044960, Me1_v2_0045500, Me1_v2_0097400, Me1_v2_0201290, Me1_v2_0221800
OG0000897		Me1_v2_0066170, Me1_v2_0066210, Me1_v2_0066220, Me1_v2_0104490, Me1_v2_0104530, Me1_v2_0127450, Me1_v2_0127470, Me1_v2_0131640, Me1_v2_0131660, Me1_v2_0160650
OG0000898	Cre03.g192050	Me1_v2_0137290, Me1_v2_0198760, Me1_v2_0233450	Mp2g25340, Mp2g25350, Mp4g04160, Mp4g06430, Mp5g24320, Mp5g24330
OG0000899		Me1_v2_0056320, Me1_v2_0077060, Me1_v2_0085020, Me1_v2_0086230, Me1_v2_0117870, Me1_v2_0118920, Me1_v2_0124470, Me1_v2_0133040, Me1_v2_0168980, Me1_v2_0219450
OG0000900		Me1_v2_0029800, Me1_v2_0051620, Me1_v2_0051660, Me1_v2_0051670, Me1_v2_0065450, Me1_v2_0065500, Me1_v2_0065630, Me1_v2_0065670, Me1_v2_0065680, Me1_v2_0235350
OG0000901			Mp2g14270, Mp3g15220, Mp4g04180, Mp4g09370, Mp5g08960, Mp5g10840, Mp5g18500, Mp5g21860, Mp6g08540, Mp7g01150
OG0000902			Mp3g09150, Mp3g09160, Mp3g09170, Mp3g09180, Mp3g09190, Mp3g09200, Mp3g09210, Mp3g09220, Mp3g09230, Mp4g22230
OG0000903			Mp3g01890, Mp3g01920, Mp3g01940, Mp3g01950, Mp6g18030, Mp6g18060, Mp6g18070, Mp6g18090, Mp6g18120, Mp8g05200
OG0000904			Mp2g02810, Mp2g03670, Mp3g10300, Mp3g10730, Mp3g10820, Mp3g11970, Mp4g17390, Mp4g17400, Mp4g17590, Mp4g17610
OG0000905			Mp2g00600, Mp8g18230, Mp8g18430, Mp8g18440, Mp8g18450, Mp8g18470, Mp8g18480, Mp8g18490, Mp8g18500, Mp8g18510
OG0000906			Mp5g00910, Mp5g00930, Mp5g00950, Mp5g00970, Mp5g00980, Mp5g01020, Mp5g01030, Mp5g01090, Mp5g01100, Mp5g17910
OG0000907	Cre06.g278170, Cre06.g800724, Cre10.g436700, Cre12.g492600, Cre12.g492650, Cre12.g492700, Cre14.g616350, Cre17.g745097		Mp2g02510, Mp4g20690
OG0000908	Cre02.g076987, Cre03.g153850, Cre03.g177800, Cre03.g199650, Cre04.g226750, Cre08.g381550, Cre08.g381600, Cre16.g686700, Cre17.g723100		Mp1g26880
OG0000909			Mp6g20590, Mp7g01990, Mp7g02000, Mp7g02010, Mp7g10900, Mp7g10910, Mp7g10920, Mp7g16930, Mp8g06640, Mp8g06650
OG0000910	Cre01.g800118, Cre02.g116900, Cre03.g153650, Cre03.g166100, Cre03.g166150, Cre03.g166300, Cre06.g271500, Cre07.g319050, Cre07.g324650, Cre09.g395213
OG0000911	Cre01.g002787, Cre01.g800005, Cre03.g800279, Cre05.g245351, Cre06.g254200, Cre06.g254224, Cre06.g254250, Cre10.g451500, Cre10.g451600, Cre10.g458350
OG0000912	Cre02.g143347, Cre03.g210737, Cre05.g239950, Cre06.g268228, Cre13.g575101, Cre13.g575500, Cre14.g634150, Cre16.g669500, Cre16.g695250, Cre19.g750297
OG0000913	Cre03.g162200, Cre03.g165801, Cre03.g167850, Cre04.g218526, Cre04.g221750, Cre04.g221770, Cre06.g286700, Cre11.g467775, Cre11.g467776, Cre12.g539800
OG0000914	Cre03.g153950, Cre03.g175050, Cre09.g390578, Cre09.g397142, Cre10.g420500, Cre10.g422750, Cre10.g452950, Cre12.g493300, Cre12.g529850, Cre17.g735021
OG0000915	Cre02.g099400, Cre02.g111150, Cre02.g144050, Cre02.g144100, Cre04.g211900, Cre04.g211950, Cre06.g278220, Cre09.g388393, Cre14.g632823, Cre14.g632847
OG0000916	Cre02.g075950, Cre04.g217900, Cre06.g800702, Cre17.g727801, Cre17.g732500, Cre17.g733100, Cre17.g736474, Cre17.g736800, Cre17.g741150, Cre17.g802103
OG0000917	Cre01.g053950, Cre02.g083450, Cre02.g083500, Cre02.g083550, Cre02.g095650, Cre02.g096250, Cre09.g395806, Cre12.g503750, Cre14.g613501, Cre17.g724650
OG0000918	Cre01.g800084, Cre02.g800202, Cre06.g800754, Cre07.g800792, Cre08.g800914, Cre09.g801047, Cre10.g801111, Cre15.g801824, Cre17.g802128, Cre17.g802129
OG0000919	Cre01.g067647, Cre02.g111526, Cre07.g800864, Cre11.g801334, Cre12.g550553, Cre12.g551502, Cre12.g801433, Cre12.g801474, Cre16.g676537, Cre17.g743697
OG0000920	Cre01.g025025, Cre01.g043901, Cre02.g082865, Cre02.g083350, Cre02.g084176, Cre06.g302300, Cre07.g328300, Cre10.g423900, Cre12.g534980, Cre16.g682001
OG0000921	Cre05.g243450, Cre05.g243600, Cre06.g278252, Cre06.g306000, Cre11.g467538, Cre11.g467539, Cre11.g467540, Cre16.g657200, Cre16.g657250, Cre17.g732350
OG0000922	Cre08.g375250, CreCp.g802275, CreCp.g802277	Me1_v2_0042210	Mp3g19300	AT1G17560, AT5G46160, ATCG00780, ATCG00820
OG0000923	Cre10.g429550, Cre12.g494450	Me1_v2_0036940, Me1_v2_0105270	Mp4g05530, Mp4g12130	AT4G34620, AT5G56940, ATCG00050
OG0000924		Me1_v2_0190190		AT2G04220, AT2G27770, AT2G36470, AT3G04860, AT3G13229, AT4G12690, AT5G28150, AT5G48270
OG0000925	Cre09.g396400	Me1_v2_0214780	Mp8g11720	AT1G31340, AT1G55060, AT2G35635, AT4G02890, AT4G05050, AT5G03240
OG0000926	Cre05.g235500	Me1_v2_0036680, Me1_v2_0064890	Mp1g14070	AT1G21730, AT2G21380, AT3G12020, AT4G39050, AT5G06670
OG0000927	Cre01.g053600, Cre06.g300800	Me1_v2_0166450, Me1_v2_0190170	Mp5g06170, Mp7g18070	AT2G16930, AT5G15220, AT5G40950
OG0000928		Me1_v2_0109530, Me1_v2_0109540	Mpzg01410	AT1G03040, AT2G24260, AT4G02590, AT4G30980, AT5G58010, AT5G64980
OG0000929				AT1G73140, AT2G38320, AT2G40150, AT2G40160, AT2G40320, AT3G11030, AT3G55990, AT5G01360, AT5G01620
OG0000930	Cre01.g018200	Me1_v2_0060540	Mp2g04330	AT2G27980, AT2G36720, AT2G37520, AT3G53680, AT5G13660, AT5G59830
OG0000931	Cre05.g247600	Me1_v2_0093310	Mp8g00620	AT1G23260, AT1G55040, AT1G70650, AT1G70660, AT2G36060, AT3G52560
OG0000932	Cre13.g574750, Cre13.g576550			AT1G01660, AT1G01670, AT1G01680, AT2G45910, AT2G45920, AT3G61390, AT3G61410
OG0000933				AT1G33720, AT1G33730, AT2G45550, AT2G45560, AT2G45570, AT2G45580, AT3G52970, AT3G61035, AT3G61040
OG0000934				AT1G23710, AT1G70420, AT2G15760, AT2G26530, AT3G01513, AT3G27880, AT3G62630, AT5G14730, AT5G62770
OG0000935	Cre12.g555550	Me1_v2_0055160	Mp1g24640, Mp7g09750	AT2G29890, AT2G41740, AT3G57410, AT4G30160, AT5G57320
OG0000936				AT1G61070, AT2G02100, AT2G02120, AT2G02130, AT2G02140, AT2G02147, AT2G31953, AT2G31957, AT5G63660
OG0000937				AT2G17050, AT3G51560, AT4G19520, AT4G36140, AT5G17890, AT5G45050, AT5G45210, AT5G45240, AT5G45260
OG0000938				AT1G14040, AT1G26730, AT1G35350, AT1G69480, AT2G03240, AT2G03250, AT2G03260, AT3G29060, AT4G25350
OG0000939	Cre12.g517800, Cre12.g517850	Me1_v2_0178330, Me1_v2_0188980	Mp1g14950, Mp1g23920	AT1G11020, AT1G50440, AT2G22120
OG0000940	Cre12.g503000	Me1_v2_0040770, Me1_v2_0157380	Mp3g19790	AT1G30560, AT2G13100, AT3G47420, AT4G17550, AT4G25220
OG0000941			Mp1g26110	AT2G04410, AT2G17660, AT3G25070, AT3G48450, AT4G35655, AT5G40645, AT5G55850, AT5G63270
OG0000942	Cre09.g394658	Me1_v2_0172370	Mp5g02280, Mp7g15690	AT2G37760, AT2G37770, AT2G37790, AT3G53880, AT5G01670
OG0000943	Cre12.g513200	Me1_v2_0129850, Me1_v2_0207380	Mp1g05340, Mp7g03450, Mp8g05490	AT1G74030, AT2G29560, AT2G36530
OG0000944	Cre09.g392250, Cre12.g541100	Me1_v2_0185350	Mp2g22320	AT2G39320, AT3G02070, AT3G22260, AT5G03330, AT5G04250
OG0000945	Cre12.g521150	Me1_v2_0116260		AT1G26790, AT1G29160, AT1G69570, AT2G34140, AT3G47500, AT5G39660, AT5G62430
OG0000946				AT1G31450, AT1G64830, AT2G28010, AT2G28030, AT2G28040, AT2G28220, AT2G28225, AT2G35615, AT5G33340
OG0000947		Me1_v2_0021340, Me1_v2_0025860, Me1_v2_0135000, Me1_v2_0135040, Me1_v2_0200700	Mp1g21090, Mp5g04710, Mp7g00590	AT2G17820
OG0000948	Cre10.g444500, Cre13.g573250	Me1_v2_0202110	Mp4g18210	AT2G17850, AT2G21045, AT4G35770, AT5G66040, AT5G66170
OG0000949				AT1G54095, AT1G72510, AT1G79770, AT2G09970, AT2G25780, AT3G22540, AT4G14819, AT5G20670, AT5G25840
OG0000950		Me1_v2_0090940	Mp4g15170	AT1G13300, AT1G25550, AT1G49560, AT1G68670, AT2G03500, AT3G25790, AT4G37180
OG0000951	Cre12.g518950	Me1_v2_0137640	Mp7g10690, Mp7g10720	AT1G09932, AT1G09935, AT1G58280, AT2G17280, AT5G64460
OG0000952		Me1_v2_0054850, Me1_v2_0054860, Me1_v2_0085460	Mp5g20620	AT2G38185, AT2G38195, AT2G38220, AT4G24204, AT5G01450
OG0000953		Me1_v2_0133960	Mp7g17540	AT1G20090, AT1G75840, AT2G17800, AT3G51300, AT4G35020, AT4G35950, AT5G45970
OG0000954	Cre02.g089900	Me1_v2_0220570	Mp2g20380, Mp6g17870	AT1G03550, AT1G11180, AT1G32050, AT1G61250, AT2G20840
OG0000955				AT1G06990, AT1G58430, AT2G24560, AT2G30220, AT2G30310, AT2G31540, AT2G31550, AT2G40250, AT5G45960
OG0000956	Cre06.g265602	Me1_v2_0018140, Me1_v2_0225390, Me1_v2_0225400	Mp8g18940	AT1G66500, AT2G36480, AT4G04885, AT5G43620
OG0000957	Cre06.g306550	Me1_v2_0153190	Mp1g07230, Mp2g08570	AT1G14210, AT1G14220, AT1G26820, AT2G02990, AT2G39780
OG0000958				AT2G04378, AT2G06845, AT2G10955, AT2G11626, AT3G43580, AT3G44265, AT4G08874, AT5G24480, AT5G26622
OG0000959		Me1_v2_0156430	Mp1g25220, Mp6g19740	AT1G54540, AT1G65690, AT2G01080, AT2G27080, AT5G21130, AT5G36970
OG0000960	Cre11.g467527	Me1_v2_0153200, Me1_v2_0153240	Mp1g00490, Mp6g19120	AT2G28850, AT2G28860, AT2G34490, AT2G34500
OG0000961	Cre03.g159700	Me1_v2_0107210, Me1_v2_0107220	Mp2g06010	AT1G10660, AT1G70505, AT2G47115, AT3G27770, AT5G62960
OG0000962	Cre03.g146267, Cre07.g326150, Cre13.g566200	Me1_v2_0207610	Mp6g00540	AT2G19810, AT2G25900, AT4G29190, AT5G07500
OG0000963	Cre01.g800049	Me1_v2_0181850, Me1_v2_0220010	Mp1g16510	AT1G17455, AT1G72630, AT2G06255, AT2G29950, AT2G40080
OG0000964	Cre03.g145087	Me1_v2_0120470	Mp1g17380, Mp6g12480, Mp7g00050	AT2G29410, AT2G46800, AT3G58810, AT3G61940
OG0000965			Mp1g18380, Mp2g14970, Mp4g09490	AT2G33570, AT3G07380, AT3G60990, AT4G20170, AT5G44670, AT5G48190
OG0000966		Me1_v2_0045140, Me1_v2_0128870	Mp1g24140	AT1G30490, AT1G52150, AT2G34710, AT4G32880, AT5G32670, AT5G60690
OG0000967	Cre06.g279474, Cre06.g280420, Cre14.g612150	Me1_v2_0127800, Me1_v2_0229860	Mp5g05100	AT2G39740, AT3G45750, AT3G45760
OG0000968	Cre03.g177200	Me1_v2_0114520, Me1_v2_0143210	Mp5g13560, Mp7g15600	AT1G03457, AT2G47310, AT4G03110, AT4G16280
OG0000969	Cre04.g214250, Cre16.g689647	Me1_v2_0026800, Me1_v2_0157540, Me1_v2_0226950	Mp1g18110	AT1G48410, AT2G27880, AT5G43810
OG0000970	Cre10.g427250	Me1_v2_0079920	Mp6g13930, Mp8g06710	AT2G19760, AT2G19770, AT4G29340, AT4G29350, AT5G56600
OG0000971			Mp6g02620	AT1G01720, AT1G77450, AT2G33480, AT5G08790, AT5G13180, AT5G14000, AT5G50820, AT5G63790
OG0000972	Cre03.g168050	Me1_v2_0093000, Me1_v2_0093010	Mp1g04640, Mp5g24260	AT1G58025, AT2G34900, AT3G52280, AT5G46550
OG0000973	Cre16.g672850	Me1_v2_0085490, Me1_v2_0100510, Me1_v2_0158080, Me1_v2_0228600	Mp1g26390, Mp7g04810	AT2G30890, AT4G18260
OG0000974				AT2G16210, AT2G35310, AT3G17010, AT5G09780, AT5G18000, AT5G18090, AT5G25470, AT5G25475, AT5G46915
OG0000975			Mp1g22210, Mp6g06060	AT1G05990, AT2G43290, AT3G07490, AT3G59440, AT3G59450, AT4G03290, AT4G12860
OG0000976	Cre09.g401022	Me1_v2_0230700	Mp1g16010, Mp7g19180, Mp8g03700	AT1G30620, AT2G34850, AT4G20460, AT5G44480
OG0000977	Cre06.g294850, Cre12.g515450	Me1_v2_0229950, Me1_v2_0232430	Mp2g13120, Mp8g17960	AT1G14400, AT2G02760, AT5G62540
OG0000978				AT1G18760, AT1G18770, AT1G18780, AT1G21960, AT1G74620, AT2G29840, AT3G13228, AT5G02750, AT5G53910
OG0000979	Cre07.g349700, Cre11.g467755, Cre13.g575850	Me1_v2_0000370, Me1_v2_0147800, Me1_v2_0147810, Me1_v2_0186980	Mp2g21300	AT2G34460
OG0000980		Me1_v2_0086640	Mp6g18680	AT2G27740, AT2G36355, AT2G36410, AT3G09980, AT3G52900, AT3G52920, AT5G03660
OG0000981	Cre16.g686600		Mp4g19780, Mp4g19840	AT2G26190, AT3G13600, AT3G52870, AT3G58480, AT4G33050, AT5G57010
OG0000982		Me1_v2_0022970, Me1_v2_0078560, Me1_v2_0103890	Mp2g03850	AT1G50600, AT1G55580, AT2G04890, AT4G17230, AT5G48150
OG0000983			Mp4g15120	AT1G30060, AT1G55865, AT2G01800, AT2G02770, AT4G00580, AT4G00920, AT4G00930, AT5G37190
OG0000984	Cre17.g746647	Me1_v2_0229080	Mp7g16700	AT2G29140, AT2G29190, AT2G29200, AT3G10360, AT3G20250, AT4G25880
OG0000985		Me1_v2_0211410	Mp1g19210	AT1G05805, AT1G35460, AT1G51140, AT2G42280, AT2G43140, AT3G42310, AT4G09180
OG0000986	Cre17.g707500, Cre17.g734300	Me1_v2_0115160	Mp8g08330	AT2G16640, AT3G16620, AT4G02482, AT4G02510, AT5G20300
OG0000987		Me1_v2_0065140, Me1_v2_0141480	Mp1g05720, Mp2g20340, Mp3g16900, Mp3g24890, Mpzg01320	AT2G28780, AT3G09450
OG0000988			Mp2g24010	AT1G04490, AT1G63520, AT2G29510, AT2G33360, AT2G37930, AT4G11450, AT5G01030, AT5G59020
OG0000989	Cre07.g348200	Me1_v2_0169700, Me1_v2_0212430	Mp4g19980, Mp8g15830	AT1G51420, AT2G35840, AT3G52340, AT3G54270
OG0000990			Mp7g13980, Mp7g15000, Mp7g15010, Mp8g07500	AT2G41480, AT5G39580, AT5G64100, AT5G64110, AT5G64120
OG0000991		Me1_v2_0139210	Mp4g08730	AT1G01990, AT2G37400, AT3G09490, AT3G18420, AT3G53560, AT4G39470, AT5G02590
OG0000992			Mp1g20860, Mp2g11980	AT2G26740, AT2G26750, AT3G05600, AT3G51000, AT4G02340, AT4G15955, AT4G15960
OG0000993			Mp4g04600, Mp4g15970, Mp6g19130	AT1G24580, AT1G67856, AT2G04240, AT3G18930, AT3G51325, AT4G38140
OG0000994			Mp1g04220	AT1G01570, AT1G07850, AT2G37730, AT3G11420, AT4G00295, AT4G11350, AT4G23490, AT5G41460
OG0000995				AT1G53870, AT1G53875, AT1G53890, AT1G63410, AT1G80120, AT2G38640, AT3G14260, AT3G15810, AT5G41590
OG0000996				AT1G19640, AT2G14060, AT3G11480, AT3G21950, AT4G36470, AT5G04370, AT5G04380, AT5G38020, AT5G66430
OG0000997	Cre01.g008550, Cre07.g337300	Me1_v2_0138490	Mp3g19940	AT1G73450, AT1G73460, AT2G40120, AT3G17750, AT4G03175
OG0000998		Me1_v2_0115650	Mp1g11080	AT1G49890, AT2G24070, AT3G19570, AT4G30710, AT4G30740, AT5G43155, AT5G43160
OG0000999		Me1_v2_0134700, Me1_v2_0142810	Mp8g07450	AT1G20693, AT1G20696, AT2G17560, AT2G34450, AT3G51880, AT4G35570
OG0001000	Cre01.g007051	Me1_v2_0083210	Mp4g02760, Mp6g16040, Mp7g12490, Mp8g00780	AT1G23410, AT2G36170, AT3G52590
OG0001001	Cre02.g117850	Me1_v2_0148140, Me1_v2_0215680	Mp3g14190	AT1G32850, AT2G40930, AT4G10570, AT4G10590, AT5G22030
OG0001002	Cre10.g456050, Cre10.g456100	Me1_v2_0123330	Mp2g20020, Mp4g24060	AT4G27270, AT4G36750, AT5G54500, AT5G58800
OG0001003	Cre11.g482626	Me1_v2_0219950	Mp2g14030	AT1G15350, AT3G15770, AT3G54880, AT4G32342, AT5G03440, AT5G25360
OG0001004		Me1_v2_0080790	Mp8g07940	AT1G66970, AT1G66980, AT3G20520, AT4G26690, AT5G55480, AT5G58050, AT5G58170
OG0001005	Cre06.g261450, Cre11.g480950, Cre11.g481050	Me1_v2_0071140, Me1_v2_0159480	Mp2g04030, Mp2g12330	AT4G11080, AT4G23800
OG0001006		Me1_v2_0228890	Mp1g24610	AT1G69710, AT1G76950, AT3G23270, AT4G14368, AT5G12350, AT5G19420, AT5G42140
OG0001007	Cre02.g096150, Cre10.g436050	Me1_v2_0072400, Me1_v2_0205110	Mp7g14090	AT4G00651, AT4G25100, AT5G23310, AT5G51100
OG0001008	Cre06.g259150, CreCp.g802267	Me1_v2_0092450, Me1_v2_0186970, Me1_v2_0204540	Mp1g03870, Mp1g14750	AT4G02930, AT4G20360
OG0001009				AT3G15720, AT4G32370, AT4G32375, AT4G32380, AT4G35670, AT5G17200, AT5G27530, AT5G44830, AT5G44840
OG0001010	Cre03.g161578	Me1_v2_0141300	Mp4g21130, Mp8g07740	AT3G48860, AT4G08630, AT4G25070, AT5G13260, AT5G23700
OG0001011	Cre03.g163850	Me1_v2_0168250	Mp1g04780	AT1G57800, AT1G57820, AT1G66040, AT1G66050, AT4G08590, AT5G39550
OG0001012				AT1G15540, AT1G28030, AT1G52790, AT1G52800, AT1G52810, AT1G52820, AT1G80320, AT4G03050, AT4G03070
OG0001013		Me1_v2_0066970	Mp3g17350	AT1G02340, AT1G09530, AT1G68240, AT4G00050, AT4G36930, AT5G61270, AT5G67110
OG0001014	Cre01.g012150, Cre08.g380300	Me1_v2_0216110	Mp1g02290, Mp7g00200	AT4G25130, AT5G07460, AT5G07470, AT5G61640
OG0001015	Cre13.g573800, Cre16.g681850	Me1_v2_0071790	Mp4g20940	AT1G55810, AT3G27190, AT3G27440, AT4G26510, AT5G40870
OG0001016	Cre12.g523050	Me1_v2_0001240, Me1_v2_0149040, Me1_v2_0149050	Mp2g04850	AT1G34260, AT1G71010, AT3G14270, AT4G33240
OG0001017				AT1G24420, AT1G24430, AT3G26040, AT3G30280, AT4G15390, AT4G15400, AT5G23970, AT5G47950, AT5G47980
OG0001018	Cre07.g347100	Me1_v2_0181550	Mp1g21330	AT3G01590, AT3G61610, AT4G23730, AT4G25900, AT5G14500, AT5G57330
OG0001019	Cre06.g260400	Me1_v2_0110160	Mp4g14000	AT1G22050, AT1G77870, AT3G01050, AT3G26980, AT4G24990, AT5G15460
OG0001020	Cre09.g391949	Me1_v2_0050620, Me1_v2_0059710, Me1_v2_0129430	Mp6g18430, Mp6g18910	AT1G60830, AT1G60900, AT4G36690
OG0001021	Cre02.g093401, Cre08.g368000, Cre08.g368550	Me1_v2_0097120	Mp2g05460, Mp6g16240, Mp8g08740	AT1G70150, AT4G21890
OG0001022	Cre03.g171300	Me1_v2_0079310	Mp1g01210, Mp6g17970	AT3G14130, AT3G14150, AT3G14415, AT3G14420, AT4G18360
OG0001023	Cre16.g675246	Me1_v2_0234310, Me1_v2_0234330	Mp4g18520, Mp4g18530, Mp6g03160	AT4G04260, AT4G22140, AT4G39100
OG0001024	Cre07.g322500, Cre17.g734450	Me1_v2_0199200	Mp3g02740	AT1G24240, AT4G11630, AT4G17560, AT5G11750, AT5G47190
OG0001025			Mp8g11870	AT1G17950, AT1G26780, AT1G69560, AT1G73410, AT3G29020, AT4G33450, AT5G17800, AT5G39700
OG0001026				AT1G22990, AT1G71050, AT3G48970, AT4G08570, AT4G35060, AT4G38580, AT4G39700, AT5G17450, AT5G66110
OG0001027	Cre01.g018400, Cre16.g681800	Me1_v2_0113340, Me1_v2_0113350, Me1_v2_0235320	Mp2g24850	AT4G08170, AT4G33770, AT5G16760
OG0001028	Cre12.g517900	Me1_v2_0089740, Me1_v2_0103420	Mp4g23130, Mp5g09750, Mp5g18780	AT1G21650, AT1G21651, AT4G01800
OG0001029		Me1_v2_0001670, Me1_v2_0026680, Me1_v2_0094660, Me1_v2_0114000, Me1_v2_0114010	Mp1g13540	AT1G16750, AT3G13000, AT4G33130
OG0001030	Cre12.g544700	Me1_v2_0099100	Mp1g09040	AT1G22240, AT1G35730, AT1G35750, AT1G78160, AT4G08840, AT5G56510
OG0001031		Me1_v2_0078310	Mp5g08410	AT1G25580, AT1G28470, AT3G01600, AT4G28500, AT4G29230, AT5G14490, AT5G56620
OG0001032	Cre12.g517400	Me1_v2_0110090, Me1_v2_0220030	Mp1g08940, Mp8g00370, Mp8g00450	AT3G54840, AT4G19640, AT5G45130
OG0001033		Me1_v2_0210370	Mp4g06750	AT1G22080, AT1G23935, AT1G29350, AT1G29370, AT3G07660, AT4G18150, AT5G46380
OG0001034	Cre06.g256750	Me1_v2_0128260	Mp2g10900, Mp2g10910, Mp2g25150, Mp4g23270	AT1G08510, AT3G25110, AT4G13050
OG0001035	Cre10.g438650	Me1_v2_0216800	Mp1g14700, Mp2g06730, Mp2g08630	AT3G60180, AT3G60961, AT4G25280, AT5G26667
OG0001036	Cre01.g031500	Me1_v2_0124890, Me1_v2_0150950	Mp3g21420, Mp5g07740, Mp8g06360	AT4G39830, AT5G21100, AT5G21105
OG0001037				AT1G72800, AT1G73490, AT3G09160, AT4G24420, AT5G03480, AT5G03495, AT5G05430, AT5G51730, AT5G53700
OG0001038	Cre02.g093750, Cre02.g093800, Cre02.g094100, Cre02.g800206, Cre16.g647534	Me1_v2_0116120	Mp3g20240	AT1G60420, AT4G31240
OG0001039	Cre14.g620300	Me1_v2_0218270	Mp3g10600	AT1G24807, AT1G24909, AT1G25083, AT1G25155, AT1G25220, AT5G57890
OG0001040	Cre08.g385300		Mp1g15800, Mp2g00260, Mp4g05890, Mp5g09790, Mp5g20830, Mp6g00790, Mp8g08970	AT1G26760
OG0001041				AT1G52400, AT1G66270, AT1G66280, AT1G75940, AT3G03640, AT3G09260, AT3G21370, AT5G28510, AT5G48175
OG0001042	Cre06.g278185, Cre07.g357200	Me1_v2_0150620, Me1_v2_0204130	Mp8g13780, Mp8g13800	AT1G26570, AT3G29360, AT5G39320
OG0001043		Me1_v2_0131810	Mp7g06600	AT1G09790, AT3G02210, AT3G10116, AT3G29810, AT5G15630, AT5G60920, AT5G60950
OG0001044	Cre01.g024900	Me1_v2_0220070	Mp1g19350	AT1G21320, AT1G21326, AT1G68450, AT1G76940, AT3G18360, AT3G18690
OG0001045				AT1G61750, AT1G63550, AT1G63570, AT1G63580, AT1G63590, AT1G63600, AT5G41280, AT5G41290, AT5G41300
OG0001046	Cre02.g107800		Mp5g04500	AT1G54510, AT3G04810, AT3G12200, AT3G20860, AT3G44200, AT3G63280, AT5G28290
OG0001047	Cre03.g166950	Me1_v2_0120320, Me1_v2_0220850	Mp2g07340, Mp2g22790, Mp3g04680, Mp3g04700	AT1G22170, AT1G78050
OG0001048	Cre12.g556400	Me1_v2_0079320	Mp1g01960, Mp1g04550	AT1G08970, AT1G54830, AT1G56170, AT3G48590, AT5G63470
OG0001049	Cre02.g099200	Me1_v2_0071620, Me1_v2_0071660	Mp6g03410	AT1G27570, AT1G27595, AT1G67635, AT3G43950, AT5G01400
OG0001050		Me1_v2_0026290, Me1_v2_0033750, Me1_v2_0054010, Me1_v2_0101470, Me1_v2_0130420, Me1_v2_0135760	Mp1g03300, Mp3g19130	AT1G53210
OG0001051	Cre10.g456750	Me1_v2_0145480, Me1_v2_0201770	Mp2g15490, Mp3g09320	AT1G19550, AT1G19570, AT1G75270, AT5G16710
OG0001052	Cre01.g038650, Cre13.g573650, Cre13.g586916	Me1_v2_0205650	Mp4g01880	AT1G55310, AT3G13570, AT3G55460, AT5G18810
OG0001053	Cre02.g099500, Cre02.g107550	Me1_v2_0062260	Mp7g18180	AT1G21140, AT1G76800, AT3G25190, AT3G43630, AT3G43660
OG0001054	Cre16.g690879	Me1_v2_0122900, Me1_v2_0179730	Mp2g01490, Mp3g08520	AT1G69840, AT3G01290, AT5G51570, AT5G62740
OG0001055		Me1_v2_0205280	Mp7g05200	AT1G55265, AT1G61667, AT3G07460, AT3G07470, AT5G16380, AT5G19860, AT5G54530
OG0001056	Cre02.g144550, Cre13.g589800, Cre16.g671250	Me1_v2_0160710, Me1_v2_0193630	Mp1g19180, Mp5g21230	AT1G54370, AT1G79610
OG0001057	Cre02.g106350	Me1_v2_0069600, Me1_v2_0159670	Mp4g18640, Mp7g09880	AT1G24350, AT1G67600, AT3G12685, AT3G21610
OG0001058	Cre03.g199150	Me1_v2_0037630, Me1_v2_0077200, Me1_v2_0130300	Mp3g03720, Mp4g05950	AT1G32220, AT5G10730, AT5G15910
OG0001059		Me1_v2_0183200	Mp3g03540, Mp3g04530, Mp3g04550, Mp3g04570, Mp3g04580, Mp3g05040	AT1G79720, AT3G20015
OG0001060	Cre02.g095129, Cre09.g390300, Cre10.g419450, Cre13.g591073	Me1_v2_0221930	Mp8g06400	AT1G04700, AT3G24715, AT5G57610
OG0001061	Cre07.g352900	Me1_v2_0006090, Me1_v2_0023320, Me1_v2_0033860, Me1_v2_0233530, Me1_v2_0233540, Me1_v2_0233550	Mp5g20500	AT1G49040
OG0001062	Cre01.g049100	Me1_v2_0062520, Me1_v2_0196920, Me1_v2_0196930, Me1_v2_0204000	Mp1g05270, Mp2g16490	AT1G53590, AT3G14590
OG0001063				AT1G54620, AT5G38610, AT5G46930, AT5G46940, AT5G46950, AT5G46960, AT5G46970, AT5G46980, AT5G46990
OG0001064	Cre01.g040500	Me1_v2_0216870, Me1_v2_0219650	Mp5g21610, MpUg00440, MpVg01180	AT1G74870, AT3G48070, AT5G62910
OG0001065		Me1_v2_0011430, Me1_v2_0013560, Me1_v2_0023580, Me1_v2_0043310, Me1_v2_0052900, Me1_v2_0092640, Me1_v2_0101150	Mp5g21000	AT1G08600
OG0001066	Cre15.g643385, Cre15.g801785	Me1_v2_0077970	Mp3g13700	AT1G12500, AT3G10290, AT3G11320, AT5G04160, AT5G05820
OG0001067	Cre06.g274950	Me1_v2_0012460, Me1_v2_0035580, Me1_v2_0038750, Me1_v2_0129420, Me1_v2_0163730	Mp1g22060, Mp3g00330	AT1G58230
OG0001068		Me1_v2_0006000, Me1_v2_0207730	Mp1g03340, MpVg00087	AT3G05140, AT5G10520, AT5G18910, AT5G35960, AT5G65530
OG0001069	Cre03.g207100, Cre03.g207152, Cre13.g575701	Me1_v2_0190000, Me1_v2_0190320	Mp7g00660, Mp7g00670, Mp7g14620	AT3G03341
OG0001070		Me1_v2_0069180, Me1_v2_0107660, Me1_v2_0118240, Me1_v2_0121540, Me1_v2_0213490, Me1_v2_0223070		AT3G12145, AT5G06860, AT5G06870
OG0001071	Cre17.g712100	Me1_v2_0160940, Me1_v2_0214880	Mp1g17590, Mp3g07930	AT3G09940, AT3G27820, AT3G52880, AT5G03630
OG0001072	Cre01.g035150, Cre04.g231124	Me1_v2_0156160	Mp1g03200, Mp2g05060, Mp8g09500, Mp8g12100	AT3G12130, AT5G06770
OG0001073	Cre12.g497350	Me1_v2_0011740, Me1_v2_0018910, Me1_v2_0175680, Me1_v2_0196500, Me1_v2_0196510	Mp2g04680, Mp4g22240	AT3G04260
OG0001074	Cre16.g679051, Cre16.g679750, Cre16.g679800	Me1_v2_0155810	Mp4g18290, Mp5g09160, Mp6g21170	AT3G23570, AT3G23600
OG0001075	Cre03.g151000	Me1_v2_0058450, Me1_v2_0189310, Me1_v2_0227070, Me1_v2_0227090, Me1_v2_0227100	Mp1g21210	AT3G52180, AT3G52526
OG0001076	Cre17.g724600, Cre17.g724700	Me1_v2_0122130, Me1_v2_0215170, Me1_v2_0215180	Mp2g00380, Mp3g10850, Mp7g01120	AT3G44880
OG0001077	Cre03.g168700, Cre10.g438100	Me1_v2_0112130	Mp1g24180, Mp1g26270, Mp1g26280	AT5G36700, AT5G36790, AT5G47760
OG0001078		Me1_v2_0186380, Me1_v2_0186410	Mp6g11020, Mp7g02860, Mp7g02870, Mp7g02880	AT5G07830, AT5G34940, AT5G61250
OG0001079	Cre07.g313600, Cre07.g314450	Me1_v2_0037060, Me1_v2_0200190	Mp1g09100, Mp8g01450	AT5G44590, AT5G44600, AT5G63100
OG0001080	Cre17.g729700	Me1_v2_0010610, Me1_v2_0081000, Me1_v2_0081030, Me1_v2_0081070, Me1_v2_0081080	Mp2g02800, Mp8g00140	AT5G65950
OG0001081		Me1_v2_0177180	Mp1g22460, Mp2g01520, Mp2g01600, Mp2g03650, Mp2g08740, Mp2g11480, Mpzg00570	AT5G24090
OG0001082	Cre01.g003500	Me1_v2_0016660, Me1_v2_0045450, Me1_v2_0151260, Me1_v2_0151270, Me1_v2_0151280, Me1_v2_0151290	Mp2g04830	AT5G54440
OG0001083		Me1_v2_0068460, Me1_v2_0072600, Me1_v2_0077540, Me1_v2_0098620, Me1_v2_0122110, Me1_v2_0126670, Me1_v2_0181620, Me1_v2_0185700, Me1_v2_0222050
OG0001084		Me1_v2_0032130, Me1_v2_0062720, Me1_v2_0136210, Me1_v2_0149170, Me1_v2_0155700, Me1_v2_0174890, Me1_v2_0198810, Me1_v2_0207090, Me1_v2_0230830
OG0001085		Me1_v2_0002370, Me1_v2_0002570, Me1_v2_0052350, Me1_v2_0060640, Me1_v2_0068540, Me1_v2_0079000, Me1_v2_0079570, Me1_v2_0098890, Me1_v2_0098900
OG0001086		Me1_v2_0029320, Me1_v2_0030660, Me1_v2_0094950, Me1_v2_0140030, Me1_v2_0140040, Me1_v2_0182910, Me1_v2_0186330, Me1_v2_0200560, Me1_v2_0203680
OG0001087		Me1_v2_0010880, Me1_v2_0019230, Me1_v2_0027630, Me1_v2_0091630, Me1_v2_0106860, Me1_v2_0114570, Me1_v2_0125390, Me1_v2_0131060, Me1_v2_0224570
OG0001088		Me1_v2_0084700, Me1_v2_0085260, Me1_v2_0107110, Me1_v2_0112570, Me1_v2_0144420, Me1_v2_0159320, Me1_v2_0184260, Me1_v2_0189020, Me1_v2_0200520
OG0001089		Me1_v2_0058920, Me1_v2_0064020, Me1_v2_0077920, Me1_v2_0117060, Me1_v2_0134900, Me1_v2_0135830, Me1_v2_0147670, Me1_v2_0169530, Me1_v2_0227340
OG0001090		Me1_v2_0003870, Me1_v2_0043990, Me1_v2_0052550, Me1_v2_0059290, Me1_v2_0067720, Me1_v2_0164170, Me1_v2_0166470, Me1_v2_0186780, Me1_v2_0186800
OG0001091		Me1_v2_0064530, Me1_v2_0078640, Me1_v2_0091170, Me1_v2_0120260, Me1_v2_0134960, Me1_v2_0173020, Me1_v2_0208160, Me1_v2_0211240, Me1_v2_0232510
OG0001092		Me1_v2_0026760, Me1_v2_0048250, Me1_v2_0055380, Me1_v2_0057320, Me1_v2_0083430, Me1_v2_0130640, Me1_v2_0130680, Me1_v2_0217940, Me1_v2_0217950
OG0001093	Cre01.g800011, Cre05.g800535, Cre05.g800549, Cre07.g800791, Cre12.g545650, Cre17.g802089, Cre17.g802141, Cre17.g802142	Me1_v2_0077040
OG0001094			Mp1g28180, Mp1g28190, Mp1g28210, Mp3g02930, Mp3g08010, Mp3g08020, Mp3g08040, Mp3g08060, Mp3g08070
OG0001095			Mp3g18750, Mp3g18790, Mp3g19730, Mp4g15650, Mp4g15670, Mp5g07220, Mp5g16370, Mp5g16380, Mp8g09120
OG0001096			Mp5g04580, Mp5g04600, Mp5g09780, Mp5g11270, Mp5g11280, Mp5g11290, Mp5g11300, Mp5g11310, Mp5g11320
OG0001097			Mp2g15040, Mp2g20480, Mp4g06960, Mp4g06970, Mp4g16850, Mp4g16860, Mp4g17000, Mp4g20020, Mp6g20490
OG0001098			Mp2g23760, Mp3g21360, Mp4g02840, Mp6g18730, Mp6g18740, Mp6g18750, Mp6g18760, Mp6g18770, Mp6g18780
OG0001099			Mp5g03300, Mp5g13710, Mp5g13780, Mp5g13790, Mp5g13800, Mp5g13810, Mp5g13820, Mp5g13830, Mp5g13840
OG0001100			Mp1g27920, Mp1g27930, Mp1g27940, Mp1g27950, Mp1g27960, Mp1g27970, Mp1g27980, Mp4g16840, Mp6g05120
OG0001101			Mp1g22360, Mp1g22370, Mp1g22380, Mp1g22390, Mp1g22410, Mp1g28920, Mp1g28930, Mp2g18830, Mp2g18870
OG0001102	Cre03.g157501, Cre03.g800304, Cre03.g800305, Cre08.g371566, Cre08.g800923, Cre09.g397364, Cre13.g588453, Cre13.g801563, Cre13.g801586
OG0001103	Cre01.g022950, Cre01.g048501, Cre03.g151050, Cre06.g278184, Cre07.g335950, Cre11.g479800, Cre11.g480050, Cre17.g700550, Cre17.g700600
OG0001104	Cre02.g143407, Cre02.g143427, Cre02.g143507, Cre02.g143527, Cre03.g206250, Cre07.g332050, Cre07.g344260, Cre15.g801858, Cre16.g674938
OG0001105	Cre02.g143861, Cre02.g143900, Cre02.g144004, Cre02.g144005, Cre02.g144007, Cre02.g144009, Cre03.g154750, Cre14.g615650, Cre16.g680300
OG0001106	Cre02.g141800, Cre06.g278230, Cre06.g278231, Cre09.g396065, Cre09.g403250, Cre09.g403650, Cre09.g403850, Cre09.g403950, Cre16.g684450
OG0001107	Cre01.g010400, Cre04.g800465, Cre06.g306900, Cre09.g390875, Cre09.g404750, Cre09.g405100, Cre12.g507002, Cre18.g748097, Cre18.g748297
OG0001108	Cre05.g234666, Cre06.g307700, Cre13.g581700, Cre13.g605350, Cre13.g605386, Cre13.g605500, Cre13.g605550, Cre13.g605600, Cre13.g606300
OG0001109	Cre07.g800859, Cre09.g801062, Cre10.g801109, Cre10.g801138, Cre10.g801162, Cre10.g801194, Cre12.g801399, Cre12.g801463, Cre13.g801558
OG0001110	Cre01.g030100, Cre01.g030600, Cre01.g032850, Cre01.g055500, Cre01.g800029, Cre09.g400849, Cre09.g400886, Cre13.g801530, Cre17.g734250
OG0001111	Cre04.g800488, Cre05.g246250, Cre06.g283700, Cre07.g347450, Cre08.g377400, Cre11.g478050, Cre14.g619500, Cre16.g677317, Cre16.g677877
OG0001112	Cre09.g401800, Cre09.g401850, Cre09.g800994, Cre10.g421050, Cre10.g425350, Cre11.g467626, Cre11.g467634, Cre11.g467636, Cre14.g801625
OG0001113	Cre04.g217920, Cre04.g225150, Cre05.g241632, Cre07.g345550, Cre07.g346300, Cre10.g425400, Cre10.g428720, Cre11.g468150, Cre11.g469375
OG0001114	Cre04.g800479, Cre05.g235186, Cre05.g800540, Cre09.g801022, Cre12.g801370, Cre15.g801842, Cre15.g801844, Cre15.g801847, Cre17.g802115
OG0001115	Cre07.g315000, Cre07.g315250, Cre07.g315300, Cre07.g315432, Cre07.g315450, Cre07.g316350, Cre07.g344250, Cre07.g350600, Cre07.g351350
OG0001116	Cre05.g231000, Cre07.g322650, Cre07.g322700, Cre07.g322750, Cre07.g322800, Cre07.g322850, Cre12.g495500, Cre12.g558526, Cre12.g801466
OG0001117	Cre08.g368650, Cre08.g369050, Cre08.g369100, Cre08.g369550, Cre08.g370950, Cre08.g371150, Cre08.g371250, Cre08.g371350, Cre08.g800921
OG0001118	CreCp.g802281, CreCp.g802282, CreCp.g802312	Me1_v2_0042170, Me1_v2_0042180	Mp1g16220	ATCG00340, ATCG00350
OG0001119	Cre17.g698000, CreCp.g802323	Me1_v2_0176510	Mp2g15450	AT5G08670, AT5G08680, AT5G08690, ATCG00480
OG0001120	Cre06.g278224, CreCp.g802276	Me1_v2_0042220, Me1_v2_0082590	Mp1g22400	AT2G28815, ATCG00790, ATMG00080
OG0001121	Cre12.g501600		Mp3g00600, Mp7g00210	AT1G06070, AT1G06850, AT1G43700, AT2G31370, AT2G40620
OG0001122	Cre02.g095000	Me1_v2_0207550	Mp5g02710, Mp5g20610	AT2G06925, AT2G19690, AT4G29460, AT4G29470
OG0001123				AT1G19510, AT1G75250, AT2G18328, AT2G21650, AT3G10595, AT4G36570, AT4G39250, AT5G47290
OG0001124	Cre01.g010000, Cre12.g508900, Cre12.g509000	Me1_v2_0164370	Mp2g08950, Mp6g21400	AT2G18170, AT4G01370
OG0001125		Me1_v2_0207670	Mp7g19480	AT2G16120, AT2G16130, AT2G18480, AT2G20780, AT3G18830, AT4G36670
OG0001126	Cre02.g077700, Cre17.g737050	Me1_v2_0027870, Me1_v2_0169250	Mp5g13890	AT2G37290, AT2G39280, AT3G55020
OG0001127	Cre09.g408200, Cre17.g712000	Me1_v2_0178470, Me1_v2_0223800	Mp5g16020	AT1G23860, AT2G24590, AT4G31580
OG0001128	Cre16.g801984	Me1_v2_0194010	Mp2g04800, Mp3g03980, Mp3g18130	AT1G15380, AT1G80160, AT2G28420
OG0001129				AT2G19220, AT2G24960, AT3G11290, AT3G11300, AT3G11310, AT4G02210, AT4G02550, AT5G05800
OG0001130				AT1G60983, AT1G60985, AT1G60986, AT1G60987, AT1G60989, AT2G05117, AT4G15733, AT4G15735
OG0001131	Cre07.g325950	Me1_v2_0103310, Me1_v2_0189010	Mp1g27550	AT2G26660, AT2G45130, AT5G15330, AT5G20150
OG0001132	Cre16.g673000	Me1_v2_0031890, Me1_v2_0149590, Me1_v2_0149600, Me1_v2_0168650, Me1_v2_0199070	Mp7g01510	AT2G37330
OG0001133	Cre12.g552650	Me1_v2_0187510, Me1_v2_0234440	Mp3g18860	AT2G40520, AT3G51620, AT3G56320, AT3G61690
OG0001134	Cre17.g722150	Me1_v2_0193080	Mp1g06080, Mp2g20220, Mp2g20240	AT1G19440, AT2G16280, AT2G26640
OG0001135		Me1_v2_0057400		AT1G33590, AT1G33600, AT1G33610, AT1G33612, AT1G33670, AT2G26380, AT5G23400
OG0001136	Cre13.g576300	Me1_v2_0003210, Me1_v2_0187830, Me1_v2_0187850, Me1_v2_0187870, Me1_v2_0187880	Mp2g13950	AT2G31440
OG0001137			Mp3g19240	AT1G18290, AT1G21010, AT1G76600, AT2G23690, AT3G50800, AT4G37240, AT5G66580
OG0001138				AT1G19190, AT1G47480, AT1G49640, AT1G49650, AT1G49660, AT2G03550, AT3G48690, AT3G48700
OG0001139	Cre03.g184800	Me1_v2_0210440, Me1_v2_0210450	Mp1g05500	AT1G14230, AT1G14240, AT1G14250, AT2G02970
OG0001140	Cre16.g690200	Me1_v2_0144840	Mp5g14030	AT1G44890, AT2G46455, AT2G46470, AT3G49155, AT5G62050
OG0001141		Me1_v2_0124120		AT2G06200, AT2G36400, AT2G45480, AT3G13960, AT3G52910, AT4G24150, AT5G53660
OG0001142	Cre08.g380250	Me1_v2_0131320, Me1_v2_0137800, Me1_v2_0228630	Mp2g10550	AT1G76560, AT2G47400, AT3G62410
OG0001143	Cre02.g108550, Cre04.g226150	Me1_v2_0019840, Me1_v2_0026080, Me1_v2_0084450, Me1_v2_0191220	Mp1g14610	AT2G01170
OG0001144				AT1G35720, AT1G68090, AT2G38750, AT2G38760, AT5G10220, AT5G10230, AT5G12380, AT5G65020
OG0001145				AT1G35820, AT1G43720, AT2G14755, AT2G19365, AT3G30520, AT3G32904, AT3G42870, AT5G36080
OG0001146	Cre02.g106200	Me1_v2_0234060	Mp2g04250, Mp7g14850	AT2G25520, AT4G32390, AT5G11230, AT5G25400
OG0001147	Cre06.g275900, Cre13.g567450	Me1_v2_0080780, Me1_v2_0146500	Mp6g03150	AT1G06760, AT2G18050, AT2G30620
OG0001148	Cre14.g617900	Me1_v2_0051090	Mp3g07170, Mp6g05620	AT2G39390, AT3G09500, AT3G55170, AT5G02610
OG0001149	Cre13.g588900	Me1_v2_0206490	Mp1g04430	AT1G34355, AT2G34110, AT4G13870, AT4G13885, AT5G40400
OG0001150				AT1G10715, AT1G10717, AT1G10745, AT1G10747, AT1G27135, AT2G16225, AT2G41415, AT5G50345
OG0001151	Cre01.g024950	Me1_v2_0216600	Mp2g03820, Mp8g08570	AT1G05960, AT2G41830, AT5G21080, AT5G26850
OG0001152				AT1G46480, AT2G01500, AT2G17950, AT2G28610, AT3G11260, AT3G18010, AT5G05770, AT5G59340
OG0001153	Cre12.g535550	Me1_v2_0107150	Mp3g11480	AT1G29840, AT2G19550, AT3G47560, AT3G47590, AT5G11910
OG0001154	Cre17.g741050	Me1_v2_0198710	Mp6g18020, Mp7g00390	AT1G43130, AT2G18460, AT2G20120, AT2G20130
OG0001155	Cre03.g187450	Me1_v2_0101720, Me1_v2_0182740	Mp2g17040, Mp8g18400	AT1G71100, AT2G01290, AT3G04790
OG0001156	Cre17.g746347	Me1_v2_0020090, Me1_v2_0083120, Me1_v2_0094890, Me1_v2_0177030	Mp2g00450	AT2G10550, AT3G18630
OG0001157	Cre03.g191950, Cre07.g345300	Me1_v2_0142770	Mp1g13080, Mp3g21790	AT1G31070, AT2G35020, AT5G46420
OG0001158	Cre07.g346650	Me1_v2_0093080	Mp6g20320	AT2G23960, AT2G23970, AT4G30530, AT4G30540, AT4G30550
OG0001159				AT1G05650, AT1G05660, AT1G65570, AT2G43860, AT2G43870, AT2G43880, AT2G43890, AT3G59850
OG0001160		Me1_v2_0054810, Me1_v2_0161760, Me1_v2_0161770	Mp1g11430, Mp6g00480, Mp6g00500	AT2G16060, AT3G10520
OG0001161	Cre16.g673109	Me1_v2_0110840	Mp3g04230, Mp3g16470	AT1G65290, AT2G44620, AT5G36280, AT5G47630
OG0001162	Cre17.g709550	Me1_v2_0084320	Mp6g20340	AT1G08620, AT1G30810, AT2G34880, AT2G38950, AT4G20400
OG0001163	Cre06.g278148, Cre11.g467617	Me1_v2_0219540	Mp5g01840, Mp5g18640	AT1G17650, AT2G04137, AT3G25530
OG0001164	Cre12.g507650	Me1_v2_0071150, Me1_v2_0163270	Mp4g23570, Mp8g17710	AT1G80030, AT2G22360, AT4G39960
OG0001165		Me1_v2_0122020	Mp4g15860	AT2G28140, AT2G28690, AT3G44940, AT5G09940, AT5G22930, AT5G59760
OG0001166	Cre01.g047550	Me1_v2_0072720	Mp5g03960	AT2G22290, AT2G44610, AT4G39890, AT5G10260, AT5G64990
OG0001167				AT1G13600, AT1G68880, AT2G04038, AT3G30530, AT5G08141, AT5G15830, AT5G38800, AT5G60830
OG0001168				AT1G07725, AT2G28640, AT2G28650, AT2G39380, AT3G09520, AT3G09530, AT3G55150, AT5G59730
OG0001169				AT1G04520, AT1G70690, AT2G01660, AT2G33330, AT3G04370, AT3G60720, AT5G37660, AT5G43980
OG0001170	Cre03.g199983	Me1_v2_0148720	Mp6g15310	AT1G10430, AT1G59830, AT1G69960, AT2G42500, AT3G58500
OG0001171				AT1G11370, AT1G11580, AT1G11590, AT1G44980, AT2G12945, AT3G27980, AT3G42160, AT4G03930
OG0001172		Me1_v2_0078750, Me1_v2_0103980, Me1_v2_0103990	Mp1g08130, Mp3g15190	AT2G41050, AT4G20100, AT4G36850
OG0001173	Cre11.g476700, Cre13.g578350, Cre16.g672250	Me1_v2_0068600	Mp1g23830	AT2G32770, AT3G07130, AT4G13700
OG0001174	Cre10.g464350			AT1G48285, AT2G06265, AT2G07505, AT2G37125, AT3G30165, AT4G04775, AT5G15690
OG0001175	Cre04.g211800	Me1_v2_0155140, Me1_v2_0213090	Mp5g05580, Mp6g14310	AT1G04480, AT2G33370, AT3G04400
OG0001176	Cre14.g618150	Me1_v2_0119930	Mp4g18350	AT1G14840, AT1G24764, AT1G68060, AT2G01750, AT4G17220
OG0001177	Cre05.g234637	Me1_v2_0167900	Mp8g06510, Mp8g13010	AT1G07770, AT2G39590, AT3G46040, AT5G59850
OG0001178	Cre09.g393900, Cre14.g620350	Me1_v2_0212110, Me1_v2_0212120	Mp6g19580	AT2G22450, AT5G59750, AT5G64300
OG0001179	Cre08.g372450	Me1_v2_0158640	Mp4g07510	AT1G14150, AT2G01918, AT3G01440, AT4G05180, AT4G21280
OG0001180	Cre01.g030200, Cre10.g443550	Me1_v2_0066500, Me1_v2_0103610, Me1_v2_0106350	Mp4g20380	AT2G20050, AT3G06270
OG0001181	Cre01.g006950	Me1_v2_0064170	Mp2g02260, Mp2g04730	AT2G36460, AT3G52930, AT4G26530, AT5G03690
OG0001182	Cre02.g092284	Me1_v2_0079370	Mp4g14430	AT1G18490, AT2G42670, AT3G58670, AT5G15120, AT5G39890
OG0001183		Me1_v2_0097100, Me1_v2_0191690	Mp1g21770, Mp7g16220	AT2G39220, AT3G54950, AT3G63200, AT4G29800
OG0001184	Cre17.g709950	Me1_v2_0218710	Mp7g00510, Mp7g03230	AT2G03410, AT4G17270, AT5G18940, AT5G47540
OG0001185				AT2G06983, AT2G14282, AT2G25685, AT3G23715, AT3G23727, AT3G27503, AT4G10115, AT4G10767
OG0001186				AT1G35150, AT2G06500, AT2G16040, AT2G19960, AT3G29638, AT3G29794, AT4G10200, AT5G35475
OG0001187	Cre04.g225600, Cre10.g447100	Me1_v2_0229110	Mp1g21440	AT1G15870, AT1G80720, AT2G41600, AT4G31930
OG0001188	Cre12.g514750	Me1_v2_0211050	Mp8g04310, Mp8g04380, Mp8g09100	AT2G11270, AT2G44350, AT3G60100
OG0001189			Mp1g16140, Mp6g20390	AT1G28280, AT1G80450, AT2G33780, AT3G15300, AT5G08480, AT5G53830
OG0001190		Me1_v2_0078520	Mp5g18990	AT1G23550, AT1G32230, AT1G70440, AT2G35510, AT3G47720, AT5G62520
OG0001191				AT1G25410, AT1G68460, AT2G27760, AT3G19160, AT3G23630, AT3G63110, AT4G24650, AT5G19040
OG0001192			Mp5g18180, Mp5g18190	AT2G17760, AT3G51330, AT3G51340, AT3G51350, AT3G51360, AT4G35880
OG0001193			Mp2g00510, Mp2g07150, Mp4g04920, Mp4g15560, Mp5g03020	AT2G28160, AT4G29930, AT5G57150
OG0001194	Cre01.g003450	Me1_v2_0021320, Me1_v2_0087200	Mp1g05400	AT2G10553, AT2G33835, AT3G18640, AT3G26850
OG0001195		Me1_v2_0175810	Mp2g13800, Mp3g24820, Mp8g03420	AT2G37220, AT3G53460, AT4G24770, AT5G50250
OG0001196	Cre09.g406050	Me1_v2_0064800	Mp6g02450	AT1G30820, AT2G34890, AT3G12670, AT4G02120, AT4G20320
OG0001197				AT1G47770, AT2G03965, AT3G01345, AT4G06643, AT4G08691, AT5G01080, AT5G28919, AT5G35760
OG0001198	Cre02.g145250, Cre12.g529400	Me1_v2_0066600	Mp5g09510	AT2G45710, AT3G61110, AT3G61111, AT5G47930
OG0001199	Cre16.g692250	Me1_v2_0172600	Mp2g07170	AT1G32150, AT2G35530, AT2G46270, AT4G01120, AT4G36730
OG0001200		Me1_v2_0055800	Mp8g05800	AT1G62610, AT1G63380, AT2G17845, AT3G46170, AT3G55290, AT3G55310
OG0001201	Cre06.g287000	Me1_v2_0054690	Mp2g12320, Mp5g05270	AT2G33380, AT4G26740, AT5G29560, AT5G55240
OG0001202		Me1_v2_0001500, Me1_v2_0005420, Me1_v2_0010820, Me1_v2_0022350, Me1_v2_0200730	Mp5g21730	AT2G38440, AT5G01730
OG0001203	Cre08.g377200	Me1_v2_0125600, Me1_v2_0125610, Me1_v2_0198800	Mp4g00040, Mp5g24460	AT2G25170, AT5G44800
OG0001204	Cre17.g719771, Cre17.g719876	Me1_v2_0002250, Me1_v2_0043730, Me1_v2_0123640, Me1_v2_0123650	Mp8g12690	AT2G46915
OG0001205		Me1_v2_0090360	Mp4g02460	AT1G01780, AT1G10200, AT2G39900, AT2G45800, AT3G55770, AT3G61230
OG0001206	Cre02.g094150	Me1_v2_0136900	Mp2g16560	AT2G46670, AT2G46790, AT5G02810, AT5G24470, AT5G60100
OG0001207		Me1_v2_0182310	Mp1g14000, Mp1g14030, Mp3g17080	AT1G02190, AT1G02205, AT2G37700, AT5G57800
OG0001208	Cre14.g630301	Me1_v2_0225540	Mp5g04250, Mp8g01840	AT1G23400, AT2G20020, AT4G31010, AT5G54890
OG0001209	Cre16.g679650	Me1_v2_0201990	Mp1g27470	AT2G04750, AT4G26700, AT5G35700, AT5G48460, AT5G55400
OG0001210	Cre09.g410450	Me1_v2_0181290	Mp4g21220	AT2G40970, AT3G10760, AT3G46640, AT5G05090, AT5G59570
OG0001211	Cre02.g084150		Mp1g13410, Mp5g09400	AT1G03440, AT2G15320, AT3G17640, AT3G59510, AT4G03010
OG0001212			Mp7g05770	AT2G18980, AT3G49960, AT4G30170, AT4G37520, AT4G37530, AT5G14130, AT5G67400
OG0001213	Cre12.g508050	Me1_v2_0123960, Me1_v2_0123980	Mp7g04420, Mp8g07310	AT1G20910, AT1G76510, AT2G17410
OG0001214	Cre10.g436350	Me1_v2_0046130, Me1_v2_0073570, Me1_v2_0073580, Me1_v2_0231670	Mp3g21830	AT2G21940, AT4G39540
OG0001215	Cre02.g117900, Cre06.g289950	Me1_v2_0061350, Me1_v2_0104350	Mp4g03900, Mp6g05580	AT1G59760, AT2G06990
OG0001216	Cre13.g567700	Me1_v2_0154070	Mp1g09020, Mp7g00680	AT1G52740, AT2G38810, AT3G54560, AT4G13570
OG0001217		Me1_v2_0207750	Mp1g20340	AT1G01440, AT2G46380, AT3G56410, AT3G61670, AT4G01090, AT5G05190
OG0001218	Cre17.g746247	Me1_v2_0133420	Mp5g17740, Mp5g18040, Mp5g22900	AT1G02580, AT2G23380, AT4G02020
OG0001219	Cre01.g027000	Me1_v2_0063870	Mp2g24740, Mp6g18870	AT2G42740, AT3G58700, AT4G18730, AT5G45775
OG0001220		Me1_v2_0055430	Mp2g12650	AT1G18100, AT1G65480, AT2G27550, AT4G20370, AT5G03840, AT5G62040
OG0001221			Mp2g00440, Mp6g20100	AT1G61050, AT2G38150, AT2G38152, AT3G09020, AT4G19900, AT5G01250
OG0001222				AT1G50690, AT1G63190, AT1G63200, AT1G63205, AT1G63206, AT2G37435, AT5G05040, AT5G05060
OG0001223	Cre03.g178700		Mp3g24000	AT1G27210, AT1G50890, AT1G59850, AT2G07170, AT4G27060, AT5G62580
OG0001224	Cre09.g393136	Me1_v2_0165540	Mp2g22330	AT1G14910, AT2G01600, AT4G25940, AT5G35200, AT5G57200
OG0001225	Cre06.g293700	Me1_v2_0083620	Mp1g23110	AT1G70190, AT2G03130, AT3G06040, AT4G36420, AT4G37660
OG0001226	Cre03.g170400	Me1_v2_0069810	Mp5g07580	AT1G10820, AT1G60670, AT1G68160, AT2G43470, AT3G07565
OG0001227	Cre14.g801627	Me1_v2_0136990	Mp4g18950	AT1G03680, AT2G15570, AT3G15360, AT4G03520, AT4G12170
OG0001228	Cre17.g729200		Mp6g12090	AT1G09575, AT1G57610, AT2G23790, AT4G36820, AT5G42610, AT5G66650
OG0001229		Me1_v2_0072530, Me1_v2_0106470	Mp3g08850, Mp3g08860, Mp3g08870, Mp7g15340	AT2G40170, AT3G51810
OG0001230	Cre02.g088350	Me1_v2_0043910, Me1_v2_0182280	Mp1g09510	AT1G12450, AT2G02370, AT4G12000, AT4G22850
OG0001231	Cre01.g024350, Cre16.g675958	Me1_v2_0184370, Me1_v2_0184610	Mp3g06160, Mp3g07580	AT1G14670, AT2G01970
OG0001232	Cre10.g446000	Me1_v2_0141880	Mp2g15570	AT2G42320, AT3G01810, AT3G57780, AT5G06930, AT5G43230
OG0001233		Me1_v2_0151170, Me1_v2_0151190, Me1_v2_0188990	Mp7g17580	AT1G28200, AT2G22475, AT4G40100, AT5G13200
OG0001234			Mp4g16420	AT2G24762, AT3G30725, AT4G25760, AT4G31730, AT5G24920, AT5G38770, AT5G57685
OG0001235	Cre12.g484150	Me1_v2_0169230	Mp1g18680	AT1G07990, AT1G08005, AT1G30470, AT2G28360, AT3G45190
OG0001236				AT4G12300, AT4G12310, AT4G12320, AT4G12330, AT4G12334, AT4G22690, AT4G22710, AT5G44620
OG0001237	Cre12.g505750	Me1_v2_0227840	Mp2g00540, Mp2g16330, Mp4g05180, Mp4g23070	AT3G16980, AT4G16265
OG0001238		Me1_v2_0111610	Mp1g16280, Mp2g06440, Mp2g22680, Mp4g01400, Mp7g01330, MpUg00400	AT4G25330
OG0001239				AT1G79740, AT3G13010, AT3G13020, AT3G13030, AT3G17450, AT3G22220, AT4G15020, AT5G33406
OG0001240		Me1_v2_0112660	Mp1g13260	AT1G19350, AT1G75080, AT1G78700, AT3G50750, AT4G18890, AT4G36780
OG0001241	Cre03.g207713, Cre17.g698850	Me1_v2_0172590, Me1_v2_0176750	Mp3g08480, Mp3g09040	AT1G03310, AT4G09020
OG0001242	Cre14.g613900	Me1_v2_0130100	Mp3g00720	AT1G27630, AT1G35440, AT4G19560, AT4G19600, AT5G45190
OG0001243		Me1_v2_0004050, Me1_v2_0043960, Me1_v2_0084090	Mp7g03540	AT1G07120, AT1G48280, AT3G25690, AT4G18570
OG0001244		Me1_v2_0099740	Mp3g21870	AT1G07080, AT4G12870, AT4G12890, AT4G12900, AT4G12960, AT5G01580
OG0001245	Cre03.g191150	Me1_v2_0143240	Mp7g13780	AT1G14570, AT1G59550, AT3G23605, AT4G14245, AT4G14250
OG0001246	Cre07.g356150	Me1_v2_0219360	Mp8g14490, Mp8g14520, Mp8g14560, Mp8g14580, Mp8g14610	AT4G01320
OG0001247				AT1G14480, AT1G14500, AT4G10720, AT4G11000, AT5G15500, AT5G51160, AT5G54610, AT5G54620
OG0001248		Me1_v2_0141550	Mp1g17600, Mp1g18890	AT3G16860, AT3G20580, AT4G16120, AT4G27110, AT5G49270
OG0001249			Mp2g04420, Mp3g25160, Mp5g00520	AT1G44090, AT1G60980, AT4G25420, AT5G07200, AT5G51810
OG0001250	Cre13.g602850	Me1_v2_0185930	Mp3g15540, Mp7g06650, Mp8g15180	AT1G07350, AT3G52150, AT4G35785
OG0001251	Cre15.g635600	Me1_v2_0125750	Mp5g02250	AT1G33040, AT3G12390, AT3G49470, AT4G10480, AT5G13850
OG0001252	Cre04.g800442, Cre04.g800443	Me1_v2_0095120, Me1_v2_0218840		AT1G36095, AT1G43260, AT4G08267, AT5G31412
OG0001253	Cre03.g194350	Me1_v2_0131960	Mp7g10500	AT1G53110, AT3G15340, AT4G27500, AT5G36690, AT5G36780
OG0001254	Cre09.g387801	Me1_v2_0067800	Mp1g26410	AT1G35470, AT4G09200, AT4G09250, AT4G09310, AT4G09340
OG0001255	Cre06.g298100	Me1_v2_0063560, Me1_v2_0086860	Mp6g00710	AT1G54290, AT4G27130, AT5G54760, AT5G54940
OG0001256				AT4G22870, AT4G22880, AT5G08640, AT5G43935, AT5G63580, AT5G63590, AT5G63595, AT5G63600
OG0001257	Cre17.g704850	Me1_v2_0158200	Mp3g25140	AT1G27450, AT1G80050, AT4G12440, AT4G22570, AT5G11160
OG0001258	Cre06.g307150	Me1_v2_0102890, Me1_v2_0159770, Me1_v2_0224000	Mp1g06910, Mp1g06930	AT3G23920, AT4G17090
OG0001259	Cre12.g560150	Me1_v2_0088150	Mp2g23010, Mp3g00710	AT1G02130, AT3G11730, AT4G17530, AT5G47200
OG0001260	Cre06.g307450	Me1_v2_0061210	Mp6g06990, Mp6g07670	AT1G14640, AT1G14650, AT3G27600, AT4G16200
OG0001261	Cre12.g510150	Me1_v2_0001610, Me1_v2_0170320	Mp7g18530	AT4G25440, AT5G40880, AT5G49200, AT5G51980
OG0001262	Cre12.g524000	Me1_v2_0180720	Mp2g16990, Mp3g02650	AT1G04920, AT4G10120, AT5G11110, AT5G20280
OG0001263	Cre13.g566900	Me1_v2_0018640, Me1_v2_0083630, Me1_v2_0083640, Me1_v2_0118940	Mp6g19670	AT4G00020, AT5G01630
OG0001264			Mp2g10300, Mp3g07000, Mp5g21020, Mp5g21960, Mp5g21970, Mp7g10170	AT4G30640, AT5G57900
OG0001265	Cre01.g026450	Me1_v2_0157810	MpUg00030, MpVg00980	AT1G02840, AT1G09140, AT3G49430, AT4G02430
OG0001266	Cre11.g481115	Me1_v2_0041990, Me1_v2_0218910	Mp3g09590, Mp3g19580, Mp5g09680	AT4G12240, AT5G52010
OG0001267				AT3G27906, AT3G43280, AT3G44430, AT4G08593, AT4G19240, AT5G34869, AT5G41660, AT5G45095
OG0001268	Cre03.g200750	Me1_v2_0070830, Me1_v2_0087280	Mp6g08650, Mp6g21040	AT1G69770, AT1G80740, AT4G19020
OG0001269	Cre17.g698650	Me1_v2_0042570, Me1_v2_0194860	Mp2g12980	AT1G69820, AT4G29210, AT4G39640, AT4G39650
OG0001270	Cre06.g278212	Me1_v2_0034670, Me1_v2_0134160, Me1_v2_0134170	Mp1g17040	AT4G24610, AT5G48310, AT5G65440
OG0001271	Cre17.g738300	Me1_v2_0187070	Mp3g02890, Mp6g11950	AT1G01100, AT4G00810, AT5G24510, AT5G47700
OG0001272	Cre03.g175200	Me1_v2_0169190, Me1_v2_0190470, Me1_v2_0190480	Mp2g22070	AT1G35880, AT3G46740, AT4G09080
OG0001273	Cre16.g680700	Me1_v2_0069210	Mp7g03680	AT3G15450, AT3G22850, AT4G27450, AT5G19140, AT5G43830
OG0001274	Cre01.g048850, Cre12.g515050	Me1_v2_0071260, Me1_v2_0133740	Mp4g21720	AT3G61740, AT4G27910, AT5G53430
OG0001275	Cre09.g401886	Me1_v2_0105990	Mp2g08960, Mp4g08890	AT1G07890, AT3G09640, AT4G35000, AT4G35970
OG0001276	Cre02.g142700, Cre06.g255050, Cre14.g631800	Me1_v2_0050720, Me1_v2_0092260	Mp1g29560	AT3G23280, AT4G14365
OG0001277	Cre01.g036550	Me1_v2_0147820	Mp5g03040	AT1G12340, AT1G12390, AT1G62880, AT3G12180, AT4G12090
OG0001278		Me1_v2_0149700, Me1_v2_0176460	Mp5g13610, Mp5g18450, Mp5g19830, Mp5g20940	AT4G01210, AT5G04480
OG0001279	Cre12.g517300	Me1_v2_0008870, Me1_v2_0229710	Mp3g12690, Mp6g19620	AT1G22882, AT1G71360, AT4G23950
OG0001280		Me1_v2_0149350	Mp3g12980	AT1G67100, AT1G68510, AT3G02550, AT3G49940, AT4G37540, AT5G67420
OG0001281	Cre12.g532550	Me1_v2_0086240	Mp2g08690, Mp4g15790	AT3G07110, AT3G24830, AT4G13170, AT5G48760
OG0001282				AT1G11362, AT1G11593, AT1G48010, AT1G48020, AT1G50325, AT1G50340, AT3G27999, AT4G03945
OG0001283				AT1G33560, AT3G26470, AT4G33300, AT5G04720, AT5G47280, AT5G66890, AT5G66900, AT5G66910
OG0001284			Mp6g14570	AT1G43770, AT3G02890, AT4G17850, AT5G08005, AT5G16680, AT5G61100, AT5G61110
OG0001285	Cre08.g384750, Cre08.g385500	Me1_v2_0028190, Me1_v2_0087570, Me1_v2_0166340	Mp1g24800, Mp4g22350	AT4G25000
OG0001286	Cre13.g571800	Me1_v2_0214580	Mp3g09980	AT1G10410, AT1G13970, AT1G59650, AT3G29180, AT5G39430
OG0001287				AT1G12120, AT1G13940, AT1G26620, AT1G62530, AT1G69360, AT5G07790, AT5G61300, AT5G67390
OG0001288			Mp3g04160	AT1G13635, AT1G15970, AT1G75090, AT1G80850, AT3G12710, AT5G44680, AT5G57970
OG0001289	Cre06.g278300	Me1_v2_0088360	Mp7g13890	AT1G16360, AT1G54320, AT1G79450, AT3G12740, AT5G46150
OG0001290	Cre16.g653350	Me1_v2_0087330, Me1_v2_0102590	Mp8g03360	AT1G24793, AT1G25054, AT1G25145, AT1G25210
OG0001291	Cre08.g367300	Me1_v2_0074490	Mp1g09130, Mp1g20280, Mp2g14370	AT1G06230, AT1G17790, AT1G73150
OG0001292	Cre01.g046237, Cre03.g158400	Me1_v2_0040830, Me1_v2_0140850	Mp8g05230	AT1G50410, AT3G16600, AT3G20010
OG0001293	Cre01.g034400	Me1_v2_0111340	Mp7g14670	AT1G13700, AT3G49360, AT5G24400, AT5G24410, AT5G24420
OG0001294			Mp1g04960, Mp2g08510, Mp5g03770, Mp6g00060, Mp6g00390, MpVg00170	AT1G07310, AT5G23950
OG0001295	Cre12.g541800, Cre12.g542100	Me1_v2_0015370, Me1_v2_0095550, Me1_v2_0212420	Mp7g08530	AT1G20380, AT1G76140
OG0001296				AT1G01410, AT1G21620, AT1G35850, AT5G09610, AT5G59280, AT5G60110, AT5G60180, AT5G64490
OG0001297	Cre07.g347550, Cre12.g521200	Me1_v2_0151030, Me1_v2_0193640	Mp3g01040, Mp8g17270	AT1G77620, AT5G22010
OG0001298				AT1G15590, AT1G15600, AT1G15610, AT1G15620, AT1G15625, AT1G15630, AT1G15640, AT1G44010
OG0001299	Cre02.g118950	Me1_v2_0120930	Mp2g19110, Mp2g19130, Mp5g05080	AT1G49400, AT1G79850, AT3G18880
OG0001300		Me1_v2_0108630	Mp2g22360	AT1G53920, AT1G53940, AT1G53970, AT1G53990, AT3G14225, AT5G40990
OG0001301	Cre09.g391875	Me1_v2_0145540	Mp7g04360	AT1G36070, AT1G55680, AT1G78070, AT3G13340, AT5G56190
OG0001302		Me1_v2_0129390, Me1_v2_0129400, Me1_v2_0176730, Me1_v2_0176740	Mp4g00210, Mp5g19370	AT1G21670, AT1G21680
OG0001303	Cre12.g539050	Me1_v2_0202850, Me1_v2_0202860, Me1_v2_0202870	Mp4g08180	AT1G10180, AT1G10385, AT5G49830
OG0001304				AT1G21210, AT1G21230, AT1G21240, AT1G21245, AT1G21250, AT1G21270, AT1G22720, AT3G25490
OG0001305	Cre04.g213800	Me1_v2_0071390	Mp1g15380, Mp1g15390, Mp1g15400, Mp1g15680	AT1G03770, AT5G44280
OG0001306		Me1_v2_0063410, Me1_v2_0200030	Mp3g17850, Mp7g15970, Mp8g17140	AT1G50350, AT3G19950, AT5G01980
OG0001307	Cre06.g260600	Me1_v2_0204400	Mp5g14100	AT1G03960, AT1G54450, AT5G28850, AT5G28900, AT5G44090
OG0001308	Cre03.g158500	Me1_v2_0099470, Me1_v2_0170390, Me1_v2_0209810	Mp4g10520, Mp8g01560	AT1G79600, AT5G24970
OG0001309		Me1_v2_0113120	Mp1g03020, Mp5g01140, Mp8g01860, Mp8g01900, Mp8g02180, Mp8g07560	AT1G15790
OG0001310	Cre10.g466526, Cre10.g466700	Me1_v2_0071740	Mp4g17030	AT1G35190, AT3G46480, AT3G46490, AT3G46500
OG0001311	Cre01.g800091, Cre17.g744147	Me1_v2_0072710, Me1_v2_0169210	Mp1g06890, Mp7g00250	AT1G20960, AT5G61140
OG0001312	Cre17.g716101	Me1_v2_0004540, Me1_v2_0032490, Me1_v2_0063650, Me1_v2_0069190	Mp5g00050, Mp7g05700	AT1G10520
OG0001313	Cre07.g347800	Me1_v2_0029930, Me1_v2_0179310	Mp7g15750, Mp7g16530, Mp8g02230	AT1G08125, AT5G44170
OG0001314	Cre12.g537641	Me1_v2_0041810, Me1_v2_0056570, Me1_v2_0059880, Me1_v2_0137320	Mp3g15470	AT1G12640, AT1G63050
OG0001315	Cre06.g292350	Me1_v2_0192450	Mp7g13640	AT1G31820, AT1G31830, AT3G13620, AT3G19553, AT5G05630
OG0001316	Cre09.g392000, Cre09.g801019, Cre52.g802240	Me1_v2_0222520, Me1_v2_0222540	Mp8g07200	AT1G47550, AT1G47560
OG0001317				AT1G23060, AT1G24160, AT1G70100, AT1G70950, AT3G01710, AT3G26050, AT3G27350, AT5G40700
OG0001318	Cre03.g209393, Cre03.g210513	Me1_v2_0091280, Me1_v2_0165040	Mp4g01180, Mp6g05600	AT1G76680, AT1G76690
OG0001319	Cre13.g563800, Cre16.g658650	Me1_v2_0123670	Mp8g04010	AT1G04160, AT1G08730, AT5G20470, AT5G20490
OG0001320	Cre11.g478184	Me1_v2_0033570, Me1_v2_0033580, Me1_v2_0047570, Me1_v2_0203360, Me1_v2_0203370	Mp6g04460	AT1G09010
OG0001321	Cre03.g194700	Me1_v2_0029290, Me1_v2_0080900	Mp8g10230, Mp8g10240	AT1G68560, AT3G45940, AT5G11720
OG0001322	Cre12.g559250	Me1_v2_0196560	Mp1g06270	AT1G35160, AT1G78300, AT3G02520, AT5G16050, AT5G38480
OG0001323		Me1_v2_0073190, Me1_v2_0075530, Me1_v2_0123860, Me1_v2_0156790	Mp3g09430, Mp4g12780, Mp5g08990	AT1G58120
OG0001324	Cre03.g201400, Cre10.g454450	Me1_v2_0118850, Me1_v2_0128750	Mp2g17470	AT1G09160, AT1G47380, AT1G68410
OG0001325	Cre12.g542650	Me1_v2_0064200	Mp5g15740	AT1G23880, AT1G23890, AT1G70280, AT3G14860, AT5G14890
OG0001326	Cre06.g305900, Cre11.g467754, Cre18.g748997	Me1_v2_0223490	Mp1g28740, Mp4g09680	AT1G76340, AT5G19980
OG0001327	Cre10.g452050	Me1_v2_0065960, Me1_v2_0090340	Mp3g07840, Mp8g13180	AT1G19150, AT3G47470, AT3G61470
OG0001328		Me1_v2_0173470	Mp4g06920, Mp7g19030, Mp7g19040, Mp7g19050, Mp7g19080	AT1G68740, AT3G23430
OG0001329		Me1_v2_0026000, Me1_v2_0169640	Mp1g15120, Mp1g18030	AT1G62350, AT3G27750, AT3G46870, AT5G09315
OG0001330	Cre16.g688302	Me1_v2_0073740, Me1_v2_0073770	Mp1g11770, Mp2g15780	AT1G19660, AT1G75380, AT5G66050
OG0001331	Cre03.g189750, Cre16.g650800	Me1_v2_0076220, Me1_v2_0168050	Mp2g07600, Mp3g04200	AT1G61570, AT5G50810
OG0001332	Cre16.g683850, Cre16.g683900, Cre17.g699850	Me1_v2_0202030, Me1_v2_0226030	Mp1g12660	AT1G74210, AT5G08030
OG0001333	Cre02.g141586, Cre03.g175851, Cre10.g425501	Me1_v2_0172870	Mp5g10680, Mp5g22790	AT1G32750, AT3G19040
OG0001334	Cre02.g118450	Me1_v2_0029550, Me1_v2_0055980, Me1_v2_0056020, Me1_v2_0056030, Me1_v2_0160280	Mp2g06970	AT1G18700
OG0001335	Cre03.g170150, Cre03.g170200	Me1_v2_0139650	Mp2g16960	AT1G08860, AT5G07300, AT5G61900, AT5G61910
OG0001336	Cre07.g333450	Me1_v2_0000360, Me1_v2_0037040, Me1_v2_0172840, Me1_v2_0230070	Mp2g22830	AT1G43620, AT3G07020
OG0001337		Me1_v2_0170950	Mp3g16330, Mp3g24520, Mp4g02650, Mp4g04150	AT1G04050, AT3G04380, AT5G43990
OG0001338	Cre02.g106750, CreCp.g802303	Me1_v2_0183210, Me1_v2_0227190	Mp3g01740, Mp8g15150	AT1G74970, AT3G49080
OG0001339	Cre01.g049000, Cre04.g223800	Me1_v2_0062380, Me1_v2_0101910	Mp2g24300, Mp7g07470	AT1G29810, AT5G51110
OG0001340	Cre09.g388750	Me1_v2_0002060, Me1_v2_0033910, Me1_v2_0053100	Mp1g01680	AT3G51460, AT3G51830, AT5G66020
OG0001341	Cre09.g406350	Me1_v2_0055690	Mp4g17010, Mp4g17850	AT3G59310, AT3G59320, AT3G59330, AT3G59340
OG0001342	Cre17.g731150	Me1_v2_0063470, Me1_v2_0123350, Me1_v2_0123360	Mp4g21570, Mp7g09280	AT3G07680, AT3G22845
OG0001343		Me1_v2_0132170	Mp6g15890	AT3G51780, AT5G07220, AT5G14360, AT5G40630, AT5G52060, AT5G62100
OG0001344	Cre01.g066552, Cre05.g243050, Cre12.g496700	Me1_v2_0109000	Mp2g20740, Mp3g08490	AT3G02730, AT5G16400
OG0001345			Mp1g27210, Mp1g27220, Mp1g27240, Mp2g09420, Mp3g18970, Mp8g13390	AT3G06150, AT5G19060
OG0001346	Cre06.g296400	Me1_v2_0038350, Me1_v2_0039210, Me1_v2_0063920, Me1_v2_0199720	Mp8g15810, Mp8g16280	AT3G45300
OG0001347	Cre06.g278254	Me1_v2_0041930, Me1_v2_0116160	MpUg00160, MpVg00770	AT3G44850, AT3G53030, AT5G22840
OG0001348	Cre02.g097450	Me1_v2_0054870	Mp2g17110, Mp3g23820, Mp7g11990	AT3G11750, AT3G21730, AT5G62980
OG0001349	Cre09.g389450, Cre10.g449200, Cre12.g507200, Cre17.g743847	Me1_v2_0122330	Mp3g25340	AT3G51640, AT3G51650
OG0001350	Cre02.g800255, Cre09.g390393, Cre12.g547950	Me1_v2_0094640, Me1_v2_0183410	Mp1g15340	AT3G15390, AT5G58720
OG0001351	Cre13.g570150, Cre17.g736850	Me1_v2_0115400, Me1_v2_0138670	Mp8g06450	AT3G05380, AT3G21430, AT5G27610
OG0001352	Cre10.g458050, Cre17.g747647	Me1_v2_0230580	Mp1g14680, Mp3g07830	AT3G05190, AT5G27400, AT5G27410
OG0001353	Cre17.g741200	Me1_v2_0055780, Me1_v2_0167840	Mp3g01400, Mp5g19230	AT3G47690, AT5G62500, AT5G67270
OG0001354	Cre03.g146567, Cre03.g162150, Cre03.g162701, Cre17.g729600	Me1_v2_0066490	Mp8g17660	AT3G06010, AT5G19310
OG0001355	Cre10.g455650, Cre34.g802207	Me1_v2_0203650	Mp4g24030, Mp7g12930	AT3G22740, AT3G25900, AT3G63250
OG0001356	Cre02.g098950, Cre02.g099000	Me1_v2_0130930	Mp1g12070, Mp1g17220	AT3G09740, AT3G45280, AT3G61450
OG0001357	Cre07.g330300	Me1_v2_0173450	Mp5g01760, Mp5g23100, Mp5g23160, Mp6g00120, Mp8g18320	AT3G28880
OG0001358	Cre02.g147450, Cre06.g250450, Cre09.g393250, Cre09.g395700, Cre12.g521950	Me1_v2_0178710	Mp7g00090	AT3G56160
OG0001359	Cre03.g189000, Cre03.g201850, Cre10.g430950	Me1_v2_0084290, Me1_v2_0084300, Me1_v2_0226990	Mp6g06120	AT3G19210
OG0001360	Cre05.g247550	Me1_v2_0089390, Me1_v2_0234750	Mp1g12720, Mp4g23710	AT5G41210, AT5G41220, AT5G41240
OG0001361	Cre02.g143307, Cre10.g465550	Me1_v2_0089110, Me1_v2_0168940	Mp1g02560, Mp5g14810	AT5G50920, AT5G51070
OG0001362	Cre09.g402950	Me1_v2_0104430	Mp4g19300, Mp7g18740, Mp7g18750, Mp7g18760, Mp7g18770	AT5G08540
OG0001363	Cre02.g800188	Me1_v2_0138240, Me1_v2_0138260, Me1_v2_0138270, Me1_v2_0138290	Mp2g00960, Mp7g16320	AT5G02310
OG0001364	Cre08.g384200, Cre11.g467610, Cre16.g676200	Me1_v2_0064180, Me1_v2_0148710	Mp5g01230, Mp5g01250	AT5G46070
OG0001365	Cre04.g228000	Me1_v2_0002680, Me1_v2_0014170, Me1_v2_0182220, Me1_v2_0182240, Me1_v2_0182260	Mp3g06100	AT5G58510
OG0001366	Cre08.g360200, Cre08.g360250, Cre17.g703800	Me1_v2_0140510	Mp3g03360, Mp3g03370, Mp3g03380	AT5G45380
OG0001367		Me1_v2_0015220, Me1_v2_0058980, Me1_v2_0064830, Me1_v2_0064840, Me1_v2_0080540, Me1_v2_0188930, Me1_v2_0200580, Me1_v2_0218020
OG0001368		Me1_v2_0053930, Me1_v2_0135920, Me1_v2_0144660, Me1_v2_0161710, Me1_v2_0178150, Me1_v2_0200110, Me1_v2_0215810, Me1_v2_0224990
OG0001369		Me1_v2_0001260, Me1_v2_0058960, Me1_v2_0064870, Me1_v2_0067970, Me1_v2_0149830, Me1_v2_0173600, Me1_v2_0202810, Me1_v2_0215970
OG0001370		Me1_v2_0056210, Me1_v2_0061930, Me1_v2_0098750, Me1_v2_0132850, Me1_v2_0140230, Me1_v2_0179570, Me1_v2_0189320, Me1_v2_0192220
OG0001371		Me1_v2_0000710, Me1_v2_0006980, Me1_v2_0028730, Me1_v2_0036010, Me1_v2_0109830, Me1_v2_0120680, Me1_v2_0122160, Me1_v2_0163080
OG0001372		Me1_v2_0053950, Me1_v2_0109350, Me1_v2_0118860, Me1_v2_0136750, Me1_v2_0143030, Me1_v2_0172160, Me1_v2_0174420, Me1_v2_0201960
OG0001373		Me1_v2_0000910, Me1_v2_0100690, Me1_v2_0103430, Me1_v2_0151210, Me1_v2_0171350, Me1_v2_0174570, Me1_v2_0174810, Me1_v2_0213010
OG0001374		Me1_v2_0135840, Me1_v2_0183420, Me1_v2_0183830, Me1_v2_0199080, Me1_v2_0199100, Me1_v2_0199140, Me1_v2_0212560, Me1_v2_0222010
OG0001375		Me1_v2_0048950, Me1_v2_0054700, Me1_v2_0054710, Me1_v2_0054720, Me1_v2_0107570, Me1_v2_0107580, Me1_v2_0107650	Mp2g10410
OG0001376		Me1_v2_0063290, Me1_v2_0152270, Me1_v2_0161590, Me1_v2_0174230, Me1_v2_0182570, Me1_v2_0194630, Me1_v2_0204120, Me1_v2_0214450
OG0001377		Me1_v2_0032770, Me1_v2_0084640, Me1_v2_0084680, Me1_v2_0113390, Me1_v2_0113440, Me1_v2_0113470, Me1_v2_0215670, Me1_v2_0223250
OG0001378		Me1_v2_0202630	Mp1g19730, Mp3g01790, Mp3g10500, Mp3g10970, Mp3g16630, Mp4g10710, Mp8g06550
OG0001379		Me1_v2_0004640, Me1_v2_0010170, Me1_v2_0019820, Me1_v2_0073140, Me1_v2_0073150, Me1_v2_0073160, Me1_v2_0197250, Me1_v2_0197260
OG0001380		Me1_v2_0072520, Me1_v2_0077000, Me1_v2_0078540, Me1_v2_0087520, Me1_v2_0098040, Me1_v2_0121500, Me1_v2_0158600, Me1_v2_0203730
OG0001381		Me1_v2_0040630, Me1_v2_0112450, Me1_v2_0112610, Me1_v2_0113650, Me1_v2_0113700, Me1_v2_0221950, Me1_v2_0221980, Me1_v2_0221990
OG0001382	Cre06.g256350, Cre17.g703950, Cre17.g704000	Me1_v2_0057440, Me1_v2_0057450, Me1_v2_0065040, Me1_v2_0065050	Mp1g20460
OG0001383		Me1_v2_0071810, Me1_v2_0120910, Me1_v2_0193280, Me1_v2_0207140, Me1_v2_0207180, Me1_v2_0207290, Me1_v2_0207320, Me1_v2_0207340
OG0001384		Me1_v2_0095800, Me1_v2_0132950, Me1_v2_0173040, Me1_v2_0216810	Mp4g07890, Mp6g19180, Mp6g19260, Mp7g09030
OG0001385		Me1_v2_0015140, Me1_v2_0023570, Me1_v2_0103290, Me1_v2_0119380, Me1_v2_0119430, Me1_v2_0119440, Me1_v2_0119480, Me1_v2_0119490
OG0001386		Me1_v2_0022990, Me1_v2_0031860, Me1_v2_0063390, Me1_v2_0089760, Me1_v2_0096390, Me1_v2_0099940, Me1_v2_0128630, Me1_v2_0210970
OG0001387	Cre09.g386119, Cre18.g748797	Me1_v2_0007470, Me1_v2_0141630, Me1_v2_0156800, Me1_v2_0156810, Me1_v2_0163360, Me1_v2_0182820
OG0001388	Cre10.g436250, Cre10.g437000	Me1_v2_0020720, Me1_v2_0039150, Me1_v2_0060240, Me1_v2_0060380, Me1_v2_0074800, Me1_v2_0161240
OG0001389		Me1_v2_0053640, Me1_v2_0053650, Me1_v2_0062080, Me1_v2_0069900, Me1_v2_0220100, Me1_v2_0220110, Me1_v2_0229310, Me1_v2_0229340
OG0001390		Me1_v2_0127050, Me1_v2_0177510, Me1_v2_0177530, Me1_v2_0177620, Me1_v2_0177650, Me1_v2_0202650, Me1_v2_0202700, Me1_v2_0234740
OG0001391	Cre02.g085701	Me1_v2_0076100, Me1_v2_0076130, Me1_v2_0121800, Me1_v2_0136350, Me1_v2_0136410, Me1_v2_0136430, Me1_v2_0150680
OG0001392		Me1_v2_0067040, Me1_v2_0091960, Me1_v2_0092000, Me1_v2_0095150, Me1_v2_0127630, Me1_v2_0134240, Me1_v2_0211830, Me1_v2_0215250
OG0001393		Me1_v2_0201490	Mp1g01220, Mp1g12670, Mp1g17680, Mp3g17730, Mp5g05040, Mp5g13020, Mp6g06960
OG0001394			Mp2g24980, Mp2g26220, Mp5g07240, Mp5g07260, Mp7g01260, Mp7g01540, Mp7g02950, Mp7g02960
OG0001395			Mp1g01000, Mp2g06070, Mp2g10200, Mp4g00450, Mp4g21690, Mp7g03000, Mp7g03050, Mp8g06770
OG0001396			Mp2g10040, Mp4g18220, Mp5g03240, Mp5g09470, Mp5g10500, Mp5g17580, Mp5g17730, Mp5g22720
OG0001397			Mp4g05440, Mp4g07400, Mp4g10690, Mp4g13870, Mp5g04000, Mp5g04010, Mp7g05940, Mp7g05950
OG0001398			Mp1g08170, Mp1g08180, Mp1g08200, Mp1g08220, Mp1g08250, Mp1g08260, Mp2g23830, Mp8g03620
OG0001399			Mp2g00630, Mp2g02350, Mp2g02360, Mp2g09620, Mp3g21190, Mp7g08380, Mp8g02690, Mp8g02760
OG0001400			Mp2g14920, Mp2g14930, Mp2g14950, Mp2g14960, Mp3g03110, Mp3g03120, Mp4g19490, Mp4g19500
OG0001401			Mp4g00730, Mp4g00780, Mp4g05230, Mp4g05240, Mp4g05250, Mp4g05260, Mp4g05270, Mp4g05290
OG0001402	Cre03.g163900, Cre03.g174350, Cre03.g800330, Cre10.g433500, Cre14.g609450, Cre16.g655000, Cre16.g693900, Cre16.g694203
OG0001403	Cre02.g111300, Cre03.g161900, Cre03.g164850, Cre03.g800315, Cre09.g403900, Cre10.g430550, Cre10.g459100, Cre12.g491250
OG0001404	Cre01.g010880, Cre03.g166800, Cre03.g178100, Cre06.g294700, Cre06.g303400, Cre10.g436000, Cre12.g538850, Cre40.g760147
OG0001405	Cre03.g199087, Cre03.g800421, Cre05.g800581, Cre08.g365550, Cre15.g801670, Cre15.g801674, Cre15.g801676, Cre16.g674851
OG0001406	Cre01.g045500, Cre03.g800348, Cre10.g449700, Cre10.g466800, Cre12.g486650, Cre12.g495600, Cre12.g512650, Cre12.g528250
OG0001407	Cre03.g172750, Cre07.g354050, Cre08.g384628, Cre09.g406250, Cre14.g627700, Cre14.g627750, Cre14.g627788, Cre14.g629429
OG0001408	Cre01.g011450, Cre02.g106900, Cre02.g109750, Cre08.g365720, Cre12.g527918, Cre16.g673200, Cre16.g687600, Cre18.g749197
OG0001409	Cre01.g800115, Cre02.g800161, Cre02.g800208, Cre05.g800516, Cre10.g449300, Cre11.g801239, Cre16.g695150, Cre16.g801880
OG0001410	Cre02.g142601, Cre02.g142605, Cre02.g142650, Cre02.g800274, Cre06.g263700, Cre07.g312600, Cre09.g398900, Cre17.g740926
OG0001411	Cre02.g101050, Cre06.g258250, Cre06.g258300, Cre06.g259050, Cre16.g695550, Cre17.g725600, Cre17.g802070, Cre17.g802071
OG0001412	Cre02.g103400, Cre06.g278233, Cre06.g300050, Cre06.g309500, Cre07.g320500, Cre07.g356800, Cre13.g583400, Cre16.g680850
OG0001413	Cre05.g240950, Cre08.g358535, Cre10.g462650, Cre12.g550500, Cre12.g801475, Cre13.g588495, Cre13.g801564, Cre16.g663315
OG0001414	Cre02.g142627, Cre12.g801446, Cre13.g590010, Cre14.g801595, Cre15.g801770, Cre15.g801856, Cre20.g751697, Cre20.g802165
OG0001415	Cre16.g673300, Cre16.g673350, Cre16.g673400, Cre17.g705750, Cre17.g705778, Cre17.g705806, Cre17.g705836, Cre17.g705843
OG0001416	Cre01.g054700, Cre06.g261850, Cre06.g278150, Cre08.g385600, Cre09.g396587, Cre10.g419500, Cre10.g455451, Cre16.g695900
OG0001417	Cre06.g298800, Cre06.g298850, Cre10.g438250, Cre10.g438300, Cre10.g438350, Cre10.g438400, Cre10.g438450, Cre10.g801136
OG0001418	Cre09.g397450, Cre09.g397550, Cre09.g397700, Cre09.g397702, Cre09.g397803, Cre09.g398050, Cre09.g398051, Cre09.g402050
OG0001419	Cre09.g391370, Cre09.g391400, Cre09.g391600, Cre09.g393617, Cre09.g393839, Cre09.g393991, Cre09.g394028, Cre09.g394176
OG0001420	Cre05.g237500, Cre09.g398326, Cre09.g398401, Cre09.g398475, Cre09.g398586, Cre09.g398734, Cre09.g398771, Cre09.g801040
OG0001421	Cre09.g394473, Cre09.g394510, Cre09.g394547, Cre09.g394621, Cre11.g467712, Cre12.g492750, Cre17.g703000, Cre50.g802238
OG0001422	Cre01.g023600, Cre07.g324800, Cre12.g497500, Cre12.g497652, Cre12.g497653, Cre12.g497700, Cre12.g547800, Cre12.g801392
OG0001423	Cre06.g255800, Cre06.g282350, Cre06.g800606, Cre06.g800608, Cre06.g800610, Cre06.g800612, Cre06.g800613, Cre17.g733600
OG0001424	CreMt.g802341	Me1_v2_0035480	Mp4g08500	AT2G07689, ATCG00890, ATCG01250, ATMG00285
OG0001425	CreMt.g802339	Me1_v2_0026820, Me1_v2_0032950, Me1_v2_0036060	Mp2g07160	ATCG01010, ATMG00513
OG0001426	Cre09.g402552	Me1_v2_0011260, Me1_v2_0069170, Me1_v2_0082620	Mp1g27150	ATCG01070, ATMG00650
OG0001427	CreCp.g802313	Me1_v2_0040250, Me1_v2_0127890	Mp3g01300	AT2G07732, ATCG00490, ATMG00280
OG0001428	Cre05.g242950, Cre13.g580850	Me1_v2_0171080	Mp1g21100	AT1G52370, AT4G28360, ATCG00810
OG0001429	Cre06.g264300, Cre17.g731250	Me1_v2_0142510	Mp1g23490	AT1G15810, AT1G80620, ATCG01120
OG0001430	CreCp.g802305, CreCp.g802306	Me1_v2_0035430, Me1_v2_0099550	Mp6g01430, Mp6g21490	ATCG00190
OG0001431		Me1_v2_0170480, Me1_v2_0170490		AT2G18870, AT2G18880, AT3G24440, AT4G30200, AT5G57380
OG0001432				AT1G49620, AT2G23430, AT2G32710, AT3G19150, AT3G24810, AT3G50630, AT5G48820
OG0001433				AT2G04040, AT2G04050, AT2G04066, AT2G04070, AT2G04080, AT2G04090, AT2G04100
OG0001434				AT2G38380, AT2G38390, AT3G32980, AT3G49110, AT3G49120, AT4G08770, AT4G08780
OG0001435	Cre02.g102950	Me1_v2_0128530, Me1_v2_0178010	Mp1g07910, Mp1g29700	AT2G33540, AT5G58003
OG0001436	Cre02.g103550	Me1_v2_0099630	Mp4g04190, Mp4g05570, Mp6g10550	AT2G04520, AT5G35680
OG0001437	Cre09.g389750	Me1_v2_0235170	Mp4g16050	AT2G41835, AT3G28210, AT3G57480, AT5G48205
OG0001438			Mp1g09310, Mp4g00790	AT2G36330, AT2G38480, AT4G11655, AT5G40300, AT5G62820
OG0001439				AT1G06080, AT1G06090, AT1G06100, AT1G06120, AT1G06350, AT1G06360, AT2G31360
OG0001440			Mp1g20920	AT1G19835, AT1G47900, AT2G23360, AT2G24470, AT3G19370, AT4G36120
OG0001441	Cre06.g289450, Cre06.g800708	Me1_v2_0144610, Me1_v2_0225430	Mp8g12990	AT2G20320, AT5G35560
OG0001442	Cre09.g397150	Me1_v2_0215950	Mp2g14390	AT2G46420, AT3G10250, AT3G61700, AT5G04090
OG0001443	Cre07.g314650	Me1_v2_0061650	Mp3g08320, Mp6g18550	AT1G79050, AT2G19490, AT3G32920
OG0001444			Mp6g11540	AT1G07160, AT2G05050, AT2G30020, AT2G40180, AT3G27140, AT4G08260
OG0001445	Cre13.g573351	Me1_v2_0089700	Mp1g07720, Mp1g14290	AT2G09990, AT3G04230, AT5G18380
OG0001446				AT1G01640, AT2G05330, AT2G40440, AT2G40450, AT3G29740, AT4G04090, AT5G48510
OG0001447				AT2G24980, AT4G08400, AT4G08410, AT4G13390, AT5G06630, AT5G06640, AT5G35190
OG0001448			Mp1g06180, Mp1g16790, Mp3g18590, Mp4g10590, Mp5g14820, Mp6g15470	AT2G33550
OG0001449	Cre06.g251400	Me1_v2_0206010	Mp3g23500, Mp4g19390	AT2G19900, AT5G11670, AT5G25880
OG0001450	Cre09.g801017	Me1_v2_0000800, Me1_v2_0032990, Me1_v2_0033000, Me1_v2_0228710	Mp4g22590	AT2G27460
OG0001451				AT2G47120, AT2G47130, AT2G47140, AT2G47150, AT3G29250, AT3G29260, AT3G51680
OG0001452			Mp6g04830	AT2G36890, AT3G49690, AT4G37780, AT5G23000, AT5G57620, AT5G65790
OG0001453	Cre16.g677500	Me1_v2_0052600, Me1_v2_0066250	Mp1g18300	AT2G14750, AT3G03900, AT4G39940
OG0001454	Cre01.g050316, Cre01.g800128, Cre01.g800129, Cre48.g761197	Me1_v2_0163370	Mp1g03320	AT2G43030
OG0001455				AT2G03020, AT4G16540, AT4G16545, AT4G16550, AT4G16555, AT4G16560, AT5G47590
OG0001456	Cre12.g496650	Me1_v2_0185530	Mp2g01100, Mp4g14300, Mp5g08580	AT2G34770, AT4G20870
OG0001457	Cre05.g247300, Cre13.g586200	Me1_v2_0175490	Mp4g21740	AT1G27460, AT2G43040, AT4G28600
OG0001458	Cre06.g256420	Me1_v2_0096890	Mp1g16760	AT1G30455, AT2G01280, AT2G45100, AT3G09360
OG0001459				AT1G74220, AT2G03630, AT3G02125, AT5G15560, AT5G39140, AT5G39170, AT5G39200
OG0001460	Cre08.g364050	Me1_v2_0197200	Mp2g06000, Mp8g15610	AT1G21700, AT2G33610, AT2G47620
OG0001461	Cre12.g483550	Me1_v2_0203950	Mp1g01450	AT1G62710, AT2G25940, AT3G20210, AT4G32940
OG0001462	Cre02.g800261, Cre02.g800262	Me1_v2_0077730, Me1_v2_0165710	Mp2g09210	AT1G78140, AT2G41040
OG0001463	Cre01.g031050	Me1_v2_0022810, Me1_v2_0109870	Mp5g05240	AT2G34210, AT4G08350, AT4G08360
OG0001464	Cre09.g401600	Me1_v2_0041920, Me1_v2_0116150	Mp6g20280	AT1G29250, AT2G34160, AT3G04620
OG0001465				AT2G12900, AT2G12940, AT2G13150, AT2G21230, AT2G21235, AT2G24340, AT4G38900
OG0001466	Cre11.g480150	Me1_v2_0119850	Mp8g03250, Mp8g10900	AT2G36160, AT3G11510, AT3G52580
OG0001467				AT2G36110, AT3G12410, AT3G12420, AT3G12430, AT3G12440, AT3G12460, AT3G12470
OG0001468		Me1_v2_0041960, Me1_v2_0060870, Me1_v2_0196370	Mp6g03430	AT2G25620, AT2G33700, AT3G51470
OG0001469	Cre03.g175500, Cre24.g755497	Me1_v2_0103400, Me1_v2_0126060	Mp3g12180, Mp7g12600	AT2G47770
OG0001470		Me1_v2_0117970, Me1_v2_0132240, Me1_v2_0182700	Mp6g20990	AT1G29030, AT2G34040, AT3G19515
OG0001471				AT1G24480, AT2G16030, AT3G53400, AT4G24805, AT4G26730, AT5G01710, AT5G03190
OG0001472			Mp1g24560	AT1G31880, AT1G54180, AT2G21030, AT2G35600, AT3G14000, AT5G20540
OG0001473	Cre03.g145107, Cre16.g801900	Me1_v2_0053190	Mp4g01680	AT1G72250, AT2G22610, AT5G27550
OG0001474	Cre12.g555350	Me1_v2_0088570	Mp2g00750	AT2G18240, AT2G21600, AT2G23310, AT4G39220
OG0001475				AT1G29080, AT1G29090, AT1G29110, AT2G27420, AT2G34080, AT3G49340, AT5G05050
OG0001476				AT1G09245, AT1G51230, AT1G51240, AT1G51250, AT2G04115, AT3G10455, AT5G39493
OG0001477		Me1_v2_0231790	Mp5g08050	AT2G14850, AT2G24530, AT4G31440, AT4G33890, AT5G67410
OG0001478		Me1_v2_0132030	Mp5g11010	AT2G23520, AT4G22980, AT4G37100, AT5G51920, AT5G66950
OG0001479	Cre09.g401738	Me1_v2_0196860	Mp2g13880, Mp2g13900, Mp5g13530, Mp5g24050	AT2G14110
OG0001480	Cre03.g152400, Cre03.g152425, Cre03.g205921, Cre12.g534850, Cre12.g534945		Mp2g23020	AT2G25910
OG0001481			Mp1g22270	AT1G27850, AT2G38160, AT2G40070, AT3G08670, AT3G09000, AT5G01280
OG0001482		Me1_v2_0118150	Mp6g11120	AT1G08340, AT2G46710, AT3G11490, AT4G03100, AT5G22400
OG0001483				AT1G22710, AT1G66570, AT1G71880, AT1G71890, AT2G14670, AT5G06170, AT5G43610
OG0001484	Cre12.g524900, Cre12.g559050	Me1_v2_0129160	Mp1g24160	AT2G06040, AT5G21900, AT5G40470
OG0001485	Cre12.g526883		Mp7g19060	AT2G34200, AT2G37950, AT5G01070, AT5G05830, AT5G59000
OG0001486	Cre11.g467681	Me1_v2_0045060, Me1_v2_0104550	Mp6g03590	AT2G25350, AT3G15920, AT4G32160
OG0001487	Cre01.g039400	Me1_v2_0034880		AT1G15490, AT1G52750, AT1G80280, AT2G40095, AT3G55880
OG0001488				AT1G49715, AT1G73603, AT1G73607, AT2G20208, AT2G29045, AT4G30064, AT4G30067
OG0001489	Cre06.g268600	Me1_v2_0230900	Mp1g04040	AT2G17870, AT2G21060, AT4G36020, AT4G38680
OG0001490	Cre16.g689050	Me1_v2_0062870, Me1_v2_0170560, Me1_v2_0170570	Mp4g19350	AT2G35690, AT4G16760
OG0001491		Me1_v2_0166710	Mp4g22100, Mp5g09600	AT2G20700, AT4G26466, AT4G28280, AT5G56170
OG0001492				AT1G78635, AT1G78640, AT2G33720, AT2G36920, AT4G02870, AT4G28775, AT5G26805
OG0001493	Cre12.g520500	Me1_v2_0122380	Mp1g06170, Mp1g07120	AT2G40010, AT3G09200, AT3G11250
OG0001494	Cre13.g562475	Me1_v2_0139740	Mp1g16500	AT1G19970, AT1G75760, AT2G21190, AT4G38790
OG0001495	Cre16.g666301	Me1_v2_0108350	Mp2g24290, Mp8g09080	AT2G19750, AT4G29390, AT5G56670
OG0001496	Cre04.g214050	Me1_v2_0102440	Mp2g02120, Mp4g01580, Mp4g09780	AT1G80310, AT2G25680
OG0001497	Cre13.g571450	Me1_v2_0134660	Mp1g16550, Mp7g08390	AT2G24940, AT3G48890, AT5G52240
OG0001498	Cre16.g682350	Me1_v2_0194370	Mp2g00810, Mp2g00820	AT1G05890, AT1G65430, AT2G31510
OG0001499	Cre03.g212417	Me1_v2_0084200		AT2G20310, AT4G27660, AT4G28690, AT5G54148, AT5G54150
OG0001500		Me1_v2_0121470		AT1G08465, AT1G23420, AT1G69180, AT2G26580, AT2G45190, AT4G00180
OG0001501	Cre07.g332786	Me1_v2_0131170	Mp1g10920	AT1G01650, AT1G05820, AT1G63690, AT2G43070
OG0001502				AT2G24285, AT2G24460, AT2G24480, AT2G25565, AT3G28620, AT3G42940, AT5G43200
OG0001503	Cre12.g530050	Me1_v2_0211620	Mp3g07380	AT1G05630, AT1G65580, AT2G31830, AT2G43900
OG0001504				AT1G49290, AT1G64870, AT2G44925, AT3G45200, AT5G11220, AT5G13620, AT5G24355
OG0001505				AT1G19610, AT1G55010, AT1G75830, AT2G26010, AT2G26020, AT5G44420, AT5G44430
OG0001506				AT1G28395, AT1G55205, AT1G70350, AT2G20585, AT2G33847, AT3G13674, AT4G39300
OG0001507		Me1_v2_0177910	Mp1g05870	AT1G35780, AT1G78150, AT2G22260, AT2G22270, AT4G39860
OG0001508	Cre06.g252150	Me1_v2_0095030, Me1_v2_0125350, Me1_v2_0125370	Mp5g02890	AT2G25870, AT5G38747
OG0001509	Cre03.g144907	Me1_v2_0205310, Me1_v2_0206060, Me1_v2_0212650	Mp5g12220, Mp7g18640	AT2G47210
OG0001510	Cre12.g519150	Me1_v2_0006410, Me1_v2_0043110, Me1_v2_0143450, Me1_v2_0197910	Mp6g14830	AT2G22010
OG0001511				AT2G19020, AT2G19030, AT2G19040, AT2G19045, AT3G25165, AT3G25170, AT4G13075
OG0001512	Cre14.g609202		Mp3g07800	AT1G24140, AT1G59970, AT1G70170, AT2G45040, AT4G16640
OG0001513	Cre10.g436950	Me1_v2_0081100, Me1_v2_0081110	Mp1g25880	AT2G45380, AT4G34070, AT5G06260
OG0001514				AT1G53705, AT2G35080, AT3G29750, AT3G30770, AT3G42723, AT5G25920, AT5G27800
OG0001515				AT1G06180, AT1G16490, AT1G56160, AT1G79180, AT2G31180, AT3G12820, AT3G23250
OG0001516	Cre12.g524700	Me1_v2_0171050		AT2G32150, AT3G62040, AT5G02230, AT5G59480, AT5G59490
OG0001517	Cre16.g674250	Me1_v2_0113170	Mp8g04570	AT2G46610, AT3G61860, AT4G25500, AT5G52040
OG0001518	Cre07.g322450	Me1_v2_0087240	Mp1g06040, Mp6g20020	AT2G44150, AT3G59960, AT4G30860
OG0001519		Me1_v2_0096940, Me1_v2_0133780	Mp1g13740	AT1G30500, AT2G34720, AT3G20910, AT5G12840
OG0001520	Cre12.g498250	Me1_v2_0083170	Mp8g18950	AT2G04390, AT2G05220, AT3G10610, AT5G04800
OG0001521			Mp7g09200	AT2G20370, AT2G31990, AT2G32740, AT2G32750, AT4G13990, AT5G62220
OG0001522	Cre03.g208000		Mp3g20780	AT1G03810, AT1G10590, AT1G23750, AT2G33845, AT4G28440
OG0001523	Cre05.g248300	Me1_v2_0011560	Mp4g07480	AT1G47240, AT2G23150, AT4G18790, AT5G67330
OG0001524			Mp1g19100, Mp1g22520	AT1G12320, AT1G62840, AT2G45360, AT3G60780, AT5G62280
OG0001525				AT2G16900, AT2G20950, AT2G20960, AT4G35110, AT4G38550, AT4G38560, AT5G11140
OG0001526	Cre06.g268450	Me1_v2_0097450, Me1_v2_0133410, Me1_v2_0164860	Mp6g10090	AT2G19520, AT4G29730
OG0001527	Cre12.g542850	Me1_v2_0221910	Mp6g01620	AT2G26400, AT4G14710, AT4G14716, AT5G43850
OG0001528	Cre12.g551900	Me1_v2_0144810	Mp3g08230	AT1G05730, AT1G05740, AT2G31725, AT2G43720
OG0001529	Cre06.g308250	Me1_v2_0133220	Mp8g03280, Mp8g03290	AT2G17360, AT5G07090, AT5G58420
OG0001530		Me1_v2_0205640		AT1G33480, AT2G37580, AT4G10150, AT4G10160, AT4G24015, AT5G58580
OG0001531	Cre09.g387800	Me1_v2_0091950	Mp1g29100	AT2G40300, AT3G11050, AT3G56090, AT5G01600
OG0001532	Cre09.g394399	Me1_v2_0128290, Me1_v2_0228420	Mp4g18120	AT1G07840, AT2G43650, AT3G28230
OG0001533	Cre17.g721950	Me1_v2_0227210	Mp2g15500	AT2G16090, AT3G27710, AT3G27720, AT4G34370
OG0001534	Cre17.g716400	Me1_v2_0001430, Me1_v2_0103480, Me1_v2_0168230	Mp3g09820	AT2G24500, AT4G31420
OG0001535	Cre08.g369600	Me1_v2_0208580	Mp6g15320	AT1G51340, AT2G38330, AT3G08040, AT4G38380
OG0001536		Me1_v2_0069640	Mp7g17560	AT1G06700, AT1G48210, AT1G48220, AT2G30740, AT3G17410
OG0001537	Cre14.g620850	Me1_v2_0093930	Mp4g12420	AT1G69010, AT2G40200, AT5G08130, AT5G38860
OG0001538		Me1_v2_0164430	MpVg00400	AT1G04540, AT2G13350, AT2G33320, AT3G04360, AT4G01200
OG0001539	Cre01.g026400	Me1_v2_0018700, Me1_v2_0123620	Mp6g09130, Mp8g11320	AT2G32295, AT5G35730
OG0001540		Me1_v2_0071340, Me1_v2_0071360	Mp3g19120, Mp4g04850	AT2G14635, AT2G44900, AT3G60350
OG0001541	Cre06.g260650, Cre18.g748697	Me1_v2_0153550, Me1_v2_0213720	Mp3g13670	AT2G41770, AT3G57420
OG0001542	Cre12.g535851	Me1_v2_0114400	Mp7g01860, Mp7g08730	AT2G18020, AT3G51190, AT4G36130
OG0001543	Cre08.g382500	Me1_v2_0210360	Mp4g06120	AT2G16360, AT2G21580, AT4G34555, AT4G39200
OG0001544	Cre01.g039300	Me1_v2_0193300, Me1_v2_0216030	Mp7g18970	AT1G49760, AT2G15500, AT4G34110
OG0001545	Cre07.g319000	Me1_v2_0123190, Me1_v2_0211710	Mp3g02140, Mp7g14730	AT2G40640, AT5G05230
OG0001546	Cre03.g207950	Me1_v2_0092510, Me1_v2_0095600	Mp6g17000	AT1G30590, AT2G34750, AT2G39240
OG0001547	Cre07.g325713	Me1_v2_0023410, Me1_v2_0199950	Mp3g09910, Mp3g24100	AT1G17070, AT2G42330
OG0001548				AT1G02550, AT1G10770, AT1G23350, AT1G60760, AT1G70540, AT2G47340, AT3G36659
OG0001549	Cre10.g429600		Mp1g28880, Mp4g09590	AT1G69420, AT2G33640, AT3G22180, AT4G15080
OG0001550	Cre10.g439550	Me1_v2_0174530, Me1_v2_0181560	Mp6g00430, Mp7g17840	AT2G05590, AT4G39870
OG0001551	Cre08.g375600	Me1_v2_0149440, Me1_v2_0149450, Me1_v2_0169100	Mp1g20070, Mp3g18660	AT2G14260
OG0001552	Cre01.g068742	Me1_v2_0162650	Mp1g01650	AT2G40960, AT3G10770, AT3G56680, AT5G05100
OG0001553	Cre04.g217913	Me1_v2_0055130, Me1_v2_0055150, Me1_v2_0115410	Mp6g19430	AT1G25380, AT2G47490
OG0001554		Me1_v2_0084810	Mp5g13320	AT1G61215, AT2G42150, AT2G44430, AT3G57980, AT3G60110
OG0001555				AT1G64900, AT1G64930, AT1G64940, AT1G64950, AT2G12190, AT3G03470, AT5G61320
OG0001556	Cre10.g430501	Me1_v2_0069130	Mp7g01650	AT1G62390, AT2G25290, AT4G32070, AT5G20360
OG0001557	Cre08.g371052	Me1_v2_0043060, Me1_v2_0117630	Mp2g00050	AT2G17520, AT3G11870, AT5G24360
OG0001558	Cre12.g557700	Me1_v2_0215530	Mp8g09390, Mp8g09430	AT1G06130, AT2G31350, AT2G43430
OG0001559		Me1_v2_0120270	Mp3g08670	AT1G24650, AT1G34290, AT1G66150, AT2G01820, AT3G23750
OG0001560		Me1_v2_0120710	Mp6g06300	AT2G35860, AT3G11700, AT3G52370, AT5G05650, AT5G06390
OG0001561	Cre10.g424350	Me1_v2_0110210	Mp8g01060	AT1G19270, AT2G39830, AT4G36860, AT5G66640
OG0001562	Cre02.g108450	Me1_v2_0155290	Mp1g14540, Mp3g09050	AT2G42680, AT3G24500, AT3G58680
OG0001563	Cre17.g717800	Me1_v2_0180580, Me1_v2_0180600, Me1_v2_0180610	Mp2g23730	AT2G41620, AT3G57350
OG0001564			Mp3g21660	AT1G23080, AT1G70940, AT1G73590, AT1G77110, AT2G01420, AT5G57090
OG0001565			Mp3g13010, Mp8g12770	AT2G19160, AT4G25870, AT4G30060, AT4G31350, AT5G57270
OG0001566	Cre01.g027900	Me1_v2_0196670	Mp1g07830	AT1G19950, AT1G75700, AT2G36020, AT5G42560
OG0001567	Cre12.g550850	Me1_v2_0157570	Mp2g17390, Mp5g20290, Mp5g20300	AT1G06680, AT2G30790
OG0001568				AT1G34047, AT2G36255, AT3G05727, AT3G05730, AT3G59930, AT4G11393, AT5G33355
OG0001569	Cre01.g025100, Cre03.g193000	Me1_v2_0040620, Me1_v2_0055290, Me1_v2_0198450	Mp4g15490	AT2G33255
OG0001570	Cre02.g076300, Cre11.g467700	Me1_v2_0179210, Me1_v2_0180710	Mp1g00080	AT2G40490, AT3G14930
OG0001571	Cre13.g563850	Me1_v2_0218380	Mp4g06160	AT2G16650, AT2G32230, AT4G21900, AT5G60430
OG0001572	Cre01.g027200	Me1_v2_0158130	Mp5g01860, Mp8g14720	AT1G63800, AT2G46030, AT5G41340
OG0001573	Cre09.g386113	Me1_v2_0152590	Mp2g05500	AT2G41790, AT3G57460, AT3G57465, AT3G57470
OG0001574	Cre09.g389541, Cre10.g459350	Me1_v2_0044110, Me1_v2_0099240, Me1_v2_0119000	Mp2g23920	AT2G31890
OG0001575	Cre17.g701700	Me1_v2_0210470	Mp2g21130, Mp2g24510	AT2G43710, AT3G02630, AT5G16240
OG0001576	Cre10.g454400	Me1_v2_0223670	Mp3g03070, Mp3g03090, Mp3g06680	AT2G26000, AT2G42160
OG0001577	Cre10.g449950	Me1_v2_0021150, Me1_v2_0209520, Me1_v2_0209530	Mp4g18320	AT2G26610, AT3G33530
OG0001578	Cre02.g101350	Me1_v2_0122780	Mp3g07650, Mp3g07870	AT1G08360, AT2G27530, AT5G22440
OG0001579		Me1_v2_0064720	Mp7g02370	AT1G06150, AT1G64625, AT2G27230, AT2G31280, AT5G24352
OG0001580				AT1G36622, AT1G36640, AT1G54953, AT1G54957, AT2G24195, AT5G27765, AT5G51465
OG0001581	Cre01.g047750	Me1_v2_0126540	Mp1g17730	AT1G29965, AT1G29970, AT2G34480, AT3G14600
OG0001582	Cre17.g701650	Me1_v2_0079930, Me1_v2_0111100	Mp4g23910	AT2G32220, AT3G22230, AT4G15000
OG0001583	Cre10.g447767	Me1_v2_0013320, Me1_v2_0208680	Mp1g19820	AT1G65840, AT2G43020, AT3G59050
OG0001584		Me1_v2_0041000, Me1_v2_0178270, Me1_v2_0233870	Mp1g18640	AT1G64460, AT2G46500, AT5G24240
OG0001585	Cre03.g144967	Me1_v2_0146850	Mp3g01020	AT2G18330, AT3G03060, AT4G36580, AT5G16930
OG0001586	Cre09.g386400	Me1_v2_0021680, Me1_v2_0144570	Mp4g15300, Mp7g08080	AT2G30110, AT5G06460
OG0001587	Cre02.g106950, Cre03.g149950, Cre12.g801411	Me1_v2_0151760	Mp8g02390	AT2G22870, AT5G11480
OG0001588	Cre01.g016556	Me1_v2_0175240	Mp2g11700	AT2G44680, AT3G60250, AT4G17640, AT5G47080
OG0001589	Cre09.g400738	Me1_v2_0217770	Mp8g15410	AT1G14260, AT2G02960, AT3G47550, AT5G62460
OG0001590				AT1G32000, AT1G32010, AT2G15420, AT3G42060, AT4G32200, AT5G27890, AT5G38190
OG0001591		Me1_v2_0073220, Me1_v2_0106680, Me1_v2_0232050	Mp2g07990, Mp5g04860	AT1G53270, AT2G13610
OG0001592	Cre04.g220350, Cre09.g402500, Cre11.g467705	Me1_v2_0165010	Mp3g15140	AT2G21410, AT4G39080
OG0001593	Cre12.g493000	Me1_v2_0054250	Mp6g03910, Mp8g14410	AT2G19600, AT5G11800, AT5G51710
OG0001594				AT1G14800, AT1G36030, AT1G67623, AT1G74875, AT2G35280, AT3G30430, AT5G17167
OG0001595				AT1G24062, AT1G76954, AT1G77093, AT2G25305, AT5G54215, AT5G54220, AT5G54225
OG0001596	Cre06.g272200, Cre10.g418000, Cre12.g536500	Me1_v2_0151970	Mp5g01210	AT2G38450, AT5G05360
OG0001597	Cre11.g481800	Me1_v2_0045750, Me1_v2_0067840	Mp6g18860	AT2G20110, AT4G29000, AT5G25790
OG0001598				AT1G01695, AT1G07620, AT1G63670, AT2G45900, AT3G61380, AT4G00440, AT5G02390
OG0001599	Cre04.g217930	Me1_v2_0115500	Mp1g22130, Mp7g01100	AT2G17840, AT3G51250, AT4G35985
OG0001600	Cre01.g003200	Me1_v2_0156590, Me1_v2_0214470	Mp4g17890	AT1G34200, AT1G66130, AT4G09670
OG0001601	Cre11.g468550	Me1_v2_0093730	Mp3g07180, Mp8g17690	AT3G01390, AT4G23710, AT4G25950
OG0001602	Cre01.g037150	Me1_v2_0056500, Me1_v2_0142830	Mp1g14310, Mp1g20640	AT1G55620, AT4G35440
OG0001603		Me1_v2_0082200	Mp1g03490, Mp1g11810	AT1G54890, AT3G19430, AT4G27400, AT5G54370
OG0001604		Me1_v2_0218230	Mp7g15890	AT1G03730, AT4G03600, AT4G28330, AT4G28340, AT5G50175
OG0001605		Me1_v2_0148150	Mp5g02580, Mp5g06410	AT1G50630, AT3G20300, AT4G03820, AT4G22270
OG0001606	Cre17.g721517, Cre17.g721600	Me1_v2_0049170, Me1_v2_0112890	Mp1g24510	AT4G22285, AT4G22350
OG0001607			Mp4g13400	AT1G62981, AT3G08600, AT4G01140, AT4G11950, AT4G22900, AT4G23720
OG0001608		Me1_v2_0076210, Me1_v2_0204880	Mp4g07120	AT1G68290, AT4G21585, AT4G21590, AT4G21600
OG0001609	Cre08.g380600	Me1_v2_0125540	Mp5g08240	AT1G36627, AT3G53570, AT4G24740, AT4G32660
OG0001610	Cre01.g034451	Me1_v2_0098370	Mp4g20810	AT3G21660, AT4G04210, AT4G15410, AT4G22150
OG0001611		Me1_v2_0230670	Mp3g18720, Mp4g07250, Mp5g08320	AT1G30200, AT4G18380, AT5G46170
OG0001612	Cre03.g210961	Me1_v2_0086960	Mp1g15290	AT1G22180, AT1G75170, AT4G08690, AT4G36640
OG0001613				AT1G49475, AT1G49480, AT3G18960, AT3G18990, AT4G01580, AT4G33280, AT5G66980
OG0001614	Cre07.g328600	Me1_v2_0046500, Me1_v2_0150890	Mp6g04120	AT3G45620, AT4G35140, AT4G38480
OG0001615	Cre06.g307200	Me1_v2_0125870	Mp2g23400, Mp2g26660	AT1G69510, AT4G16146, AT5G64130
OG0001616	Cre13.g571950	Me1_v2_0099300	Mp1g11530, Mp7g01830	AT3G61990, AT3G62000, AT4G26220
OG0001617	Cre03.g200100	Me1_v2_0162410, Me1_v2_0162420, Me1_v2_0178080, Me1_v2_0178090	Mp1g19520	AT4G10790
OG0001618			Mp1g16270	AT1G15190, AT1G30800, AT4G12950, AT4G29980, AT5G06920, AT5G40940
OG0001619	Cre06.g278261	Me1_v2_0166880	Mp2g26030, Mp4g10700	AT1G03210, AT4G02850, AT4G02860
OG0001620	Cre06.g304350	Me1_v2_0133700	Mp4g01650	AT1G22450, AT1G32710, AT4G28060, AT5G57815
OG0001621	Cre06.g256300	Me1_v2_0131210, Me1_v2_0159830	Mp3g00510, Mp8g04000	AT4G16580, AT5G66720
OG0001622	Cre09.g393358	Me1_v2_0178900	Mp4g03030, Mp4g04410	AT4G16830, AT4G17520, AT5G47210
OG0001623	Cre10.g433400	Me1_v2_0161740	Mp2g18380, Mp2g25480	AT4G05590, AT4G14695, AT4G22310
OG0001624	Cre11.g468300	Me1_v2_0149310	Mp2g15910	AT1G09180, AT1G56330, AT3G62560, AT4G02080
OG0001625				AT4G19080, AT4G19090, AT5G45460, AT5G45470, AT5G45480, AT5G45530, AT5G45540
OG0001626		Me1_v2_0055240, Me1_v2_0227590	Mp1g28510	AT4G18660, AT4G18680, AT4G18690, AT5G45830
OG0001627	Cre12.g522600	Me1_v2_0080530, Me1_v2_0111210	Mp1g29520, Mp2g15050	AT1G22840, AT4G10040
OG0001628			Mp1g00990, Mp7g12440	AT1G04530, AT1G80130, AT4G17940, AT4G32340, AT5G20190
OG0001629	Cre14.g616100	Me1_v2_0005940, Me1_v2_0039710, Me1_v2_0135310	Mp5g18010	AT4G25340, AT5G05420
OG0001630	Cre12.g516400, Cre24.g755647	Me1_v2_0184740	Mp3g00420, Mp6g15200	AT1G30460, AT4G11970
OG0001631			MpUg00430, MpVg00340	AT1G32640, AT4G00870, AT4G17880, AT5G46760, AT5G46830
OG0001632			Mp3g07630, Mp5g15060	AT1G29790, AT3G05390, AT3G27230, AT4G01240, AT5G40830
OG0001633				AT1G02750, AT1G56280, AT3G05700, AT3G06760, AT4G02200, AT5G26990, AT5G49230
OG0001634			Mp1g27230	AT1G62370, AT3G07120, AT3G25030, AT4G03965, AT4G13100, AT4G22250
OG0001635	Cre01.g800046, Cre12.g549750	Me1_v2_0138470	Mp6g17600, Mp8g02630	AT4G26100, AT5G57015
OG0001636	Cre03.g199900	Me1_v2_0070400	Mp1g06030	AT1G29550, AT1G29590, AT4G18040, AT5G35620
OG0001637	Cre09.g411900, Cre16.g664550	Me1_v2_0229190	Mp2g07660, Mp2g08370	AT4G32520, AT4G37930
OG0001638	Cre03.g200600, Cre16.g656700	Me1_v2_0123570, Me1_v2_0123580	Mp8g17600	AT4G05190, AT4G21270
OG0001639	Cre07.g312250, Cre07.g314400	Me1_v2_0061720, Me1_v2_0180070	Mp4g23940, Mp7g19290	AT4G25120
OG0001640		Me1_v2_0008700	Mp5g22830	AT1G05690, AT3G48360, AT4G37610, AT5G63160, AT5G67480
OG0001641	Cre06.g278271	Me1_v2_0069040	Mp2g11270, Mp2g11280	AT1G44770, AT4G24590, AT5G49710
OG0001642	Cre03.g174850	Me1_v2_0063780	Mp8g16400	AT1G64720, AT3G23080, AT4G14500, AT5G54170
OG0001643				AT1G43722, AT3G30525, AT4G10890, AT5G28730, AT5G28950, AT5G35695, AT5G41980
OG0001644	Cre10.g441200	Me1_v2_0156220, Me1_v2_0156230	Mp2g15860	AT4G35890, AT5G21160, AT5G66100
OG0001645	Cre01.g013150	Me1_v2_0215270		AT3G04300, AT4G10280, AT4G10290, AT4G10300, AT4G28703
OG0001646	Cre09.g406416	Me1_v2_0101460, Me1_v2_0130400	Mp1g20270	AT4G00752, AT4G11740, AT4G23040
OG0001647	Cre16.g663850, Cre16.g665800	Me1_v2_0073780, Me1_v2_0152870	Mp1g14910, Mp1g23570	AT4G18240
OG0001648		Me1_v2_0224560	Mp6g19690	AT1G64670, AT4G24140, AT5G17720, AT5G17780, AT5G41900
OG0001649	Cre03.g180700, Cre06.g309717	Me1_v2_0114200, Me1_v2_0153170	Mp7g18130	AT1G55805, AT4G26500
OG0001650		Me1_v2_0062320	Mp3g08610	AT1G67950, AT4G17720, AT5G16840, AT5G32450, AT5G46870
OG0001651			Mp5g19950	AT1G45130, AT3G13750, AT3G52840, AT4G26140, AT4G36360, AT5G56870
OG0001652	Cre03.g164350	Me1_v2_0159760, Me1_v2_0179590	Mp2g23420	AT1G18773, AT4G22300, AT4G22305
OG0001653	Cre01.g010700	Me1_v2_0228790	Mp8g15260	AT1G32270, AT4G17730, AT5G16830, AT5G46860
OG0001654				AT1G34560, AT1G35353, AT1G35365, AT1G35400, AT1G35410, AT3G27900, AT4G18080
OG0001655		Me1_v2_0201070	Mp8g18240, MpUg00020, MpVg00970	AT3G07810, AT4G26650, AT5G55550
OG0001656	Cre09.g406851	Me1_v2_0011910, Me1_v2_0169900	Mp7g12950	AT4G11920, AT4G22910, AT5G13840
OG0001657	Cre10.g452000	Me1_v2_0172270, Me1_v2_0189410	Mp6g03720	AT1G44790, AT4G31290, AT5G26220
OG0001658	Cre17.g747297	Me1_v2_0081190	Mp2g00720, Mp8g13490	AT3G03010, AT4G32900, AT5G16870
OG0001659	Cre17.g734500	Me1_v2_0225550	Mp4g08750, Mp6g20290	AT1G64200, AT3G08560, AT4G11150
OG0001660	Cre06.g272950	Me1_v2_0220580	Mp1g07420, Mp5g02820	AT1G22780, AT1G34030, AT4G09800
OG0001661			Mp7g00620, Mp7g00640, Mp7g02160, Mp7g02180, Mp7g07120, Mp7g07250	AT4G01130
OG0001662	Cre03.g172500, Cre07.g350750	Me1_v2_0111070, Me1_v2_0188630	Mp3g12150, Mp7g11430	AT4G22260
OG0001663			Mp1g04410	AT1G13740, AT1G69260, AT3G02140, AT3G07255, AT3G29575, AT4G28910
OG0001664	Cre12.g514500	Me1_v2_0070790	Mp4g23360, Mp6g10500	AT3G48930, AT4G30800, AT5G23740
OG0001665	Cre16.g650550	Me1_v2_0098140, Me1_v2_0123340	Mp1g14450, Mp5g03780	AT4G09320, AT5G63310
OG0001666	Cre05.g232000	Me1_v2_0067980	Mp1g14180, Mp2g20430, Mp4g23700, Mp6g08210	AT4G13830
OG0001667		Me1_v2_0135750	Mp4g05320	AT4G25845, AT4G25850, AT4G25860, AT5G57240, AT5G57400
OG0001668	Cre13.g606350	Me1_v2_0014100, Me1_v2_0200940, Me1_v2_0200950	Mp1g08980, Mp8g08230	AT4G00800
OG0001669	Cre01.g032550	Me1_v2_0126960	Mp3g13850, Mp6g20380	AT1G77600, AT4G31880, AT5G47690
OG0001670	Cre16.g685200	Me1_v2_0079730, Me1_v2_0079760	Mp8g17720	AT4G19610, AT5G05720, AT5G08695
OG0001671	Cre02.g076350	Me1_v2_0073030	Mp1g02920, Mp5g10970	AT1G20260, AT1G76030, AT4G38510
OG0001672				AT1G54980, AT4G24640, AT5G50030, AT5G50040, AT5G50050, AT5G50060, AT5G50070
OG0001673	Cre03.g160000, Cre11.g467706, Cre11.g469600	Me1_v2_0188360	Mp1g20110	AT3G18520, AT4G09784
OG0001674			Mp8g14500, Mp8g14540, Mp8g14590, Mp8g15050, Mp8g15080, Mp8g15130	AT4G18530
OG0001675	Cre12.g511650	Me1_v2_0173880	Mp3g09960, Mp6g17960	AT1G21660, AT4G12770, AT4G12780
OG0001676	Cre01.g030300	Me1_v2_0148160	Mp3g02530, Mp7g15820	AT4G24460, AT5G12170, AT5G19380
OG0001677	Cre02.g141450	Me1_v2_0160350	Mp1g00400	AT1G45050, AT1G75440, AT4G36410, AT5G42990
OG0001678	Cre17.g727400	Me1_v2_0077320	Mp3g01780, Mp5g00340	AT1G63830, AT4G23470, AT5G41390
OG0001679	Cre10.g461000	Me1_v2_0029740, Me1_v2_0033490, Me1_v2_0080220, Me1_v2_0142320	Mp4g16100	AT4G30990
OG0001680	Cre11.g467682	Me1_v2_0136000	Mp1g14600, Mp1g17540, Mp7g01230	AT4G24380, AT5G65400
OG0001681	Cre02.g075150	Me1_v2_0060840	Mp4g21160, Mp5g21260	AT3G18090, AT3G23780, AT4G21710
OG0001682				AT1G17700, AT1G55190, AT1G55640, AT3G13710, AT3G13720, AT4G29658, AT5G56230
OG0001683		Me1_v2_0165140	Mp5g18960, Mp6g12040	AT3G03980, AT3G04000, AT4G13180, AT5G18210
OG0001684		Me1_v2_0141280	Mp6g08770	AT1G04340, AT3G23180, AT3G23190, AT4G14420, AT5G43460
OG0001685	Cre06.g278197	Me1_v2_0091870, Me1_v2_0110600, Me1_v2_0119460	Mp2g26300	AT1G09730, AT4G33620
OG0001686	Cre11.g467699	Me1_v2_0098010	Mp3g24250, Mp6g07760	AT1G02010, AT1G12360, AT4G12120
OG0001687	Cre06.g277050	Me1_v2_0034820, Me1_v2_0054380, Me1_v2_0054400	Mp5g17670	AT1G13160, AT4G31520
OG0001688	Cre05.g235750	Me1_v2_0058670, Me1_v2_0223560	Mp2g14640, Mp7g16850	AT3G24495, AT4G02070
OG0001689		Me1_v2_0058070, Me1_v2_0228120	Mp2g09200, Mp2g15010	AT4G25170, AT5G54540, AT5G61490
OG0001690				AT1G17380, AT1G19180, AT1G72450, AT1G74950, AT3G43440, AT5G13220, AT5G20900
OG0001691	Cre10.g430400	Me1_v2_0167910	Mp1g02160, Mp2g12400	AT1G15250, AT1G52300, AT3G16080
OG0001692	Cre07.g318651	Me1_v2_0053420	Mp5g05960, Mp8g11530	AT1G62830, AT3G10390, AT3G13682
OG0001693	Cre06.g305050	Me1_v2_0044050, Me1_v2_0102760, Me1_v2_0102770	Mp2g00780, Mp7g03910	AT1G11800
OG0001694				AT1G18880, AT1G27080, AT1G69860, AT1G69870, AT3G47960, AT5G28470, AT5G62680
OG0001695	Cre09.g389100	Me1_v2_0115860	Mp1g21240	AT1G05785, AT3G03180, AT3G49420, AT5G01430
OG0001696	Cre10.g420750	Me1_v2_0136190	Mp7g01690, Mp7g15860	AT1G36240, AT1G77940, AT3G18740
OG0001697	Cre13.g571050	Me1_v2_0077950	Mp1g07350	AT1G04880, AT1G55650, AT1G76110, AT3G13350
OG0001698	Cre06.g306950	Me1_v2_0094290	Mp5g17640	AT1G45160, AT1G48490, AT3G17850, AT5G62310
OG0001699	Cre02.g078100	Me1_v2_0198140	Mp4g09260	AT1G21160, AT1G76720, AT1G76810, AT1G76820
OG0001700	Cre04.g213761	Me1_v2_0167490	Mp6g00600	AT1G35250, AT1G35290, AT1G68260, AT1G68280
OG0001701				AT1G10270, AT3G49240, AT3G60960, AT3G60980, AT3G61723, AT5G28340, AT5G28380
OG0001702	Cre06.g284450	Me1_v2_0143520	Mp3g24640, Mp8g11040	AT1G29770, AT1G29780, AT5G45700
OG0001703			Mp2g21170	AT1G60790, AT3G12060, AT3G62390, AT5G06700, AT5G20590, AT5G49340
OG0001704				AT1G22540, AT1G22550, AT1G22570, AT1G72120, AT1G72125, AT1G72130, AT1G72140
OG0001705	Cre12.g513400	Me1_v2_0036630, Me1_v2_0087620	Mp3g21690, Mp6g15680	AT1G18310, AT5G15870
OG0001706		Me1_v2_0132300, Me1_v2_0132310, Me1_v2_0136700, Me1_v2_0136710	Mp2g13170, Mp6g07180	AT1G30220
OG0001707	Cre07.g357400	Me1_v2_0138330		AT1G56300, AT1G71000, AT1G72416, AT3G14200, AT3G62190
OG0001708	Cre09.g406400, Cre16.g682369	Me1_v2_0198360	Mp3g13400, Mp8g14110	AT1G63440, AT5G44790
OG0001709		Me1_v2_0021520, Me1_v2_0130750, Me1_v2_0130890, Me1_v2_0162190, Me1_v2_0223920	Mp6g16000	AT1G18190
OG0001710			Mp8g10120	AT1G27100, AT1G59710, AT1G69890, AT1G69900, AT3G01311, AT3G28630
OG0001711	Cre12.g503150	Me1_v2_0026380, Me1_v2_0150260, Me1_v2_0217240	Mp7g12970	AT1G30660, AT1G30680
OG0001712	Cre06.g278135	Me1_v2_0103820	Mp6g01390	AT1G09590, AT1G09690, AT1G57660, AT1G57860
OG0001713	Cre12.g531350	Me1_v2_0084730, Me1_v2_0101320	Mp4g06190	AT1G67270, AT1G67780, AT5G38690
OG0001714	Cre12.g512300		Mp5g21680, Mp8g01650, Mp8g08690, Mp8g15570	AT1G55020, AT3G22400
OG0001715				AT1G01010, AT1G02210, AT1G02220, AT1G02230, AT1G02250, AT3G04410, AT3G04420
OG0001716		Me1_v2_0054500	Mp1g12750, Mp2g02890, Mp3g21340	AT1G19850, AT1G30330, AT5G37020
OG0001717	Cre17.g709350	Me1_v2_0143480	Mp3g14430	AT1G16225, AT1G16230, AT1G16240, AT1G79590
OG0001718				AT1G67390, AT1G78470, AT1G80960, AT3G43410, AT3G43415, AT3G60790, AT5G35945
OG0001719	Cre06.g299700, Cre09.g407350	Me1_v2_0053910	Mp7g05220	AT1G17100, AT1G78450, AT1G78460
OG0001720	Cre02.g110000	Me1_v2_0075830	Mp1g21510	AT1G18470, AT1G45976, AT1G68820, AT1G73950
OG0001721	Cre03.g154150	Me1_v2_0191270	Mp1g10820	AT1G10870, AT1G60860, AT5G13300, AT5G61980
OG0001722	Cre16.g666334	Me1_v2_0133170, Me1_v2_0133190	Mp3g19770	AT1G55740, AT3G57520, AT5G20250
OG0001723	Cre07.g325400	Me1_v2_0146620	Mp1g20500	AT1G31180, AT1G80555, AT1G80560, AT5G14200
OG0001724	Cre11.g467779	Me1_v2_0202480	Mp2g02170, Mp6g06940	AT1G05590, AT1G65590, AT3G55260
OG0001725	Cre06.g257800, Cre08.g363837, Cre17.g736150	Me1_v2_0061670	Mp3g17010	AT1G50840, AT3G20540
OG0001726	Cre02.g074900	Me1_v2_0001020, Me1_v2_0062830	Mp3g15350, Mp5g09560	AT1G50260, AT3G19830
OG0001727	Cre06.g800648, Cre06.g800649	Me1_v2_0139150	Mp1g04850	AT1G24090, AT3G01410, AT5G51080
OG0001728		Me1_v2_0133890	Mp1g08920, Mp3g16420, Mp8g11800	AT1G20780, AT1G68940, AT1G76390
OG0001729	Cre03.g196450	Me1_v2_0037710, Me1_v2_0054880, Me1_v2_0054890	Mp1g16830, Mp7g14910	AT1G61040
OG0001730	Cre02.g076600	Me1_v2_0066860	Mp1g27100	AT1G18440, AT5G16140, AT5G19830, AT5G38290
OG0001731	Cre01.g055465, Cre12.g522100	Me1_v2_0060930	Mp3g02130, Mp5g09540	AT1G01630, AT1G14820
OG0001732	Cre13.g605700	Me1_v2_0163610, Me1_v2_0183230	Mp2g12410, Mp4g07940	AT1G65000, AT5G38060
OG0001733		Me1_v2_0088660, Me1_v2_0089480	Mp1g22480, Mp5g04420, Mp7g15460	AT1G69800, AT3G48530
OG0001734	Cre07.g315900	Me1_v2_0055490	Mp1g04380	AT1G09580, AT1G21900, AT1G57620, AT3G10780
OG0001735	Cre01.g010900	Me1_v2_0058260, Me1_v2_0141270	Mp2g19370, Mp7g06610	AT1G42970, AT3G26650
OG0001736	Cre10.g459250	Me1_v2_0130290	Mp1g11470	AT1G07070, AT1G41880, AT1G74270, AT3G55750
OG0001737	Cre12.g534600	Me1_v2_0185880	Mp1g12990	AT1G27390, AT3G27070, AT3G27080, AT5G40930
OG0001738			Mp1g20450, Mp8g14230	AT1G13130, AT3G26130, AT3G26140, AT5G16700, AT5G17500
OG0001739		Me1_v2_0131140, Me1_v2_0131290	Mp6g02020, Mp6g20540, Mp8g14340	AT1G67110, AT5G38450
OG0001740	Cre07.g351550	Me1_v2_0052860	Mp1g16040	AT1G63820, AT3G12890, AT5G41380, AT5G59990
OG0001741			Mp7g06630	AT1G03120, AT3G22490, AT3G22500, AT5G27980, AT5G53260, AT5G53270
OG0001742		Me1_v2_0054220	Mp6g00610, Mp6g00620, Mp7g16430	AT1G60060, AT3G15240, AT5G53900
OG0001743	Cre04.g217922, Cre04.g217927, Cre04.g217937	Me1_v2_0133910	Mp1g18190	AT1G65040, AT3G16090
OG0001744	Cre02.g095071, Cre02.g800195	Me1_v2_0098310, Me1_v2_0107480	Mp7g07380	AT1G55870, AT3G25430
OG0001745	Cre03.g189700, Cre08.g377950	Me1_v2_0060900, Me1_v2_0196740	Mp2g22770	AT1G33780, AT3G29240
OG0001746	Cre09.g407700	Me1_v2_0224050	Mp5g02000, Mp5g16570, Mp8g12950	AT1G47128, AT5G43060
OG0001747	Cre02.g115200	Me1_v2_0234070, Me1_v2_0234090	Mp1g15440, Mp5g00120	AT1G23290, AT1G70600
OG0001748	Cre09.g399000, Cre09.g399200, Cre09.g801002	Me1_v2_0165570	Mp2g10930	AT1G54870, AT3G05260
OG0001749	Cre08.g366400	Me1_v2_0130190	Mp1g26290	AT1G16190, AT1G79650, AT3G02540, AT5G38470
OG0001750		Me1_v2_0192490	Mp1g18360, Mp1g23520, Mp6g14750, Mp8g14870	AT1G67040, AT3G63430
OG0001751	Cre10.g462250	Me1_v2_0165200	Mp2g07590	AT1G66260, AT5G02530, AT5G37720, AT5G59950
OG0001752	Cre17.g707950	Me1_v2_0128150, Me1_v2_0142850	Mp1g03560, Mp8g16780	AT1G68730, AT5G27280
OG0001753	Cre03.g208833	Me1_v2_0026750, Me1_v2_0156480, Me1_v2_0156530	Mp1g21370	AT1G35530, AT1G36020
OG0001754	Cre07.g352800	Me1_v2_0033250, Me1_v2_0205760, Me1_v2_0205770, Me1_v2_0205780	Mp1g05970	AT1G07910
OG0001755	Cre06.g275050	Me1_v2_0193930, Me1_v2_0231040	Mp5g13440	AT1G78660, AT1G78670, AT1G78680
OG0001756			Mp1g14080	AT1G10690, AT1G51355, AT1G60783, AT3G20898, AT3G27630, AT5G40460
OG0001757	Cre07.g355400, Cre13.g575650	Me1_v2_0156930	Mp2g21120, Mp7g02920	AT1G67580, AT5G63370
OG0001758	Cre17.g802055	Me1_v2_0097540, Me1_v2_0144490	Mp2g11380, Mp7g08480	AT1G18680, AT3G47490
OG0001759	Cre09.g401701	Me1_v2_0209010	Mp3g23330, Mp4g01590, Mp7g02070	AT1G18180, AT1G73650
OG0001760	Cre07.g336600	Me1_v2_0115810	Mp1g05980, Mp5g24560	AT1G30000, AT1G51590, AT3G21160
OG0001761		Me1_v2_0109260	Mp3g01690	AT1G12710, AT1G63090, AT3G53000, AT3G61060, AT5G52120
OG0001762	Cre10.g436600	Me1_v2_0007220, Me1_v2_0130580, Me1_v2_0130590	Mp7g07780	AT1G67440, AT1G67460
OG0001763	Cre02.g112250, Cre02.g112300, Cre05.g241202, Cre17.g728300		Mp2g12610, Mp2g12820	AT1G55350
OG0001764	Cre07.g357850	Me1_v2_0178950, Me1_v2_0179720	Mp4g02920	AT1G02830, AT3G05560, AT5G27770
OG0001765		Me1_v2_0021160, Me1_v2_0028280, Me1_v2_0115430, Me1_v2_0115440	Mp6g12450	AT1G69380, AT5G13610
OG0001766	Cre08.g362450	Me1_v2_0062140, Me1_v2_0159410, Me1_v2_0211510	Mp2g22120, Mp3g22820	AT1G76130
OG0001767	Cre09.g387726	Me1_v2_0029610, Me1_v2_0123990	Mp4g16780	AT1G62800, AT5G11520, AT5G19550
OG0001768	Cre01.g037850	Me1_v2_0196040	Mp8g10180, Mp8g12020	AT1G52670, AT3G15690, AT3G56130
OG0001769	Cre06.g278210	Me1_v2_0093370, Me1_v2_0206140	Mp4g13750, Mp5g10560	AT1G23190, AT5G51820
OG0001770	Cre12.g557000	Me1_v2_0055960, Me1_v2_0056010, Me1_v2_0198790	Mp2g25440	AT1G54210, AT3G13970
OG0001771	Cre16.g660100	Me1_v2_0222700, Me1_v2_0222710	Mp1g06420	AT1G60700, AT1G75530, AT3G54350
OG0001772	Cre01.g016600, Cre01.g016750, Cre03.g146147	Me1_v2_0114070, Me1_v2_0151790	Mp8g05910	AT1G44575
OG0001773	Cre04.g214500	Me1_v2_0100980, Me1_v2_0106020	Mp4g09210	AT1G54340, AT1G65930, AT5G14590
OG0001774	Cre11.g467630	Me1_v2_0074230, Me1_v2_0125950	Mp5g17980	AT1G08980, AT3G17970, AT5G09420
OG0001775			Mp4g09810, Mp6g18270	AT1G11600, AT3G10560, AT3G10570, AT5G04630, AT5G04660
OG0001776	Cre05.g234652, Cre14.g630871, Cre16.g692901	Me1_v2_0118310	Mp1g05690	AT1G15730, AT1G80480
OG0001777	Cre12.g548200	Me1_v2_0027120, Me1_v2_0032160, Me1_v2_0202530	Mp6g19230, MpVg00030	AT1G28320
OG0001778	Cre12.g485150	Me1_v2_0218030	Mp5g19880, Mp6g02290, Mp6g02860	AT1G13440, AT3G04120
OG0001779		Me1_v2_0069140	Mp7g05370	AT1G79620, AT5G49750, AT5G49760, AT5G49770, AT5G49780
OG0001780	Cre14.g612000	Me1_v2_0018840, Me1_v2_0026020, Me1_v2_0192840	Mp2g22810	AT1G33940, AT5G18700
OG0001781				AT3G01430, AT3G48020, AT5G11070, AT5G14895, AT5G25240, AT5G35090, AT5G62865
OG0001782	Cre13.g565800	Me1_v2_0156630	Mp2g10790, Mp2g10800	AT3G02230, AT3G08900, AT5G15650
OG0001783				AT3G45650, AT3G45660, AT3G45680, AT3G45690, AT3G45700, AT3G45710, AT3G45720
OG0001784	Cre01.g013800	Me1_v2_0179820	Mp1g13450	AT3G43490, AT3G43503, AT3G43590, AT5G36240
OG0001785	Cre03.g184500, Cre12.g488500	Me1_v2_0068570, Me1_v2_0096950	Mp8g00940	AT3G19180, AT5G42480
OG0001786				AT3G44230, AT3G44235, AT5G22150, AT5G22160, AT5G22170, AT5G22180, AT5G22190
OG0001787	Cre03.g203600	Me1_v2_0228550, Me1_v2_0228560	Mp4g01320	AT3G02040, AT5G41080, AT5G43300
OG0001788	Cre12.g526701	Me1_v2_0129800	Mp8g14020	AT3G05030, AT3G06370, AT5G27150, AT5G55470
OG0001789	Cre05.g230800, Cre05.g230804, Cre05.g800568	Me1_v2_0035790, Me1_v2_0137760	Mp6g12400	AT3G54460
OG0001790	Cre02.g143600	Me1_v2_0167180, Me1_v2_0204760	Mp1g09900, Mp6g17060	AT3G06290, AT3G54380
OG0001791	Cre09.g412350	Me1_v2_0174520	Mp6g08620	AT3G14140, AT3G14160, AT3G47610, AT5G01780
OG0001792	Cre02.g095098	Me1_v2_0097130	Mp2g26240, Mp8g05740	AT3G11780, AT3G44100, AT5G06480
OG0001793			Mp1g06800, Mp1g09710, Mp3g19140, Mp5g00680, Mp6g11590, Mp6g11630	AT3G42960
OG0001794	Cre01.g038600	Me1_v2_0181730, Me1_v2_0181740	Mp3g17690, Mp5g20700	AT3G11170, AT5G05580
OG0001795	Cre17.g715400	Me1_v2_0164560	Mp7g00180	AT3G49350, AT5G24390, AT5G41940, AT5G53570
OG0001796				AT3G18670, AT3G54065, AT5G04680, AT5G04690, AT5G04700, AT5G04730, AT5G35810
OG0001797	Cre14.g613950	Me1_v2_0226890, Me1_v2_0226920	Mp7g18500	AT3G47730, AT5G61690, AT5G61730
OG0001798	Cre11.g478700, Cre11.g478750, Cre11.g479050	Me1_v2_0061400	Mp3g00760	AT3G25220, AT5G48580
OG0001799	Cre12.g555803, Cre12.g556228	Me1_v2_0210790	Mp3g24240, Mp4g14400	AT3G44190, AT5G22140
OG0001800	Cre03.g182450, Cre17.g698450	Me1_v2_0153730, Me1_v2_0194260	Mp2g21530, Mp8g03950	AT3G12290
OG0001801	Cre06.g284500	Me1_v2_0092200, Me1_v2_0226420, Me1_v2_0228360	Mp4g02560, Mp4g24080	AT3G61620
OG0001802	Cre02.g106600	Me1_v2_0042140, Me1_v2_0074940	Mp1g27380	AT3G02080, AT5G15520, AT5G61170
OG0001803	Cre14.g630100	Me1_v2_0089690	Mp1g04920, Mp2g19790	AT3G48960, AT3G49010, AT5G23900
OG0001804	Cre10.g464250	Me1_v2_0233980, Me1_v2_0234040	Mp3g05510, Mp6g10750, Mp6g13290	AT3G04890
OG0001805			Mp4g21350, Mp4g21360, Mp5g06000	AT3G53380, AT5G03140, AT5G06740, AT5G55830
OG0001806	Cre10.g428650, Cre17.g705350	Me1_v2_0099480	Mp2g01330, Mp2g24150	AT3G45240, AT5G60550
OG0001807	Cre02.g094200, Cre02.g095076, Cre07.g337850	Me1_v2_0138590, Me1_v2_0178390	Mp5g17620	AT3G13050
OG0001808	Cre01.g012650, Cre01.g012700	Me1_v2_0127430, Me1_v2_0166560	Mp2g04950	AT3G02850, AT5G37500
OG0001809	Cre09.g388097	Me1_v2_0172070, Me1_v2_0172080	Mp1g17250	AT3G44160, AT3G48620, AT5G19620
OG0001810	Cre17.g718300	Me1_v2_0095240	Mp7g12840	AT3G62970, AT5G18650, AT5G22920, AT5G25560
OG0001811	Cre17.g708250	Me1_v2_0147220	Mp2g10180	AT3G49860, AT3G49870, AT5G37680, AT5G67560
OG0001812	Cre09.g397512	Me1_v2_0000880, Me1_v2_0119740	Mp4g13980	AT3G09350, AT3G53800, AT5G02150
OG0001813	Cre17.g717300	Me1_v2_0113300, Me1_v2_0144100	Mp1g18400, Mp7g08010	AT3G06110, AT3G23610
OG0001814	Cre11.g479250	Me1_v2_0037650, Me1_v2_0091650	Mp7g16000	AT3G06000, AT3G63130, AT5G19320
OG0001815	Cre03.g203950, Cre16.g673553	Me1_v2_0057690, Me1_v2_0057710	Mp3g13910	AT3G09690, AT5G02970
OG0001816	Cre01.g036600	Me1_v2_0097860	Mp1g15620	AT3G50090, AT3G50100, AT5G05540, AT5G67240
OG0001817	Cre03.g205050, Cre08.g377300, Cre12.g557750	Me1_v2_0060660, Me1_v2_0201130	Mp3g04330	AT3G51520
OG0001818	Cre14.g628702	Me1_v2_0023110, Me1_v2_0185560, Me1_v2_0185570	Mp2g23560, Mp5g15810	AT3G13330
OG0001819	Cre11.g479650	Me1_v2_0233280, Me1_v2_0233290, Me1_v2_0233300	Mp4g12050, Mp5g19310	AT3G07370
OG0001820	Cre05.g232150, Cre09.g388800	Me1_v2_0094780	Mp2g11670	AT3G03910, AT5G07440, AT5G18170
OG0001821		Me1_v2_0154610	Mp1g07590, Mp3g04860, Mp5g14210	AT3G11773, AT5G06470, AT5G13810
OG0001822	Cre17.g741850	Me1_v2_0003060, Me1_v2_0071220	Mp6g00920, Mp7g15160	AT3G20890, AT5G66010
OG0001823	Cre10.g466300	Me1_v2_0018650, Me1_v2_0088840, Me1_v2_0149730, Me1_v2_0149740	Mp5g23340	AT3G56900
OG0001824	Cre11.g467568	Me1_v2_0020770, Me1_v2_0037570, Me1_v2_0119670	Mp2g08980	AT3G10540, AT5G04510
OG0001825		Me1_v2_0061080, Me1_v2_0061090, Me1_v2_0061120	Mp1g00340, Mp2g16740	AT5G14620, AT5G15380
OG0001826	Cre02.g146700	Me1_v2_0111280, Me1_v2_0211810	Mp2g18810, Mp5g15140	AT5G09570, AT5G64400
OG0001827	Cre09.g398808	Me1_v2_0010870, Me1_v2_0102610, Me1_v2_0158680, Me1_v2_0158690	Mp1g14280	AT5G66030
OG0001828	Cre06.g284600, Cre24.g755197	Me1_v2_0051410, Me1_v2_0200000	Mp4g08900, Mp4g15050	AT5G51010
OG0001829			Mp5g16580, Mp5g16600, Mp8g00030, Mpzg00240, Mpzg00270, Mpzg00290	AT5G65158
OG0001830	Cre07.g338700, Cre07.g338800, Cre07.g338900	Me1_v2_0215620, Me1_v2_0215630	Mp7g14310	AT5G56900
OG0001831	Cre05.g247000	Me1_v2_0000490, Me1_v2_0235020	Mp4g03480	AT5G12400, AT5G22760, AT5G35210
OG0001832	Cre01.g001400	Me1_v2_0001830, Me1_v2_0159570, Me1_v2_0196450, Me1_v2_0209550	Mp1g20180	AT5G42620
OG0001833	Cre01.g001750	Me1_v2_0064260, Me1_v2_0064280, Me1_v2_0064290, Me1_v2_0160720	Mp4g08590	AT5G55220
OG0001834	Cre11.g467785	Me1_v2_0196910	Mp2g11260, Mp3g20070	AT5G61050, AT5G61060, AT5G61070
OG0001835	Cre16.g661900, Cre16.g662000	Me1_v2_0229370	Mp7g07740	AT5G08610, AT5G08620, AT5G63630
OG0001836	Cre05.g240500	Me1_v2_0016270, Me1_v2_0025420, Me1_v2_0218630	Mp4g04480, Mp7g02120	AT5G24680
OG0001837	Cre01.g038700	Me1_v2_0228650, Me1_v2_0231800	Mp1g24100, Mp3g25240	AT5G26240, AT5G49890
OG0001838		Me1_v2_0027690, Me1_v2_0069150, Me1_v2_0107670, Me1_v2_0107690, Me1_v2_0107730, Me1_v2_0213480		AT5G66330
OG0001839	Cre06.g297904	Me1_v2_0019180, Me1_v2_0025740, Me1_v2_0034190, Me1_v2_0130950	Mp4g07860	AT5G01310
OG0001840	Cre10.g801121	Me1_v2_0056090, Me1_v2_0089560, Me1_v2_0213930, Me1_v2_0218480	Mp1g17990	AT5G57160
OG0001841	Cre09.g386750	Me1_v2_0090750, Me1_v2_0176110	Mp1g26610, Mp4g19750, Mp6g06660	AT5G56010
OG0001842		Me1_v2_0153820, Me1_v2_0157090	Mp1g09600, Mp1g09610, Mp2g21830, Mp6g07110	AT5G66280
OG0001843	Cre09.g386731, Cre12.g553750	Me1_v2_0053240, Me1_v2_0118090	Mp1g15240, Mp7g15050	AT5G51300
OG0001844	Cre01.g055408, Cre01.g071662, Cre07.g353450	Me1_v2_0228290	Mp3g22910, Mp4g17780	AT5G36880
OG0001845	Cre01.g024850, Cre05.g247400, Cre07.g352550, Cre07.g354301	Me1_v2_0159930	Mp1g01430	AT5G03455
OG0001846	Cre01.g040379, Cre03.g150350, Cre09.g401812	Me1_v2_0226730, Me1_v2_0226780, Me1_v2_0226910, Me1_v2_0234960
OG0001847	Cre01.g044350	Me1_v2_0020380, Me1_v2_0094940, Me1_v2_0116480, Me1_v2_0116860, Me1_v2_0151680, Me1_v2_0222410
OG0001848		Me1_v2_0011770, Me1_v2_0026310, Me1_v2_0122070, Me1_v2_0136330, Me1_v2_0136380, Me1_v2_0191140, Me1_v2_0216950
OG0001849		Me1_v2_0015610, Me1_v2_0072360, Me1_v2_0101050, Me1_v2_0108210, Me1_v2_0115110, Me1_v2_0223710, Me1_v2_0223720
OG0001850		Me1_v2_0081780, Me1_v2_0084220, Me1_v2_0085840, Me1_v2_0109880, Me1_v2_0191610, Me1_v2_0192740, Me1_v2_0194430
OG0001851		Me1_v2_0066520, Me1_v2_0085060, Me1_v2_0089320, Me1_v2_0153780, Me1_v2_0172990, Me1_v2_0188770, Me1_v2_0201950
OG0001852		Me1_v2_0021170, Me1_v2_0029170, Me1_v2_0031960, Me1_v2_0034300, Me1_v2_0107610, Me1_v2_0141450, Me1_v2_0213470
OG0001853		Me1_v2_0018370, Me1_v2_0025790, Me1_v2_0048340, Me1_v2_0123470, Me1_v2_0169470, Me1_v2_0169480, Me1_v2_0169490
OG0001854		Me1_v2_0074380, Me1_v2_0089310, Me1_v2_0099710, Me1_v2_0131900, Me1_v2_0137070, Me1_v2_0137090, Me1_v2_0149970
OG0001855		Me1_v2_0065490, Me1_v2_0156850, Me1_v2_0158870, Me1_v2_0188780, Me1_v2_0204380, Me1_v2_0215980, Me1_v2_0221190
OG0001856		Me1_v2_0055100, Me1_v2_0056920, Me1_v2_0062710, Me1_v2_0081210, Me1_v2_0113880, Me1_v2_0161970, Me1_v2_0205690
OG0001857	Cre09.g386732	Me1_v2_0007560, Me1_v2_0013950, Me1_v2_0016500, Me1_v2_0093430, Me1_v2_0171090, Me1_v2_0199560
OG0001858		Me1_v2_0129020, Me1_v2_0166820, Me1_v2_0222560, Me1_v2_0225690, Me1_v2_0229870, Me1_v2_0229880, Me1_v2_0229890
OG0001859	Cre02.g093500	Me1_v2_0019580, Me1_v2_0021640, Me1_v2_0038640, Me1_v2_0133550, Me1_v2_0133560, Me1_v2_0133660
OG0001860		Me1_v2_0068010, Me1_v2_0085730, Me1_v2_0089240, Me1_v2_0115120, Me1_v2_0124670, Me1_v2_0182550, Me1_v2_0219040
OG0001861	Cre07.g342552, Cre10.g429000	Me1_v2_0097590, Me1_v2_0171480, Me1_v2_0171520, Me1_v2_0171530, Me1_v2_0171590
OG0001862		Me1_v2_0075030, Me1_v2_0105600, Me1_v2_0105640, Me1_v2_0105660, Me1_v2_0182520, Me1_v2_0182530, Me1_v2_0210600
OG0001863		Me1_v2_0077850, Me1_v2_0087310, Me1_v2_0102600, Me1_v2_0106240, Me1_v2_0131940, Me1_v2_0144680, Me1_v2_0158880
OG0001864		Me1_v2_0063360, Me1_v2_0067940, Me1_v2_0086600, Me1_v2_0089790, Me1_v2_0093600, Me1_v2_0192400, Me1_v2_0197840
OG0001865	Cre02.g113750, Cre02.g113751, Cre02.g114300, Cre09.g387700	Me1_v2_0070460, Me1_v2_0085000, Me1_v2_0198180
OG0001866		Me1_v2_0073830	Mp2g22710, Mp3g09240, Mp5g04910, Mp5g04930, Mp5g04940, Mp6g01270
OG0001867		Me1_v2_0132900, Me1_v2_0135670, Me1_v2_0143860, Me1_v2_0155160, Me1_v2_0161210, Me1_v2_0166320, Me1_v2_0221840
OG0001868		Me1_v2_0032610, Me1_v2_0075650, Me1_v2_0075660, Me1_v2_0075680, Me1_v2_0075690, Me1_v2_0075700, Me1_v2_0198130
OG0001869		Me1_v2_0007200, Me1_v2_0031530, Me1_v2_0103730, Me1_v2_0124200, Me1_v2_0124210, Me1_v2_0124220, Me1_v2_0166310
OG0001870		Me1_v2_0134270, Me1_v2_0134280, Me1_v2_0134290, Me1_v2_0134310, Me1_v2_0134560, Me1_v2_0217050, Me1_v2_0233250
OG0001871		Me1_v2_0018350, Me1_v2_0077030, Me1_v2_0077100, Me1_v2_0077830, Me1_v2_0094000, Me1_v2_0094050, Me1_v2_0094140
OG0001872	Cre07.g329500, Cre10.g437300, Cre13.g585800	Me1_v2_0038650, Me1_v2_0040290, Me1_v2_0202170	Mp3g13090
OG0001873		Me1_v2_0039250, Me1_v2_0060600, Me1_v2_0060980, Me1_v2_0081260, Me1_v2_0107530, Me1_v2_0132790, Me1_v2_0204710
OG0001874	Cre03.g157150	Me1_v2_0007900, Me1_v2_0008180, Me1_v2_0015070, Me1_v2_0074570, Me1_v2_0119520, Me1_v2_0120440
OG0001875		Me1_v2_0023060, Me1_v2_0024720, Me1_v2_0024930, Me1_v2_0031000, Me1_v2_0045580, Me1_v2_0061580	Mp8g05020
OG0001876		Me1_v2_0002630, Me1_v2_0011120, Me1_v2_0036730, Me1_v2_0049570, Me1_v2_0135630, Me1_v2_0142080, Me1_v2_0162240
OG0001877		Me1_v2_0026410, Me1_v2_0028120, Me1_v2_0049450, Me1_v2_0049910, Me1_v2_0179170, Me1_v2_0179180, Me1_v2_0208230
OG0001878	Cre08.g380000, Cre12.g503650	Me1_v2_0026470, Me1_v2_0187730, Me1_v2_0187740	Mp3g17070, Mp3g22110
OG0001879		Me1_v2_0000830, Me1_v2_0003300, Me1_v2_0189770, Me1_v2_0189940, Me1_v2_0189990, Me1_v2_0217460, Me1_v2_0222440
OG0001880	Cre03.g196350, Cre05.g241639, Cre09.g389393, Cre16.g683081, Cre17.g802121	Me1_v2_0138350	Mp7g02750
OG0001881	Cre07.g329650	Me1_v2_0123000	Mp4g13140, Mp4g13290, Mp4g13310, Mp4g13340, Mp4g13540
OG0001882		Me1_v2_0104000, Me1_v2_0124350, Me1_v2_0125980, Me1_v2_0188660, Me1_v2_0194560, Me1_v2_0194610, Me1_v2_0194640
OG0001883		Me1_v2_0083380	Mp4g13550, Mp4g22250, Mp4g22270, Mp4g22300, Mp4g22310, Mp4g22580
OG0001884	Cre06.g255850, Cre08.g379187, Cre09.g400900, Cre12.g490950, Cre16.g672700, Cre17.g697850	Me1_v2_0164450
OG0001885		Me1_v2_0041530, Me1_v2_0120040, Me1_v2_0120050, Me1_v2_0120090, Me1_v2_0140870, Me1_v2_0140930, Me1_v2_0140950
OG0001886			Mp4g06550, Mp4g07930, Mp4g08460, Mp4g08470, Mp4g09460, Mp5g00750, Mp5g18410
OG0001887			Mp1g03040, Mp1g23310, Mp1g26740, Mp1g27060, Mp2g02150, Mp5g08810, Mp7g11500
OG0001888			Mp1g06140, Mp1g13480, Mp4g05700, Mp6g00170, Mp6g00180, Mp6g00190, Mp8g13970
OG0001889			Mp2g06090, Mp3g01700, Mp3g11730, Mp3g22740, Mp3g22750, Mp7g11000, Mp7g11020
OG0001890			Mp5g09460, Mp5g12390, Mp5g12400, Mp5g12410, Mp5g16220, Mp5g16230, Mp5g16240
OG0001891			Mp2g26410, Mp2g26440, Mp2g26450, Mp2g26460, Mp8g13540, Mp8g13550, Mp8g13560
OG0001892			Mp2g02370, Mp2g02380, Mp2g17770, Mp2g17780, Mp2g17810, Mp2g17820, Mp3g10340
OG0001893			Mp2g10650, Mp2g18260, Mp2g21040, Mp2g25900, Mp5g00420, Mp8g01830, Mp8g09150
OG0001894			Mp4g03640, Mp4g03670, Mp4g03680, Mp4g03690, Mp4g03700, Mp5g08890, Mp8g02280
OG0001895			Mp2g12120, Mp6g06830, Mp6g06840, Mp6g06860, Mp6g06890, Mp6g11600, Mp6g11610
OG0001896			Mp2g24760, Mp2g24780, Mp2g24790, Mp2g24800, Mp2g24810, Mp2g25310, Mp2g25320
OG0001897			Mp1g00980, Mp3g10100, Mp8g08040, Mp8g09630, Mp8g11700, Mp8g12150, Mp8g12160
OG0001898			Mp2g06590, Mp2g08110, Mp2g09270, Mp2g09280, Mp2g09730, Mp2g14470, Mp2g14500
OG0001899			Mp5g07480, Mp5g07490, Mp5g07510, Mp5g07520, Mp5g07540, Mp5g07550, Mp8g08320
OG0001900			Mp2g02100, Mp2g25130, Mp4g17340, Mp5g17840, Mp6g14270, Mp6g19240, Mp8g02100
OG0001901			Mp2g07480, Mp2g07490, Mp2g07500, Mp2g07510, Mp2g12010, Mp2g12020, Mp2g12030
OG0001902	Cre01.g055316, Cre01.g055440, Cre03.g200767, Cre03.g200879, Cre08.g376650, Cre09.g393000, Cre09.g414550
OG0001903	Cre03.g190650, Cre03.g190700, Cre03.g191550, Cre03.g191600, Cre03.g191650, Cre03.g191700, Cre03.g191750
OG0001904	Cre03.g153200, Cre03.g153250, Cre03.g153300, Cre03.g153306, Cre03.g173250, Cre05.g238400, Cre05.g238450
OG0001905	Cre01.g049950, Cre03.g145827, Cre04.g213400, Cre16.g685250, Cre17.g708400, Cre17.g713600, Cre17.g735450
OG0001906	Cre03.g156250, Cre06.g264050, Cre07.g327600, Cre12.g541400, Cre12.g541450, Cre12.g541550, Cre12.g541600
OG0001907	Cre01.g034750, Cre02.g095135, Cre03.g206705, Cre08.g361551, Cre08.g361600, Cre08.g361650, Cre13.g588850
OG0001908	Cre02.g113450, Cre05.g243602, Cre05.g243700, Cre09.g391353, Cre09.g399552, Cre09.g411600, Cre10.g421450
OG0001909	Cre06.g264150, Cre06.g800744, Cre07.g321400, Cre08.g366450, Cre08.g800911, Cre09.g389050, Cre17.g802060
OG0001910	Cre02.g142200, Cre16.g670973, Cre16.g682725, Cre16.g688550, Cre17.g721350, Cre17.g742300, Cre17.g742450
OG0001911	Cre02.g085850, Cre02.g086000, Cre04.g226050, Cre04.g226550, Cre05.g239750, Cre05.g239800, Cre05.g239900
OG0001912	Cre02.g100600, Cre02.g100700, Cre13.g583700, Cre13.g583972, Cre13.g584551, Cre13.g584600, Cre13.g584619
OG0001913	Cre02.g078777, Cre02.g800173, Cre02.g800174, Cre10.g451752, Cre11.g480451, Cre17.g729101, Cre17.g802079
OG0001914	Cre01.g011150, Cre02.g109683, Cre04.g216200, Cre04.g224600, Cre07.g332250, Cre07.g349152, Cre07.g353555
OG0001915	Cre02.g086456, Cre07.g336300, Cre12.g499150, Cre12.g499200, Cre13.g577750, Cre14.g633250, Cre14.g634100
OG0001916	Cre05.g234640, Cre05.g236700, Cre08.g382100, Cre08.g382200, Cre08.g382250, Cre12.g536600, Cre16.g696050
OG0001917	Cre01.g034850, Cre01.g048900, Cre15.g636550, Cre15.g637000, Cre16.g677100, Cre16.g681351, Cre16.g681400
OG0001918	Cre12.g488450, Cre16.g693300, Cre16.g693450, Cre16.g693500, Cre16.g693600, Cre16.g693601, Cre17.g714800
OG0001919	Cre10.g434950, Cre10.g435100, Cre10.g435200, Cre12.g552950, Cre12.g553000, Cre16.g801863, Cre17.g802025
OG0001920	Cre08.g386100, Cre09.g396994, Cre09.g397031, Cre09.g397105, Cre09.g397216, Cre09.g397734, Cre16.g648200
OG0001921	Cre02.g142306, Cre05.g241653, Cre14.g612350, Cre15.g801819, Cre16.g679050, Cre16.g679151, Cre23.g754547
OG0001922	Cre01.g045825, Cre01.g800117, Cre08.g373407, Cre12.g548700, Cre12.g548800, Cre16.g660331, Cre16.g672721
OG0001923	Cre01.g034700, Cre07.g353100, Cre07.g353150, Cre09.g403256, Cre14.g633450, Cre14.g801664, Cre14.g801665
OG0001924	Cre06.g296450, Cre06.g300150, Cre06.g300350, Cre07.g325737, Cre09.g412500, Cre14.g614200, Cre17.g745297
OG0001925	Cre10.g426600, Cre10.g426700, Cre10.g426750, Cre10.g426950, Cre10.g427350, Cre10.g427500, Cre17.g731750
OG0001926	Cre01.g012050, Cre04.g217915, Cre06.g309000, Cre07.g335600, Cre09.g801078, Cre12.g541200, Cre12.g541250
OG0001927	Cre01.g026350, Cre01.g026700, Cre01.g026750, Cre01.g800076, Cre01.g800077, Cre01.g800078, Cre01.g800079
OG0001928	Cre01.g059252, Cre01.g059617, Cre01.g059982, Cre01.g060347, Cre06.g276200, Cre06.g276300, Cre06.g276400
OG0001929	Cre04.g216875, Cre04.g217050, Cre04.g217100, Cre04.g217150, Cre04.g217200, Cre04.g217951, Cre17.g745597
OG0001930	Cre06.g255600, Cre06.g255650, Cre06.g255750, Cre06.g800607, Cre06.g800609, Cre06.g800611, Cre06.g800614
OG0001931	Cre08.g369950, Cre08.g370000, Cre08.g370050, Cre08.g370116, Cre08.g370150, Cre08.g370750, Cre08.g800920
OG0001932	Cre12.g525700, Cre12.g526240, Cre12.g526500, Cre12.g801420, Cre12.g801422, Cre12.g801423, Cre12.g801427
OG0001933		Me1_v2_0044850	Mp6g16080	AT1G27500, AT2G31240, AT3G27960, AT4G10840
OG0001934	Cre17.g725650	Me1_v2_0210800	Mp3g12780, Mp8g17190	AT1G78560, AT2G26900
OG0001935	Cre15.g643550	Me1_v2_0176380	Mp2g20880	AT2G38210, AT2G38230, AT5G01410
OG0001936				AT2G05380, AT2G05440, AT2G05510, AT2G05520, AT2G05530, AT2G05540
OG0001937		Me1_v2_0160570	Mp3g23010	AT2G46225, AT3G49290, AT5G24310, AT5G42030
OG0001938		Me1_v2_0059820, Me1_v2_0163020	Mp8g12000	AT1G17460, AT1G72650, AT2G37025
OG0001939				AT1G45015, AT2G16005, AT2G26370, AT5G23820, AT5G23830, AT5G23840
OG0001940	Cre08.g378650	Me1_v2_0131350	Mp1g02780	AT2G35810, AT2G35820, AT2G35830
OG0001941	Cre13.g572500	Me1_v2_0159010	Mp2g06410	AT2G17320, AT2G17340, AT4G35360
OG0001942	Cre10.g422150	Me1_v2_0110270	Mp4g05680, Mp4g07070	AT2G24280, AT5G65760
OG0001943			Mp3g25480	AT1G18420, AT1G25480, AT1G68600, AT2G17470, AT3G18440
OG0001944				AT1G10230, AT2G03160, AT2G03170, AT2G03190, AT2G20160, AT3G25650
OG0001945	Cre09.g800985	Me1_v2_0167700	Mp1g26960	AT2G25210, AT3G02190, AT4G31985
OG0001946	Cre12.g537800	Me1_v2_0104650	Mp3g13040	AT2G01250, AT2G44120, AT3G13580
OG0001947	Cre01.g019850	Me1_v2_0072420, Me1_v2_0184720	Mp3g02030	AT1G07510, AT2G29080
OG0001948	Cre03.g194400	Me1_v2_0164930	Mp2g16930	AT2G46280, AT2G46290, AT5G57650
OG0001949				AT2G13640, AT2G27780, AT2G32820, AT2G33090, AT2G33300, AT5G27310
OG0001950			Mp7g03770	AT2G40710, AT2G45250, AT4G38280, AT4G38290, AT4G38330
OG0001951				AT2G20595, AT2G20597, AT2G20605, AT2G20618, AT2G20619, AT3G44718
OG0001952			Mp3g14050	AT1G23150, AT1G70780, AT2G01554, AT4G14226, AT5G37730
OG0001953		Me1_v2_0138900	Mp8g02370	AT1G71110, AT1G80540, AT2G12400, AT2G25270
OG0001954				AT1G47540, AT2G43510, AT2G43520, AT2G43530, AT2G43535, AT2G43550
OG0001955	Cre01.g032600	Me1_v2_0202090	Mp3g24020	AT2G25260, AT5G13500, AT5G25265
OG0001956			Mp3g22390, Mp8g16120	AT2G46330, AT3G61640, AT5G24105, AT5G53250
OG0001957	Cre01.g025850	Me1_v2_0097890		AT1G14520, AT2G19800, AT4G26260, AT5G56640
OG0001958				AT2G32530, AT2G32540, AT2G32610, AT2G32620, AT4G15290, AT4G15320
OG0001959	Cre12.g487250	Me1_v2_0173220	Mp3g00660	AT1G14530, AT2G02180, AT4G21790
OG0001960	Cre06.g306601	Me1_v2_0179830	Mp2g26760	AT2G29690, AT3G55870, AT5G05730
OG0001961			Mp3g06310	AT1G07200, AT2G29970, AT2G40130, AT4G30350, AT5G57710
OG0001962	Cre12.g529950	Me1_v2_0222270	Mp8g16430	AT2G24050, AT4G30680, AT5G57870
OG0001963				AT2G05230, AT2G05250, AT2G25560, AT2G35540, AT5G35753, AT5G53150
OG0001964	Cre10.g423500	Me1_v2_0179690	Mp6g10740	AT1G58300, AT1G69720, AT2G26670
OG0001965	Cre16.g652050	Me1_v2_0102100	Mp1g27880, Mp2g00280	AT2G29720, AT2G35660
OG0001966				AT1G14010, AT1G26690, AT1G69460, AT2G03040, AT2G03290, AT3G29070
OG0001967			Mp2g14620	AT1G05070, AT2G24290, AT2G32580, AT4G04360, AT4G30996
OG0001968				AT1G36510, AT1G36920, AT1G52950, AT2G05642, AT3G31925, AT3G32260
OG0001969	Cre03.g151250	Me1_v2_0125040	Mp8g15510	AT1G52920, AT2G20770, AT5G65280
OG0001970	Cre16.g648100	Me1_v2_0191800	Mp4g20510, Mp4g21650	AT2G30910, AT2G31300
OG0001971	Cre03.g187950	Me1_v2_0125890, Me1_v2_0172050	Mp7g11100	AT2G19120, AT4G30100
OG0001972			Mp6g12880	AT1G01830, AT1G61350, AT2G05810, AT2G45720, AT5G50900
OG0001973	Cre11.g467574	Me1_v2_0169340	Mp5g12080	AT2G22690, AT4G37880, AT5G09630
OG0001974			Mp1g20490	AT1G07520, AT1G07530, AT2G29060, AT2G29065, AT2G37650
OG0001975	Cre06.g282200	Me1_v2_0207510	Mp3g16320, Mp6g10770	AT2G19830, AT4G29160
OG0001976	Cre03.g151400	Me1_v2_0063090, Me1_v2_0066650, Me1_v2_0066670	Mp3g20090	AT2G41700
OG0001977	Cre16.g695950	Me1_v2_0160410	Mp6g14420	AT1G07025, AT1G07030, AT2G30160
OG0001978	Cre02.g088000	Me1_v2_0159430	Mp1g10410	AT1G03860, AT2G20530, AT4G28510
OG0001979			Mp5g20660	AT1G14920, AT1G66350, AT2G01570, AT3G03450, AT5G17490
OG0001980		Me1_v2_0104820	Mp1g23680	AT1G80640, AT2G25220, AT4G32000, AT5G11020
OG0001981		Me1_v2_0085610	Mp8g14640	AT2G33620, AT4G00200, AT4G12080, AT4G22770
OG0001982		Me1_v2_0152540	Mp4g01870	AT2G25640, AT3G29639, AT5G11430, AT5G25520
OG0001983	Cre04.g213905, Cre17.g733208	Me1_v2_0154130	Mp7g19710	AT2G16940, AT5G09880
OG0001984	Cre10.g446800	Me1_v2_0102370, Me1_v2_0131230	Mp5g21320	AT2G26310, AT3G63170
OG0001985	Cre04.g212050	Me1_v2_0043010, Me1_v2_0063130	Mp1g04060, Mp5g09970	AT2G45460
OG0001986	Cre07.g314100	Me1_v2_0215550	Mp1g11260	AT1G06380, AT2G42650, AT3G58660
OG0001987	Cre03.g179860	Me1_v2_0067120	Mp3g05200	AT2G22400, AT3G05365, AT4G40000
OG0001988	Cre14.g613350	Me1_v2_0196710	Mp2g08720	AT2G21270, AT2G29070, AT4G38930
OG0001989	Cre10.g452650	Me1_v2_0205990	Mp2g00560	AT1G20350, AT2G37410, AT5G11690
OG0001990	Cre17.g734000	Me1_v2_0051530	Mp3g23460	AT1G55928, AT2G27280, AT2G27285
OG0001991	Cre06.g252650	Me1_v2_0154630	Mp1g17640	AT2G43090, AT2G43100, AT3G58990
OG0001992	Cre01.g002350	Me1_v2_0148860	Mp1g05130, Mp7g19690	AT1G05180, AT2G32410
OG0001993		Me1_v2_0212720	Mp2g15660, Mp4g01390	AT2G28470, AT2G32810, AT5G63810
OG0001994	Cre12.g515850	Me1_v2_0105300	Mp2g02690, Mp5g08780	AT1G07370, AT2G29570
OG0001995	Cre01.g021400	Me1_v2_0104500	Mp6g00340, Mp7g17280	AT2G44195, AT2G44200
OG0001996				AT2G17550, AT2G20240, AT2G39435, AT3G53540, AT4G28760, AT5G43880
OG0001997				AT1G28680, AT2G23510, AT2G25150, AT3G47170, AT3G62160, AT5G07080
OG0001998	Cre17.g731100	Me1_v2_0224130	Mp2g15120	AT1G16320, AT1G79510, AT2G46220
[truncated: 10,740 more rows]
