# Supplementary material for: Functional evolution and rewiring of the UVR8–BES1/BIM1 module underpin the refinement of UV-B responses during plant terrestrialization
Source: Plant Commun. 2026 Apr 3;7(6):101842. doi: 10.1016/j.xplc.2026.101842 (PMC13261680; doi:10.1016/j.xplc.2026.101842)
Supplement: Supplemental Table 4. Enriched motifs identified in DAP-seq binding peaks of MpBIM1 and MpBES1 [file mmc5.xlsx]

## Sheet: MpBES1
motif_id	motif_alt_id	sequence_name	start	stop	strand	score	p-value	q-value	matched_sequence	annotation	geneChr	geneStart	geneEnd	geneLength	exonNumber	geneStrand	geneId	transcriptId	distToTSS	Symbol	Description	KEGG_A_class	KEGG_B_class	Pathway	K_ID	GO Component	GO Function	GO Process	TF_family
KYRCACGTGT	MEME-1	Mp_BES1_peak_4772	120	129	-	16.6267	3.63e-07	0.217	GCGCACGTGT	Promoter (<=1kb)	chr7	7954953	7961055	6103	5	-	Mp7g06880	Mp7g06880.1	-377	--	PTQ27414.1 hypothetical protein MARPO_0199s0004 [Marchantia polymorpha]	-	-	-	-	GO:0016021//integral component of membrane	GO:0004190//aspartic-type endopeptidase activity;GO:0005219//ryanodine-sensitive calcium-release channel activity;GO:0045340//mercury ion binding;GO:0046872//metal ion binding	GO:0006270//DNA replication initiation;GO:0006874//cellular calcium ion homeostasis;GO:0015694//mercury ion transport;GO:0016485//protein processing	--
KYRCACGTGT	MEME-1	Mp_BES1_peak_2076	203	212	-	16.6267	3.63e-07	0.217	GCGCACGTGT	Promoter (1-2kb)	chr3	9852750	9855061	2312	4	-	Mp3g10160	Mp3g10160.1	-1939	EXPA4	OAE35506.1 hypothetical protein AXG93_2189s1400 [Marchantia polymorpha subsp. ruderalis] [Marchantia polymorpha]	-	-	-	-	GO:0005575//cellular_component;GO:0005576//extracellular region;GO:0005618//cell wall;GO:0005622//intracellular anatomical structure;GO:0005737//cytoplasm;GO:0005829//cytosol;GO:0005911//cell-cell junction;GO:0009505//plant-type cell wall;GO:0009506//plasmodesma;GO:0016020//membrane;GO:0030054//cell junction;GO:0030312//external encapsulating structure;GO:0055044//symplast;GO:0071944//cell periph…	-	GO:0006949//syncytium formation;GO:0008150//biological_process;GO:0009653//anatomical structure morphogenesis;GO:0009664//plant-type cell wall organization;GO:0009987//cellular process;GO:0016043//cellular component organization;GO:0032502//developmental process;GO:0045229//external encapsulating structure organization;GO:0048646//anatomical structure formation involved in morphogenesis;GO:004885…	--
KYRCACGTGT	MEME-1	Mp_BES1_peak_518	211	220	-	16.6267	3.63e-07	0.217	GCGCACGTGT	-	-	-	-	-	-	-	-	-	-	-	-	-	-	-	-	-	-	-	-
KYRCACGTGT	MEME-1	Mp_BES1_peak_2036	247	256	-	16.6267	3.63e-07	0.217	GCGCACGTGT	3' UTR	chr3	8222272	8224815	2544	4	+	Mp3g08460	Mp3g08460.1	4275	Tmem18	PTQ30866.1 hypothetical protein MARPO_0118s0004 [Marchantia polymorpha]	-	-	-	-	GO:0005575//cellular_component;GO:0005622//intracellular anatomical structure;GO:0005634//nucleus;GO:0005635//nuclear envelope;GO:0005737//cytoplasm;GO:0012505//endomembrane system;GO:0016020//membrane;GO:0016021//integral component of membrane;GO:0031090//organelle membrane;GO:0031224//intrinsic component of membrane;GO:0031965//nuclear membrane;GO:0031967//organelle envelope;GO:0031975//envelop…	GO:0003674//molecular_function;GO:0003676//nucleic acid binding;GO:0003677//DNA binding;GO:0005488//binding;GO:0015116//sulfate transmembrane transporter activity;GO:0016301//kinase activity;GO:0097159//organic cyclic compound binding;GO:1901363//heterocyclic compound binding	GO:0006139//nucleobase-containing compound metabolic process;GO:0006351//transcription, DNA-templated;GO:0006725//cellular aromatic compound metabolic process;GO:0006807//nitrogen compound metabolic process;GO:0006928//movement of cell or subcellular component;GO:0008150//biological_process;GO:0008152//metabolic process;GO:0008272//sulfate transport;GO:0008654//phospholipid biosynthetic process;G…	--
KYRCACGTGT	MEME-1	Mp_BES1_peak_2210	396	405	-	16.6267	3.63e-07	0.217	GCGCACGTGT	Promoter (<=1kb)	chr3	14782165	14789299	7135	18	+	Mp3g15140	Mp3g15140.1	-158	VHA-a3	OAE32643.1 hypothetical protein AXG93_1971s1020 [Marchantia polymorpha subsp. ruderalis] [Marchantia polymorpha]	Metabolism;Metabolism;Cellular Processes	Global and overview maps;Energy metabolism;Transport and catabolism	ko01100//Metabolic pathways;ko00190//Oxidative phosphorylation;ko04145//Phagosome	K02154;K02154;K02154	GO:0033179//proton-transporting V-type ATPase, V0 domain	GO:0015078//proton transmembrane transporter activity	GO:1902600//proton transmembrane transport	--
KYRCACGTGT	MEME-1	Mp_BES1_peak_5071	476	485	-	16.6267	3.63e-07	0.217	GCGCACGTGT	-	-	-	-	-	-	-	-	-	-	-	-	-	-	-	-	-	-	-	-
KYRCACGTGT	MEME-1	Mp_BES1_peak_5643	142	151	+	16.6267	3.63e-07	0.217	GCGCACGTGT	Promoter (<=1kb)	chr8	18404665	18406578	1914	1	-	Mp8g16380	Mp8g16380.1	-454	--	PTQ28800.1 hypothetical protein MARPO_0154s0026 [Marchantia polymorpha]	-	-	-	-	-	-	-	--
KYRCACGTGT	MEME-1	Mp_BES1_peak_4462	150	159	+	16.6267	3.63e-07	0.217	GCGCACGTGT	-	-	-	-	-	-	-	-	-	-	-	-	-	-	-	-	-	-	-	-
KYRCACGTGT	MEME-1	Mp_BES1_peak_518	243	252	+	16.6267	3.63e-07	0.217	GCGCACGTGT	-	-	-	-	-	-	-	-	-	-	-	-	-	-	-	-	-	-	-	-
KYRCACGTGT	MEME-1	Mp_BES1_peak_5274	439	448	+	16.6267	3.63e-07	0.217	GCGCACGTGT	-	-	-	-	-	-	-	-	-	-	-	-	-	-	-	-	-	-	-	-
KYRCACGTGT	MEME-1	Mp_BES1_peak_2427	770	779	+	16.6267	3.63e-07	0.217	GCGCACGTGT	Downstream (<1kb)	chr3	23461497	23462913	1417	2	-	Mp3g22320	Mp3g22320.1	1916	LHP1	OAE18909.1 hypothetical protein AXG93_1976s1130 [Marchantia polymorpha subsp. ruderalis] [Marchantia polymorpha]	-	-	-	-	GO:0005575//cellular_component;GO:0005622//intracellular anatomical structure;GO:0005634//nucleus;GO:0043226//organelle;GO:0043227//membrane-bounded organelle;GO:0043229//intracellular organelle;GO:0043231//intracellular membrane-bounded organelle	-	GO:0006139//nucleobase-containing compound metabolic process;GO:0006325//chromatin organization;GO:0006351//transcription, DNA-templated;GO:0006355//regulation of transcription, DNA-templated;GO:0006725//cellular aromatic compound metabolic process;GO:0006807//nitrogen compound metabolic process;GO:0006996//organelle organization;GO:0008150//biological_process;GO:0008152//metabolic process;GO:000…	--
KYRCACGTGT	MEME-1	Mp_BES1_peak_5558	250	259	+	16.32	8.99e-07	0.35	TCGCACGTGT	3' UTR	chr8	14575555	14577630	2076	1	-	Mp8g13020	Mp8g13020.1	1949	--	PTQ34050.1 hypothetical protein MARPO_0083s0019 [Marchantia polymorpha]	-	-	-	-	-	-	-	--
KYRCACGTGT	MEME-1	Mp_BES1_peak_3680	270	279	+	16.32	8.99e-07	0.35	TCGCACGTGT	-	-	-	-	-	-	-	-	-	-	-	-	-	-	-	-	-	-	-	-
KYRCACGTGT	MEME-1	Mp_BES1_peak_934	829	838	+	16.32	8.99e-07	0.35	TCGCACGTGT	Intron (Mp1g26020.1/Mp1g26020, intron 9 of 21)	chr1	26527187	26536971	9785	22	+	Mp1g26020	Mp1g26020.1	4903	TPC1A	OAE29700.1 hypothetical protein AXG93_509s1530 [Marchantia polymorpha subsp. ruderalis] [Marchantia polymorpha]	-	-	-	-	GO:0016020//membrane	GO:0005216//ion channel activity;GO:0005509//calcium ion binding	GO:0006811//ion transport;GO:0055085//transmembrane transport	--
KYRCACGTGT	MEME-1	Mp_BES1_peak_570	38	47	+	16.0933	1.15e-06	0.35	GCGCACGTGG	Promoter (1-2kb)	chr1	13908449	13910615	2167	1	+	Mp1g13870	Mp1g13870.1	-1734	--	PTQ44752.1 hypothetical protein MARPO_0019s0157 [Marchantia polymorpha]	-	-	-	-	-	-	-	--
KYRCACGTGT	MEME-1	Mp_BES1_peak_2123	32	41	-	16.0933	1.15e-06	0.35	GCGCACGTGG	Promoter (<=1kb)	chr3	11687467	11689011	1545	1	-	Mp3g11935	Mp3g11935.1	-985	LBD27	PTQ26623.1 hypothetical protein MARPO_0817s0001 [Marchantia polymorpha]	-	-	-	-	-	-	-	LBD
KYRCACGTGT	MEME-1	Mp_BES1_peak_5393	152	161	-	16.0933	1.15e-06	0.35	GCGCACGTGG	Promoter (<=1kb)	chr8	8581772	8587042	5271	3	-	Mp8g07550	Mp8g07550.1	-141	--	OAE22596.1 hypothetical protein AXG93_777s1030 [Marchantia polymorpha subsp. ruderalis] [Marchantia polymorpha]	-	-	-	-	GO:0016020//membrane	GO:0004675//transmembrane receptor protein serine/threonine kinase activity;GO:0005515//protein binding;GO:0005524//ATP binding	GO:0006468//protein phosphorylation	--
KYRCACGTGT	MEME-1	Mp_BES1_peak_3719	321	330	-	16.0933	1.15e-06	0.35	GCGCACGTGG	Promoter (<=1kb)	chr5	19217421	19222494	5074	6	-	Mp5g18160	Mp5g18160.2	-42	--	PTQ33985.1 hypothetical protein MARPO_0084s0063 [Marchantia polymorpha]	-	-	-	-	-	GO:0000150//DNA strand exchange activity;GO:0003677//DNA binding	-	--
KYRCACGTGT	MEME-1	Mp_BES1_peak_4912	233	242	+	15.88	1.68e-06	0.35	GTGCACGTGT	3' UTR	chr7	12889252	12890341	1090	2	+	Mp7g11600	Mp7g11600.1	-5982	--	PTQ49292.1 hypothetical protein MARPO_0003s0172 [Marchantia polymorpha]	-	-	-	-	-	-	-	--
KYRCACGTGT	MEME-1	Mp_BES1_peak_5516	251	260	+	15.88	1.68e-06	0.35	GTGCACGTGT	Intron (Mp8g11640.1/Mp8g11640, intron 1 of 2)	chr8	13149221	13151545	2325	3	+	Mp8g11640	Mp8g11640.1	1177	--	OAE23719.1 hypothetical protein AXG93_4776s1010 [Marchantia polymorpha subsp. ruderalis] [Marchantia polymorpha]	-	-	-	-	-	-	-	--
KYRCACGTGT	MEME-1	Mp_BES1_peak_1408	364	373	+	15.88	1.68e-06	0.35	GTGCACGTGT	Intron (Mp2g13150.2/Mp2g13150, intron 3 of 11)	chr2	13400430	13404039	3610	12	+	Mp2g13150	Mp2g13150.2	1241	OsI_22311	OAE23708.1 hypothetical protein AXG93_2253s1190 [Marchantia polymorpha subsp. ruderalis] [Marchantia polymorpha]	-	-	-	-	GO:0005575//cellular_component;GO:0005622//intracellular anatomical structure;GO:0005634//nucleus;GO:0005654//nucleoplasm;GO:0005730//nucleolus;GO:0005737//cytoplasm;GO:0005829//cytosol;GO:0031974//membrane-enclosed lumen;GO:0031981//nuclear lumen;GO:0032991//protein-containing complex;GO:0034708//methyltransferase complex;GO:0043226//organelle;GO:0043227//membrane-bounded organelle;GO:0043228//n…	GO:0000049//tRNA binding;GO:0003674//molecular_function;GO:0003676//nucleic acid binding;GO:0003723//RNA binding;GO:0003824//catalytic activity;GO:0005488//binding;GO:0008168//methyltransferase activity;GO:0008173//RNA methyltransferase activity;GO:0008175//tRNA methyltransferase activity;GO:0008176//tRNA (guanine-N7-)-methyltransferase activity;GO:0008757//S-adenosylmethionine-dependent methyltr…	GO:0001510//RNA methylation;GO:0006139//nucleobase-containing compound metabolic process;GO:0006396//RNA processing;GO:0006399//tRNA metabolic process;GO:0006400//tRNA modification;GO:0006725//cellular aromatic compound metabolic process;GO:0006807//nitrogen compound metabolic process;GO:0008033//tRNA processing;GO:0008150//biological_process;GO:0008152//metabolic process;GO:0009451//RNA modifica…	--
KYRCACGTGT	MEME-1	Mp_BES1_peak_2759	55	64	-	15.88	1.68e-06	0.35	GTGCACGTGT	Intron (Mp4g06720.1/Mp4g06720, intron 11 of 24)	chr4	7674609	7685625	11017	25	-	Mp4g06720	Mp4g06720.1	5566	--	PTQ30367.1 hypothetical protein MARPO_0125s0017 [Marchantia polymorpha]	-	-	-	-	-	-	-	--
KYRCACGTGT	MEME-1	Mp_BES1_peak_5558	97	106	-	15.88	1.68e-06	0.35	GTGCACGTGT	3' UTR	chr8	14575555	14577630	2076	1	-	Mp8g13020	Mp8g13020.1	1949	--	PTQ34050.1 hypothetical protein MARPO_0083s0019 [Marchantia polymorpha]	-	-	-	-	-	-	-	--
KYRCACGTGT	MEME-1	Mp_BES1_peak_3087	170	179	-	15.88	1.68e-06	0.35	GTGCACGTGT	-	-	-	-	-	-	-	-	-	-	-	-	-	-	-	-	-	-	-	-
KYRCACGTGT	MEME-1	Mp_BES1_peak_5599	237	246	-	15.88	1.68e-06	0.35	GTGCACGTGT	Exon (Mp8g14780.1/Mp8g14780, exon 1 of 1)	chr8	16522065	16525506	3442	1	-	Mp8g14780	Mp8g14780.1	2127	--	PTQ28955.1 hypothetical protein MARPO_0151s0028 [Marchantia polymorpha]	-	-	-	-	-	GO:0004373//glycogen (starch) synthase activity;GO:0008194//UDP-glycosyltransferase activity;GO:0009011//starch synthase activity;GO:0016757//glycosyltransferase activity	GO:0005978//glycogen biosynthetic process;GO:0009058//biosynthetic process;GO:0010125//mycothiol biosynthetic process;GO:0071793//bacillithiol biosynthetic process	--
KYRCACGTGT	MEME-1	Mp_BES1_peak_795	320	329	-	15.88	1.68e-06	0.35	GTGCACGTGT	Intron (Mp1g20630.1/Mp1g20630, intron 14 of 17)	chr1	21155329	21163656	8328	18	-	Mp1g20630	Mp1g20630.1	6628	LCA	PTQ50429.1 hypothetical protein MARPO_0001s0399 [Marchantia polymorpha]	Metabolism;Metabolism;Metabolism	Global and overview maps;Global and overview maps;Lipid metabolism	ko01100//Metabolic pathways;ko01110//Biosynthesis of secondary metabolites;ko00100//Steroid biosynthesis	K01853;K01853;K01853	GO:0005615//extracellular space	GO:0000250//lanosterol synthase activity;GO:0003674//molecular_function;GO:0003824//catalytic activity;GO:0016853//isomerase activity;GO:0016866//intramolecular transferase activity;GO:0016871//cycloartenol synthase activity;GO:0031559//oxidosqualene cyclase activity;GO:0034073//tetrahymanol cyclase activity;GO:0051007//squalene-hopene cyclase activity	GO:0016114//terpenoid biosynthetic process;GO:0019746//hopanoid biosynthetic process	--
KYRCACGTGT	MEME-1	Mp_BES1_peak_2017	528	537	-	15.88	1.68e-06	0.35	GTGCACGTGT	Promoter (<=1kb)	chr3	7390857	7394042	3186	7	+	Mp3g07620	Mp3g07620.1	-446	dnaJ	PTQ48234.1 hypothetical protein MARPO_0006s0238 [Marchantia polymorpha]	-	-	-	-	-	GO:0005515//protein binding	GO:0006457//protein folding;GO:0009408//response to heat	--
KYRCACGTGT	MEME-1	Mp_BES1_peak_688	32	41	-	15.7867	2.04e-06	0.35	TCGCACGTGG	Promoter (<=1kb)	chr1	18063761	18082965	19205	20	-	Mp1g17790	Mp1g17790.1	-753	ATXR7	PTQ50061.1 hypothetical protein MARPO_0001s0118 [Marchantia polymorpha]	-	-	-	-	-	GO:0005515//protein binding	-	--
KYRCACGTGT	MEME-1	Mp_BES1_peak_4022	107	116	+	15.7867	2.04e-06	0.35	TCGCACGTGG	Downstream (1-2kb)	chr6	3097044	3104452	7409	14	-	Mp6g02650	Mp6g02650.1	9255	OsI_25032	PTQ41260.1 hypothetical protein MARPO_0035s0052 [Marchantia polymorpha]	Metabolism;Metabolism	Global and overview maps;Metabolism of cofactors and vitamins	ko01100//Metabolic pathways;ko00760//Nicotinate and nicotinamide metabolism	K01950;K01950	GO:0005575//cellular_component;GO:0005622//intracellular anatomical structure;GO:0005634//nucleus;GO:0005737//cytoplasm;GO:0005829//cytosol;GO:0043226//organelle;GO:0043227//membrane-bounded organelle;GO:0043229//intracellular organelle;GO:0043231//intracellular membrane-bounded organelle	GO:0000166//nucleotide binding;GO:0003674//molecular_function;GO:0003824//catalytic activity;GO:0003952//NAD+ synthase (glutamine-hydrolyzing) activity;GO:0004066//asparagine synthase (glutamine-hydrolyzing) activity;GO:0004359//glutaminase activity;GO:0005488//binding;GO:0005524//ATP binding;GO:0008795//NAD+ synthase activity;GO:0016787//hydrolase activity;GO:0016810//hydrolase activity, acting …	GO:0006139//nucleobase-containing compound metabolic process;GO:0006529//asparagine biosynthetic process;GO:0006725//cellular aromatic compound metabolic process;GO:0006753//nucleoside phosphate metabolic process;GO:0006793//phosphorus metabolic process;GO:0006796//phosphate-containing compound metabolic process;GO:0006807//nitrogen compound metabolic process;GO:0008150//biological_process;GO:000…	--
KYRCACGTGT	MEME-1	Mp_BES1_peak_1364	299	308	+	15.7867	2.04e-06	0.35	TCGCACGTGG	Promoter (<=1kb)	chr2	11361985	11363380	1396	3	-	Mp2g11070	Mp2g11070.1	-470	--	PTQ43751.1 hypothetical protein MARPO_0023s0073 [Marchantia polymorpha]	-	-	-	-	-	-	-	--
KYRCACGTGT	MEME-1	Mp_BES1_peak_4066	450	459	-	15.7867	2.04e-06	0.35	TCGCACGTGG	-	-	-	-	-	-	-	-	-	-	-	-	-	-	-	-	-	-	-	-
KYRCACGTGT	MEME-1	Mp_BES1_peak_5699	465	474	-	15.7867	2.04e-06	0.35	TCGCACGTGG	5' UTR	chr8	20057902	20062791	4890	5	+	Mp8g17900	Mp8g17900.1	2113	--	PTQ42401.1 hypothetical protein MARPO_0030s0124 [Marchantia polymorpha]	-	-	-	-	-	-	-	--
KYRCACGTGT	MEME-1	Mp_BES1_peak_2921	4	13	+	15.6	2.77e-06	0.35	GGGCACGTGT	Promoter (<=1kb)	chr4	13583988	13585433	1446	1	+	Mp4g12260	Mp4g12260.1	-362	--	PTQ46557.1 hypothetical protein MARPO_0011s0208 [Marchantia polymorpha]	-	-	-	-	-	-	-	--
KYRCACGTGT	MEME-1	Mp_BES1_peak_5412	62	71	+	15.6	2.77e-06	0.35	GGGCACGTGT	Downstream (2-3kb)	chr8	9130638	9141469	10832	24	-	Mp8g08050	Mp8g08050.3	13213	ATP13A3	PTQ28748.1 hypothetical protein MARPO_0155s0012 [Marchantia polymorpha]	-	-	-	-	GO:0016020//membrane;GO:0031004//potassium ion-transporting ATPase complex	GO:0005375//copper ion transmembrane transporter activity;GO:0005388//P-type calcium transporter activity;GO:0008556//P-type potassium transmembrane transporter activity;GO:0015434//ABC-type cadmium transporter activity;GO:0015444//P-type magnesium transporter activity;GO:0016787//hydrolase activity;GO:0042625//ATPase-coupled ion transmembrane transporter activity;GO:0046873//metal ion transmembr…	GO:0000902//cell morphogenesis;GO:0006813//potassium ion transport;GO:0006816//calcium ion transport;GO:0006825//copper ion transport;GO:0006955//immune response;GO:0007224//smoothened signaling pathway;GO:0008152//metabolic process;GO:0015691//cadmium ion transport;GO:0015693//magnesium ion transport;GO:0030001//metal ion transport	--
KYRCACGTGT	MEME-1	Mp_BES1_peak_1789	97	106	-	15.6	2.77e-06	0.35	CCGCACGTGT	-	-	-	-	-	-	-	-	-	-	-	-	-	-	-	-	-	-	-	-
KYRCACGTGT	MEME-1	Mp_BES1_peak_2148	133	142	-	15.6	2.77e-06	0.35	GGGCACGTGT	-	-	-	-	-	-	-	-	-	-	-	-	-	-	-	-	-	-	-	-
KYRCACGTGT	MEME-1	Mp_BES1_peak_1942	163	172	+	15.6	2.77e-06	0.35	GGGCACGTGT	Intron (Mp3g05000.1/Mp3g05000, intron 1 of 5)	chr3	4857267	4864445	7179	6	-	Mp3g05000	Mp3g05000.1	2470	SMH1	PTQ43921.1 hypothetical protein MARPO_0022s0028 [Marchantia polymorpha]	-	-	-	-	GO:0000786//nucleosome;GO:0031237//intrinsic component of periplasmic side of plasma membrane	GO:0003677//DNA binding;GO:0005215//transporter activity	GO:0006334//nucleosome assembly;GO:0006810//transport	MYB_related
KYRCACGTGT	MEME-1	Mp_BES1_peak_3501	184	193	+	15.6	2.77e-06	0.35	CCGCACGTGT	-	-	-	-	-	-	-	-	-	-	-	-	-	-	-	-	-	-	-	-
KYRCACGTGT	MEME-1	Mp_BES1_peak_2156	279	288	-	15.6	2.77e-06	0.35	CCGCACGTGT	-	-	-	-	-	-	-	-	-	-	-	-	-	-	-	-	-	-	-	-
KYRCACGTGT	MEME-1	Mp_BES1_peak_26	285	294	-	15.6	2.77e-06	0.35	GGGCACGTGT	Intron (MpVg00300.1/MpVg00300, intron 1 of 8)	chrV	1475386	1502156	26771	9	-	MpVg00300	MpVg00300.1	1185	GATA24	AAT12424.1 male-specific transcription factor M88B7.2 [Marchantia polymorpha]	-	-	-	-	-	GO:0003677//DNA binding;GO:0005515//protein binding;GO:0008270//zinc ion binding;GO:0043565//sequence-specific DNA binding	GO:0006355//regulation of transcription, DNA-templated	GATA
KYRCACGTGT	MEME-1	Mp_BES1_peak_3891	313	322	+	15.6	2.77e-06	0.35	CCGCACGTGT	-	-	-	-	-	-	-	-	-	-	-	-	-	-	-	-	-	-	-	-
KYRCACGTGT	MEME-1	Mp_BES1_peak_1527	346	355	-	15.6	2.77e-06	0.35	CCGCACGTGT	-	-	-	-	-	-	-	-	-	-	-	-	-	-	-	-	-	-	-	-
KYRCACGTGT	MEME-1	Mp_BES1_peak_403	477	486	-	15.6	2.77e-06	0.35	CCGCACGTGT	-	-	-	-	-	-	-	-	-	-	-	-	-	-	-	-	-	-	-	-
KYRCACGTGT	MEME-1	Mp_BES1_peak_1587	626	635	-	15.6	2.77e-06	0.35	CCGCACGTGT	-	-	-	-	-	-	-	-	-	-	-	-	-	-	-	-	-	-	-	-
KYRCACGTGT	MEME-1	Mp_BES1_peak_927	687	696	+	15.6	2.77e-06	0.35	GGGCACGTGT	Promoter (<=1kb)	chr1	26234751	26236764	2014	3	-	Mp1g25760	Mp1g25760.1	-493	--	OAE33277.1 hypothetical protein AXG93_1200s1390 [Marchantia polymorpha subsp. ruderalis] [Marchantia polymorpha]	-	-	-	-	-	-	-	--
KYRCACGTGT	MEME-1	Mp_BES1_peak_3416	978	987	+	15.6	2.77e-06	0.35	CCGCACGTGT	Intron (Mp5g05940.1/Mp5g05940, intron 3 of 5)	chr5	6348421	6352741	4321	6	-	Mp5g05940	Mp5g05940.1	2030	BBX18	OAE34513.1 hypothetical protein AXG93_1299s1280 [Marchantia polymorpha subsp. ruderalis] [Marchantia polymorpha]	-	-	-	-	GO:0016020//membrane;GO:0030867//rough endoplasmic reticulum membrane	GO:0008270//zinc ion binding;GO:0046873//metal ion transmembrane transporter activity	GO:0023041//neuronal signal transduction;GO:0030001//metal ion transport;GO:0055085//transmembrane transport	DBB
KYRCACGTGT	MEME-1	Mp_BES1_peak_596	114	123	-	15.5867	3.02e-06	0.35	GCGCACGTGC	Intron (Mp1g14560.1/Mp1g14560, intron 1 of 6)	chr1	14890261	14896090	5830	7	+	Mp1g14560	Mp1g14560.1	771	Os07g0688000	PTQ28867.1 hypothetical protein MARPO_0153s0032 [Marchantia polymorpha]	Metabolism;Metabolism;Metabolism	Global and overview maps;Lipid metabolism;Nucleotide metabolism	ko01100//Metabolic pathways;ko00564//Glycerophospholipid metabolism;ko00230//Purine metabolism	K01517;K01517;K01517	-	GO:0016787//hydrolase activity	-	--
KYRCACGTGT	MEME-1	Mp_BES1_peak_2026	163	172	-	15.5867	3.02e-06	0.35	GCGCACGTGC	Promoter (<=1kb)	chr3	7694140	7695234	1095	1	+	Mp3g07990	Mp3g07990.1	-38	--	PTQ48283.1 hypothetical protein MARPO_0006s0276 [Marchantia polymorpha]	-	-	-	-	-	-	-	--
KYRCACGTGT	MEME-1	Mp_BES1_peak_532	220	229	+	15.5867	3.02e-06	0.35	GCGCACGTGC	-	-	-	-	-	-	-	-	-	-	-	-	-	-	-	-	-	-	-	-
KYRCACGTGT	MEME-1	Mp_BES1_peak_114	338	347	+	15.5867	3.02e-06	0.35	GCGCACGTGC	-	-	-	-	-	-	-	-	-	-	-	-	-	-	-	-	-	-	-	-
KYRCACGTGT	MEME-1	Mp_BES1_peak_2867	113	122	+	15.5733	3.81e-06	0.35	TTGCACGTGT	Downstream (<1kb)	chr4	11515490	11521584	6095	15	-	Mp4g10460	Mp4g10460.1	6951	MLO1	PTQ46336.1 hypothetical protein MARPO_0011s0033 [Marchantia polymorpha]	-	-	-	-	GO:0016021//integral component of membrane	-	GO:0006952//defense response	--
KYRCACGTGT	MEME-1	Mp_BES1_peak_1340	147	156	+	15.5733	3.81e-06	0.35	TTGCACGTGT	Promoter (<=1kb)	chr2	9849680	9850659	980	2	+	Mp2g09570	Mp2g09570.1	-563	--	PTQ28650.1 hypothetical protein MARPO_0158s0028 [Marchantia polymorpha]	-	-	-	-	-	-	-	--
KYRCACGTGT	MEME-1	Mp_BES1_peak_3680	152	161	-	15.5733	3.81e-06	0.35	TTGCACGTGT	-	-	-	-	-	-	-	-	-	-	-	-	-	-	-	-	-	-	-	-
KYRCACGTGT	MEME-1	Mp_BES1_peak_745	181	190	+	15.5733	3.81e-06	0.35	TTGCACGTGT	-	-	-	-	-	-	-	-	-	-	-	-	-	-	-	-	-	-	-	-
KYRCACGTGT	MEME-1	Mp_BES1_peak_1021	174	183	-	15.5733	3.81e-06	0.35	TTGCACGTGT	-	-	-	-	-	-	-	-	-	-	-	-	-	-	-	-	-	-	-	-
KYRCACGTGT	MEME-1	Mp_BES1_peak_1427	191	200	-	15.5733	3.81e-06	0.35	TTGCACGTGT	Promoter (<=1kb)	chr2	14013455	14015827	2373	2	-	Mp2g13630	Mp2g13630.1	-834	--	PTQ43104.1 hypothetical protein MARPO_0026s0008 [Marchantia polymorpha]	-	-	-	-	-	-	-	--
KYRCACGTGT	MEME-1	Mp_BES1_peak_3695	200	209	+	15.5733	3.81e-06	0.35	TTGCACGTGT	Downstream (2-3kb)	chr5	17896223	17897165	943	1	+	Mp5g16910	Mp5g16910.1	3147	--	PTQ30954.1 hypothetical protein MARPO_0117s0015 [Marchantia polymorpha]	-	-	-	-	-	-	-	--
KYRCACGTGT	MEME-1	Mp_BES1_peak_899	203	212	-	15.5733	3.81e-06	0.35	TTGCACGTGT	Promoter (<=1kb)	chr1	25114578	25116695	2118	2	+	Mp1g24400	Mp1g24400.1	-448	--	PTQ36826.1 hypothetical protein MARPO_0061s0081 [Marchantia polymorpha]	-	-	-	-	-	-	GO:0006511//ubiquitin-dependent protein catabolic process	--
KYRCACGTGT	MEME-1	Mp_BES1_peak_4632	254	263	+	15.5733	3.81e-06	0.35	TTGCACGTGT	Intron (Mp7g02620.1/Mp7g02620, intron 3 of 4)	chr7	3057946	3062016	4071	5	-	Mp7g02620	Mp7g02620.1	2351	--	PTQ33477.1 hypothetical protein MARPO_0088s0026 [Marchantia polymorpha]	-	-	-	-	-	-	-	--
KYRCACGTGT	MEME-1	Mp_BES1_peak_814	290	299	+	15.5733	3.81e-06	0.35	TTGCACGTGT	Intron (Mp1g21150.1/Mp1g21150, intron 5 of 13)	chr1	21681230	21695736	14507	14	+	Mp1g21150	Mp1g21150.1	6290	VIP2	PTQ50496.1 hypothetical protein MARPO_0001s0449 [Marchantia polymorpha]	Genetic Information Processing	Folding, sorting and degradation	ko03018//RNA degradation	K12605	-	-	GO:0006355//regulation of transcription, DNA-templated	--
KYRCACGTGT	MEME-1	Mp_BES1_peak_4396	292	301	+	15.5733	3.81e-06	0.35	TTGCACGTGT	Downstream (<1kb)	chr6	19900161	19904602	4442	11	-	Mp6g17970	Mp6g17970.1	5135	GLO1	PTQ40645.1 hypothetical protein MARPO_0038s0007 [Marchantia polymorpha]	Metabolism;Metabolism;Metabolism;Metabolism;Cellular Processes	Global and overview maps;Global and overview maps;Global and overview maps;Carbohydrate metabolism;Transport and catabolism	ko01100//Metabolic pathways;ko01110//Biosynthesis of secondary metabolites;ko01200//Carbon metabolism;ko00630//Glyoxylate and dicarboxylate metabolism;ko04146//Peroxisome	K11517;K11517;K11517;K11517;K11517	GO:0005575//cellular_component;GO:0005622//intracellular anatomical structure;GO:0005737//cytoplasm;GO:0005777//peroxisome;GO:0042579//microbody;GO:0043226//organelle;GO:0043227//membrane-bounded organelle;GO:0043229//intracellular organelle;GO:0043231//intracellular membrane-bounded organelle	GO:0000166//nucleotide binding;GO:0003674//molecular_function;GO:0003824//catalytic activity;GO:0003938//IMP dehydrogenase activity;GO:0003949//1-(5-phosphoribosyl)-5-[(5-phosphoribosylamino)methylideneamino]imidazole-4-carboxamide isomerase activity;GO:0003973//(S)-2-hydroxy-acid oxidase activity;GO:0004452//isopentenyl-diphosphate delta-isomerase activity;GO:0004807//triose-phosphate isomerase …	GO:0000105//histidine biosynthetic process;GO:0006096//glycolytic process;GO:0006537//glutamate biosynthetic process;GO:0008033//tRNA processing;GO:0008150//biological_process;GO:0008152//metabolic process;GO:0008299//isoprenoid biosynthetic process;GO:0008615//pyridoxine biosynthetic process;GO:0009152//purine ribonucleotide biosynthetic process;GO:0009853//photorespiration;GO:0009854//oxidative…	--
KYRCACGTGT	MEME-1	Mp_BES1_peak_1902	293	302	-	15.5733	3.81e-06	0.35	TTGCACGTGT	Downstream (2-3kb)	chr3	3306261	3309335	3075	5	-	Mp3g03400	Mp3g03400.1	5634	CYP72A1	PTQ44114.1 hypothetical protein MARPO_0022s0192 [Marchantia polymorpha]	-	-	-	-	-	GO:0005506//iron ion binding;GO:0016705//oxidoreductase activity, acting on paired donors, with incorporation or reduction of molecular oxygen;GO:0020037//heme binding	-	--
KYRCACGTGT	MEME-1	Mp_BES1_peak_807	342	351	+	15.5733	3.81e-06	0.35	TTGCACGTGT	Promoter (<=1kb)	chr1	21573247	21575214	1968	3	+	Mp1g21020	Mp1g21020.1	-649	--	PTQ50481.1 hypothetical protein MARPO_0001s0437 [Marchantia polymorpha]	-	-	-	-	GO:0000323//lytic vacuole;GO:0005575//cellular_component;GO:0005622//intracellular anatomical structure;GO:0005737//cytoplasm;GO:0005764//lysosome;GO:0005765//lysosomal membrane;GO:0005773//vacuole;GO:0005774//vacuolar membrane;GO:0005829//cytosol;GO:0016020//membrane;GO:0031082//BLOC complex;GO:0031083//BLOC-1 complex;GO:0031090//organelle membrane;GO:0032991//protein-containing complex;GO:00432…	GO:0003674//molecular_function;GO:0005488//binding;GO:0005515//protein binding	GO:0006810//transport;GO:0008150//biological_process;GO:0016192//vesicle-mediated transport;GO:0032418//lysosome localization;GO:0051179//localization;GO:0051234//establishment of localization;GO:0051640//organelle localization;GO:0051641//cellular localization	--
KYRCACGTGT	MEME-1	Mp_BES1_peak_70	515	524	-	15.5733	3.81e-06	0.35	TTGCACGTGT	Intron (MpVg00615.1/MpVg00615, intron 16 of 22)	chrV	3464430	3966228	501799	23	+	MpVg00615	MpVg00615.1	435571	pikA	BBN20561.1 hypothetical protein Mp_Vg00615 [Marchantia polymorpha subsp. ruderalis] [Marchantia polymorpha]	-	-	-	-	-	-	-	--
KYRCACGTGT	MEME-1	Mp_BES1_peak_3690	541	550	-	15.5733	3.81e-06	0.35	TTGCACGTGT	-	-	-	-	-	-	-	-	-	-	-	-	-	-	-	-	-	-	-	-
KYRCACGTGT	MEME-1	Mp_BES1_peak_1787	696	705	+	15.5733	3.81e-06	0.35	TTGCACGTGT	Intron (Mp2g26320.1/Mp2g26320, intron 8 of 9)	chr2	28789201	28796980	7780	10	+	Mp2g26320	Mp2g26320.1	4611	scy1	PTQ43358.1 hypothetical protein MARPO_0025s0052 [Marchantia polymorpha]	-	-	-	-	-	GO:0004672//protein kinase activity;GO:0005515//protein binding;GO:0005524//ATP binding	GO:0006468//protein phosphorylation	--
KYRCACGTGT	MEME-1	Mp_BES1_peak_5579	193	202	-	15.3467	4.17e-06	0.35	GTGCACGTGG	-	-	-	-	-	-	-	-	-	-	-	-	-	-	-	-	-	-	-	-
KYRCACGTGT	MEME-1	Mp_BES1_peak_423	238	247	+	15.3467	4.17e-06	0.35	GTGCACGTGG	Promoter (1-2kb)	chr1	9071925	9073943	2019	1	-	Mp1g08790	Mp1g08790.1	-1537	LECRKS4	PTQ41146.1 hypothetical protein MARPO_0036s0120 [Marchantia polymorpha]	-	-	-	-	GO:0005575//cellular_component;GO:0005886//plasma membrane;GO:0016020//membrane;GO:0016021//integral component of membrane;GO:0031224//intrinsic component of membrane;GO:0071944//cell periphery	GO:0000166//nucleotide binding;GO:0003674//molecular_function;GO:0003824//catalytic activity;GO:0004672//protein kinase activity;GO:0004674//protein serine/threonine kinase activity;GO:0005488//binding;GO:0005524//ATP binding;GO:0016301//kinase activity;GO:0016740//transferase activity;GO:0016772//transferase activity, transferring phosphorus-containing groups;GO:0016773//phosphotransferase activ…	GO:0002229//defense response to oomycetes;GO:0002239//response to oomycetes;GO:0006464//cellular protein modification process;GO:0006468//protein phosphorylation;GO:0006793//phosphorus metabolic process;GO:0006796//phosphate-containing compound metabolic process;GO:0006807//nitrogen compound metabolic process;GO:0006950//response to stress;GO:0006952//defense response;GO:0008150//biological_proce…	--
KYRCACGTGT	MEME-1	Mp_BES1_peak_2347	414	423	-	15.3467	4.17e-06	0.35	GTGCACGTGG	Promoter (<=1kb)	chr3	19549356	19554139	4784	7	-	Mp3g19030	Mp3g19030.1	-130	Rtn4ip1	PTQ38862.1 hypothetical protein MARPO_0049s0129 [Marchantia polymorpha]	-	-	-	-	GO:0005575//cellular_component;GO:0005622//intracellular anatomical structure;GO:0005737//cytoplasm;GO:0005739//mitochondrion;GO:0005740//mitochondrial envelope;GO:0005741//mitochondrial outer membrane;GO:0016020//membrane;GO:0019867//outer membrane;GO:0031090//organelle membrane;GO:0031966//mitochondrial membrane;GO:0031967//organelle envelope;GO:0031968//organelle outer membrane;GO:0031975//env…	GO:0003674//molecular_function;GO:0003824//catalytic activity;GO:0004024//alcohol dehydrogenase activity, zinc-dependent;GO:0004488//methylenetetrahydrofolate dehydrogenase (NADP+) activity;GO:0004764//shikimate 3-dehydrogenase (NADP+) activity;GO:0005488//binding;GO:0008270//zinc ion binding;GO:0008743//L-threonine 3-dehydrogenase activity;GO:0016491//oxidoreductase activity;GO:0016655//oxidored…	GO:0000003//reproduction;GO:0000302//response to reactive oxygen species;GO:0000303//response to superoxide;GO:0000305//response to oxygen radical;GO:0001654//eye development;GO:0001754//eye photoreceptor cell differentiation;GO:0002376//immune system process;GO:0003407//neural retina development;GO:0006113//fermentation;GO:0006567//threonine catabolic process;GO:0006950//response to stress;GO:00…	--
KYRCACGTGT	MEME-1	Mp_BES1_peak_3839	100	109	+	15.2933	4.71e-06	0.35	TGGCACGTGT	Promoter (<=1kb)	chr5	24324922	24331554	6633	7	+	Mp5g22540	Mp5g22540.4	-939	--	PTQ46840.1 hypothetical protein MARPO_0010s0203 [Marchantia polymorpha]	-	-	-	-	-	-	-	--
KYRCACGTGT	MEME-1	Mp_BES1_peak_1895	155	164	+	15.2933	4.71e-06	0.35	TGGCACGTGT	-	-	-	-	-	-	-	-	-	-	-	-	-	-	-	-	-	-	-	-
KYRCACGTGT	MEME-1	Mp_BES1_peak_4944	169	178	+	15.2933	4.71e-06	0.35	TGGCACGTGT	Downstream (<1kb)	chr7	14273705	14275249	1545	2	+	Mp7g12940	Mp7g12940.1	7298	--	PTQ49465.1 hypothetical protein MARPO_0003s0302 [Marchantia polymorpha]	-	-	-	-	-	-	-	--
KYRCACGTGT	MEME-1	Mp_BES1_peak_2036	226	235	-	15.2933	4.71e-06	0.35	TGGCACGTGT	3' UTR	chr3	8222272	8224815	2544	4	+	Mp3g08460	Mp3g08460.1	4275	Tmem18	PTQ30866.1 hypothetical protein MARPO_0118s0004 [Marchantia polymorpha]	-	-	-	-	GO:0005575//cellular_component;GO:0005622//intracellular anatomical structure;GO:0005634//nucleus;GO:0005635//nuclear envelope;GO:0005737//cytoplasm;GO:0012505//endomembrane system;GO:0016020//membrane;GO:0016021//integral component of membrane;GO:0031090//organelle membrane;GO:0031224//intrinsic component of membrane;GO:0031965//nuclear membrane;GO:0031967//organelle envelope;GO:0031975//envelop…	GO:0003674//molecular_function;GO:0003676//nucleic acid binding;GO:0003677//DNA binding;GO:0005488//binding;GO:0015116//sulfate transmembrane transporter activity;GO:0016301//kinase activity;GO:0097159//organic cyclic compound binding;GO:1901363//heterocyclic compound binding	GO:0006139//nucleobase-containing compound metabolic process;GO:0006351//transcription, DNA-templated;GO:0006725//cellular aromatic compound metabolic process;GO:0006807//nitrogen compound metabolic process;GO:0006928//movement of cell or subcellular component;GO:0008150//biological_process;GO:0008152//metabolic process;GO:0008272//sulfate transport;GO:0008654//phospholipid biosynthetic process;G…	--
KYRCACGTGT	MEME-1	Mp_BES1_peak_1485	244	253	-	15.2933	4.71e-06	0.35	TGGCACGTGT	Promoter (<=1kb)	chr2	16669658	16675089	5432	12	+	Mp2g15780	Mp2g15780.3	-323	BBD1	OAE20380.1 hypothetical protein AXG93_3932s1040 [Marchantia polymorpha subsp. ruderalis] [Marchantia polymorpha]	-	-	-	-	-	GO:0004518//nuclease activity;GO:0005515//protein binding	-	--
KYRCACGTGT	MEME-1	Mp_BES1_peak_1117	260	269	-	15.2933	4.71e-06	0.35	TGGCACGTGT	-	-	-	-	-	-	-	-	-	-	-	-	-	-	-	-	-	-	-	-
KYRCACGTGT	MEME-1	Mp_BES1_peak_3230	431	440	-	15.2933	4.71e-06	0.35	TGGCACGTGT	Intron (Mp4g23440.1/Mp4g23440, intron 1 of 16)	chr4	26238158	26249318	11161	17	-	Mp4g23440	Mp4g23440.1	1640	SPY	PTQ44452.1 hypothetical protein MARPO_0020s0107 [Marchantia polymorpha]	Metabolism	Glycan biosynthesis and metabolism	ko00514//Other types of O-glycan biosynthesis	K09667	GO:0045203//integral component of cell outer membrane	GO:0005215//transporter activity;GO:0005515//protein binding	GO:0015774//polysaccharide transport;GO:0042710//biofilm formation	--
KYRCACGTGT	MEME-1	Mp_BES1_peak_2187	658	667	-	15.2933	4.71e-06	0.35	TGGCACGTGT	-	-	-	-	-	-	-	-	-	-	-	-	-	-	-	-	-	-	-	-
KYRCACGTGT	MEME-1	Mp_BES1_peak_4489	667	676	-	15.2933	4.71e-06	0.35	TGGCACGTGT	-	-	-	-	-	-	-	-	-	-	-	-	-	-	-	-	-	-	-	-
KYRCACGTGT	MEME-1	Mp_BES1_peak_1869	1156	1165	-	15.2933	4.71e-06	0.35	TGGCACGTGT	Downstream (<1kb)	chr3	1788959	1791308	2350	2	-	Mp3g01630	Mp3g01630.1	-2853	RCCR1	PTQ47758.1 hypothetical protein MARPO_0007s0155 [Marchantia polymorpha]	Metabolism;Metabolism	Global and overview maps;Metabolism of cofactors and vitamins	ko01110//Biosynthesis of secondary metabolites;ko00860//Porphyrin metabolism	K13545;K13545	GO:0005575//cellular_component;GO:0005622//intracellular anatomical structure;GO:0005737//cytoplasm;GO:0005739//mitochondrion;GO:0005829//cytosol;GO:0009507//chloroplast;GO:0009526//plastid envelope;GO:0009532//plastid stroma;GO:0009534//chloroplast thylakoid;GO:0009535//chloroplast thylakoid membrane;GO:0009536//plastid;GO:0009570//chloroplast stroma;GO:0009579//thylakoid;GO:0009941//chloroplast…	GO:0003674//molecular_function;GO:0003824//catalytic activity;GO:0016491//oxidoreductase activity;GO:0016627//oxidoreductase activity, acting on the CH-CH group of donors;GO:0016636//oxidoreductase activity, acting on the CH-CH group of donors, iron-sulfur protein as acceptor;GO:0051743//red chlorophyll catabolite reductase activity	GO:0002376//immune system process;GO:0002682//regulation of immune system process;GO:0006725//cellular aromatic compound metabolic process;GO:0006778//porphyrin-containing compound metabolic process;GO:0006787//porphyrin-containing compound catabolic process;GO:0006807//nitrogen compound metabolic process;GO:0006950//response to stress;GO:0006952//defense response;GO:0006955//immune response;GO:0…	--
KYRCACGTGT	MEME-1	Mp_BES1_peak_3711	72	81	-	15.28	5.07e-06	0.35	TCGCACGTGC	Exon (Mp5g17980.2/Mp5g17980, exon 5 of 12)	chr5	19015619	19020448	4830	12	+	Mp5g17980	Mp5g17980.2	2268	OEP64	PTQ33958.1 hypothetical protein MARPO_0084s0045 [Marchantia polymorpha]	-	-	-	-	GO:0030956//glutamyl-tRNA(Gln) amidotransferase complex	GO:0004039//allophanate hydrolase activity;GO:0005515//protein binding;GO:0016811//hydrolase activity, acting on carbon-nitrogen (but not peptide) bonds, in linear amides;GO:0050567//glutaminyl-tRNA synthase (glutamine-hydrolyzing) activity	GO:0006424//glutamyl-tRNA aminoacylation;GO:0019627//urea metabolic process	--
KYRCACGTGT	MEME-1	Mp_BES1_peak_2658	81	90	+	15.28	5.07e-06	0.35	TCGCACGTGC	Promoter (<=1kb)	chr4	4005718	4006804	1087	2	-	Mp4g03490	Mp4g03490.1	-759	--	PTQ39708.1 hypothetical protein MARPO_0044s0124 [Marchantia polymorpha]	-	-	-	-	-	-	-	--
KYRCACGTGT	MEME-1	Mp_BES1_peak_54	94	103	-	15.28	5.07e-06	0.35	TCGCACGTGC	-	-	-	-	-	-	-	-	-	-	-	-	-	-	-	-	-	-	-	-
KYRCACGTGT	MEME-1	Mp_BES1_peak_4984	137	146	+	15.28	5.07e-06	0.35	TCGCACGTGC	Intron (Mp7g14310.1/Mp7g14310, intron 7 of 9)	chr7	15930015	15935605	5591	10	+	Mp7g14310	Mp7g14310.1	4224	At5g56900	PTQ47016.1 hypothetical protein MARPO_0009s0116 [Marchantia polymorpha]	-	-	-	-	GO:0005575//cellular_component;GO:0005622//intracellular anatomical structure;GO:0005737//cytoplasm;GO:0005829//cytosol	GO:0003674//molecular_function;GO:0003676//nucleic acid binding;GO:0003677//DNA binding;GO:0005488//binding;GO:0043167//ion binding;GO:0043169//cation binding;GO:0046872//metal ion binding;GO:0097159//organic cyclic compound binding;GO:1901363//heterocyclic compound binding	-	C3H
KYRCACGTGT	MEME-1	Mp_BES1_peak_2156	145	154	-	15.28	5.07e-06	0.35	TCGCACGTGC	-	-	-	-	-	-	-	-	-	-	-	-	-	-	-	-	-	-	-	-
KYRCACGTGT	MEME-1	Mp_BES1_peak_426	168	177	+	15.28	5.07e-06	0.35	TCGCACGTGC	-	-	-	-	-	-	-	-	-	-	-	-	-	-	-	-	-	-	-	-
KYRCACGTGT	MEME-1	Mp_BES1_peak_532	222	231	-	15.28	5.07e-06	0.35	TCGCACGTGC	-	-	-	-	-	-	-	-	-	-	-	-	-	-	-	-	-	-	-	-
KYRCACGTGT	MEME-1	Mp_BES1_peak_2233	240	249	+	15.28	5.07e-06	0.35	TCGCACGTGC	Downstream (1-2kb)	chr3	15486417	15489001	2585	5	-	Mp3g15780	Mp3g15780.1	4133	PRX74	PTQ48813.1 hypothetical protein MARPO_0004s0094 [Marchantia polymorpha]	Metabolism;Metabolism;Metabolism	Global and overview maps;Global and overview maps;Biosynthesis of other secondary metabolites	ko01100//Metabolic pathways;ko01110//Biosynthesis of secondary metabolites;ko00940//Phenylpropanoid biosynthesis	K00430;K00430;K00430	-	GO:0004096//catalase activity;GO:0004601//peroxidase activity;GO:0020037//heme binding	GO:0006979//response to oxidative stress	--
KYRCACGTGT	MEME-1	Mp_BES1_peak_4016	492	501	-	15.28	5.07e-06	0.35	TCGCACGTGC	Promoter (1-2kb)	chr6	2941598	2943584	1987	1	+	Mp6g02550	Mp6g02550.1	-1229	HDDC2	PTQ41247.1 hypothetical protein MARPO_0035s0042 [Marchantia polymorpha]	Metabolism;Metabolism;Metabolism	Global and overview maps;Nucleotide metabolism;Nucleotide metabolism	ko01100//Metabolic pathways;ko00230//Purine metabolism;ko00240//Pyrimidine metabolism	K07023;K07023;K07023	-	-	-	--
KYRCACGTGT	MEME-1	Mp_BES1_peak_1587	1279	1288	+	15.28	5.07e-06	0.35	TCGCACGTGC	-	-	-	-	-	-	-	-	-	-	-	-	-	-	-	-	-	-	-	-
KYRCACGTGT	MEME-1	Mp_BES1_peak_54	133	142	-	15.1067	5.6e-06	0.35	GCACACGTGT	-	-	-	-	-	-	-	-	-	-	-	-	-	-	-	-	-	-	-	-
KYRCACGTGT	MEME-1	Mp_BES1_peak_186	184	193	-	15.1067	5.6e-06	0.35	GCACACGTGT	-	-	-	-	-	-	-	-	-	-	-	-	-	-	-	-	-	-	-	-
KYRCACGTGT	MEME-1	Mp_BES1_peak_2492	226	235	+	15.1067	5.6e-06	0.35	GCACACGTGT	3' UTR	chr3	25518466	25521925	3460	2	+	Mp3g24060	Mp3g24060.2	3406	AS1	PTQ30669.1 hypothetical protein MARPO_0121s0018 [Marchantia polymorpha]	Metabolism;Metabolism;Metabolism;Metabolism	Global and overview maps;Global and overview maps;Amino acid metabolism;Biosynthesis of other secondary metabolites	ko01100//Metabolic pathways;ko01110//Biosynthesis of secondary metabolites;ko00350//Tyrosine metabolism;ko00950//Isoquinoline alkaloid biosynthesis	K00422;K00422;K00422;K00422	-	GO:0004097//catechol oxidase activity;GO:0016491//oxidoreductase activity	-	--
KYRCACGTGT	MEME-1	Mp_BES1_peak_312	239	248	+	15.1067	5.6e-06	0.35	GCACACGTGT	Promoter (1-2kb)	chr1	5635626	5640907	5282	6	+	Mp1g05300	Mp1g05300.1	-1808	AVT6A	PTQ48429.1 hypothetical protein MARPO_0005s0078 [Marchantia polymorpha]	-	-	-	-	-	-	GO:0003333//amino acid transmembrane transport	--
KYRCACGTGT	MEME-1	Mp_BES1_peak_186	295	304	-	15.1067	5.6e-06	0.35	GCACACGTGT	-	-	-	-	-	-	-	-	-	-	-	-	-	-	-	-	-	-	-	-
KYRCACGTGT	MEME-1	Mp_BES1_peak_2017	306	315	+	15.1067	5.6e-06	0.35	GCACACGTGT	Promoter (<=1kb)	chr3	7390857	7394042	3186	7	+	Mp3g07620	Mp3g07620.1	-446	dnaJ	PTQ48234.1 hypothetical protein MARPO_0006s0238 [Marchantia polymorpha]	-	-	-	-	-	GO:0005515//protein binding	GO:0006457//protein folding;GO:0009408//response to heat	--
KYRCACGTGT	MEME-1	Mp_BES1_peak_2445	366	375	-	15.1067	5.6e-06	0.35	GCACACGTGT	3' UTR	chr3	23963166	23965119	1954	1	+	Mp3g22760	Mp3g22760.1	1534	--	PTQ43535.1 hypothetical protein MARPO_0024s0053 [Marchantia polymorpha]	-	-	-	-	-	-	-	--
KYRCACGTGT	MEME-1	Mp_BES1_peak_896	607	616	+	15.1067	5.6e-06	0.35	GCACACGTGT	Intron (Mp1g24140.1/Mp1g24140, intron 16 of 18)	chr1	24841048	24852860	11813	19	+	Mp1g24140	Mp1g24140.1	8121	HOX32	BAV53358.1 class III homeodomain-leucine zipper protein [Marchantia polymorpha]	-	-	-	-	-	GO:0003677//DNA binding;GO:0003700//DNA-binding transcription factor activity;GO:0008289//lipid binding	GO:0006355//regulation of transcription, DNA-templated	HD-ZIP
KYRCACGTGT	MEME-1	Mp_BES1_peak_4806	891	900	+	15.1067	5.6e-06	0.35	GCACACGTGT	Intron (Mp7g08470.1/Mp7g08470, intron 4 of 14)	chr7	9686432	9693086	6655	15	+	Mp7g08470	Mp7g08470.1	2312	mcm10	PTQ35767.1 hypothetical protein MARPO_0068s0001 [Marchantia polymorpha]	-	-	-	-	GO:0000228//nuclear chromosome;GO:0000781//chromosome, telomeric region;GO:0000785//chromatin;GO:0005575//cellular_component;GO:0005622//intracellular anatomical structure;GO:0005634//nucleus;GO:0005657//replication fork;GO:0005694//chromosome;GO:0031298//replication fork protection complex;GO:0031974//membrane-enclosed lumen;GO:0031981//nuclear lumen;GO:0032991//protein-containing complex;GO:003…	GO:0003674//molecular_function;GO:0003676//nucleic acid binding;GO:0003677//DNA binding;GO:0003688//DNA replication origin binding;GO:0003690//double-stranded DNA binding;GO:0003697//single-stranded DNA binding;GO:0003824//catalytic activity;GO:0003896//DNA primase activity;GO:0003899//DNA-directed 5'-3' RNA polymerase activity;GO:0005488//binding;GO:0005515//protein binding;GO:0016740//transfera…	GO:0000724//double-strand break repair via homologous recombination;GO:0000725//recombinational repair;GO:0000727//double-strand break repair via break-induced replication;GO:0001932//regulation of protein phosphorylation;GO:0001934//positive regulation of protein phosphorylation;GO:0006139//nucleobase-containing compound metabolic process;GO:0006259//DNA metabolic process;GO:0006260//DNA replica…	--
KYRCACGTGT	MEME-1	Mp_BES1_peak_5151	895	904	+	15.1067	5.6e-06	0.35	GCACACGTGT	-	-	-	-	-	-	-	-	-	-	-	-	-	-	-	-	-	-	-	-
KYRCACGTGT	MEME-1	Mp_BES1_peak_2750	1125	1134	+	15.1067	5.6e-06	0.35	GCACACGTGT	Intron (Mp4g06570.1/Mp4g06570, intron 4 of 10)	chr4	7505245	7510748	5504	11	+	Mp4g06570	Mp4g06570.1	2555	engB	PTQ30349.1 hypothetical protein MARPO_0125s0002 [Marchantia polymorpha]	-	-	-	-	GO:0005737//cytoplasm	GO:0003746//translation elongation factor activity;GO:0003924//GTPase activity;GO:0005525//GTP binding;GO:0019843//rRNA binding;GO:0043022//ribosome binding;GO:0051539//4 iron, 4 sulfur cluster binding	GO:0001514//selenocysteine incorporation;GO:0006400//tRNA modification;GO:0006412//translation;GO:0006414//translational elongation;GO:0008150//biological_process;GO:0042254//ribosome biogenesis	--
KYRCACGTGT	MEME-1	Mp_BES1_peak_4022	152	161	-	15.0667	6.1e-06	0.35	GGGCACGTGG	Downstream (1-2kb)	chr6	3097044	3104452	7409	14	-	Mp6g02650	Mp6g02650.1	9255	OsI_25032	PTQ41260.1 hypothetical protein MARPO_0035s0052 [Marchantia polymorpha]	Metabolism;Metabolism	Global and overview maps;Metabolism of cofactors and vitamins	ko01100//Metabolic pathways;ko00760//Nicotinate and nicotinamide metabolism	K01950;K01950	GO:0005575//cellular_component;GO:0005622//intracellular anatomical structure;GO:0005634//nucleus;GO:0005737//cytoplasm;GO:0005829//cytosol;GO:0043226//organelle;GO:0043227//membrane-bounded organelle;GO:0043229//intracellular organelle;GO:0043231//intracellular membrane-bounded organelle	GO:0000166//nucleotide binding;GO:0003674//molecular_function;GO:0003824//catalytic activity;GO:0003952//NAD+ synthase (glutamine-hydrolyzing) activity;GO:0004066//asparagine synthase (glutamine-hydrolyzing) activity;GO:0004359//glutaminase activity;GO:0005488//binding;GO:0005524//ATP binding;GO:0008795//NAD+ synthase activity;GO:0016787//hydrolase activity;GO:0016810//hydrolase activity, acting …	GO:0006139//nucleobase-containing compound metabolic process;GO:0006529//asparagine biosynthetic process;GO:0006725//cellular aromatic compound metabolic process;GO:0006753//nucleoside phosphate metabolic process;GO:0006793//phosphorus metabolic process;GO:0006796//phosphate-containing compound metabolic process;GO:0006807//nitrogen compound metabolic process;GO:0008150//biological_process;GO:000…	--
KYRCACGTGT	MEME-1	Mp_BES1_peak_2929	175	184	-	15.0667	6.1e-06	0.35	CCGCACGTGG	-	-	-	-	-	-	-	-	-	-	-	-	-	-	-	-	-	-	-	-
KYRCACGTGT	MEME-1	Mp_BES1_peak_414	195	204	+	15.0667	6.1e-06	0.35	CCGCACGTGG	Downstream (<1kb)	chr1	8642280	8645124	2845	3	+	Mp1g08330	Mp1g08330.1	3138	--	PTQ41091.1 hypothetical protein MARPO_0036s0076 [Marchantia polymorpha]	-	-	-	-	-	GO:0016491//oxidoreductase activity	-	--
KYRCACGTGT	MEME-1	Mp_BES1_peak_2347	389	398	+	15.0667	6.1e-06	0.35	GGGCACGTGG	Promoter (<=1kb)	chr3	19549356	19554139	4784	7	-	Mp3g19030	Mp3g19030.1	-130	Rtn4ip1	PTQ38862.1 hypothetical protein MARPO_0049s0129 [Marchantia polymorpha]	-	-	-	-	GO:0005575//cellular_component;GO:0005622//intracellular anatomical structure;GO:0005737//cytoplasm;GO:0005739//mitochondrion;GO:0005740//mitochondrial envelope;GO:0005741//mitochondrial outer membrane;GO:0016020//membrane;GO:0019867//outer membrane;GO:0031090//organelle membrane;GO:0031966//mitochondrial membrane;GO:0031967//organelle envelope;GO:0031968//organelle outer membrane;GO:0031975//env…	GO:0003674//molecular_function;GO:0003824//catalytic activity;GO:0004024//alcohol dehydrogenase activity, zinc-dependent;GO:0004488//methylenetetrahydrofolate dehydrogenase (NADP+) activity;GO:0004764//shikimate 3-dehydrogenase (NADP+) activity;GO:0005488//binding;GO:0008270//zinc ion binding;GO:0008743//L-threonine 3-dehydrogenase activity;GO:0016491//oxidoreductase activity;GO:0016655//oxidored…	GO:0000003//reproduction;GO:0000302//response to reactive oxygen species;GO:0000303//response to superoxide;GO:0000305//response to oxygen radical;GO:0001654//eye development;GO:0001754//eye photoreceptor cell differentiation;GO:0002376//immune system process;GO:0003407//neural retina development;GO:0006113//fermentation;GO:0006567//threonine catabolic process;GO:0006950//response to stress;GO:00…	--
KYRCACGTGT	MEME-1	Mp_BES1_peak_3199	665	674	+	15.0667	6.1e-06	0.35	CCGCACGTGG	-	-	-	-	-	-	-	-	-	-	-	-	-	-	-	-	-	-	-	-
KYRCACGTGT	MEME-1	Mp_BES1_peak_4489	772	781	-	15.0667	6.1e-06	0.35	GGGCACGTGG	-	-	-	-	-	-	-	-	-	-	-	-	-	-	-	-	-	-	-	-
KYRCACGTGT	MEME-1	Mp_BES1_peak_2248	64	73	-	15.04	7.17e-06	0.35	TTGCACGTGG	Exon (Mp3g16380.1/Mp3g16380, exon 5 of 11)	chr3	16052963	16057300	4338	11	-	Mp3g16380	Mp3g16380.1	1296	PAB1	KAG6553292.1 hypothetical protein Mapa_005026 [Marchantia paleacea]	Genetic Information Processing	Folding, sorting and degradation	ko03050//Proteasome	K02726	GO:0000502//proteasome complex;GO:0005839//proteasome core complex;GO:0019773//proteasome core complex, alpha-subunit complex	GO:0004175//endopeptidase activity;GO:0004298//threonine-type endopeptidase activity	GO:0006511//ubiquitin-dependent protein catabolic process;GO:0010498//proteasomal protein catabolic process;GO:0051603//proteolysis involved in cellular protein catabolic process	--
KYRCACGTGT	MEME-1	Mp_BES1_peak_4116	136	145	-	15.04	7.17e-06	0.35	TTGCACGTGG	Intron (Mp6g06780.1/Mp6g06780, intron 1 of 5)	chr6	7406985	7412123	5139	6	-	Mp6g06780	Mp6g06780.1	1120	CYP704B1	PTQ28120.1 hypothetical protein MARPO_0173s0023 [Marchantia polymorpha]	Metabolism;Metabolism;Metabolism	Global and overview maps;Lipid metabolism;Lipid metabolism	ko01100//Metabolic pathways;ko00071//Fatty acid degradation;ko00073//Cutin, suberine and wax biosynthesis	K20495;K20495;K20495	-	GO:0005506//iron ion binding;GO:0016705//oxidoreductase activity, acting on paired donors, with incorporation or reduction of molecular oxygen;GO:0020037//heme binding	-	--
KYRCACGTGT	MEME-1	Mp_BES1_peak_2933	165	174	+	15.04	7.17e-06	0.35	TTGCACGTGG	5' UTR	chr4	13997761	14002463	4703	4	+	Mp4g12510	Mp4g12510.1	851	--	PTQ28085.1 hypothetical protein MARPO_0174s0013 [Marchantia polymorpha]	-	-	-	-	-	GO:0008810//cellulase activity	GO:0005975//carbohydrate metabolic process	--
KYRCACGTGT	MEME-1	Mp_BES1_peak_5372	159	168	-	15.04	7.17e-06	0.35	TTGCACGTGG	Exon (Mp8g07030.1/Mp8g07030, exon 3 of 3)	chr8	8084207	8090265	6059	3	+	Mp8g07030	Mp8g07030.1	3697	--	PTQ45863.1 hypothetical protein MARPO_0013s0089 [Marchantia polymorpha]	-	-	-	-	-	GO:0003723//RNA binding	GO:0010167//response to nitrate;GO:0015706//nitrate transport;GO:0019079//viral genome replication	--
KYRCACGTGT	MEME-1	Mp_BES1_peak_2591	163	172	-	15.04	7.17e-06	0.35	TTGCACGTGG	3' UTR	chr4	1837144	1840928	3785	3	-	Mp4g01590	Mp4g01590.1	1966	--	PTQ32494.1 hypothetical protein MARPO_0098s0041 [Marchantia polymorpha]	-	-	-	-	GO:0005575//cellular_component;GO:0005622//intracellular anatomical structure;GO:0005737//cytoplasm;GO:0016020//membrane;GO:0016021//integral component of membrane;GO:0031224//intrinsic component of membrane	GO:0003674//molecular_function;GO:0003824//catalytic activity;GO:0004671//protein C-terminal S-isoprenylcysteine carboxyl O-methyltransferase activity;GO:0016491//oxidoreductase activity;GO:0016627//oxidoreductase activity, acting on the CH-CH group of donors	GO:0006481//C-terminal protein methylation;GO:0006629//lipid metabolic process;GO:0008150//biological_process;GO:0008152//metabolic process;GO:0044238//primary metabolic process;GO:0071704//organic substance metabolic process	--
KYRCACGTGT	MEME-1	Mp_BES1_peak_5005	165	174	-	15.04	7.17e-06	0.35	ACGCACGTGT	-	-	-	-	-	-	-	-	-	-	-	-	-	-	-	-	-	-	-	-
KYRCACGTGT	MEME-1	Mp_BES1_peak_924	192	201	+	15.04	7.17e-06	0.35	ACGCACGTGT	Promoter (<=1kb)	chr1	26047040	26048458	1419	1	-	Mp1g25500	Mp1g25500.1	-570	TRI5	OAE33302.1 hypothetical protein AXG93_1200s1640 [Marchantia polymorpha subsp. ruderalis] [Marchantia polymorpha]	-	-	-	-	-	GO:0016838//carbon-oxygen lyase activity, acting on phosphates;GO:0047789//creatininase activity	GO:0008612//peptidyl-lysine modification to peptidyl-hypusine;GO:0046449//creatinine metabolic process	--
KYRCACGTGT	MEME-1	Mp_BES1_peak_526	192	201	-	15.04	7.17e-06	0.35	ACGCACGTGT	-	-	-	-	-	-	-	-	-	-	-	-	-	-	-	-	-	-	-	-
KYRCACGTGT	MEME-1	Mp_BES1_peak_924	254	263	+	15.04	7.17e-06	0.35	ACGCACGTGT	Promoter (<=1kb)	chr1	26047040	26048458	1419	1	-	Mp1g25500	Mp1g25500.1	-570	TRI5	OAE33302.1 hypothetical protein AXG93_1200s1640 [Marchantia polymorpha subsp. ruderalis] [Marchantia polymorpha]	-	-	-	-	-	GO:0016838//carbon-oxygen lyase activity, acting on phosphates;GO:0047789//creatininase activity	GO:0008612//peptidyl-lysine modification to peptidyl-hypusine;GO:0046449//creatinine metabolic process	--
KYRCACGTGT	MEME-1	Mp_BES1_peak_532	261	270	+	15.04	7.17e-06	0.35	TTGCACGTGG	-	-	-	-	-	-	-	-	-	-	-	-	-	-	-	-	-	-	-	-
KYRCACGTGT	MEME-1	Mp_BES1_peak_41	271	280	+	15.04	7.17e-06	0.35	TTGCACGTGG	-	-	-	-	-	-	-	-	-	-	-	-	-	-	-	-	-	-	-	-
KYRCACGTGT	MEME-1	Mp_BES1_peak_4940	272	281	+	15.04	7.17e-06	0.35	TTGCACGTGG	Intron (Mp7g12800.1/Mp7g12800, intron 1 of 1)	chr7	14113750	14118067	4318	2	-	Mp7g12800	Mp7g12800.1	2556	ASIL2	KAG6546756.1 hypothetical protein Mapa_011945 [Marchantia paleacea]	-	-	-	-	GO:0005737//cytoplasm	GO:0004808//tRNA (5-methylaminomethyl-2-thiouridylate)-methyltransferase activity	GO:0006396//RNA processing	Trihelix
KYRCACGTGT	MEME-1	Mp_BES1_peak_2748	289	298	-	15.04	7.17e-06	0.35	ACGCACGTGT	5' UTR	chr4	7322119	7334261	12143	19	+	Mp4g06510	Mp4g06510.7	382	KINUB	PTQ31187.1 hypothetical protein MARPO_0114s0009 [Marchantia polymorpha]	-	-	-	-	-	GO:0005515//protein binding;GO:0005524//ATP binding;GO:0008017//microtubule binding	GO:0007018//microtubule-based movement;GO:0007059//chromosome segregation;GO:0030261//chromosome condensation	--
KYRCACGTGT	MEME-1	Mp_BES1_peak_1254	340	349	+	15.04	7.17e-06	0.35	TTGCACGTGG	Promoter (1-2kb)	chr2	7028584	7040153	11570	19	+	Mp2g06900	Mp2g06900.2	-1209	--	PTQ44293.1 hypothetical protein MARPO_0021s0143 [Marchantia polymorpha]	-	-	-	-	-	GO:0005524//ATP binding	GO:0007059//chromosome segregation;GO:0030261//chromosome condensation	--
KYRCACGTGT	MEME-1	Mp_BES1_peak_917	394	403	-	15.04	7.17e-06	0.35	TTGCACGTGG	-	-	-	-	-	-	-	-	-	-	-	-	-	-	-	-	-	-	-	-
KYRCACGTGT	MEME-1	Mp_BES1_peak_1296	415	424	+	15.04	7.17e-06	0.35	TTGCACGTGG	Exon (Mp2g07870.1/Mp2g07870, exon 28 of 43)	chr2	8273903	8305746	31844	43	-	Mp2g07870	Mp2g07870.1	21321	DNAH7	PTQ45266.1 hypothetical protein MARPO_0015s0073 [Marchantia polymorpha]	-	-	-	-	GO:0030286//dynein complex	GO:0003723//RNA binding;GO:0003724//RNA helicase activity;GO:0005524//ATP binding;GO:0008569//minus-end-directed microtubule motor activity;GO:0016887//ATP hydrolysis activity	GO:0007018//microtubule-based movement	--
KYRCACGTGT	MEME-1	Mp_BES1_peak_70	639	648	-	15.04	7.17e-06	0.35	TTGCACGTGG	Intron (MpVg00615.1/MpVg00615, intron 16 of 22)	chrV	3464430	3966228	501799	23	+	MpVg00615	MpVg00615.1	435571	pikA	BBN20561.1 hypothetical protein Mp_Vg00615 [Marchantia polymorpha subsp. ruderalis] [Marchantia polymorpha]	-	-	-	-	-	-	-	--
KYRCACGTGT	MEME-1	Mp_BES1_peak_2017	117	126	-	14.8533	7.7e-06	0.35	CTGCACGTGT	Promoter (<=1kb)	chr3	7390857	7394042	3186	7	+	Mp3g07620	Mp3g07620.1	-446	dnaJ	PTQ48234.1 hypothetical protein MARPO_0006s0238 [Marchantia polymorpha]	-	-	-	-	-	GO:0005515//protein binding	GO:0006457//protein folding;GO:0009408//response to heat	--
KYRCACGTGT	MEME-1	Mp_BES1_peak_1222	153	162	-	14.8533	7.7e-06	0.35	CTGCACGTGT	-	-	-	-	-	-	-	-	-	-	-	-	-	-	-	-	-	-	-	-
KYRCACGTGT	MEME-1	Mp_BES1_peak_5389	167	176	+	14.8533	7.7e-06	0.35	CTGCACGTGT	Intron (Mp8g07520.1/Mp8g07520, intron 14 of 25)	chr8	8539480	8548979	9500	26	+	Mp8g07520	Mp8g07520.1	4880	MER3	PTQ45807.1 hypothetical protein MARPO_0013s0041 [Marchantia polymorpha]	-	-	-	-	GO:0005575//cellular_component;GO:0005622//intracellular anatomical structure;GO:0005634//nucleus;GO:0005694//chromosome;GO:0005730//nucleolus;GO:0005737//cytoplasm;GO:0031974//membrane-enclosed lumen;GO:0031981//nuclear lumen;GO:0043226//organelle;GO:0043227//membrane-bounded organelle;GO:0043228//non-membrane-bounded organelle;GO:0043229//intracellular organelle;GO:0043231//intracellular membra…	GO:0000166//nucleotide binding;GO:0003674//molecular_function;GO:0003676//nucleic acid binding;GO:0003677//DNA binding;GO:0003678//DNA helicase activity;GO:0003723//RNA binding;GO:0003724//RNA helicase activity;GO:0003824//catalytic activity;GO:0004386//helicase activity;GO:0005488//binding;GO:0005524//ATP binding;GO:0008186//ATP-dependent activity, acting on RNA;GO:0016462//pyrophosphatase activ…	GO:0000003//reproduction;GO:0000280//nuclear division;GO:0000712//resolution of meiotic recombination intermediates;GO:0003006//developmental process involved in reproduction;GO:0006139//nucleobase-containing compound metabolic process;GO:0006259//DNA metabolic process;GO:0006260//DNA replication;GO:0006261//DNA-dependent DNA replication;GO:0006268//DNA unwinding involved in DNA replication;GO:00…	--
KYRCACGTGT	MEME-1	Mp_BES1_peak_1355	247	256	+	14.8533	7.7e-06	0.35	CTGCACGTGT	3' UTR	chr2	10743784	10747601	3818	5	+	Mp2g10470	Mp2g10470.1	3424	PRXIIF	PTQ43676.1 hypothetical protein MARPO_0023s0016 [Marchantia polymorpha]	-	-	-	-	GO:0005575//cellular_component;GO:0005622//intracellular anatomical structure;GO:0005737//cytoplasm;GO:0005739//mitochondrion;GO:0005759//mitochondrial matrix;GO:0031974//membrane-enclosed lumen;GO:0043226//organelle;GO:0043227//membrane-bounded organelle;GO:0043229//intracellular organelle;GO:0043231//intracellular membrane-bounded organelle;GO:0043233//organelle lumen;GO:0070013//intracellular …	GO:0003674//molecular_function;GO:0003824//catalytic activity;GO:0004601//peroxidase activity;GO:0016209//antioxidant activity;GO:0016491//oxidoreductase activity;GO:0016684//oxidoreductase activity, acting on peroxide as acceptor;GO:0051920//peroxiredoxin activity;GO:0090729//toxin activity	GO:0006950//response to stress;GO:0006979//response to oxidative stress;GO:0008150//biological_process;GO:0008152//metabolic process;GO:0009636//response to toxic substance;GO:0009987//cellular process;GO:0010035//response to inorganic substance;GO:0010038//response to metal ion;GO:0019725//cellular homeostasis;GO:0042221//response to chemical;GO:0042592//homeostatic process;GO:0045454//cell redo…	--
KYRCACGTGT	MEME-1	Mp_BES1_peak_3234	275	284	+	14.8533	7.7e-06	0.35	CTGCACGTGT	Intron (Mp4g23460.1/Mp4g23460, intron 1 of 8)	chr4	26260898	26264995	4098	9	+	Mp4g23460	Mp4g23460.1	1208	At1g67280	OAE21627.1 hypothetical protein AXG93_939s1370 [Marchantia polymorpha subsp. ruderalis] [Marchantia polymorpha]	Metabolism;Metabolism	Global and overview maps;Carbohydrate metabolism	ko01100//Metabolic pathways;ko00620//Pyruvate metabolism	K01759;K01759	GO:0005575//cellular_component;GO:0005622//intracellular anatomical structure;GO:0005737//cytoplasm;GO:0009507//chloroplast;GO:0009526//plastid envelope;GO:0009532//plastid stroma;GO:0009536//plastid;GO:0009570//chloroplast stroma;GO:0009579//thylakoid;GO:0010319//stromule;GO:0031967//organelle envelope;GO:0031975//envelope;GO:0031977//thylakoid lumen;GO:0043226//organelle;GO:0043227//membrane-bo…	GO:0003674//molecular_function;GO:0003824//catalytic activity;GO:0003868//4-hydroxyphenylpyruvate dioxygenase activity;GO:0004462//lactoylglutathione lyase activity;GO:0005488//binding;GO:0005515//protein binding;GO:0008687//3,4-dihydroxyphenylacetate 2,3-dioxygenase activity;GO:0016829//lyase activity;GO:0016846//carbon-sulfur lyase activity;GO:0018577//catechol 2,3-dioxygenase activity;GO:00431…	GO:0005975//carbohydrate metabolic process;GO:0006081//cellular aldehyde metabolic process;GO:0006082//organic acid metabolic process;GO:0006089//lactate metabolic process;GO:0006559//L-phenylalanine catabolic process;GO:0006572//tyrosine catabolic process;GO:0006950//response to stress;GO:0008150//biological_process;GO:0008152//metabolic process;GO:0009056//catabolic process;GO:0009266//response…	--
KYRCACGTGT	MEME-1	Mp_BES1_peak_2045	275	284	+	14.8533	7.7e-06	0.35	CTGCACGTGT	-	-	-	-	-	-	-	-	-	-	-	-	-	-	-	-	-	-	-	-
KYRCACGTGT	MEME-1	Mp_BES1_peak_3555	292	301	-	14.8533	7.7e-06	0.35	CTGCACGTGT	Intron (Mp5g10940.1/Mp5g10940, intron 2 of 3)	chr5	12304806	12310669	5864	4	+	Mp5g10940	Mp5g10940.1	4987	TRN1	PTQ32932.1 hypothetical protein MARPO_0093s0015 [Marchantia polymorpha]	-	-	-	-	GO:0005575//cellular_component;GO:0016020//membrane;GO:0016021//integral component of membrane;GO:0031224//intrinsic component of membrane	GO:0000166//nucleotide binding;GO:0001882//nucleoside binding;GO:0001883//purine nucleoside binding;GO:0003674//molecular_function;GO:0003824//catalytic activity;GO:0003924//GTPase activity;GO:0005488//binding;GO:0005515//protein binding;GO:0005525//GTP binding;GO:0016787//hydrolase activity;GO:0017076//purine nucleotide binding;GO:0019001//guanyl nucleotide binding;GO:0032549//ribonucleoside bin…	GO:0003002//regionalization;GO:0006810//transport;GO:0007154//cell communication;GO:0007165//signal transduction;GO:0007275//multicellular organism development;GO:0007389//pattern specification process;GO:0008150//biological_process;GO:0009653//anatomical structure morphogenesis;GO:0009719//response to endogenous stimulus;GO:0009725//response to hormone;GO:0009733//response to auxin;GO:0009734//a…	--
KYRCACGTGT	MEME-1	Mp_BES1_peak_2332	322	331	-	14.8533	7.7e-06	0.35	CTGCACGTGT	Downstream (1-2kb)	chr3	19041373	19042075	703	2	+	Mp3g18600	Mp3g18600.1	896	--	PTQ29406.1 hypothetical protein MARPO_0142s0033 [Marchantia polymorpha]	-	-	-	-	-	-	-	--
KYRCACGTGT	MEME-1	Mp_BES1_peak_903	342	351	+	14.8533	7.7e-06	0.35	CTGCACGTGT	Intron (Mp1g24790.1/Mp1g24790, intron 2 of 6)	chr1	25390234	25396750	6517	7	+	Mp1g24790	Mp1g24790.1	2238	mcfB	PTQ36768.1 hypothetical protein MARPO_0061s0042 [Marchantia polymorpha]	-	-	-	-	-	-	-	--
KYRCACGTGT	MEME-1	Mp_BES1_peak_1454	427	436	+	14.8533	7.7e-06	0.35	CTGCACGTGT	Promoter (<=1kb)	chr2	15155908	15159937	4030	9	+	Mp2g14390	Mp2g14390.1	-190	--	PTQ40028.1 hypothetical protein MARPO_0042s0066 [Marchantia polymorpha]	-	-	-	-	-	-	-	--
KYRCACGTGT	MEME-1	Mp_BES1_peak_3621	508	517	-	14.8533	7.7e-06	0.35	CTGCACGTGT	-	-	-	-	-	-	-	-	-	-	-	-	-	-	-	-	-	-	-	-
KYRCACGTGT	MEME-1	Mp_BES1_peak_2187	532	541	-	14.8533	7.7e-06	0.35	CTGCACGTGT	-	-	-	-	-	-	-	-	-	-	-	-	-	-	-	-	-	-	-	-
KYRCACGTGT	MEME-1	Mp_BES1_peak_1894	535	544	-	14.8533	7.7e-06	0.35	CTGCACGTGT	Intron (Mp3g02850.2/Mp3g02850, intron 11 of 12)	chr3	2705041	2712078	7038	13	-	Mp3g02850	Mp3g02850.2	5364	At2g31810	OAE28652.1 hypothetical protein AXG93_1335s1440 [Marchantia polymorpha subsp. ruderalis] [Marchantia polymorpha]	Metabolism;Metabolism;Metabolism;Metabolism;Metabolism;Metabolism;Metabolism;Metabolism	Global and overview maps;Global and overview maps;Global and overview maps;Global and overview maps;Metabolism of cofactors and vitamins;Carbohydrate metabolism;Amino acid metabolism;Carbohydrate metabolism	ko01100//Metabolic pathways;ko01110//Biosynthesis of secondary metabolites;ko01230//Biosynthesis of amino acids;ko01210//2-Oxocarboxylic acid metabolism;ko00770//Pantothenate and CoA biosynthesis;ko00650//Butanoate metabolism;ko00290//Valine, leucine and isoleucine biosynthesis;ko00660//C5-Branched dibasic acid metabolism	K01653;K01653;K01653;K01653;K01653;K01653;K01653;K01653	GO:0005948//acetolactate synthase complex	GO:0003824//catalytic activity;GO:0003941//L-serine ammonia-lyase activity;GO:0003984//acetolactate synthase activity;GO:0004617//phosphoglycerate dehydrogenase activity;GO:0004794//L-threonine ammonia-lyase activity	GO:0006094//gluconeogenesis;GO:0006549//isoleucine metabolic process;GO:0006564//L-serine biosynthetic process;GO:0006565//L-serine catabolic process;GO:0009097//isoleucine biosynthetic process;GO:0009099//valine biosynthetic process;GO:0015968//stringent response;GO:0015969//guanosine tetraphosphate metabolic process	--
KYRCACGTGT	MEME-1	Mp_BES1_peak_5277	631	640	-	14.8533	7.7e-06	0.35	CTGCACGTGT	Promoter (1-2kb)	chr8	4784932	4785882	951	2	-	Mp8g04330	Mp8g04330.1	-1232	--	PTQ26951.1 hypothetical protein MARPO_0257s0002 [Marchantia polymorpha]	-	-	-	-	-	-	-	--
KYRCACGTGT	MEME-1	Mp_BES1_peak_5694	57	66	+	14.84	8.07e-06	0.35	GTGCACGTGC	Exon (Mp8g17800.3/Mp8g17800, exon 2 of 2)	chr8	19962879	19964745	1867	2	-	Mp8g17800	Mp8g17800.3	680	--	PTQ42387.1 hypothetical protein MARPO_0030s0114 [Marchantia polymorpha]	-	-	-	-	-	-	-	--
KYRCACGTGT	MEME-1	Mp_BES1_peak_2658	83	92	-	14.84	8.07e-06	0.35	GTGCACGTGC	Promoter (<=1kb)	chr4	4005718	4006804	1087	2	-	Mp4g03490	Mp4g03490.1	-759	--	PTQ39708.1 hypothetical protein MARPO_0044s0124 [Marchantia polymorpha]	-	-	-	-	-	-	-	--
KYRCACGTGT	MEME-1	Mp_BES1_peak_774	105	114	+	14.84	8.07e-06	0.35	GTGCACGTGC	Promoter (<=1kb)	chr1	20686403	20686985	583	1	-	Mp1g20210	Mp1g20210.1	-295	--	PTQ50372.1 hypothetical protein MARPO_0001s0358 [Marchantia polymorpha]	-	-	-	-	-	-	-	--
KYRCACGTGT	MEME-1	Mp_BES1_peak_5446	110	119	+	14.84	8.07e-06	0.35	GTGCACGTGC	Promoter (1-2kb)	chr8	10291804	10294381	2578	2	+	Mp8g08970	Mp8g08970.1	-1610	--	PTQ36474.1 hypothetical protein MARPO_0063s0022 [Marchantia polymorpha]	-	-	-	-	-	GO:0005515//protein binding	-	--
KYRCACGTGT	MEME-1	Mp_BES1_peak_437	173	182	+	14.84	8.07e-06	0.35	GTGCACGTGC	-	-	-	-	-	-	-	-	-	-	-	-	-	-	-	-	-	-	-	-
KYRCACGTGT	MEME-1	Mp_BES1_peak_954	201	210	-	14.84	8.07e-06	0.35	GTGCACGTGC	Intron (Mp1g26600.1/Mp1g26600, intron 3 of 4)	chr1	27078973	27081765	2793	5	-	Mp1g26600	Mp1g26600.1	1892	PPD4	OAE33621.1 hypothetical protein AXG93_4689s1060 [Marchantia polymorpha subsp. ruderalis] [Marchantia polymorpha]	-	-	-	-	GO:0005575//cellular_component;GO:0005622//intracellular anatomical structure;GO:0005737//cytoplasm;GO:0009507//chloroplast;GO:0009521//photosystem;GO:0009523//photosystem II;GO:0009532//plastid stroma;GO:0009534//chloroplast thylakoid;GO:0009536//plastid;GO:0009543//chloroplast thylakoid lumen;GO:0009570//chloroplast stroma;GO:0009579//thylakoid;GO:0009654//photosystem II oxygen evolving complex…	GO:0003674//molecular_function;GO:0005488//binding;GO:0005509//calcium ion binding;GO:0043167//ion binding;GO:0043169//cation binding;GO:0046872//metal ion binding	GO:0008150//biological_process;GO:0008152//metabolic process;GO:0009987//cellular process;GO:0015979//photosynthesis;GO:0044237//cellular metabolic process	--
KYRCACGTGT	MEME-1	Mp_BES1_peak_3595	224	233	+	14.84	8.07e-06	0.35	GTGCACGTGC	Intron (Mp5g12690.3/Mp5g12690, intron 11 of 23)	chr5	13872525	13882549	10025	24	-	Mp5g12690	Mp5g12690.3	4737	spast	PTQ33074.1 hypothetical protein MARPO_0092s0039 [Marchantia polymorpha]	-	-	-	-	GO:0000502//proteasome complex;GO:0009368//endopeptidase Clp complex;GO:0009379//Holliday junction helicase complex	GO:0003678//DNA helicase activity;GO:0003723//RNA binding;GO:0003724//RNA helicase activity;GO:0004176//ATP-dependent peptidase activity;GO:0004222//metalloendopeptidase activity;GO:0004252//serine-type endopeptidase activity;GO:0004386//helicase activity;GO:0005198//structural molecule activity;GO:0005524//ATP binding;GO:0009378//four-way junction helicase activity;GO:0016887//ATP hydrolysis act…	GO:0006281//DNA repair;GO:0006310//DNA recombination;GO:0006457//protein folding;GO:0006508//proteolysis;GO:0009306//protein secretion;GO:0010498//proteasomal protein catabolic process;GO:0019941//modification-dependent protein catabolic process;GO:0031412//gas vesicle organization;GO:0043335//protein unfolding;GO:0051301//cell division	--
KYRCACGTGT	MEME-1	Mp_BES1_peak_3595	226	235	-	14.84	8.07e-06	0.35	GTGCACGTGC	Intron (Mp5g12690.3/Mp5g12690, intron 11 of 23)	chr5	13872525	13882549	10025	24	-	Mp5g12690	Mp5g12690.3	4737	spast	PTQ33074.1 hypothetical protein MARPO_0092s0039 [Marchantia polymorpha]	-	-	-	-	GO:0000502//proteasome complex;GO:0009368//endopeptidase Clp complex;GO:0009379//Holliday junction helicase complex	GO:0003678//DNA helicase activity;GO:0003723//RNA binding;GO:0003724//RNA helicase activity;GO:0004176//ATP-dependent peptidase activity;GO:0004222//metalloendopeptidase activity;GO:0004252//serine-type endopeptidase activity;GO:0004386//helicase activity;GO:0005198//structural molecule activity;GO:0005524//ATP binding;GO:0009378//four-way junction helicase activity;GO:0016887//ATP hydrolysis act…	GO:0006281//DNA repair;GO:0006310//DNA recombination;GO:0006457//protein folding;GO:0006508//proteolysis;GO:0009306//protein secretion;GO:0010498//proteasomal protein catabolic process;GO:0019941//modification-dependent protein catabolic process;GO:0031412//gas vesicle organization;GO:0043335//protein unfolding;GO:0051301//cell division	--
KYRCACGTGT	MEME-1	Mp_BES1_peak_3615	257	266	-	14.84	8.07e-06	0.35	GTGCACGTGC	Promoter (1-2kb)	chr5	14452391	14461913	9523	12	+	Mp5g13190	Mp5g13190.1	-1305	ABCC14	OAE23407.1 hypothetical protein AXG93_961s1000 [Marchantia polymorpha subsp. ruderalis] [Marchantia polymorpha]	Environmental Information Processing	Membrane transport	ko02010//ABC transporters	K05666	GO:0005575//cellular_component;GO:0005737//cytoplasm;GO:0005887//integral component of plasma membrane;GO:0009380//excinuclease repair complex;GO:0009898//cytoplasmic side of plasma membrane;GO:0016021//integral component of membrane;GO:0030257//type III protein secretion system complex;GO:0043190//ATP-binding cassette (ABC) transporter complex;GO:0055051//ATP-binding cassette (ABC) transporter c…	GO:0000166//nucleotide binding;GO:0003674//molecular_function;GO:0003677//DNA binding;GO:0003697//single-stranded DNA binding;GO:0003924//GTPase activity;GO:0004140//dephospho-CoA kinase activity;GO:0005260//intracellularly ATP-gated chloride channel activity;GO:0005319//lipid transporter activity;GO:0005524//ATP binding;GO:0005525//GTP binding;GO:0009381//excinuclease ABC activity;GO:0015220//ch…	GO:0000910//cytokinesis;GO:0001887//selenium compound metabolic process;GO:0006260//DNA replication;GO:0006281//DNA repair;GO:0006289//nucleotide-excision repair;GO:0006310//DNA recombination;GO:0006400//tRNA modification;GO:0006777//Mo-molybdopterin cofactor biosynthetic process;GO:0006810//transport;GO:0006817//phosphate ion transport;GO:0006824//cobalt ion transport;GO:0006855//xenobiotic tran…	--
KYRCACGTGT	MEME-1	Mp_BES1_peak_745	277	286	-	14.84	8.07e-06	0.35	GTGCACGTGC	-	-	-	-	-	-	-	-	-	-	-	-	-	-	-	-	-	-	-	-
KYRCACGTGT	MEME-1	Mp_BES1_peak_5250	297	306	-	14.84	8.07e-06	0.35	GTGCACGTGC	-	-	-	-	-	-	-	-	-	-	-	-	-	-	-	-	-	-	-	-
KYRCACGTGT	MEME-1	Mp_BES1_peak_2540	10	19	-	14.8	8.86e-06	0.35	TCACACGTGT	-	-	-	-	-	-	-	-	-	-	-	-	-	-	-	-	-	-	-	-
KYRCACGTGT	MEME-1	Mp_BES1_peak_5046	48	57	-	14.8	8.86e-06	0.35	TCACACGTGT	Promoter (<=1kb)	chr7	17994414	17996830	2417	3	-	Mp7g16290	Mp7g16290.1	-358	--	OAE30420.1 hypothetical protein AXG93_3483s1120 [Marchantia polymorpha subsp. ruderalis] [Marchantia polymorpha]	-	-	-	-	GO:0016021//integral component of membrane	-	-	--
KYRCACGTGT	MEME-1	Mp_BES1_peak_4969	93	102	+	14.8	8.86e-06	0.35	TCACACGTGT	-	-	-	-	-	-	-	-	-	-	-	-	-	-	-	-	-	-	-	-
KYRCACGTGT	MEME-1	Mp_BES1_peak_2864	129	138	+	14.8	8.86e-06	0.35	TCACACGTGT	-	-	-	-	-	-	-	-	-	-	-	-	-	-	-	-	-	-	-	-
KYRCACGTGT	MEME-1	Mp_BES1_peak_2540	142	151	+	14.8	8.86e-06	0.35	TCACACGTGT	-	-	-	-	-	-	-	-	-	-	-	-	-	-	-	-	-	-	-	-
KYRCACGTGT	MEME-1	Mp_BES1_peak_2679	208	217	+	14.8	8.86e-06	0.35	TCACACGTGT	Downstream (<1kb)	chr4	4789486	4791499	2014	2	+	Mp4g04300	Mp4g04300.1	3155	--	PTQ39572.1 hypothetical protein MARPO_0044s0043 [Marchantia polymorpha]	-	-	-	-	-	-	-	--
KYRCACGTGT	MEME-1	Mp_BES1_peak_778	240	249	+	14.8	8.86e-06	0.35	TCACACGTGT	Downstream (2-3kb)	chr1	20764736	20771285	6550	11	-	Mp1g20270	Mp1g20270.1	8744	PUX8	PTQ50378.1 hypothetical protein MARPO_0001s0364 [Marchantia polymorpha]	-	-	-	-	GO:0005575//cellular_component;GO:0005622//intracellular anatomical structure;GO:0005737//cytoplasm;GO:0005783//endoplasmic reticulum;GO:0005811//lipid droplet;GO:0012505//endomembrane system;GO:0043226//organelle;GO:0043227//membrane-bounded organelle;GO:0043228//non-membrane-bounded organelle;GO:0043229//intracellular organelle;GO:0043231//intracellular membrane-bounded organelle;GO:0043232//in…	GO:0005515//protein binding	-	--
KYRCACGTGT	MEME-1	Mp_BES1_peak_3026	267	276	+	14.8	8.86e-06	0.35	TCACACGTGT	Intron (Mp4g15810.1/Mp4g15810, intron 2 of 3)	chr4	18027458	18030425	2968	4	+	Mp4g15810	Mp4g15810.1	2309	--	PTQ37933.1 hypothetical protein MARPO_0054s0046 [Marchantia polymorpha]	-	-	-	-	-	-	-	--
KYRCACGTGT	MEME-1	Mp_BES1_peak_1821	261	270	-	14.8	8.86e-06	0.35	TCACACGTGT	-	-	-	-	-	-	-	-	-	-	-	-	-	-	-	-	-	-	-	-
KYRCACGTGT	MEME-1	Mp_BES1_peak_2878	315	324	+	14.8	8.86e-06	0.35	TCACACGTGT	-	-	-	-	-	-	-	-	-	-	-	-	-	-	-	-	-	-	-	-
KYRCACGTGT	MEME-1	Mp_BES1_peak_2090	484	493	+	14.8	8.86e-06	0.35	TCACACGTGT	Downstream (<1kb)	chr3	10599785	10600629	845	1	-	Mp3g11000	Mp3g11000.1	1475	--	PTQ40922.1 hypothetical protein MARPO_0037s0096 [Marchantia polymorpha]	-	-	-	-	-	-	-	--
KYRCACGTGT	MEME-1	Mp_BES1_peak_896	609	618	-	14.8	8.86e-06	0.35	TCACACGTGT	Intron (Mp1g24140.1/Mp1g24140, intron 16 of 18)	chr1	24841048	24852860	11813	19	+	Mp1g24140	Mp1g24140.1	8121	HOX32	BAV53358.1 class III homeodomain-leucine zipper protein [Marchantia polymorpha]	-	-	-	-	-	GO:0003677//DNA binding;GO:0003700//DNA-binding transcription factor activity;GO:0008289//lipid binding	GO:0006355//regulation of transcription, DNA-templated	HD-ZIP
KYRCACGTGT	MEME-1	Mp_BES1_peak_2141	723	732	-	14.8	8.86e-06	0.35	TCACACGTGT	-	-	-	-	-	-	-	-	-	-	-	-	-	-	-	-	-	-	-	-
KYRCACGTGT	MEME-1	Mp_BES1_peak_2350	197	206	+	14.76	9.22e-06	0.35	TGGCACGTGG	3' UTR	chr3	19750287	19756533	6247	9	+	Mp3g19170	Mp3g19170.2	-5718	--	PTQ38844.1 hypothetical protein MARPO_0049s0117 [Marchantia polymorpha]	-	-	-	-	-	GO:0005515//protein binding	GO:0006749//glutathione metabolic process	--
KYRCACGTGT	MEME-1	Mp_BES1_peak_2872	264	273	+	14.76	9.22e-06	0.35	TGGCACGTGG	Intron (Mp4g10640.1/Mp4g10640, intron 7 of 29)	chr4	11750491	11766046	15556	30	+	Mp4g10640	Mp4g10640.1	4886	SCC2	OAE28983.1 hypothetical protein AXG93_3036s1100 [Marchantia polymorpha subsp. ruderalis] [Marchantia polymorpha]	-	-	-	-	GO:0000428//DNA-directed RNA polymerase complex;GO:0000775//chromosome, centromeric region;GO:0000785//chromatin;GO:0005575//cellular_component;GO:0005622//intracellular anatomical structure;GO:0005634//nucleus;GO:0005654//nucleoplasm;GO:0005694//chromosome;GO:0016591//RNA polymerase II, holoenzyme;GO:0030880//RNA polymerase complex;GO:0031974//membrane-enclosed lumen;GO:0031981//nuclear lumen;GO…	GO:0003674//molecular_function;GO:0003682//chromatin binding;GO:0005488//binding;GO:0005515//protein binding;GO:0008022//protein C-terminus binding;GO:0019899//enzyme binding;GO:0019904//protein domain specific binding;GO:0036033//mediator complex binding;GO:0042826//histone deacetylase binding;GO:0043167//ion binding;GO:0043169//cation binding;GO:0044877//protein-containing complex binding;GO:00…	GO:0000003//reproduction;GO:0000070//mitotic sister chromatid segregation;GO:0000122//negative regulation of transcription by RNA polymerase II;GO:0000278//mitotic cell cycle;GO:0000280//nuclear division;GO:0000819//sister chromatid segregation;GO:0001501//skeletal system development;GO:0001654//eye development;GO:0001655//urogenital system development;GO:0001656//metanephros development;GO:00018…	--
KYRCACGTGT	MEME-1	Mp_BES1_peak_2876	291	300	+	14.76	9.22e-06	0.35	TGGCACGTGG	Promoter (<=1kb)	chr4	11860501	11861714	1214	2	+	Mp4g10760	Mp4g10760.1	-336	--	PTQ46376.1 hypothetical protein MARPO_0011s0062 [Marchantia polymorpha]	-	-	-	-	-	-	-	--
KYRCACGTGT	MEME-1	Mp_BES1_peak_64	621	630	-	14.76	9.22e-06	0.35	TGGCACGTGG	Intron (MpVg00615.1/MpVg00615, intron 8 of 22)	chrV	3464430	3966228	501799	23	+	MpVg00615	MpVg00615.1	241566	pikA	BBN20561.1 hypothetical protein Mp_Vg00615 [Marchantia polymorpha subsp. ruderalis] [Marchantia polymorpha]	-	-	-	-	-	-	-	--
KYRCACGTGT	MEME-1	Mp_BES1_peak_3974	154	163	-	14.5733	9.95e-06	0.35	GCACACGTGG	Intron (Mp6g01190.1/Mp6g01190, intron 1 of 9)	chr6	1706857	1713382	6526	10	+	Mp6g01190	Mp6g01190.1	966	G6PD	PTQ38300.1 hypothetical protein MARPO_0052s0085 [Marchantia polymorpha]	Metabolism;Metabolism;Metabolism;Metabolism;Metabolism	Global and overview maps;Global and overview maps;Global and overview maps;Metabolism of other amino acids;Carbohydrate metabolism	ko01100//Metabolic pathways;ko01110//Biosynthesis of secondary metabolites;ko01200//Carbon metabolism;ko00480//Glutathione metabolism;ko00030//Pentose phosphate pathway	K00036;K00036;K00036;K00036;K00036	-	GO:0004345//glucose-6-phosphate dehydrogenase activity;GO:0016614//oxidoreductase activity, acting on CH-OH group of donors;GO:0050661//NADP binding	GO:0006006//glucose metabolic process;GO:0006098//pentose-phosphate shunt	--
KYRCACGTGT	MEME-1	Mp_BES1_peak_1583	161	170	-	14.5733	9.95e-06	0.35	GCACACGTGG	Intron (Mp2g19060.2/Mp2g19060, intron 1 of 14)	chr2	20595707	20605671	9965	15	-	Mp2g19060	Mp2g19060.2	691	GALAK	PTQ30198.1 hypothetical protein MARPO_0128s0021 [Marchantia polymorpha]	Metabolism;Metabolism	Global and overview maps;Carbohydrate metabolism	ko01100//Metabolic pathways;ko00520//Amino sugar and nucleotide sugar metabolism	K18677;K18677	GO:0005575//cellular_component;GO:0005622//intracellular anatomical structure;GO:0005737//cytoplasm;GO:0005829//cytosol	GO:0000166//nucleotide binding;GO:0003674//molecular_function;GO:0003824//catalytic activity;GO:0004335//galactokinase activity;GO:0004496//mevalonate kinase activity;GO:0005488//binding;GO:0005524//ATP binding;GO:0005534//galactose binding;GO:0016301//kinase activity;GO:0016740//transferase activity;GO:0016772//transferase activity, transferring phosphorus-containing groups;GO:0016773//phosphotr…	GO:0005975//carbohydrate metabolic process;GO:0005996//monosaccharide metabolic process;GO:0006012//galactose metabolic process;GO:0006063//uronic acid metabolic process;GO:0006082//organic acid metabolic process;GO:0006793//phosphorus metabolic process;GO:0006796//phosphate-containing compound metabolic process;GO:0008150//biological_process;GO:0008152//metabolic process;GO:0009987//cellular pro…	--
KYRCACGTGT	MEME-1	Mp_BES1_peak_2442	221	230	-	14.5733	9.95e-06	0.35	CGGCACGTGT	Promoter (1-2kb)	chr3	23784409	23787401	2993	1	+	Mp3g22620	Mp3g22620.2	-1306	--	PTQ43522.1 hypothetical protein MARPO_0024s0040 [Marchantia polymorpha]	-	-	-	-	-	-	-	--
KYRCACGTGT	MEME-1	Mp_BES1_peak_4133	262	271	+	14.5733	9.95e-06	0.35	GCACACGTGG	Promoter (1-2kb)	chr6	7890043	7892499	2457	3	+	Mp6g07190	Mp6g07190.1	-1698	--	PTQ38087.1 hypothetical protein MARPO_0053s0033 [Marchantia polymorpha]	-	-	-	-	-	-	-	--
KYRCACGTGT	MEME-1	Mp_BES1_peak_2259	239	248	-	14.56	1.04e-05	0.35	CCGCACGTGC	Promoter (1-2kb)	chr3	16847496	16853121	5626	5	+	Mp3g16860	Mp3g16860.1	-1689	At3g51280	PTQ40622.1 hypothetical protein MARPO_0039s0109 [Marchantia polymorpha]	-	-	-	-	-	GO:0005515//protein binding	-	--
KYRCACGTGT	MEME-1	Mp_BES1_peak_630	278	287	-	14.56	1.04e-05	0.35	CCGCACGTGC	Downstream (1-2kb)	chr1	15929700	15934291	4592	10	-	Mp1g15690	Mp1g15690.1	5940	--	OAE25717.1 hypothetical protein AXG93_4368s1770 [Marchantia polymorpha subsp. ruderalis] [Marchantia polymorpha]	-	-	-	-	-	GO:0004197//cysteine-type endopeptidase activity	GO:0043687//post-translational protein modification	--
KYRCACGTGT	MEME-1	Mp_BES1_peak_114	340	349	-	14.56	1.04e-05	0.35	CCGCACGTGC	-	-	-	-	-	-	-	-	-	-	-	-	-	-	-	-	-	-	-	-
KYRCACGTGT	MEME-1	Mp_BES1_peak_2259	598	607	-	14.56	1.04e-05	0.35	CCGCACGTGC	Promoter (1-2kb)	chr3	16847496	16853121	5626	5	+	Mp3g16860	Mp3g16860.1	-1689	At3g51280	PTQ40622.1 hypothetical protein MARPO_0039s0109 [Marchantia polymorpha]	-	-	-	-	-	GO:0005515//protein binding	-	--
KYRCACGTGT	MEME-1	Mp_BES1_peak_1587	1281	1290	-	14.56	1.04e-05	0.35	CCGCACGTGC	-	-	-	-	-	-	-	-	-	-	-	-	-	-	-	-	-	-	-	-
KYRCACGTGT	MEME-1	Mp_BES1_peak_2026	161	170	+	14.56	1.04e-05	0.35	GGGCACGTGC	Promoter (<=1kb)	chr3	7694140	7695234	1095	1	+	Mp3g07990	Mp3g07990.1	-38	--	PTQ48283.1 hypothetical protein MARPO_0006s0276 [Marchantia polymorpha]	-	-	-	-	-	-	-	--
KYRCACGTGT	MEME-1	Mp_BES1_peak_3711	164	173	+	14.56	1.04e-05	0.35	GGGCACGTGC	Exon (Mp5g17980.2/Mp5g17980, exon 5 of 12)	chr5	19015619	19020448	4830	12	+	Mp5g17980	Mp5g17980.2	2268	OEP64	PTQ33958.1 hypothetical protein MARPO_0084s0045 [Marchantia polymorpha]	-	-	-	-	GO:0030956//glutamyl-tRNA(Gln) amidotransferase complex	GO:0004039//allophanate hydrolase activity;GO:0005515//protein binding;GO:0016811//hydrolase activity, acting on carbon-nitrogen (but not peptide) bonds, in linear amides;GO:0050567//glutaminyl-tRNA synthase (glutamine-hydrolyzing) activity	GO:0006424//glutamyl-tRNA aminoacylation;GO:0019627//urea metabolic process	--
KYRCACGTGT	MEME-1	Mp_BES1_peak_4846	201	210	+	14.56	1.04e-05	0.35	CCGCACGTGC	Promoter (1-2kb)	chr7	10616519	10621145	4627	1	-	Mp7g09490	Mp7g09490.1	-1092	TCP8	BBN16812.1 hypothetical protein Mp_7g09490 [Marchantia polymorpha subsp. ruderalis] [Marchantia polymorpha]	-	-	-	-	-	-	-	TCP
KYRCACGTGT	MEME-1	Mp_BES1_peak_3615	255	264	+	14.56	1.04e-05	0.35	CCGCACGTGC	Promoter (1-2kb)	chr5	14452391	14461913	9523	12	+	Mp5g13190	Mp5g13190.1	-1305	ABCC14	OAE23407.1 hypothetical protein AXG93_961s1000 [Marchantia polymorpha subsp. ruderalis] [Marchantia polymorpha]	Environmental Information Processing	Membrane transport	ko02010//ABC transporters	K05666	GO:0005575//cellular_component;GO:0005737//cytoplasm;GO:0005887//integral component of plasma membrane;GO:0009380//excinuclease repair complex;GO:0009898//cytoplasmic side of plasma membrane;GO:0016021//integral component of membrane;GO:0030257//type III protein secretion system complex;GO:0043190//ATP-binding cassette (ABC) transporter complex;GO:0055051//ATP-binding cassette (ABC) transporter c…	GO:0000166//nucleotide binding;GO:0003674//molecular_function;GO:0003677//DNA binding;GO:0003697//single-stranded DNA binding;GO:0003924//GTPase activity;GO:0004140//dephospho-CoA kinase activity;GO:0005260//intracellularly ATP-gated chloride channel activity;GO:0005319//lipid transporter activity;GO:0005524//ATP binding;GO:0005525//GTP binding;GO:0009381//excinuclease ABC activity;GO:0015220//ch…	GO:0000910//cytokinesis;GO:0001887//selenium compound metabolic process;GO:0006260//DNA replication;GO:0006281//DNA repair;GO:0006289//nucleotide-excision repair;GO:0006310//DNA recombination;GO:0006400//tRNA modification;GO:0006777//Mo-molybdopterin cofactor biosynthetic process;GO:0006810//transport;GO:0006817//phosphate ion transport;GO:0006824//cobalt ion transport;GO:0006855//xenobiotic tran…	--
KYRCACGTGT	MEME-1	Mp_BES1_peak_3096	399	408	+	14.56	1.04e-05	0.35	CCGCACGTGC	-	-	-	-	-	-	-	-	-	-	-	-	-	-	-	-	-	-	-	-
KYRCACGTGT	MEME-1	Mp_BES1_peak_4101	453	462	+	14.56	1.04e-05	0.35	CCGCACGTGC	-	-	-	-	-	-	-	-	-	-	-	-	-	-	-	-	-	-	-	-
KYRCACGTGT	MEME-1	Mp_BES1_peak_2176	8	17	-	14.5333	1.13e-05	0.35	GCGCACGTGA	Intron (Mp3g13850.2/Mp3g13850, intron 21 of 32)	chr3	13603944	13622458	18515	33	-	Mp3g13850	Mp3g13850.2	11305	PDS5A	PTQ49062.1 hypothetical protein MARPO_0004s0286 [Marchantia polymorpha]	-	-	-	-	-	GO:0003677//DNA binding;GO:0005515//protein binding	-	--
KYRCACGTGT	MEME-1	Mp_BES1_peak_2076	134	143	-	14.5333	1.13e-05	0.35	GCGCACGTGA	Promoter (1-2kb)	chr3	9852750	9855061	2312	4	-	Mp3g10160	Mp3g10160.1	-1939	EXPA4	OAE35506.1 hypothetical protein AXG93_2189s1400 [Marchantia polymorpha subsp. ruderalis] [Marchantia polymorpha]	-	-	-	-	GO:0005575//cellular_component;GO:0005576//extracellular region;GO:0005618//cell wall;GO:0005622//intracellular anatomical structure;GO:0005737//cytoplasm;GO:0005829//cytosol;GO:0005911//cell-cell junction;GO:0009505//plant-type cell wall;GO:0009506//plasmodesma;GO:0016020//membrane;GO:0030054//cell junction;GO:0030312//external encapsulating structure;GO:0055044//symplast;GO:0071944//cell periph…	-	GO:0006949//syncytium formation;GO:0008150//biological_process;GO:0009653//anatomical structure morphogenesis;GO:0009664//plant-type cell wall organization;GO:0009987//cellular process;GO:0016043//cellular component organization;GO:0032502//developmental process;GO:0045229//external encapsulating structure organization;GO:0048646//anatomical structure formation involved in morphogenesis;GO:004885…	--
KYRCACGTGT	MEME-1	Mp_BES1_peak_4984	139	148	-	14.5333	1.13e-05	0.35	TTGCACGTGC	Intron (Mp7g14310.1/Mp7g14310, intron 7 of 9)	chr7	15930015	15935605	5591	10	+	Mp7g14310	Mp7g14310.1	4224	At5g56900	PTQ47016.1 hypothetical protein MARPO_0009s0116 [Marchantia polymorpha]	-	-	-	-	GO:0005575//cellular_component;GO:0005622//intracellular anatomical structure;GO:0005737//cytoplasm;GO:0005829//cytosol	GO:0003674//molecular_function;GO:0003676//nucleic acid binding;GO:0003677//DNA binding;GO:0005488//binding;GO:0043167//ion binding;GO:0043169//cation binding;GO:0046872//metal ion binding;GO:0097159//organic cyclic compound binding;GO:1901363//heterocyclic compound binding	-	C3H
KYRCACGTGT	MEME-1	Mp_BES1_peak_5393	140	149	-	14.5333	1.13e-05	0.35	GCGCACGTGA	Promoter (<=1kb)	chr8	8581772	8587042	5271	3	-	Mp8g07550	Mp8g07550.1	-141	--	OAE22596.1 hypothetical protein AXG93_777s1030 [Marchantia polymorpha subsp. ruderalis] [Marchantia polymorpha]	-	-	-	-	GO:0016020//membrane	GO:0004675//transmembrane receptor protein serine/threonine kinase activity;GO:0005515//protein binding;GO:0005524//ATP binding	GO:0006468//protein phosphorylation	--
KYRCACGTGT	MEME-1	Mp_BES1_peak_5599	177	186	-	14.5333	1.13e-05	0.35	TTGCACGTGC	Exon (Mp8g14780.1/Mp8g14780, exon 1 of 1)	chr8	16522065	16525506	3442	1	-	Mp8g14780	Mp8g14780.1	2127	--	PTQ28955.1 hypothetical protein MARPO_0151s0028 [Marchantia polymorpha]	-	-	-	-	-	GO:0004373//glycogen (starch) synthase activity;GO:0008194//UDP-glycosyltransferase activity;GO:0009011//starch synthase activity;GO:0016757//glycosyltransferase activity	GO:0005978//glycogen biosynthetic process;GO:0009058//biosynthetic process;GO:0010125//mycothiol biosynthetic process;GO:0071793//bacillithiol biosynthetic process	--
KYRCACGTGT	MEME-1	Mp_BES1_peak_3300	201	210	-	14.5333	1.13e-05	0.35	TTGCACGTGC	Promoter (<=1kb)	chr5	1328361	1334574	6214	10	-	Mp5g01220	Mp5g01220.1	-598	dhkK	PTQ27473.1 hypothetical protein MARPO_0197s0016 [Marchantia polymorpha]	-	-	-	-	GO:0016020//membrane	GO:0000155//phosphorelay sensor kinase activity;GO:0000156//phosphorelay response regulator activity;GO:0003677//DNA binding;GO:0003700//DNA-binding transcription factor activity;GO:0004673//protein histidine kinase activity;GO:0005524//ATP binding	GO:0000160//phosphorelay signal transduction system;GO:0006355//regulation of transcription, DNA-templated;GO:0006796//phosphate-containing compound metabolic process;GO:0006808//regulation of nitrogen utilization;GO:0006817//phosphate ion transport;GO:0007165//signal transduction;GO:0030436//asexual sporulation;GO:0042173//regulation of sporulation resulting in formation of a cellular spore	--
KYRCACGTGT	MEME-1	Mp_BES1_peak_4846	203	212	-	14.5333	1.13e-05	0.35	TTGCACGTGC	Promoter (1-2kb)	chr7	10616519	10621145	4627	1	-	Mp7g09490	Mp7g09490.1	-1092	TCP8	BBN16812.1 hypothetical protein Mp_7g09490 [Marchantia polymorpha subsp. ruderalis] [Marchantia polymorpha]	-	-	-	-	-	-	-	TCP
KYRCACGTGT	MEME-1	Mp_BES1_peak_2689	206	215	-	14.5333	1.13e-05	0.35	TTGCACGTGC	-	-	-	-	-	-	-	-	-	-	-	-	-	-	-	-	-	-	-	-
KYRCACGTGT	MEME-1	Mp_BES1_peak_2148	215	224	-	14.5333	1.13e-05	0.35	TTGCACGTGC	-	-	-	-	-	-	-	-	-	-	-	-	-	-	-	-	-	-	-	-
KYRCACGTGT	MEME-1	Mp_BES1_peak_276	234	243	-	14.5333	1.13e-05	0.35	TTGCACGTGC	Intron (Mp1g04150.3/Mp1g04150, intron 2 of 7)	chr1	4532608	4536420	3813	8	-	Mp1g04150	Mp1g04150.3	1566	SERK2	OAE18557.1 hypothetical protein AXG93_1923s1130 [Marchantia polymorpha subsp. ruderalis] [Marchantia polymorpha]	-	-	-	-	-	GO:0004672//protein kinase activity;GO:0005515//protein binding;GO:0005524//ATP binding	GO:0006468//protein phosphorylation	--
KYRCACGTGT	MEME-1	Mp_BES1_peak_2233	242	251	-	14.5333	1.13e-05	0.35	TTGCACGTGC	Downstream (1-2kb)	chr3	15486417	15489001	2585	5	-	Mp3g15780	Mp3g15780.1	4133	PRX74	PTQ48813.1 hypothetical protein MARPO_0004s0094 [Marchantia polymorpha]	Metabolism;Metabolism;Metabolism	Global and overview maps;Global and overview maps;Biosynthesis of other secondary metabolites	ko01100//Metabolic pathways;ko01110//Biosynthesis of secondary metabolites;ko00940//Phenylpropanoid biosynthesis	K00430;K00430;K00430	-	GO:0004096//catalase activity;GO:0004601//peroxidase activity;GO:0020037//heme binding	GO:0006979//response to oxidative stress	--
KYRCACGTGT	MEME-1	Mp_BES1_peak_1355	271	280	-	14.5333	1.13e-05	0.35	GCGCACGTGA	3' UTR	chr2	10743784	10747601	3818	5	+	Mp2g10470	Mp2g10470.1	3424	PRXIIF	PTQ43676.1 hypothetical protein MARPO_0023s0016 [Marchantia polymorpha]	-	-	-	-	GO:0005575//cellular_component;GO:0005622//intracellular anatomical structure;GO:0005737//cytoplasm;GO:0005739//mitochondrion;GO:0005759//mitochondrial matrix;GO:0031974//membrane-enclosed lumen;GO:0043226//organelle;GO:0043227//membrane-bounded organelle;GO:0043229//intracellular organelle;GO:0043231//intracellular membrane-bounded organelle;GO:0043233//organelle lumen;GO:0070013//intracellular …	GO:0003674//molecular_function;GO:0003824//catalytic activity;GO:0004601//peroxidase activity;GO:0016209//antioxidant activity;GO:0016491//oxidoreductase activity;GO:0016684//oxidoreductase activity, acting on peroxide as acceptor;GO:0051920//peroxiredoxin activity;GO:0090729//toxin activity	GO:0006950//response to stress;GO:0006979//response to oxidative stress;GO:0008150//biological_process;GO:0008152//metabolic process;GO:0009636//response to toxic substance;GO:0009987//cellular process;GO:0010035//response to inorganic substance;GO:0010038//response to metal ion;GO:0019725//cellular homeostasis;GO:0042221//response to chemical;GO:0042592//homeostatic process;GO:0045454//cell redo…	--
KYRCACGTGT	MEME-1	Mp_BES1_peak_4101	455	464	-	14.5333	1.13e-05	0.35	TTGCACGTGC	-	-	-	-	-	-	-	-	-	-	-	-	-	-	-	-	-	-	-	-
KYRCACGTGT	MEME-1	Mp_BES1_peak_3711	70	79	+	14.5333	1.13e-05	0.35	TTGCACGTGC	Exon (Mp5g17980.2/Mp5g17980, exon 5 of 12)	chr5	19015619	19020448	4830	12	+	Mp5g17980	Mp5g17980.2	2268	OEP64	PTQ33958.1 hypothetical protein MARPO_0084s0045 [Marchantia polymorpha]	-	-	-	-	GO:0030956//glutamyl-tRNA(Gln) amidotransferase complex	GO:0004039//allophanate hydrolase activity;GO:0005515//protein binding;GO:0016811//hydrolase activity, acting on carbon-nitrogen (but not peptide) bonds, in linear amides;GO:0050567//glutaminyl-tRNA synthase (glutamine-hydrolyzing) activity	GO:0006424//glutamyl-tRNA aminoacylation;GO:0019627//urea metabolic process	--
KYRCACGTGT	MEME-1	Mp_BES1_peak_54	92	101	+	14.5333	1.13e-05	0.35	TTGCACGTGC	-	-	-	-	-	-	-	-	-	-	-	-	-	-	-	-	-	-	-	-
KYRCACGTGT	MEME-1	Mp_BES1_peak_596	112	121	+	14.5333	1.13e-05	0.35	TTGCACGTGC	Intron (Mp1g14560.1/Mp1g14560, intron 1 of 6)	chr1	14890261	14896090	5830	7	+	Mp1g14560	Mp1g14560.1	771	Os07g0688000	PTQ28867.1 hypothetical protein MARPO_0153s0032 [Marchantia polymorpha]	Metabolism;Metabolism;Metabolism	Global and overview maps;Lipid metabolism;Nucleotide metabolism	ko01100//Metabolic pathways;ko00564//Glycerophospholipid metabolism;ko00230//Purine metabolism	K01517;K01517;K01517	-	GO:0016787//hydrolase activity	-	--
KYRCACGTGT	MEME-1	Mp_BES1_peak_4183	131	140	+	14.5333	1.13e-05	0.35	TTGCACGTGC	-	-	-	-	-	-	-	-	-	-	-	-	-	-	-	-	-	-	-	-
KYRCACGTGT	MEME-1	Mp_BES1_peak_2156	143	152	+	14.5333	1.13e-05	0.35	TTGCACGTGC	-	-	-	-	-	-	-	-	-	-	-	-	-	-	-	-	-	-	-	-
KYRCACGTGT	MEME-1	Mp_BES1_peak_1801	152	161	+	14.5333	1.13e-05	0.35	TTGCACGTGC	Promoter (1-2kb)	chr2	29248212	29250056	1845	4	-	Mp2g26640	Mp2g26640.1	-1028	PER56	OAE20975.1 hypothetical protein AXG93_267s1040 [Marchantia polymorpha subsp. ruderalis] [Marchantia polymorpha]	Metabolism;Metabolism;Metabolism	Global and overview maps;Global and overview maps;Biosynthesis of other secondary metabolites	ko01100//Metabolic pathways;ko01110//Biosynthesis of secondary metabolites;ko00940//Phenylpropanoid biosynthesis	K00430;K00430;K00430	-	GO:0004601//peroxidase activity;GO:0020037//heme binding	GO:0006979//response to oxidative stress	--
KYRCACGTGT	MEME-1	Mp_BES1_peak_1759	154	163	+	14.5333	1.13e-05	0.35	GCGCACGTGA	-	-	-	-	-	-	-	-	-	-	-	-	-	-	-	-	-	-	-	-
KYRCACGTGT	MEME-1	Mp_BES1_peak_1934	155	164	+	14.5333	1.13e-05	0.35	TTGCACGTGC	-	-	-	-	-	-	-	-	-	-	-	-	-	-	-	-	-	-	-	-
KYRCACGTGT	MEME-1	Mp_BES1_peak_5578	174	183	+	14.5333	1.13e-05	0.35	TTGCACGTGC	Intron (Mp8g13910.1/Mp8g13910, intron 1 of 1)	chr8	15603500	15604159	660	2	-	Mp8g13910	Mp8g13910.1	480	--	PTQ31666.1 hypothetical protein MARPO_0108s0015 [Marchantia polymorpha]	-	-	-	-	-	-	-	--
KYRCACGTGT	MEME-1	Mp_BES1_peak_954	199	208	+	14.5333	1.13e-05	0.35	TTGCACGTGC	Intron (Mp1g26600.1/Mp1g26600, intron 3 of 4)	chr1	27078973	27081765	2793	5	-	Mp1g26600	Mp1g26600.1	1892	PPD4	OAE33621.1 hypothetical protein AXG93_4689s1060 [Marchantia polymorpha subsp. ruderalis] [Marchantia polymorpha]	-	-	-	-	GO:0005575//cellular_component;GO:0005622//intracellular anatomical structure;GO:0005737//cytoplasm;GO:0009507//chloroplast;GO:0009521//photosystem;GO:0009523//photosystem II;GO:0009532//plastid stroma;GO:0009534//chloroplast thylakoid;GO:0009536//plastid;GO:0009543//chloroplast thylakoid lumen;GO:0009570//chloroplast stroma;GO:0009579//thylakoid;GO:0009654//photosystem II oxygen evolving complex…	GO:0003674//molecular_function;GO:0005488//binding;GO:0005509//calcium ion binding;GO:0043167//ion binding;GO:0043169//cation binding;GO:0046872//metal ion binding	GO:0008150//biological_process;GO:0008152//metabolic process;GO:0009987//cellular process;GO:0015979//photosynthesis;GO:0044237//cellular metabolic process	--
KYRCACGTGT	MEME-1	Mp_BES1_peak_2689	204	213	+	14.5333	1.13e-05	0.35	TTGCACGTGC	-	-	-	-	-	-	-	-	-	-	-	-	-	-	-	-	-	-	-	-
KYRCACGTGT	MEME-1	Mp_BES1_peak_276	204	213	+	14.5333	1.13e-05	0.35	TTGCACGTGC	Intron (Mp1g04150.3/Mp1g04150, intron 2 of 7)	chr1	4532608	4536420	3813	8	-	Mp1g04150	Mp1g04150.3	1566	SERK2	OAE18557.1 hypothetical protein AXG93_1923s1130 [Marchantia polymorpha subsp. ruderalis] [Marchantia polymorpha]	-	-	-	-	-	GO:0004672//protein kinase activity;GO:0005515//protein binding;GO:0005524//ATP binding	GO:0006468//protein phosphorylation	--
KYRCACGTGT	MEME-1	Mp_BES1_peak_2259	237	246	+	14.5333	1.13e-05	0.35	TTGCACGTGC	Promoter (1-2kb)	chr3	16847496	16853121	5626	5	+	Mp3g16860	Mp3g16860.1	-1689	At3g51280	PTQ40622.1 hypothetical protein MARPO_0039s0109 [Marchantia polymorpha]	-	-	-	-	-	GO:0005515//protein binding	-	--
KYRCACGTGT	MEME-1	Mp_BES1_peak_1494	250	259	+	14.5333	1.13e-05	0.35	TTGCACGTGC	Promoter (1-2kb)	chr2	17199148	17200878	1731	1	+	Mp2g16100	Mp2g16100.1	-1613	YLS8	KAG6547272.1 hypothetical protein Mapa_011208 [Marchantia paleacea]	Genetic Information Processing	Transcription	ko03040//Spliceosome	K12859	GO:0005575//cellular_component;GO:0005622//intracellular anatomical structure;GO:0005634//nucleus;GO:0005635//nuclear envelope;GO:0005681//spliceosomal complex;GO:0005682//U5 snRNP;GO:0005737//cytoplasm;GO:0005829//cytosol;GO:0012505//endomembrane system;GO:0016020//membrane;GO:0030532//small nuclear ribonucleoprotein complex;GO:0031090//organelle membrane;GO:0031965//nuclear membrane;GO:0031967/…	GO:0003756//protein disulfide isomerase activity;GO:0015036//disulfide oxidoreductase activity	GO:0000245//spliceosomal complex assembly;GO:0000375//RNA splicing, via transesterification reactions;GO:0000377//RNA splicing, via transesterification reactions with bulged adenosine as nucleophile;GO:0000398//mRNA splicing, via spliceosome;GO:0006139//nucleobase-containing compound metabolic process;GO:0006396//RNA processing;GO:0006397//mRNA processing;GO:0006457//protein folding;GO:0006725//c…	--
KYRCACGTGT	MEME-1	Mp_BES1_peak_3466	316	325	+	14.5333	1.13e-05	0.35	TTGCACGTGC	Intron (Mp5g08290.1/Mp5g08290, intron 16 of 16)	chr5	8963001	8973469	10469	17	+	Mp5g08290	Mp5g08290.1	9765	lacZ	PTQ33706.1 hypothetical protein MARPO_0086s0033 [Marchantia polymorpha]	Metabolism;Metabolism;Metabolism;Metabolism	Global and overview maps;Carbohydrate metabolism;Lipid metabolism;Glycan biosynthesis and metabolism	ko01100//Metabolic pathways;ko00052//Galactose metabolism;ko00600//Sphingolipid metabolism;ko00511//Other glycan degradation	K01190;K01190;K01190;K01190	GO:0005575//cellular_component;GO:0009341//beta-galactosidase complex;GO:0032991//protein-containing complex;GO:1902494//catalytic complex	GO:0003674//molecular_function;GO:0003824//catalytic activity;GO:0004553//hydrolase activity, hydrolyzing O-glycosyl compounds;GO:0004565//beta-galactosidase activity;GO:0005488//binding;GO:0015925//galactosidase activity;GO:0016787//hydrolase activity;GO:0016798//hydrolase activity, acting on glycosyl bonds;GO:0030246//carbohydrate binding;GO:0043167//ion binding;GO:0043169//cation binding;GO:00…	GO:0005975//carbohydrate metabolic process;GO:0008150//biological_process;GO:0008152//metabolic process;GO:0044238//primary metabolic process;GO:0071704//organic substance metabolic process	--
KYRCACGTGT	MEME-1	Mp_BES1_peak_234	385	394	+	14.5333	1.13e-05	0.35	GCGCACGTGA	-	-	-	-	-	-	-	-	-	-	-	-	-	-	-	-	-	-	-	-
KYRCACGTGT	MEME-1	Mp_BES1_peak_2602	434	443	+	14.5333	1.13e-05	0.35	TTGCACGTGC	-	-	-	-	-	-	-	-	-	-	-	-	-	-	-	-	-	-	-	-
KYRCACGTGT	MEME-1	Mp_BES1_peak_4998	587	596	+	14.5333	1.13e-05	0.35	TTGCACGTGC	Intron (Mp7g14700.1/Mp7g14700, intron 14 of 33)	chr7	16316091	16331500	15410	34	-	Mp7g14700	Mp7g14700.1	5347	ECPAS	OAE27833.1 hypothetical protein AXG93_1881s1240 [Marchantia polymorpha subsp. ruderalis] [Marchantia polymorpha]	-	-	-	-	GO:0000502//proteasome complex;GO:0005575//cellular_component;GO:0005622//intracellular anatomical structure;GO:0005634//nucleus;GO:0005737//cytoplasm;GO:0005768//endosome;GO:0005769//early endosome;GO:0005770//late endosome;GO:0005771//multivesicular body;GO:0005783//endoplasmic reticulum;GO:0005793//endoplasmic reticulum-Golgi intermediate compartment;GO:0005798//Golgi-associated vesicle;GO:000…	GO:0003674//molecular_function;GO:0004674//protein serine/threonine kinase activity;GO:0005198//structural molecule activity;GO:0005488//binding;GO:0005515//protein binding;GO:0060090//molecular adaptor activity	GO:0006508//proteolysis;GO:0006511//ubiquitin-dependent protein catabolic process;GO:0006807//nitrogen compound metabolic process;GO:0006950//response to stress;GO:0008150//biological_process;GO:0008152//metabolic process;GO:0009056//catabolic process;GO:0009057//macromolecule catabolic process;GO:0009987//cellular process;GO:0010033//response to organic substance;GO:0010243//response to organoni…	--
KYRCACGTGT	MEME-1	Mp_BES1_peak_2259	596	605	+	14.5333	1.13e-05	0.35	TTGCACGTGC	Promoter (1-2kb)	chr3	16847496	16853121	5626	5	+	Mp3g16860	Mp3g16860.1	-1689	At3g51280	PTQ40622.1 hypothetical protein MARPO_0039s0109 [Marchantia polymorpha]	-	-	-	-	-	GO:0005515//protein binding	-	--
KYRCACGTGT	MEME-1	Mp_BES1_peak_1587	952	961	+	14.5333	1.13e-05	0.35	TTGCACGTGC	-	-	-	-	-	-	-	-	-	-	-	-	-	-	-	-	-	-	-	-
KYRCACGTGT	MEME-1	Mp_BES1_peak_472	109	118	-	14.5067	1.17e-05	0.354	ACGCACGTGG	Intron (Mp1g10590.1/Mp1g10590, intron 6 of 9)	chr1	10879692	10887665	7974	10	-	Mp1g10590	Mp1g10590.1	5072	ift46	PTQ45656.1 hypothetical protein MARPO_0014s0167 [Marchantia polymorpha]	-	-	-	-	GO:0005575//cellular_component;GO:0005622//intracellular anatomical structure;GO:0005737//cytoplasm;GO:0005813//centrosome;GO:0005815//microtubule organizing center;GO:0005856//cytoskeleton;GO:0005886//plasma membrane;GO:0005929//cilium;GO:0015630//microtubule cytoskeleton;GO:0016020//membrane;GO:0030425//dendrite;GO:0030990//intraciliary transport particle;GO:0030992//intraciliary transport part…	GO:0003674//molecular_function;GO:0005488//binding;GO:0005515//protein binding;GO:0008022//protein C-terminus binding	GO:0000226//microtubule cytoskeleton organization;GO:0001539//cilium or flagellum-dependent cell motility;GO:0001578//microtubule bundle formation;GO:0001654//eye development;GO:0001655//urogenital system development;GO:0001822//kidney development;GO:0003002//regionalization;GO:0006810//transport;GO:0006928//movement of cell or subcellular component;GO:0006996//organelle organization;GO:0007010//…	--
KYRCACGTGT	MEME-1	Mp_BES1_peak_423	186	195	-	14.5067	1.17e-05	0.354	ACGCACGTGG	Promoter (1-2kb)	chr1	9071925	9073943	2019	1	-	Mp1g08790	Mp1g08790.1	-1537	LECRKS4	PTQ41146.1 hypothetical protein MARPO_0036s0120 [Marchantia polymorpha]	-	-	-	-	GO:0005575//cellular_component;GO:0005886//plasma membrane;GO:0016020//membrane;GO:0016021//integral component of membrane;GO:0031224//intrinsic component of membrane;GO:0071944//cell periphery	GO:0000166//nucleotide binding;GO:0003674//molecular_function;GO:0003824//catalytic activity;GO:0004672//protein kinase activity;GO:0004674//protein serine/threonine kinase activity;GO:0005488//binding;GO:0005524//ATP binding;GO:0016301//kinase activity;GO:0016740//transferase activity;GO:0016772//transferase activity, transferring phosphorus-containing groups;GO:0016773//phosphotransferase activ…	GO:0002229//defense response to oomycetes;GO:0002239//response to oomycetes;GO:0006464//cellular protein modification process;GO:0006468//protein phosphorylation;GO:0006793//phosphorus metabolic process;GO:0006796//phosphate-containing compound metabolic process;GO:0006807//nitrogen compound metabolic process;GO:0006950//response to stress;GO:0006952//defense response;GO:0008150//biological_proce…	--
KYRCACGTGT	MEME-1	Mp_BES1_peak_1643	53	62	+	14.5067	1.17e-05	0.354	ACGCACGTGG	Promoter (<=1kb)	chr2	23070351	23071326	976	1	+	Mp2g20930	Mp2g20930.1	-421	--	PTQ40450.1 hypothetical protein MARPO_0040s0119 [Marchantia polymorpha]	-	-	-	-	-	GO:0003674//molecular_function	GO:0030436//asexual sporulation	--
KYRCACGTGT	MEME-1	Mp_BES1_peak_4327	87	96	+	14.5067	1.17e-05	0.354	ACGCACGTGG	Downstream (2-3kb)	chr6	15434741	15436584	1844	2	+	Mp6g14160	Mp6g14160.1	2318	--	BBN14747.1 hypothetical protein Mp_6g14160 [Marchantia polymorpha subsp. ruderalis] [Marchantia polymorpha]	-	-	-	-	-	-	-	--
KYRCACGTGT	MEME-1	Mp_BES1_peak_2336	314	323	-	14.36	1.25e-05	0.358	GTACACGTGT	-	-	-	-	-	-	-	-	-	-	-	-	-	-	-	-	-	-	-	-
KYRCACGTGT	MEME-1	Mp_BES1_peak_669	480	489	-	14.36	1.25e-05	0.358	GTACACGTGT	Exon (Mp1g17130.1/Mp1g17130, exon 3 of 4)	chr1	17488344	17490232	1889	4	-	Mp1g17130	Mp1g17130.1	948	--	OAE35357.1 hypothetical protein AXG93_3546s1150 [Marchantia polymorpha subsp. ruderalis] [Marchantia polymorpha]	-	-	-	-	GO:0005763//mitochondrial small ribosomal subunit;GO:0005840//ribosome	GO:0003735//structural constituent of ribosome	GO:0006412//translation	--
KYRCACGTGT	MEME-1	Mp_BES1_peak_120	613	622	-	14.36	1.25e-05	0.358	GTACACGTGT	Intron (Mp1g00230.1/Mp1g00230, intron 3 of 14)	chr1	377786	386098	8313	15	+	Mp1g00230	Mp1g00230.1	1154	DEX1	PTQ32095.1 hypothetical protein MARPO_0103s0063 [Marchantia polymorpha]	-	-	-	-	GO:0005575//cellular_component;GO:0005622//intracellular anatomical structure;GO:0005737//cytoplasm;GO:0005783//endoplasmic reticulum;GO:0005886//plasma membrane;GO:0009279//cell outer membrane;GO:0012505//endomembrane system;GO:0016020//membrane;GO:0016021//integral component of membrane;GO:0031224//intrinsic component of membrane;GO:0043226//organelle;GO:0043227//membrane-bounded organelle;GO:0…	GO:0003674//molecular_function;GO:0004347//glucose-6-phosphate isomerase activity;GO:0005488//binding;GO:0005509//calcium ion binding;GO:0005515//protein binding;GO:0043167//ion binding;GO:0043169//cation binding;GO:0046872//metal ion binding	GO:0006094//gluconeogenesis;GO:0006096//glycolytic process;GO:0007275//multicellular organism development;GO:0008150//biological_process;GO:0009555//pollen development;GO:0009653//anatomical structure morphogenesis;GO:0009987//cellular process;GO:0010208//pollen wall assembly;GO:0010584//pollen exine formation;GO:0010927//cellular component assembly involved in morphogenesis;GO:0016043//cellular …	--
KYRCACGTGT	MEME-1	Mp_BES1_peak_2877	923	932	-	14.36	1.25e-05	0.358	GTACACGTGT	-	-	-	-	-	-	-	-	-	-	-	-	-	-	-	-	-	-	-	-
KYRCACGTGT	MEME-1	Mp_BES1_peak_2750	1127	1136	-	14.36	1.25e-05	0.358	GTACACGTGT	Intron (Mp4g06570.1/Mp4g06570, intron 4 of 10)	chr4	7505245	7510748	5504	11	+	Mp4g06570	Mp4g06570.1	2555	engB	PTQ30349.1 hypothetical protein MARPO_0125s0002 [Marchantia polymorpha]	-	-	-	-	GO:0005737//cytoplasm	GO:0003746//translation elongation factor activity;GO:0003924//GTPase activity;GO:0005525//GTP binding;GO:0019843//rRNA binding;GO:0043022//ribosome binding;GO:0051539//4 iron, 4 sulfur cluster binding	GO:0001514//selenocysteine incorporation;GO:0006400//tRNA modification;GO:0006412//translation;GO:0006414//translational elongation;GO:0008150//biological_process;GO:0042254//ribosome biogenesis	--
KYRCACGTGT	MEME-1	Mp_BES1_peak_1021	265	274	+	14.36	1.25e-05	0.358	GTACACGTGT	-	-	-	-	-	-	-	-	-	-	-	-	-	-	-	-	-	-	-	-
KYRCACGTGT	MEME-1	Mp_BES1_peak_2047	308	317	+	14.36	1.25e-05	0.358	GTACACGTGT	-	-	-	-	-	-	-	-	-	-	-	-	-	-	-	-	-	-	-	-
KYRCACGTGT	MEME-1	Mp_BES1_peak_2445	322	331	+	14.36	1.25e-05	0.358	GTACACGTGT	3' UTR	chr3	23963166	23965119	1954	1	+	Mp3g22760	Mp3g22760.1	1534	--	PTQ43535.1 hypothetical protein MARPO_0024s0053 [Marchantia polymorpha]	-	-	-	-	-	-	-	--
KYRCACGTGT	MEME-1	Mp_BES1_peak_3166	336	345	+	14.36	1.25e-05	0.358	GTACACGTGT	-	-	-	-	-	-	-	-	-	-	-	-	-	-	-	-	-	-	-	-
KYRCACGTGT	MEME-1	Mp_BES1_peak_669	478	487	+	14.36	1.25e-05	0.358	GTACACGTGT	Exon (Mp1g17130.1/Mp1g17130, exon 3 of 4)	chr1	17488344	17490232	1889	4	-	Mp1g17130	Mp1g17130.1	948	--	OAE35357.1 hypothetical protein AXG93_3546s1150 [Marchantia polymorpha subsp. ruderalis] [Marchantia polymorpha]	-	-	-	-	GO:0005763//mitochondrial small ribosomal subunit;GO:0005840//ribosome	GO:0003735//structural constituent of ribosome	GO:0006412//translation	--
KYRCACGTGT	MEME-1	Mp_BES1_peak_4738	841	850	+	14.36	1.25e-05	0.358	GTACACGTGT	-	-	-	-	-	-	-	-	-	-	-	-	-	-	-	-	-	-	-	-
KYRCACGTGT	MEME-1	Mp_BES1_peak_2877	921	930	+	14.36	1.25e-05	0.358	GTACACGTGT	-	-	-	-	-	-	-	-	-	-	-	-	-	-	-	-	-	-	-	-
KYRCACGTGT	MEME-1	Mp_BES1_peak_397	138	147	+	14.32	1.29e-05	0.362	CTGCACGTGG	-	-	-	-	-	-	-	-	-	-	-	-	-	-	-	-	-	-	-	-
KYRCACGTGT	MEME-1	Mp_BES1_peak_5460	267	276	+	14.32	1.29e-05	0.362	CTGCACGTGG	-	-	-	-	-	-	-	-	-	-	-	-	-	-	-	-	-	-	-	-
KYRCACGTGT	MEME-1	Mp_BES1_peak_4984	285	294	+	14.32	1.29e-05	0.362	CTGCACGTGG	Intron (Mp7g14310.1/Mp7g14310, intron 7 of 9)	chr7	15930015	15935605	5591	10	+	Mp7g14310	Mp7g14310.1	4224	At5g56900	PTQ47016.1 hypothetical protein MARPO_0009s0116 [Marchantia polymorpha]	-	-	-	-	GO:0005575//cellular_component;GO:0005622//intracellular anatomical structure;GO:0005737//cytoplasm;GO:0005829//cytosol	GO:0003674//molecular_function;GO:0003676//nucleic acid binding;GO:0003677//DNA binding;GO:0005488//binding;GO:0043167//ion binding;GO:0043169//cation binding;GO:0046872//metal ion binding;GO:0097159//organic cyclic compound binding;GO:1901363//heterocyclic compound binding	-	C3H
KYRCACGTGT	MEME-1	Mp_BES1_peak_5260	791	800	+	14.32	1.29e-05	0.362	CTGCACGTGG	Intron (Mp8g04000.1/Mp8g04000, intron 4 of 9)	chr8	4157628	4164127	6500	10	+	Mp8g04000	Mp8g04000.1	1978	Os10g0370000	PTQ46264.1 hypothetical protein MARPO_0012s0189 [Marchantia polymorpha]	-	-	-	-	GO:0005575//cellular_component;GO:0005622//intracellular anatomical structure;GO:0005737//cytoplasm;GO:0009507//chloroplast;GO:0009536//plastid;GO:0016020//membrane;GO:0043226//organelle;GO:0043227//membrane-bounded organelle;GO:0043229//intracellular organelle;GO:0043231//intracellular membrane-bounded organelle	GO:0003674//molecular_function;GO:0003824//catalytic activity;GO:0004373//glycogen (starch) synthase activity;GO:0004721//phosphoprotein phosphatase activity;GO:0004722//protein serine/threonine phosphatase activity;GO:0005488//binding;GO:0016787//hydrolase activity;GO:0016788//hydrolase activity, acting on ester bonds;GO:0016791//phosphatase activity;GO:0042578//phosphoric ester hydrolase activi…	GO:0006464//cellular protein modification process;GO:0006470//protein dephosphorylation;GO:0006793//phosphorus metabolic process;GO:0006796//phosphate-containing compound metabolic process;GO:0006807//nitrogen compound metabolic process;GO:0008150//biological_process;GO:0008152//metabolic process;GO:0009987//cellular process;GO:0016311//dephosphorylation;GO:0019538//protein metabolic process;GO:0…	--
KYRCACGTGT	MEME-1	Mp_BES1_peak_1759	230	239	-	14.2933	1.36e-05	0.366	ATGCACGTGT	-	-	-	-	-	-	-	-	-	-	-	-	-	-	-	-	-	-	-	-
KYRCACGTGT	MEME-1	Mp_BES1_peak_1384	261	270	-	14.2933	1.36e-05	0.366	ATGCACGTGT	-	-	-	-	-	-	-	-	-	-	-	-	-	-	-	-	-	-	-	-
KYRCACGTGT	MEME-1	Mp_BES1_peak_2954	269	278	-	14.2933	1.36e-05	0.366	ATGCACGTGT	3' UTR	chr4	15368234	15369440	1207	1	-	Mp4g13570	Mp4g13570.1	940	--	PTQ35527.1 hypothetical protein MARPO_0070s0003 [Marchantia polymorpha]	-	-	-	-	-	-	-	--
KYRCACGTGT	MEME-1	Mp_BES1_peak_1208	445	454	-	14.2933	1.36e-05	0.366	ATGCACGTGT	Downstream (1-2kb)	chr2	5375463	5377037	1575	1	-	Mp2g05110	Mp2g05110.1	3171	CAMK1D	PTQ42202.1 hypothetical protein MARPO_0031s0165 [Marchantia polymorpha]	Organismal Systems	Environmental adaptation	ko04626//Plant-pathogen interaction	K13412	GO:0005575//cellular_component;GO:0005622//intracellular anatomical structure;GO:0005634//nucleus;GO:0005737//cytoplasm;GO:0005886//plasma membrane;GO:0016020//membrane;GO:0043226//organelle;GO:0043227//membrane-bounded organelle;GO:0043229//intracellular organelle;GO:0043231//intracellular membrane-bounded organelle;GO:0071944//cell periphery	GO:0000166//nucleotide binding;GO:0003674//molecular_function;GO:0003824//catalytic activity;GO:0004672//protein kinase activity;GO:0004674//protein serine/threonine kinase activity;GO:0004683//calmodulin-dependent protein kinase activity;GO:0005488//binding;GO:0005509//calcium ion binding;GO:0005515//protein binding;GO:0005516//calmodulin binding;GO:0005524//ATP binding;GO:0009931//calcium-depen…	GO:0001101//response to acid chemical;GO:0006464//cellular protein modification process;GO:0006468//protein phosphorylation;GO:0006793//phosphorus metabolic process;GO:0006796//phosphate-containing compound metabolic process;GO:0006807//nitrogen compound metabolic process;GO:0007154//cell communication;GO:0007165//signal transduction;GO:0008150//biological_process;GO:0008152//metabolic process;GO…	--
KYRCACGTGT	MEME-1	Mp_BES1_peak_2257	529	538	-	14.2933	1.36e-05	0.366	ATGCACGTGT	-	-	-	-	-	-	-	-	-	-	-	-	-	-	-	-	-	-	-	-
KYRCACGTGT	MEME-1	Mp_BES1_peak_783	868	877	-	14.2933	1.36e-05	0.366	ATGCACGTGT	Intron (Mp1g20410.2/Mp1g20410, intron 20 of 30)	chr1	20928971	20945360	16390	31	-	Mp1g20410	Mp1g20410.2	9291	Fancd2	PTQ50404.1 hypothetical protein MARPO_0001s0378 [Marchantia polymorpha]	-	-	-	-	GO:0000793//condensed chromosome;GO:0005575//cellular_component;GO:0005622//intracellular anatomical structure;GO:0005634//nucleus;GO:0005654//nucleoplasm;GO:0005694//chromosome;GO:0005730//nucleolus;GO:0005737//cytoplasm;GO:0005829//cytosol;GO:0016604//nuclear body;GO:0031974//membrane-enclosed lumen;GO:0031981//nuclear lumen;GO:0043226//organelle;GO:0043227//membrane-bounded organelle;GO:004322…	GO:0003674//molecular_function;GO:0005488//binding;GO:0005515//protein binding;GO:0019899//enzyme binding;GO:0070182//DNA polymerase binding	GO:0000003//reproduction;GO:0000075//cell cycle checkpoint signaling;GO:0000077//DNA damage checkpoint signaling;GO:0000278//mitotic cell cycle;GO:0000280//nuclear division;GO:0002682//regulation of immune system process;GO:0002694//regulation of leukocyte activation;GO:0006139//nucleobase-containing compound metabolic process;GO:0006259//DNA metabolic process;GO:0006275//regulation of DNA replic…	--
KYRCACGTGT	MEME-1	Mp_BES1_peak_141	64	73	+	14.2933	1.36e-05	0.366	ATGCACGTGT	Downstream (2-3kb)	chr1	1063065	1065158	2094	1	+	Mp1g00970	Mp1g00970.1	3543	--	PTQ42663.1 hypothetical protein MARPO_0029s0149 [Marchantia polymorpha]	-	-	-	-	-	-	-	--
KYRCACGTGT	MEME-1	Mp_BES1_peak_4699	217	226	+	14.2933	1.36e-05	0.366	ATGCACGTGT	Downstream (1-2kb)	chr7	5582222	5584009	1788	2	-	Mp7g04760	Mp7g04760.1	3730	--	PTQ36628.1 hypothetical protein MARPO_0062s0050 [Marchantia polymorpha]	-	-	-	-	-	GO:0005199//structural constituent of cell wall	GO:0009664//plant-type cell wall organization	--
KYRCACGTGT	MEME-1	Mp_BES1_peak_2045	231	240	+	14.2933	1.36e-05	0.366	ATGCACGTGT	-	-	-	-	-	-	-	-	-	-	-	-	-	-	-	-	-	-	-	-
KYRCACGTGT	MEME-1	Mp_BES1_peak_5549	256	265	+	14.2933	1.36e-05	0.366	ATGCACGTGT	Promoter (1-2kb)	chr8	14333229	14336427	3199	1	-	Mp8g12790	Mp8g12790.1	-1681	ACLB-1	PTQ34076.1 hypothetical protein MARPO_0083s0041 [Marchantia polymorpha]	Metabolism;Metabolism;Metabolism	Global and overview maps;Global and overview maps;Carbohydrate metabolism	ko01100//Metabolic pathways;ko01110//Biosynthesis of secondary metabolites;ko00020//Citrate cycle (TCA cycle)	K01648;K01648;K01648	-	GO:0003824//catalytic activity;GO:0003985//acetyl-CoA C-acetyltransferase activity;GO:0004774//succinate-CoA ligase activity;GO:0004775//succinate-CoA ligase (ADP-forming) activity;GO:0004776//succinate-CoA ligase (GDP-forming) activity;GO:0046912//acyltransferase, acyl groups converted into alkyl on transfer	GO:0006099//tricarboxylic acid cycle;GO:0046356//acetyl-CoA catabolic process	--
KYRCACGTGT	MEME-1	Mp_BES1_peak_2233	262	271	+	14.2933	1.36e-05	0.366	ATGCACGTGT	Downstream (1-2kb)	chr3	15486417	15489001	2585	5	-	Mp3g15780	Mp3g15780.1	4133	PRX74	PTQ48813.1 hypothetical protein MARPO_0004s0094 [Marchantia polymorpha]	Metabolism;Metabolism;Metabolism	Global and overview maps;Global and overview maps;Biosynthesis of other secondary metabolites	ko01100//Metabolic pathways;ko01110//Biosynthesis of secondary metabolites;ko00940//Phenylpropanoid biosynthesis	K00430;K00430;K00430	-	GO:0004096//catalase activity;GO:0004601//peroxidase activity;GO:0020037//heme binding	GO:0006979//response to oxidative stress	--
KYRCACGTGT	MEME-1	Mp_BES1_peak_4066	326	335	+	14.2933	1.36e-05	0.366	ATGCACGTGT	-	-	-	-	-	-	-	-	-	-	-	-	-	-	-	-	-	-	-	-
KYRCACGTGT	MEME-1	Mp_BES1_peak_5634	44	53	-	14.2667	1.42e-05	0.371	TCACACGTGG	3' UTR	chr8	18030159	18031728	1570	1	-	Mp8g16080	Mp8g16080.1	1425	At1g54780	PTQ34496.1 hypothetical protein MARPO_0079s0006 [Marchantia polymorpha]	-	-	-	-	-	-	-	--
KYRCACGTGT	MEME-1	Mp_BES1_peak_255	139	148	-	14.2667	1.42e-05	0.371	TCACACGTGG	-	-	-	-	-	-	-	-	-	-	-	-	-	-	-	-	-	-	-	-
KYRCACGTGT	MEME-1	Mp_BES1_peak_380	226	235	-	14.2667	1.42e-05	0.371	TCACACGTGG	Intron (Mp1g06980.1/Mp1g06980, intron 16 of 46)	chr1	7310110	7343049	32940	47	-	Mp1g06980	Mp1g06980.1	10685	DNAH7	PTQ39851.1 hypothetical protein MARPO_0043s0089 [Marchantia polymorpha]	-	-	-	-	GO:0005823//central plaque of spindle pole body;GO:0009368//endopeptidase Clp complex;GO:0030286//dynein complex	GO:0003723//RNA binding;GO:0003724//RNA helicase activity;GO:0004176//ATP-dependent peptidase activity;GO:0005200//structural constituent of cytoskeleton;GO:0005524//ATP binding;GO:0008569//minus-end-directed microtubule motor activity;GO:0016887//ATP hydrolysis activity;GO:0030983//mismatched DNA binding	GO:0006298//mismatch repair;GO:0006508//proteolysis;GO:0007018//microtubule-based movement;GO:0030474//spindle pole body duplication;GO:0043335//protein unfolding	--
KYRCACGTGT	MEME-1	Mp_BES1_peak_839	406	415	-	14.2667	1.42e-05	0.371	TCACACGTGG	-	-	-	-	-	-	-	-	-	-	-	-	-	-	-	-	-	-	-	-
KYRCACGTGT	MEME-1	Mp_BES1_peak_5277	610	619	-	14.2667	1.42e-05	0.371	TCACACGTGG	Promoter (1-2kb)	chr8	4784932	4785882	951	2	-	Mp8g04330	Mp8g04330.1	-1232	--	PTQ26951.1 hypothetical protein MARPO_0257s0002 [Marchantia polymorpha]	-	-	-	-	-	-	-	--
KYRCACGTGT	MEME-1	Mp_BES1_peak_1268	485	494	+	14.2667	1.42e-05	0.371	TCACACGTGG	5' UTR	chr2	7417731	7420287	2557	2	+	Mp2g07100	Mp2g07100.1	344	--	PTQ44323.1 hypothetical protein MARPO_0021s0163 [Marchantia polymorpha]	-	-	-	-	-	-	-	--
KYRCACGTGT	MEME-1	Mp_BES1_peak_2178	520	529	-	14.2533	1.45e-05	0.379	TGGCACGTGC	Intron (Mp3g13880.2/Mp3g13880, intron 3 of 6)	chr3	13634833	13647165	12333	7	-	Mp3g13880	Mp3g13880.2	6164	--	PTQ49059.1 hypothetical protein MARPO_0004s0283 [Marchantia polymorpha]	-	-	-	-	-	GO:0008270//zinc ion binding	-	--
KYRCACGTGT	MEME-1	Mp_BES1_peak_5495	24	33	-	14.08	1.62e-05	0.392	GGACACGTGT	Intron (Mp8g10930.1/Mp8g10930, intron 1 of 9)	chr8	12339941	12345631	5691	10	-	Mp8g10930	Mp8g10930.1	1670	GSNAP	OAE26714.1 hypothetical protein AXG93_3310s1130 [Marchantia polymorpha subsp. ruderalis] [Marchantia polymorpha]	-	-	-	-	GO:0005575//cellular_component;GO:0005622//intracellular anatomical structure;GO:0005737//cytoplasm;GO:0005739//mitochondrion;GO:0005773//vacuole;GO:0005774//vacuolar membrane;GO:0005886//plasma membrane;GO:0012506//vesicle membrane;GO:0016020//membrane;GO:0030659//cytoplasmic vesicle membrane;GO:0031090//organelle membrane;GO:0031201//SNARE complex;GO:0031410//cytoplasmic vesicle;GO:0031982//ves…	GO:0000149//SNARE binding;GO:0003674//molecular_function;GO:0005483//soluble NSF attachment protein activity;GO:0005488//binding;GO:0005515//protein binding;GO:0019905//syntaxin binding	GO:0006810//transport;GO:0006886//intracellular protein transport;GO:0006891//intra-Golgi vesicle-mediated transport;GO:0008104//protein localization;GO:0008150//biological_process;GO:0009987//cellular process;GO:0015031//protein transport;GO:0015833//peptide transport;GO:0016043//cellular component organization;GO:0016192//vesicle-mediated transport;GO:0022607//cellular component assembly;GO:003…	--
KYRCACGTGT	MEME-1	Mp_BES1_peak_1583	192	201	-	14.08	1.62e-05	0.392	CCACACGTGT	Intron (Mp2g19060.2/Mp2g19060, intron 1 of 14)	chr2	20595707	20605671	9965	15	-	Mp2g19060	Mp2g19060.2	691	GALAK	PTQ30198.1 hypothetical protein MARPO_0128s0021 [Marchantia polymorpha]	Metabolism;Metabolism	Global and overview maps;Carbohydrate metabolism	ko01100//Metabolic pathways;ko00520//Amino sugar and nucleotide sugar metabolism	K18677;K18677	GO:0005575//cellular_component;GO:0005622//intracellular anatomical structure;GO:0005737//cytoplasm;GO:0005829//cytosol	GO:0000166//nucleotide binding;GO:0003674//molecular_function;GO:0003824//catalytic activity;GO:0004335//galactokinase activity;GO:0004496//mevalonate kinase activity;GO:0005488//binding;GO:0005524//ATP binding;GO:0005534//galactose binding;GO:0016301//kinase activity;GO:0016740//transferase activity;GO:0016772//transferase activity, transferring phosphorus-containing groups;GO:0016773//phosphotr…	GO:0005975//carbohydrate metabolic process;GO:0005996//monosaccharide metabolic process;GO:0006012//galactose metabolic process;GO:0006063//uronic acid metabolic process;GO:0006082//organic acid metabolic process;GO:0006793//phosphorus metabolic process;GO:0006796//phosphate-containing compound metabolic process;GO:0008150//biological_process;GO:0008152//metabolic process;GO:0009987//cellular pro…	--
KYRCACGTGT	MEME-1	Mp_BES1_peak_2017	210	219	-	14.08	1.62e-05	0.392	GGACACGTGT	Promoter (<=1kb)	chr3	7390857	7394042	3186	7	+	Mp3g07620	Mp3g07620.1	-446	dnaJ	PTQ48234.1 hypothetical protein MARPO_0006s0238 [Marchantia polymorpha]	-	-	-	-	-	GO:0005515//protein binding	GO:0006457//protein folding;GO:0009408//response to heat	--
KYRCACGTGT	MEME-1	Mp_BES1_peak_2748	259	268	-	14.08	1.62e-05	0.392	CCACACGTGT	5' UTR	chr4	7322119	7334261	12143	19	+	Mp4g06510	Mp4g06510.7	382	KINUB	PTQ31187.1 hypothetical protein MARPO_0114s0009 [Marchantia polymorpha]	-	-	-	-	-	GO:0005515//protein binding;GO:0005524//ATP binding;GO:0008017//microtubule binding	GO:0007018//microtubule-based movement;GO:0007059//chromosome segregation;GO:0030261//chromosome condensation	--
KYRCACGTGT	MEME-1	Mp_BES1_peak_1021	267	276	-	14.08	1.62e-05	0.392	CCACACGTGT	-	-	-	-	-	-	-	-	-	-	-	-	-	-	-	-	-	-	-	-
KYRCACGTGT	MEME-1	Mp_BES1_peak_5149	318	327	-	14.08	1.62e-05	0.392	GGACACGTGT	Promoter (<=1kb)	chr7	21861775	21864690	2916	5	+	Mp7g19650	Mp7g19650.1	-602	--	PTQ35917.1 hypothetical protein MARPO_0067s0012 [Marchantia polymorpha]	-	-	-	-	GO:0005887//integral component of plasma membrane	GO:0015078//proton transmembrane transporter activity	-	--
KYRCACGTGT	MEME-1	Mp_BES1_peak_2445	324	333	-	14.08	1.62e-05	0.392	GGACACGTGT	3' UTR	chr3	23963166	23965119	1954	1	+	Mp3g22760	Mp3g22760.1	1534	--	PTQ43535.1 hypothetical protein MARPO_0024s0053 [Marchantia polymorpha]	-	-	-	-	-	-	-	--
KYRCACGTGT	MEME-1	Mp_BES1_peak_5720	597	606	-	14.08	1.62e-05	0.392	GGACACGTGT	Promoter (1-2kb)	chr8	20453800	20460466	6667	6	+	Mp8g18310	Mp8g18310.1	-1710	BLH1	PTQ27220.1 hypothetical protein MARPO_0213s0014 [Marchantia polymorpha]	-	-	-	-	GO:0005575//cellular_component;GO:0005622//intracellular anatomical structure;GO:0005634//nucleus;GO:0005664//nuclear origin of replication recognition complex;GO:0005737//cytoplasm;GO:0043226//organelle;GO:0043227//membrane-bounded organelle;GO:0043229//intracellular organelle;GO:0043231//intracellular membrane-bounded organelle	GO:0003674//molecular_function;GO:0003676//nucleic acid binding;GO:0003677//DNA binding;GO:0003700//DNA-binding transcription factor activity;GO:0003977//UDP-N-acetylglucosamine diphosphorylase activity;GO:0004124//cysteine synthase activity;GO:0005488//binding;GO:0005515//protein binding;GO:0008780//acyl-[acyl-carrier-protein]-UDP-N-acetylglucosamine O-acyltransferase activity;GO:0016410//N-acyl…	GO:0000741//karyogamy;GO:0001101//response to acid chemical;GO:0006139//nucleobase-containing compound metabolic process;GO:0006260//DNA replication;GO:0006351//transcription, DNA-templated;GO:0006355//regulation of transcription, DNA-templated;GO:0006535//cysteine biosynthetic process from serine;GO:0006725//cellular aromatic compound metabolic process;GO:0006807//nitrogen compound metabolic pro…	TALE
KYRCACGTGT	MEME-1	Mp_BES1_peak_4806	893	902	-	14.08	1.62e-05	0.392	CCACACGTGT	Intron (Mp7g08470.1/Mp7g08470, intron 4 of 14)	chr7	9686432	9693086	6655	15	+	Mp7g08470	Mp7g08470.1	2312	mcm10	PTQ35767.1 hypothetical protein MARPO_0068s0001 [Marchantia polymorpha]	-	-	-	-	GO:0000228//nuclear chromosome;GO:0000781//chromosome, telomeric region;GO:0000785//chromatin;GO:0005575//cellular_component;GO:0005622//intracellular anatomical structure;GO:0005634//nucleus;GO:0005657//replication fork;GO:0005694//chromosome;GO:0031298//replication fork protection complex;GO:0031974//membrane-enclosed lumen;GO:0031981//nuclear lumen;GO:0032991//protein-containing complex;GO:003…	GO:0003674//molecular_function;GO:0003676//nucleic acid binding;GO:0003677//DNA binding;GO:0003688//DNA replication origin binding;GO:0003690//double-stranded DNA binding;GO:0003697//single-stranded DNA binding;GO:0003824//catalytic activity;GO:0003896//DNA primase activity;GO:0003899//DNA-directed 5'-3' RNA polymerase activity;GO:0005488//binding;GO:0005515//protein binding;GO:0016740//transfera…	GO:0000724//double-strand break repair via homologous recombination;GO:0000725//recombinational repair;GO:0000727//double-strand break repair via break-induced replication;GO:0001932//regulation of protein phosphorylation;GO:0001934//positive regulation of protein phosphorylation;GO:0006139//nucleobase-containing compound metabolic process;GO:0006259//DNA metabolic process;GO:0006260//DNA replica…	--
KYRCACGTGT	MEME-1	Mp_BES1_peak_3915	92	101	+	14.08	1.62e-05	0.392	CCACACGTGT	Intron (Mp5g24560.1/Mp5g24560, intron 5 of 5)	chr5	26742933	26749541	6609	6	-	Mp5g24560	Mp5g24560.1	3206	MNS3	PTQ46583.1 hypothetical protein MARPO_0010s0002 [Marchantia polymorpha]	Metabolism;Genetic Information Processing;Metabolism;Metabolism	Global and overview maps;Folding, sorting and degradation;Glycan biosynthesis and metabolism;Glycan biosynthesis and metabolism	ko01100//Metabolic pathways;ko04141//Protein processing in endoplasmic reticulum;ko00510//N-Glycan biosynthesis;ko00513//Various types of N-glycan biosynthesis	K23741;K23741;K23741;K23741	GO:0000139//Golgi membrane;GO:0005575//cellular_component;GO:0005622//intracellular anatomical structure;GO:0005737//cytoplasm;GO:0005768//endosome;GO:0005783//endoplasmic reticulum;GO:0005789//endoplasmic reticulum membrane;GO:0005794//Golgi apparatus;GO:0005802//trans-Golgi network;GO:0012505//endomembrane system;GO:0016020//membrane;GO:0016021//integral component of membrane;GO:0031090//organe…	GO:0003674//molecular_function;GO:0003824//catalytic activity;GO:0004553//hydrolase activity, hydrolyzing O-glycosyl compounds;GO:0004559//alpha-mannosidase activity;GO:0004571//mannosyl-oligosaccharide 1,2-alpha-mannosidase activity;GO:0005488//binding;GO:0005509//calcium ion binding;GO:0015923//mannosidase activity;GO:0015924//mannosyl-oligosaccharide mannosidase activity;GO:0016787//hydrolase …	GO:0002252//immune effector process;GO:0002376//immune system process;GO:0005975//carbohydrate metabolic process;GO:0006464//cellular protein modification process;GO:0006486//protein glycosylation;GO:0006491//N-glycan processing;GO:0006508//proteolysis;GO:0006511//ubiquitin-dependent protein catabolic process;GO:0006516//glycoprotein catabolic process;GO:0006517//protein deglycosylation;GO:000680…	--
KYRCACGTGT	MEME-1	Mp_BES1_peak_2181	94	103	+	14.08	1.62e-05	0.392	CCACACGTGT	Promoter (<=1kb)	chr3	13689349	13691036	1688	1	+	Mp3g13950	Mp3g13950.1	-667	--	PTQ49049.1 hypothetical protein MARPO_0004s0276 [Marchantia polymorpha]	-	-	-	-	GO:0005887//integral component of plasma membrane	GO:0015450//protein-transporting ATPase activity	GO:0043952//protein transport by the Sec complex	--
KYRCACGTGT	MEME-1	Mp_BES1_peak_54	131	140	+	14.08	1.62e-05	0.392	CCACACGTGT	-	-	-	-	-	-	-	-	-	-	-	-	-	-	-	-	-	-	-	-
KYRCACGTGT	MEME-1	Mp_BES1_peak_3053	131	140	+	14.08	1.62e-05	0.392	GGACACGTGT	Promoter (<=1kb)	chr4	19333825	19336644	2820	3	-	Mp4g16950	Mp4g16950.1	-794	--	PTQ29075.1 hypothetical protein MARPO_0148s0025 [Marchantia polymorpha]	-	-	-	-	-	-	-	--
KYRCACGTGT	MEME-1	Mp_BES1_peak_1583	190	199	+	14.08	1.62e-05	0.392	GGACACGTGT	Intron (Mp2g19060.2/Mp2g19060, intron 1 of 14)	chr2	20595707	20605671	9965	15	-	Mp2g19060	Mp2g19060.2	691	GALAK	PTQ30198.1 hypothetical protein MARPO_0128s0021 [Marchantia polymorpha]	Metabolism;Metabolism	Global and overview maps;Carbohydrate metabolism	ko01100//Metabolic pathways;ko00520//Amino sugar and nucleotide sugar metabolism	K18677;K18677	GO:0005575//cellular_component;GO:0005622//intracellular anatomical structure;GO:0005737//cytoplasm;GO:0005829//cytosol	GO:0000166//nucleotide binding;GO:0003674//molecular_function;GO:0003824//catalytic activity;GO:0004335//galactokinase activity;GO:0004496//mevalonate kinase activity;GO:0005488//binding;GO:0005524//ATP binding;GO:0005534//galactose binding;GO:0016301//kinase activity;GO:0016740//transferase activity;GO:0016772//transferase activity, transferring phosphorus-containing groups;GO:0016773//phosphotr…	GO:0005975//carbohydrate metabolic process;GO:0005996//monosaccharide metabolic process;GO:0006012//galactose metabolic process;GO:0006063//uronic acid metabolic process;GO:0006082//organic acid metabolic process;GO:0006793//phosphorus metabolic process;GO:0006796//phosphate-containing compound metabolic process;GO:0008150//biological_process;GO:0008152//metabolic process;GO:0009987//cellular pro…	--
KYRCACGTGT	MEME-1	Mp_BES1_peak_2933	208	217	+	14.08	1.62e-05	0.392	CCACACGTGT	5' UTR	chr4	13997761	14002463	4703	4	+	Mp4g12510	Mp4g12510.1	851	--	PTQ28085.1 hypothetical protein MARPO_0174s0013 [Marchantia polymorpha]	-	-	-	-	-	GO:0008810//cellulase activity	GO:0005975//carbohydrate metabolic process	--
KYRCACGTGT	MEME-1	Mp_BES1_peak_807	226	235	+	14.08	1.62e-05	0.392	GGACACGTGT	Promoter (<=1kb)	chr1	21573247	21575214	1968	3	+	Mp1g21020	Mp1g21020.1	-649	--	PTQ50481.1 hypothetical protein MARPO_0001s0437 [Marchantia polymorpha]	-	-	-	-	GO:0000323//lytic vacuole;GO:0005575//cellular_component;GO:0005622//intracellular anatomical structure;GO:0005737//cytoplasm;GO:0005764//lysosome;GO:0005765//lysosomal membrane;GO:0005773//vacuole;GO:0005774//vacuolar membrane;GO:0005829//cytosol;GO:0016020//membrane;GO:0031082//BLOC complex;GO:0031083//BLOC-1 complex;GO:0031090//organelle membrane;GO:0032991//protein-containing complex;GO:00432…	GO:0003674//molecular_function;GO:0005488//binding;GO:0005515//protein binding	GO:0006810//transport;GO:0008150//biological_process;GO:0016192//vesicle-mediated transport;GO:0032418//lysosome localization;GO:0051179//localization;GO:0051234//establishment of localization;GO:0051640//organelle localization;GO:0051641//cellular localization	--
KYRCACGTGT	MEME-1	Mp_BES1_peak_5149	316	325	+	14.08	1.62e-05	0.392	CCACACGTGT	Promoter (<=1kb)	chr7	21861775	21864690	2916	5	+	Mp7g19650	Mp7g19650.1	-602	--	PTQ35917.1 hypothetical protein MARPO_0067s0012 [Marchantia polymorpha]	-	-	-	-	GO:0005887//integral component of plasma membrane	GO:0015078//proton transmembrane transporter activity	-	--
KYRCACGTGT	MEME-1	Mp_BES1_peak_1942	165	174	-	14.0667	1.65e-05	0.392	GCACACGTGC	Intron (Mp3g05000.1/Mp3g05000, intron 1 of 5)	chr3	4857267	4864445	7179	6	-	Mp3g05000	Mp3g05000.1	2470	SMH1	PTQ43921.1 hypothetical protein MARPO_0022s0028 [Marchantia polymorpha]	-	-	-	-	GO:0000786//nucleosome;GO:0031237//intrinsic component of periplasmic side of plasma membrane	GO:0003677//DNA binding;GO:0005215//transporter activity	GO:0006334//nucleosome assembly;GO:0006810//transport	MYB_related
KYRCACGTGT	MEME-1	Mp_BES1_peak_5558	95	104	+	14.0667	1.65e-05	0.392	GCACACGTGC	3' UTR	chr8	14575555	14577630	2076	1	-	Mp8g13020	Mp8g13020.1	1949	--	PTQ34050.1 hypothetical protein MARPO_0083s0019 [Marchantia polymorpha]	-	-	-	-	-	-	-	--
KYRCACGTGT	MEME-1	Mp_BES1_peak_2017	115	124	+	14.0667	1.65e-05	0.392	GCACACGTGC	Promoter (<=1kb)	chr3	7390857	7394042	3186	7	+	Mp3g07620	Mp3g07620.1	-446	dnaJ	PTQ48234.1 hypothetical protein MARPO_0006s0238 [Marchantia polymorpha]	-	-	-	-	-	GO:0005515//protein binding	GO:0006457//protein folding;GO:0009408//response to heat	--
KYRCACGTGT	MEME-1	Mp_BES1_peak_1021	172	181	+	14.0667	1.65e-05	0.392	GCACACGTGC	-	-	-	-	-	-	-	-	-	-	-	-	-	-	-	-	-	-	-	-
KYRCACGTGT	MEME-1	Mp_BES1_peak_2076	201	210	+	14.0667	1.65e-05	0.392	GCACACGTGC	Promoter (1-2kb)	chr3	9852750	9855061	2312	4	-	Mp3g10160	Mp3g10160.1	-1939	EXPA4	OAE35506.1 hypothetical protein AXG93_2189s1400 [Marchantia polymorpha subsp. ruderalis] [Marchantia polymorpha]	-	-	-	-	GO:0005575//cellular_component;GO:0005576//extracellular region;GO:0005618//cell wall;GO:0005622//intracellular anatomical structure;GO:0005737//cytoplasm;GO:0005829//cytosol;GO:0005911//cell-cell junction;GO:0009505//plant-type cell wall;GO:0009506//plasmodesma;GO:0016020//membrane;GO:0030054//cell junction;GO:0030312//external encapsulating structure;GO:0055044//symplast;GO:0071944//cell periph…	-	GO:0006949//syncytium formation;GO:0008150//biological_process;GO:0009653//anatomical structure morphogenesis;GO:0009664//plant-type cell wall organization;GO:0009987//cellular process;GO:0016043//cellular component organization;GO:0032502//developmental process;GO:0045229//external encapsulating structure organization;GO:0048646//anatomical structure formation involved in morphogenesis;GO:004885…	--
KYRCACGTGT	MEME-1	Mp_BES1_peak_2442	219	228	+	14.0667	1.65e-05	0.392	GCACACGTGC	Promoter (1-2kb)	chr3	23784409	23787401	2993	1	+	Mp3g22620	Mp3g22620.2	-1306	--	PTQ43522.1 hypothetical protein MARPO_0024s0040 [Marchantia polymorpha]	-	-	-	-	-	-	-	--
KYRCACGTGT	MEME-1	Mp_BES1_peak_795	318	327	+	14.0667	1.65e-05	0.392	GCACACGTGC	Intron (Mp1g20630.1/Mp1g20630, intron 14 of 17)	chr1	21155329	21163656	8328	18	-	Mp1g20630	Mp1g20630.1	6628	LCA	PTQ50429.1 hypothetical protein MARPO_0001s0399 [Marchantia polymorpha]	Metabolism;Metabolism;Metabolism	Global and overview maps;Global and overview maps;Lipid metabolism	ko01100//Metabolic pathways;ko01110//Biosynthesis of secondary metabolites;ko00100//Steroid biosynthesis	K01853;K01853;K01853	GO:0005615//extracellular space	GO:0000250//lanosterol synthase activity;GO:0003674//molecular_function;GO:0003824//catalytic activity;GO:0016853//isomerase activity;GO:0016866//intramolecular transferase activity;GO:0016871//cycloartenol synthase activity;GO:0031559//oxidosqualene cyclase activity;GO:0034073//tetrahymanol cyclase activity;GO:0051007//squalene-hopene cyclase activity	GO:0016114//terpenoid biosynthetic process;GO:0019746//hopanoid biosynthetic process	--
KYRCACGTGT	MEME-1	Mp_BES1_peak_2017	526	535	+	14.0667	1.65e-05	0.392	GCACACGTGC	Promoter (<=1kb)	chr3	7390857	7394042	3186	7	+	Mp3g07620	Mp3g07620.1	-446	dnaJ	PTQ48234.1 hypothetical protein MARPO_0006s0238 [Marchantia polymorpha]	-	-	-	-	-	GO:0005515//protein binding	GO:0006457//protein folding;GO:0009408//response to heat	--
KYRCACGTGT	MEME-1	Mp_BES1_peak_4969	95	104	-	14.0533	1.77e-05	0.405	TTACACGTGT	-	-	-	-	-	-	-	-	-	-	-	-	-	-	-	-	-	-	-	-
KYRCACGTGT	MEME-1	Mp_BES1_peak_2181	96	105	-	14.0533	1.77e-05	0.405	TTACACGTGT	Promoter (<=1kb)	chr3	13689349	13691036	1688	1	+	Mp3g13950	Mp3g13950.1	-667	--	PTQ49049.1 hypothetical protein MARPO_0004s0276 [Marchantia polymorpha]	-	-	-	-	GO:0005887//integral component of plasma membrane	GO:0015450//protein-transporting ATPase activity	GO:0043952//protein transport by the Sec complex	--
KYRCACGTGT	MEME-1	Mp_BES1_peak_2864	131	140	-	14.0533	1.77e-05	0.405	TTACACGTGT	-	-	-	-	-	-	-	-	-	-	-	-	-	-	-	-	-	-	-	-
KYRCACGTGT	MEME-1	Mp_BES1_peak_82	147	156	-	14.0533	1.77e-05	0.405	TTACACGTGT	Intron (MpVg00835.1/MpVg00835, intron 2 of 2)	chrV	4701982	4751159	49178	3	-	MpVg00835	MpVg00835.1	30743	--	PTQ26163.1 hypothetical protein MARPO_YA0030 [Marchantia polymorpha]	Environmental Information Processing;Environmental Information Processing	Signal transduction;Signal transduction	ko04016//MAPK signaling pathway - plant;ko04075//Plant hormone signal transduction	K13422;K13422	-	GO:0046983//protein dimerization activity	-	--
KYRCACGTGT	MEME-1	Mp_BES1_peak_5516	265	274	-	14.0533	1.77e-05	0.405	TTACACGTGT	Intron (Mp8g11640.1/Mp8g11640, intron 1 of 2)	chr8	13149221	13151545	2325	3	+	Mp8g11640	Mp8g11640.1	1177	--	OAE23719.1 hypothetical protein AXG93_4776s1010 [Marchantia polymorpha subsp. ruderalis] [Marchantia polymorpha]	-	-	-	-	-	-	-	--
KYRCACGTGT	MEME-1	Mp_BES1_peak_3143	549	558	-	14.0533	1.77e-05	0.405	TTACACGTGT	-	-	-	-	-	-	-	-	-	-	-	-	-	-	-	-	-	-	-	-
KYRCACGTGT	MEME-1	Mp_BES1_peak_1272	712	721	-	14.0533	1.77e-05	0.405	TTACACGTGT	-	-	-	-	-	-	-	-	-	-	-	-	-	-	-	-	-	-	-	-
KYRCACGTGT	MEME-1	Mp_BES1_peak_5324	280	289	+	14.0533	1.77e-05	0.405	TTACACGTGT	-	-	-	-	-	-	-	-	-	-	-	-	-	-	-	-	-	-	-	-
KYRCACGTGT	MEME-1	Mp_BES1_peak_2445	364	373	+	14.0533	1.77e-05	0.405	TTACACGTGT	3' UTR	chr3	23963166	23965119	1954	1	+	Mp3g22760	Mp3g22760.1	1534	--	PTQ43535.1 hypothetical protein MARPO_0024s0053 [Marchantia polymorpha]	-	-	-	-	-	-	-	--
KYRCACGTGT	MEME-1	Mp_BES1_peak_120	611	620	+	14.0533	1.77e-05	0.405	TTACACGTGT	Intron (Mp1g00230.1/Mp1g00230, intron 3 of 14)	chr1	377786	386098	8313	15	+	Mp1g00230	Mp1g00230.1	1154	DEX1	PTQ32095.1 hypothetical protein MARPO_0103s0063 [Marchantia polymorpha]	-	-	-	-	GO:0005575//cellular_component;GO:0005622//intracellular anatomical structure;GO:0005737//cytoplasm;GO:0005783//endoplasmic reticulum;GO:0005886//plasma membrane;GO:0009279//cell outer membrane;GO:0012505//endomembrane system;GO:0016020//membrane;GO:0016021//integral component of membrane;GO:0031224//intrinsic component of membrane;GO:0043226//organelle;GO:0043227//membrane-bounded organelle;GO:0…	GO:0003674//molecular_function;GO:0004347//glucose-6-phosphate isomerase activity;GO:0005488//binding;GO:0005509//calcium ion binding;GO:0005515//protein binding;GO:0043167//ion binding;GO:0043169//cation binding;GO:0046872//metal ion binding	GO:0006094//gluconeogenesis;GO:0006096//glycolytic process;GO:0007275//multicellular organism development;GO:0008150//biological_process;GO:0009555//pollen development;GO:0009653//anatomical structure morphogenesis;GO:0009987//cellular process;GO:0010208//pollen wall assembly;GO:0010584//pollen exine formation;GO:0010927//cellular component assembly involved in morphogenesis;GO:0016043//cellular …	--
KYRCACGTGT	MEME-1	Mp_BES1_peak_2896	240	249	-	14.0133	1.85e-05	0.418	AGGCACGTGT	-	-	-	-	-	-	-	-	-	-	-	-	-	-	-	-	-	-	-	-
KYRCACGTGT	MEME-1	Mp_BES1_peak_2606	419	428	+	14.0133	1.85e-05	0.418	AGGCACGTGT	-	-	-	-	-	-	-	-	-	-	-	-	-	-	-	-	-	-	-	-
KYRCACGTGT	MEME-1	Mp_BES1_peak_774	107	116	-	14	1.88e-05	0.418	ACGCACGTGC	Promoter (<=1kb)	chr1	20686403	20686985	583	1	-	Mp1g20210	Mp1g20210.1	-295	--	PTQ50372.1 hypothetical protein MARPO_0001s0358 [Marchantia polymorpha]	-	-	-	-	-	-	-	--
KYRCACGTGT	MEME-1	Mp_BES1_peak_426	170	179	-	14	1.88e-05	0.418	ACGCACGTGC	-	-	-	-	-	-	-	-	-	-	-	-	-	-	-	-	-	-	-	-
KYRCACGTGT	MEME-1	Mp_BES1_peak_4291	252	261	-	14	1.88e-05	0.418	ACGCACGTGC	5' UTR	chr6	14289197	14307525	18329	15	+	Mp6g13030	Mp6g13030.6	84	--	PTQ37099.1 hypothetical protein MARPO_0059s0046 [Marchantia polymorpha]	-	-	-	-	-	-	-	--
KYRCACGTGT	MEME-1	Mp_BES1_peak_3096	401	410	-	14	1.88e-05	0.418	ACGCACGTGC	-	-	-	-	-	-	-	-	-	-	-	-	-	-	-	-	-	-	-	-
KYRCACGTGT	MEME-1	Mp_BES1_peak_1587	954	963	-	14	1.88e-05	0.418	ACGCACGTGC	-	-	-	-	-	-	-	-	-	-	-	-	-	-	-	-	-	-	-	-
KYRCACGTGT	MEME-1	Mp_BES1_peak_4291	250	259	+	14	1.88e-05	0.418	ACGCACGTGC	5' UTR	chr6	14289197	14307525	18329	15	+	Mp6g13030	Mp6g13030.6	84	--	PTQ37099.1 hypothetical protein MARPO_0059s0046 [Marchantia polymorpha]	-	-	-	-	-	-	-	--
KYRCACGTGT	MEME-1	Mp_BES1_peak_630	276	285	+	14	1.88e-05	0.418	ACGCACGTGC	Downstream (1-2kb)	chr1	15929700	15934291	4592	10	-	Mp1g15690	Mp1g15690.1	5940	--	OAE25717.1 hypothetical protein AXG93_4368s1770 [Marchantia polymorpha subsp. ruderalis] [Marchantia polymorpha]	-	-	-	-	-	GO:0004197//cysteine-type endopeptidase activity	GO:0043687//post-translational protein modification	--
KYRCACGTGT	MEME-1	Mp_BES1_peak_4244	138	147	-	13.8267	1.94e-05	0.419	GTACACGTGG	Promoter (1-2kb)	chr6	12305498	12310015	4518	6	-	Mp6g11210	Mp6g11210.1	-1322	GOS12	PTQ45118.1 hypothetical protein MARPO_0016s0161 [Marchantia polymorpha]	Genetic Information Processing	Folding, sorting and degradation	ko04130//SNARE interactions in vesicular transport	K08495	-	GO:0003677//DNA binding;GO:0005484//SNAP receptor activity	GO:0006890//retrograde vesicle-mediated transport, Golgi to endoplasmic reticulum;GO:0007155//cell adhesion	--
KYRCACGTGT	MEME-1	Mp_BES1_peak_1463	389	398	+	13.8267	1.94e-05	0.419	GTACACGTGG	Promoter (<=1kb)	chr2	15660304	15663195	2892	1	+	Mp2g14820	Mp2g14820.1	-695	--	PTQ40070.1 hypothetical protein MARPO_0042s0104 [Marchantia polymorpha]	-	-	-	-	-	-	-	--
KYRCACGTGT	MEME-1	Mp_BES1_peak_2228	402	411	+	13.8267	1.94e-05	0.419	GTACACGTGG	Downstream (<1kb)	chr3	15329436	15330514	1079	1	-	Mp3g15570	Mp3g15570.1	2029	--	PTQ48842.1 hypothetical protein MARPO_0004s0115 [Marchantia polymorpha]	-	-	-	-	-	-	-	--
KYRCACGTGT	MEME-1	Mp_BES1_peak_4130	138	147	-	13.8133	1.97e-05	0.419	CTGCACGTGC	Intron (Mp6g07130.1/Mp6g07130, intron 6 of 10)	chr6	7830361	7835290	4930	11	+	Mp6g07130	Mp6g07130.1	2915	Odr4	PTQ38079.1 hypothetical protein MARPO_0053s0027 [Marchantia polymorpha]	-	-	-	-	GO:0000139//Golgi membrane;GO:0005575//cellular_component;GO:0005622//intracellular anatomical structure;GO:0005737//cytoplasm;GO:0005783//endoplasmic reticulum;GO:0005789//endoplasmic reticulum membrane;GO:0005794//Golgi apparatus;GO:0012505//endomembrane system;GO:0012506//vesicle membrane;GO:0016020//membrane;GO:0016021//integral component of membrane;GO:0030133//transport vesicle;GO:0030424//…	GO:0003676//nucleic acid binding;GO:0004519//endonuclease activity;GO:0046872//metal ion binding	GO:0003008//system process;GO:0006935//chemotaxis;GO:0007600//sensory perception;GO:0007606//sensory perception of chemical stimulus;GO:0007608//sensory perception of smell;GO:0007610//behavior;GO:0007635//chemosensory behavior;GO:0008104//protein localization;GO:0008150//biological_process;GO:0009605//response to external stimulus;GO:0032501//multicellular organismal process;GO:0033036//macromol…	--
KYRCACGTGT	MEME-1	Mp_BES1_peak_2679	144	153	-	13.8133	1.97e-05	0.419	CTGCACGTGC	Downstream (<1kb)	chr4	4789486	4791499	2014	2	+	Mp4g04300	Mp4g04300.1	3155	--	PTQ39572.1 hypothetical protein MARPO_0044s0043 [Marchantia polymorpha]	-	-	-	-	-	-	-	--
KYRCACGTGT	MEME-1	Mp_BES1_peak_1610	173	182	-	13.8133	1.97e-05	0.419	CTGCACGTGC	Exon (Mp2g19840.1/Mp2g19840, exon 22 of 34)	chr2	21443141	21454484	11344	34	+	Mp2g19840	Mp2g19840.1	7376	MSH5	PTQ37803.1 hypothetical protein MARPO_0055s0066 [Marchantia polymorpha]	-	-	-	-	GO:0000228//nuclear chromosome;GO:0000793//condensed chromosome;GO:0000794//condensed nuclear chromosome;GO:0000795//synaptonemal complex;GO:0005575//cellular_component;GO:0005622//intracellular anatomical structure;GO:0005634//nucleus;GO:0005654//nucleoplasm;GO:0005694//chromosome;GO:0031974//membrane-enclosed lumen;GO:0031981//nuclear lumen;GO:0043073//germ cell nucleus;GO:0043226//organelle;GO…	GO:0000166//nucleotide binding;GO:0003674//molecular_function;GO:0003676//nucleic acid binding;GO:0003677//DNA binding;GO:0003690//double-stranded DNA binding;GO:0003824//catalytic activity;GO:0005488//binding;GO:0005515//protein binding;GO:0005524//ATP binding;GO:0008094//ATP-dependent activity, acting on DNA;GO:0016462//pyrophosphatase activity;GO:0016787//hydrolase activity;GO:0016817//hydrola…	GO:0000003//reproduction;GO:0000280//nuclear division;GO:0000710//meiotic mismatch repair;GO:0000712//resolution of meiotic recombination intermediates;GO:0006139//nucleobase-containing compound metabolic process;GO:0006259//DNA metabolic process;GO:0006281//DNA repair;GO:0006298//mismatch repair;GO:0006310//DNA recombination;GO:0006725//cellular aromatic compound metabolic process;GO:0006807//ni…	--
KYRCACGTGT	MEME-1	Mp_BES1_peak_5578	176	185	-	13.8133	1.97e-05	0.419	CTGCACGTGC	Intron (Mp8g13910.1/Mp8g13910, intron 1 of 1)	chr8	15603500	15604159	660	2	-	Mp8g13910	Mp8g13910.1	480	--	PTQ31666.1 hypothetical protein MARPO_0108s0015 [Marchantia polymorpha]	-	-	-	-	-	-	-	--
KYRCACGTGT	MEME-1	Mp_BES1_peak_5534	578	587	-	13.8133	1.97e-05	0.419	CTGCACGTGC	Downstream (<1kb)	chr8	13649749	13650415	667	2	+	Mp8g12110	Mp8g12110.1	1103	--	PTQ47211.1 hypothetical protein MARPO_0008s0005 [Marchantia polymorpha]	-	-	-	-	-	-	-	--
KYRCACGTGT	MEME-1	Mp_BES1_peak_4801	1111	1120	-	13.8133	1.97e-05	0.419	CTGCACGTGC	-	-	-	-	-	-	-	-	-	-	-	-	-	-	-	-	-	-	-	-
KYRCACGTGT	MEME-1	Mp_BES1_peak_899	108	117	+	13.8133	1.97e-05	0.419	CTGCACGTGC	Promoter (<=1kb)	chr1	25114578	25116695	2118	2	+	Mp1g24400	Mp1g24400.1	-448	--	PTQ36826.1 hypothetical protein MARPO_0061s0081 [Marchantia polymorpha]	-	-	-	-	-	-	GO:0006511//ubiquitin-dependent protein catabolic process	--
KYRCACGTGT	MEME-1	Mp_BES1_peak_4130	136	145	+	13.8133	1.97e-05	0.419	CTGCACGTGC	Intron (Mp6g07130.1/Mp6g07130, intron 6 of 10)	chr6	7830361	7835290	4930	11	+	Mp6g07130	Mp6g07130.1	2915	Odr4	PTQ38079.1 hypothetical protein MARPO_0053s0027 [Marchantia polymorpha]	-	-	-	-	GO:0000139//Golgi membrane;GO:0005575//cellular_component;GO:0005622//intracellular anatomical structure;GO:0005737//cytoplasm;GO:0005783//endoplasmic reticulum;GO:0005789//endoplasmic reticulum membrane;GO:0005794//Golgi apparatus;GO:0012505//endomembrane system;GO:0012506//vesicle membrane;GO:0016020//membrane;GO:0016021//integral component of membrane;GO:0030133//transport vesicle;GO:0030424//…	GO:0003676//nucleic acid binding;GO:0004519//endonuclease activity;GO:0046872//metal ion binding	GO:0003008//system process;GO:0006935//chemotaxis;GO:0007600//sensory perception;GO:0007606//sensory perception of chemical stimulus;GO:0007608//sensory perception of smell;GO:0007610//behavior;GO:0007635//chemosensory behavior;GO:0008104//protein localization;GO:0008150//biological_process;GO:0009605//response to external stimulus;GO:0032501//multicellular organismal process;GO:0033036//macromol…	--
KYRCACGTGT	MEME-1	Mp_BES1_peak_3300	199	208	+	13.8133	1.97e-05	0.419	CTGCACGTGC	Promoter (<=1kb)	chr5	1328361	1334574	6214	10	-	Mp5g01220	Mp5g01220.1	-598	dhkK	PTQ27473.1 hypothetical protein MARPO_0197s0016 [Marchantia polymorpha]	-	-	-	-	GO:0016020//membrane	GO:0000155//phosphorelay sensor kinase activity;GO:0000156//phosphorelay response regulator activity;GO:0003677//DNA binding;GO:0003700//DNA-binding transcription factor activity;GO:0004673//protein histidine kinase activity;GO:0005524//ATP binding	GO:0000160//phosphorelay signal transduction system;GO:0006355//regulation of transcription, DNA-templated;GO:0006796//phosphate-containing compound metabolic process;GO:0006808//regulation of nitrogen utilization;GO:0006817//phosphate ion transport;GO:0007165//signal transduction;GO:0030436//asexual sporulation;GO:0042173//regulation of sporulation resulting in formation of a cellular spore	--
KYRCACGTGT	MEME-1	Mp_BES1_peak_2178	518	527	+	13.8133	1.97e-05	0.419	CTGCACGTGC	Intron (Mp3g13880.2/Mp3g13880, intron 3 of 6)	chr3	13634833	13647165	12333	7	-	Mp3g13880	Mp3g13880.2	6164	--	PTQ49059.1 hypothetical protein MARPO_0004s0283 [Marchantia polymorpha]	-	-	-	-	-	GO:0008270//zinc ion binding	-	--
KYRCACGTGT	MEME-1	Mp_BES1_peak_3623	167	176	-	13.7867	2.03e-05	0.424	GTGCACGTGA	Promoter (<=1kb)	chr5	14709566	14718691	9126	5	-	Mp5g13470	Mp5g13470.3	-882	--	PTQ41836.1 hypothetical protein MARPO_0032s0040 [Marchantia polymorpha]	-	-	-	-	-	-	-	--
KYRCACGTGT	MEME-1	Mp_BES1_peak_1230	225	234	-	13.7867	2.03e-05	0.424	GTGCACGTGA	Downstream (1-2kb)	chr2	6281486	6282486	1001	1	-	Mp2g06040	Mp2g06040.1	-3090	--	PTQ44193.1 hypothetical protein MARPO_0021s0059 [Marchantia polymorpha]	-	-	-	-	-	-	-	--
KYRCACGTGT	MEME-1	Mp_BES1_peak_5627	364	373	-	13.7867	2.03e-05	0.424	GTGCACGTGA	Promoter (1-2kb)	chr8	17681614	17683120	1507	2	-	Mp8g15690	Mp8g15690.1	-1479	--	OAE32262.1 hypothetical protein AXG93_1865s1200 [Marchantia polymorpha subsp. ruderalis] [Marchantia polymorpha]	-	-	-	-	-	GO:0003677//DNA binding;GO:0008270//zinc ion binding	-	--
KYRCACGTGT	MEME-1	Mp_BES1_peak_437	133	142	+	13.7867	2.03e-05	0.424	GTGCACGTGA	-	-	-	-	-	-	-	-	-	-	-	-	-	-	-	-	-	-	-	-
KYRCACGTGT	MEME-1	Mp_BES1_peak_3740	143	152	+	13.7867	2.03e-05	0.424	GTGCACGTGA	-	-	-	-	-	-	-	-	-	-	-	-	-	-	-	-	-	-	-	-
KYRCACGTGT	MEME-1	Mp_BES1_peak_5535	183	192	-	13.7733	2.11e-05	0.43	TGACACGTGT	Promoter (1-2kb)	chr8	13780252	13782827	2576	3	-	Mp8g12170	Mp8g12170.1	-1546	CYP71D55	PTQ26938.1 hypothetical protein MARPO_0264s0001 [Marchantia polymorpha]	-	-	-	-	-	GO:0005506//iron ion binding;GO:0016705//oxidoreductase activity, acting on paired donors, with incorporation or reduction of molecular oxygen;GO:0020037//heme binding	-	--
KYRCACGTGT	MEME-1	Mp_BES1_peak_3166	338	347	-	13.7733	2.11e-05	0.43	TGACACGTGT	-	-	-	-	-	-	-	-	-	-	-	-	-	-	-	-	-	-	-	-
KYRCACGTGT	MEME-1	Mp_BES1_peak_2187	488	497	-	13.7733	2.11e-05	0.43	TGACACGTGT	-	-	-	-	-	-	-	-	-	-	-	-	-	-	-	-	-	-	-	-
KYRCACGTGT	MEME-1	Mp_BES1_peak_2074	157	166	+	13.7733	2.11e-05	0.43	TGACACGTGT	Promoter (<=1kb)	chr3	9843023	9844578	1556	2	+	Mp3g10140	Mp3g10140.1	-202	--	PTQ33790.1 hypothetical protein MARPO_0085s0013 [Marchantia polymorpha]	-	-	-	-	-	-	-	--
KYRCACGTGT	MEME-1	Mp_BES1_peak_3815	303	312	+	13.7733	2.11e-05	0.43	TGACACGTGT	-	-	-	-	-	-	-	-	-	-	-	-	-	-	-	-	-	-	-	-
KYRCACGTGT	MEME-1	Mp_BES1_peak_2103	536	545	+	13.7733	2.11e-05	0.43	TGACACGTGT	Intron (Mp3g11610.2/Mp3g11610, intron 13 of 16)	chr3	11227221	11238612	11392	17	+	Mp3g11610	Mp3g11610.2	7427	PEX6	PTQ40853.1 hypothetical protein MARPO_0037s0036 [Marchantia polymorpha]	Cellular Processes	Transport and catabolism	ko04146//Peroxisome	K13339	GO:0000502//proteasome complex;GO:0005575//cellular_component;GO:0005622//intracellular anatomical structure;GO:0005737//cytoplasm;GO:0005777//peroxisome;GO:0005778//peroxisomal membrane;GO:0005829//cytosol;GO:0009360//DNA polymerase III complex;GO:0009368//endopeptidase Clp complex;GO:0009379//Holliday junction helicase complex;GO:0016020//membrane;GO:0031090//organelle membrane;GO:0031903//micr…	GO:0000166//nucleotide binding;GO:0003674//molecular_function;GO:0003677//DNA binding;GO:0003678//DNA helicase activity;GO:0003723//RNA binding;GO:0003724//RNA helicase activity;GO:0003824//catalytic activity;GO:0003887//DNA-directed DNA polymerase activity;GO:0004127//cytidylate kinase activity;GO:0004176//ATP-dependent peptidase activity;GO:0004222//metalloendopeptidase activity;GO:0004252//ser…	GO:0001881//receptor recycling;GO:0002949//tRNA threonylcarbamoyladenosine modification;GO:0006082//organic acid metabolic process;GO:0006139//nucleobase-containing compound metabolic process;GO:0006260//DNA replication;GO:0006281//DNA repair;GO:0006310//DNA recombination;GO:0006355//regulation of transcription, DNA-templated;GO:0006400//tRNA modification;GO:0006508//proteolysis;GO:0006605//prote…	--
KYRCACGTGT	MEME-1	Mp_BES1_peak_5412	64	73	-	13.76	2.21e-05	0.43	TCACACGTGC	Downstream (2-3kb)	chr8	9130638	9141469	10832	24	-	Mp8g08050	Mp8g08050.3	13213	ATP13A3	PTQ28748.1 hypothetical protein MARPO_0155s0012 [Marchantia polymorpha]	-	-	-	-	GO:0016020//membrane;GO:0031004//potassium ion-transporting ATPase complex	GO:0005375//copper ion transmembrane transporter activity;GO:0005388//P-type calcium transporter activity;GO:0008556//P-type potassium transmembrane transporter activity;GO:0015434//ABC-type cadmium transporter activity;GO:0015444//P-type magnesium transporter activity;GO:0016787//hydrolase activity;GO:0042625//ATPase-coupled ion transmembrane transporter activity;GO:0046873//metal ion transmembr…	GO:0000902//cell morphogenesis;GO:0006813//potassium ion transport;GO:0006816//calcium ion transport;GO:0006825//copper ion transport;GO:0006955//immune response;GO:0007224//smoothened signaling pathway;GO:0008152//metabolic process;GO:0015691//cadmium ion transport;GO:0015693//magnesium ion transport;GO:0030001//metal ion transport	--
KYRCACGTGT	MEME-1	Mp_BES1_peak_343	114	123	-	13.76	2.21e-05	0.43	ATGCACGTGG	Intron (Mp1g06130.1/Mp1g06130, intron 4 of 6)	chr1	6475807	6480797	4991	7	-	Mp1g06130	Mp1g06130.1	2933	yrpB	PTQ39729.1 hypothetical protein MARPO_0043s0005 [Marchantia polymorpha]	-	-	-	-	-	GO:0003674//molecular_function;GO:0003824//catalytic activity;GO:0003938//IMP dehydrogenase activity;GO:0004497//monooxygenase activity;GO:0015930//glutamate synthase activity;GO:0016491//oxidoreductase activity;GO:0016638//oxidoreductase activity, acting on the CH-NH2 group of donors;GO:0016701//oxidoreductase activity, acting on single donors with incorporation of molecular oxygen;GO:0016703//o…	GO:0000105//histidine biosynthetic process;GO:0006537//glutamate biosynthetic process;GO:0008150//biological_process;GO:0008152//metabolic process;GO:0009152//purine ribonucleotide biosynthetic process	--
KYRCACGTGT	MEME-1	Mp_BES1_peak_5579	170	179	-	13.76	2.21e-05	0.43	ATGCACGTGG	-	-	-	-	-	-	-	-	-	-	-	-	-	-	-	-	-	-	-	-
KYRCACGTGT	MEME-1	Mp_BES1_peak_4026	253	262	-	13.76	2.21e-05	0.43	TCACACGTGC	Promoter (<=1kb)	chr6	3175803	3180222	4420	5	+	Mp6g02710	Mp6g02710.1	-142	--	PTQ41266.1 hypothetical protein MARPO_0035s0058 [Marchantia polymorpha]	-	-	-	-	GO:0005737//cytoplasm;GO:0005869//dynactin complex	GO:0000309//nicotinamide-nucleotide adenylyltransferase activity;GO:0003824//catalytic activity;GO:0004515//nicotinate-nucleotide adenylyltransferase activity	GO:0009435//NAD biosynthetic process;GO:0044237//cellular metabolic process;GO:0061640//cytoskeleton-dependent cytokinesis	--
KYRCACGTGT	MEME-1	Mp_BES1_peak_4632	256	265	-	13.76	2.21e-05	0.43	TCACACGTGC	Intron (Mp7g02620.1/Mp7g02620, intron 3 of 4)	chr7	3057946	3062016	4071	5	-	Mp7g02620	Mp7g02620.1	2351	--	PTQ33477.1 hypothetical protein MARPO_0088s0026 [Marchantia polymorpha]	-	-	-	-	-	-	-	--
KYRCACGTGT	MEME-1	Mp_BES1_peak_814	292	301	-	13.76	2.21e-05	0.43	TCACACGTGC	Intron (Mp1g21150.1/Mp1g21150, intron 5 of 13)	chr1	21681230	21695736	14507	14	+	Mp1g21150	Mp1g21150.1	6290	VIP2	PTQ50496.1 hypothetical protein MARPO_0001s0449 [Marchantia polymorpha]	Genetic Information Processing	Folding, sorting and degradation	ko03018//RNA degradation	K12605	-	-	GO:0006355//regulation of transcription, DNA-templated	--
KYRCACGTGT	MEME-1	Mp_BES1_peak_5274	441	450	-	13.76	2.21e-05	0.43	TCACACGTGC	-	-	-	-	-	-	-	-	-	-	-	-	-	-	-	-	-	-	-	-
KYRCACGTGT	MEME-1	Mp_BES1_peak_2877	10	19	+	13.76	2.21e-05	0.43	ATGCACGTGG	-	-	-	-	-	-	-	-	-	-	-	-	-	-	-	-	-	-	-	-
KYRCACGTGT	MEME-1	Mp_BES1_peak_5005	186	195	+	13.76	2.21e-05	0.43	TCACACGTGC	-	-	-	-	-	-	-	-	-	-	-	-	-	-	-	-	-	-	-	-
KYRCACGTGT	MEME-1	Mp_BES1_peak_629	206	215	+	13.76	2.21e-05	0.43	ATGCACGTGG	-	-	-	-	-	-	-	-	-	-	-	-	-	-	-	-	-	-	-	-
KYRCACGTGT	MEME-1	Mp_BES1_peak_4116	228	237	+	13.76	2.21e-05	0.43	ATGCACGTGG	Intron (Mp6g06780.1/Mp6g06780, intron 1 of 5)	chr6	7406985	7412123	5139	6	-	Mp6g06780	Mp6g06780.1	1120	CYP704B1	PTQ28120.1 hypothetical protein MARPO_0173s0023 [Marchantia polymorpha]	Metabolism;Metabolism;Metabolism	Global and overview maps;Lipid metabolism;Lipid metabolism	ko01100//Metabolic pathways;ko00071//Fatty acid degradation;ko00073//Cutin, suberine and wax biosynthesis	K20495;K20495;K20495	-	GO:0005506//iron ion binding;GO:0016705//oxidoreductase activity, acting on paired donors, with incorporation or reduction of molecular oxygen;GO:0020037//heme binding	-	--
KYRCACGTGT	MEME-1	Mp_BES1_peak_3555	290	299	+	13.76	2.21e-05	0.43	TCACACGTGC	Intron (Mp5g10940.1/Mp5g10940, intron 2 of 3)	chr5	12304806	12310669	5864	4	+	Mp5g10940	Mp5g10940.1	4987	TRN1	PTQ32932.1 hypothetical protein MARPO_0093s0015 [Marchantia polymorpha]	-	-	-	-	GO:0005575//cellular_component;GO:0016020//membrane;GO:0016021//integral component of membrane;GO:0031224//intrinsic component of membrane	GO:0000166//nucleotide binding;GO:0001882//nucleoside binding;GO:0001883//purine nucleoside binding;GO:0003674//molecular_function;GO:0003824//catalytic activity;GO:0003924//GTPase activity;GO:0005488//binding;GO:0005515//protein binding;GO:0005525//GTP binding;GO:0016787//hydrolase activity;GO:0017076//purine nucleotide binding;GO:0019001//guanyl nucleotide binding;GO:0032549//ribonucleoside bin…	GO:0003002//regionalization;GO:0006810//transport;GO:0007154//cell communication;GO:0007165//signal transduction;GO:0007275//multicellular organism development;GO:0007389//pattern specification process;GO:0008150//biological_process;GO:0009653//anatomical structure morphogenesis;GO:0009719//response to endogenous stimulus;GO:0009725//response to hormone;GO:0009733//response to auxin;GO:0009734//a…	--
KYRCACGTGT	MEME-1	Mp_BES1_peak_4487	318	327	+	13.76	2.21e-05	0.43	ATGCACGTGG	Intron (Mp6g20090.1/Mp6g20090, intron 6 of 8)	chr6	22371840	22375358	3519	9	-	Mp6g20090	Mp6g20090.1	2653	--	OAE23355.1 hypothetical protein AXG93_1660s1130 [Marchantia polymorpha subsp. ruderalis] [Marchantia polymorpha]	-	-	-	-	-	-	-	--
KYRCACGTGT	MEME-1	Mp_BES1_peak_2332	320	329	+	13.76	2.21e-05	0.43	TCACACGTGC	Downstream (1-2kb)	chr3	19041373	19042075	703	2	+	Mp3g18600	Mp3g18600.1	896	--	PTQ29406.1 hypothetical protein MARPO_0142s0033 [Marchantia polymorpha]	-	-	-	-	-	-	-	--
KYRCACGTGT	MEME-1	Mp_BES1_peak_1338	387	396	+	13.76	2.21e-05	0.43	ATGCACGTGG	Intron (Mp2g09550.1/Mp2g09550, intron 3 of 6)	chr2	9828586	9831686	3101	7	-	Mp2g09550	Mp2g09550.1	1427	At1g17350	PTQ28648.1 hypothetical protein MARPO_0158s0026 [Marchantia polymorpha]	-	-	-	-	-	GO:0008810//cellulase activity;GO:0030247//polysaccharide binding	GO:0030245//cellulose catabolic process	--
KYRCACGTGT	MEME-1	Mp_BES1_peak_5274	458	467	+	13.76	2.21e-05	0.43	TCACACGTGC	-	-	-	-	-	-	-	-	-	-	-	-	-	-	-	-	-	-	-	-
KYRCACGTGT	MEME-1	Mp_BES1_peak_3621	506	515	+	13.76	2.21e-05	0.43	TCACACGTGC	-	-	-	-	-	-	-	-	-	-	-	-	-	-	-	-	-	-	-	-
KYRCACGTGT	MEME-1	Mp_BES1_peak_1587	624	633	+	13.76	2.21e-05	0.43	TCACACGTGC	-	-	-	-	-	-	-	-	-	-	-	-	-	-	-	-	-	-	-	-
KYRCACGTGT	MEME-1	Mp_BES1_peak_2210	384	393	-	13.56	2.27e-05	0.434	GAGCACGTGT	Promoter (<=1kb)	chr3	14782165	14789299	7135	18	+	Mp3g15140	Mp3g15140.1	-158	VHA-a3	OAE32643.1 hypothetical protein AXG93_1971s1020 [Marchantia polymorpha subsp. ruderalis] [Marchantia polymorpha]	Metabolism;Metabolism;Cellular Processes	Global and overview maps;Energy metabolism;Transport and catabolism	ko01100//Metabolic pathways;ko00190//Oxidative phosphorylation;ko04145//Phagosome	K02154;K02154;K02154	GO:0033179//proton-transporting V-type ATPase, V0 domain	GO:0015078//proton transmembrane transporter activity	GO:1902600//proton transmembrane transport	--
KYRCACGTGT	MEME-1	Mp_BES1_peak_3006	551	560	-	13.56	2.27e-05	0.434	GAGCACGTGT	-	-	-	-	-	-	-	-	-	-	-	-	-	-	-	-	-	-	-	-
KYRCACGTGT	MEME-1	Mp_BES1_peak_3784	206	215	+	13.56	2.27e-05	0.434	GAGCACGTGT	Intron (Mp5g21000.4/Mp5g21000, intron 8 of 28)	chr5	22491549	22515762	24214	29	-	Mp5g21000	Mp5g21000.4	5828	ATRX	PTQ37304.1 hypothetical protein MARPO_0058s0081 [Marchantia polymorpha]	-	-	-	-	-	GO:0003677//DNA binding;GO:0005524//ATP binding;GO:0016787//hydrolase activity	-	--
KYRCACGTGT	MEME-1	Mp_BES1_peak_3234	243	252	+	13.56	2.27e-05	0.434	GAGCACGTGT	Intron (Mp4g23460.1/Mp4g23460, intron 1 of 8)	chr4	26260898	26264995	4098	9	+	Mp4g23460	Mp4g23460.1	1208	At1g67280	OAE21627.1 hypothetical protein AXG93_939s1370 [Marchantia polymorpha subsp. ruderalis] [Marchantia polymorpha]	Metabolism;Metabolism	Global and overview maps;Carbohydrate metabolism	ko01100//Metabolic pathways;ko00620//Pyruvate metabolism	K01759;K01759	GO:0005575//cellular_component;GO:0005622//intracellular anatomical structure;GO:0005737//cytoplasm;GO:0009507//chloroplast;GO:0009526//plastid envelope;GO:0009532//plastid stroma;GO:0009536//plastid;GO:0009570//chloroplast stroma;GO:0009579//thylakoid;GO:0010319//stromule;GO:0031967//organelle envelope;GO:0031975//envelope;GO:0031977//thylakoid lumen;GO:0043226//organelle;GO:0043227//membrane-bo…	GO:0003674//molecular_function;GO:0003824//catalytic activity;GO:0003868//4-hydroxyphenylpyruvate dioxygenase activity;GO:0004462//lactoylglutathione lyase activity;GO:0005488//binding;GO:0005515//protein binding;GO:0008687//3,4-dihydroxyphenylacetate 2,3-dioxygenase activity;GO:0016829//lyase activity;GO:0016846//carbon-sulfur lyase activity;GO:0018577//catechol 2,3-dioxygenase activity;GO:00431…	GO:0005975//carbohydrate metabolic process;GO:0006081//cellular aldehyde metabolic process;GO:0006082//organic acid metabolic process;GO:0006089//lactate metabolic process;GO:0006559//L-phenylalanine catabolic process;GO:0006572//tyrosine catabolic process;GO:0006950//response to stress;GO:0008150//biological_process;GO:0008152//metabolic process;GO:0009056//catabolic process;GO:0009266//response…	--
KYRCACGTGT	MEME-1	Mp_BES1_peak_4503	308	317	+	13.56	2.27e-05	0.434	GAGCACGTGT	-	-	-	-	-	-	-	-	-	-	-	-	-	-	-	-	-	-	-	-
KYRCACGTGT	MEME-1	Mp_BES1_peak_4418	163	172	-	13.5467	2.34e-05	0.436	GGACACGTGG	-	-	-	-	-	-	-	-	-	-	-	-	-	-	-	-	-	-	-	-
KYRCACGTGT	MEME-1	Mp_BES1_peak_3926	166	175	-	13.5467	2.34e-05	0.436	CCACACGTGG	-	-	-	-	-	-	-	-	-	-	-	-	-	-	-	-	-	-	-	-
KYRCACGTGT	MEME-1	Mp_BES1_peak_4891	172	181	-	13.5467	2.34e-05	0.436	CCACACGTGG	Exon (Mp7g10810.1/Mp7g10810, exon 13 of 13)	chr7	12058767	12063592	4826	13	+	Mp7g10810	Mp7g10810.1	4263	PTAC14	PTQ49203.1 hypothetical protein MARPO_0003s0096 [Marchantia polymorpha]	-	-	-	-	GO:0005575//cellular_component;GO:0005622//intracellular anatomical structure;GO:0005737//cytoplasm;GO:0009507//chloroplast;GO:0009536//plastid;GO:0043226//organelle;GO:0043227//membrane-bounded organelle;GO:0043229//intracellular organelle;GO:0043231//intracellular membrane-bounded organelle	GO:0003674//molecular_function;GO:0003824//catalytic activity;GO:0005515//protein binding;GO:0008168//methyltransferase activity;GO:0008757//S-adenosylmethionine-dependent methyltransferase activity;GO:0016740//transferase activity;GO:0016741//transferase activity, transferring one-carbon groups;GO:0030785//[ribulose-bisphosphate carboxylase]-lysine N-methyltransferase activity	GO:0008150//biological_process;GO:0008152//metabolic process;GO:0032259//methylation	--
KYRCACGTGT	MEME-1	Mp_BES1_peak_5266	229	238	-	13.5467	2.34e-05	0.436	GGACACGTGG	-	-	-	-	-	-	-	-	-	-	-	-	-	-	-	-	-	-	-	-
KYRCACGTGT	MEME-1	Mp_BES1_peak_1384	312	321	-	13.5467	2.34e-05	0.436	CCACACGTGG	-	-	-	-	-	-	-	-	-	-	-	-	-	-	-	-	-	-	-	-
KYRCACGTGT	MEME-1	Mp_BES1_peak_4489	609	618	-	13.5467	2.34e-05	0.436	GGACACGTGG	-	-	-	-	-	-	-	-	-	-	-	-	-	-	-	-	-	-	-	-
KYRCACGTGT	MEME-1	Mp_BES1_peak_2412	54	63	+	13.5467	2.34e-05	0.436	GGACACGTGG	Intron (Mp3g21790.1/Mp3g21790, intron 8 of 15)	chr3	22684781	22693555	8775	16	-	Mp3g21790	Mp3g21790.1	4209	GLCNAC1PUT1	PTQ33406.1 hypothetical protein MARPO_0089s0037 [Marchantia polymorpha]	Metabolism;Metabolism	Global and overview maps;Carbohydrate metabolism	ko01100//Metabolic pathways;ko00520//Amino sugar and nucleotide sugar metabolism	K00972;K00972	-	GO:0070569//uridylyltransferase activity	-	--
KYRCACGTGT	MEME-1	Mp_BES1_peak_4418	180	189	+	13.5467	2.34e-05	0.436	GGACACGTGG	-	-	-	-	-	-	-	-	-	-	-	-	-	-	-	-	-	-	-	-
KYRCACGTGT	MEME-1	Mp_BES1_peak_5438	404	413	+	13.5467	2.34e-05	0.436	CCACACGTGG	Downstream (<1kb)	chr8	10056579	10060076	3498	6	-	Mp8g08700	Mp8g08700.1	3521	CCR1	PTQ36503.1 hypothetical protein MARPO_0063s0049 [Marchantia polymorpha]	Metabolism;Metabolism;Metabolism	Global and overview maps;Global and overview maps;Biosynthesis of other secondary metabolites	ko01100//Metabolic pathways;ko01110//Biosynthesis of secondary metabolites;ko00940//Phenylpropanoid biosynthesis	K09753;K09753;K09753	-	GO:0003824//catalytic activity;GO:0003854//3-beta-hydroxy-delta5-steroid dehydrogenase activity;GO:0003978//UDP-glucose 4-epimerase activity;GO:0016616//oxidoreductase activity, acting on the CH-OH group of donors, NAD or NADP as acceptor;GO:0016757//glycosyltransferase activity	GO:0005975//carbohydrate metabolic process;GO:0006012//galactose metabolic process;GO:0006694//steroid biosynthetic process	--
KYRCACGTGT	MEME-1	Mp_BES1_peak_5694	59	68	-	13.5333	2.36e-05	0.439	CGGCACGTGC	Exon (Mp8g17800.3/Mp8g17800, exon 2 of 2)	chr8	19962879	19964745	1867	2	-	Mp8g17800	Mp8g17800.3	680	--	PTQ42387.1 hypothetical protein MARPO_0030s0114 [Marchantia polymorpha]	-	-	-	-	-	-	-	--
KYRCACGTGT	MEME-1	Mp_BES1_peak_483	348	357	+	13.5333	2.36e-05	0.439	CGGCACGTGC	Intron (Mp1g10850.1/Mp1g10850, intron 6 of 12)	chr1	11094194	11101109	6916	13	-	Mp1g10850	Mp1g10850.1	2874	MSH6	PTQ45622.1 hypothetical protein MARPO_0014s0141 [Marchantia polymorpha]	-	-	-	-	GO:0005575//cellular_component;GO:0005622//intracellular anatomical structure;GO:0005634//nucleus;GO:0043226//organelle;GO:0043227//membrane-bounded organelle;GO:0043229//intracellular organelle;GO:0043231//intracellular membrane-bounded organelle	GO:0003674//molecular_function;GO:0005488//binding;GO:0005515//protein binding;GO:0008270//zinc ion binding;GO:0043167//ion binding;GO:0043169//cation binding;GO:0046872//metal ion binding;GO:0046914//transition metal ion binding	GO:0008150//biological_process	--
KYRCACGTGT	MEME-1	Mp_BES1_peak_3459	60	69	-	13.52	2.52e-05	0.453	TTACACGTGG	Intron (Mp5g07930.1/Mp5g07930, intron 8 of 13)	chr5	8647208	8656137	8930	14	+	Mp5g07930	Mp5g07930.1	6255	LETM1	PTQ27444.1 hypothetical protein MARPO_0198s0012 [Marchantia polymorpha]	-	-	-	-	-	GO:0003924//GTPase activity;GO:0005509//calcium ion binding;GO:0005525//GTP binding	-	--
KYRCACGTGT	MEME-1	Mp_BES1_peak_3053	133	142	-	13.52	2.52e-05	0.453	ACACACGTGT	Promoter (<=1kb)	chr4	19333825	19336644	2820	3	-	Mp4g16950	Mp4g16950.1	-794	--	PTQ29075.1 hypothetical protein MARPO_0148s0025 [Marchantia polymorpha]	-	-	-	-	-	-	-	--
KYRCACGTGT	MEME-1	Mp_BES1_peak_778	242	251	-	13.52	2.52e-05	0.453	ACACACGTGT	Downstream (2-3kb)	chr1	20764736	20771285	6550	11	-	Mp1g20270	Mp1g20270.1	8744	PUX8	PTQ50378.1 hypothetical protein MARPO_0001s0364 [Marchantia polymorpha]	-	-	-	-	GO:0005575//cellular_component;GO:0005622//intracellular anatomical structure;GO:0005737//cytoplasm;GO:0005783//endoplasmic reticulum;GO:0005811//lipid droplet;GO:0012505//endomembrane system;GO:0043226//organelle;GO:0043227//membrane-bounded organelle;GO:0043228//non-membrane-bounded organelle;GO:0043229//intracellular organelle;GO:0043231//intracellular membrane-bounded organelle;GO:0043232//in…	GO:0005515//protein binding	-	--
KYRCACGTGT	MEME-1	Mp_BES1_peak_2627	599	608	-	13.52	2.52e-05	0.453	TTACACGTGG	-	-	-	-	-	-	-	-	-	-	-	-	-	-	-	-	-	-	-	-
KYRCACGTGT	MEME-1	Mp_BES1_peak_5633	929	938	-	13.52	2.52e-05	0.453	ACACACGTGT	Promoter (<=1kb)	chr8	17952822	17955388	2567	3	+	Mp8g15940	Mp8g15940.1	-293	--	OAE31405.1 hypothetical protein AXG93_1842s1200 [Marchantia polymorpha subsp. ruderalis] [Marchantia polymorpha]	-	-	-	-	-	-	-	--
KYRCACGTGT	MEME-1	Mp_BES1_peak_2540	8	17	+	13.52	2.52e-05	0.453	ACACACGTGT	-	-	-	-	-	-	-	-	-	-	-	-	-	-	-	-	-	-	-	-
KYRCACGTGT	MEME-1	Mp_BES1_peak_2360	157	166	+	13.52	2.52e-05	0.453	TTACACGTGG	Downstream (1-2kb)	chr3	20249615	20252737	3123	3	+	Mp3g19730	Mp3g19730.2	16976	NPF8.4	PTQ38771.1 hypothetical protein MARPO_0049s0061 [Marchantia polymorpha]	-	-	-	-	GO:0016020//membrane	GO:0022857//transmembrane transporter activity	GO:0055085//transmembrane transport	--
KYRCACGTGT	MEME-1	Mp_BES1_peak_2743	190	199	+	13.52	2.52e-05	0.453	ACACACGTGT	Promoter (<=1kb)	chr4	7289769	7293499	3731	3	+	Mp4g06480	Mp4g06480.1	-148	--	PTQ31179.1 hypothetical protein MARPO_0114s0006 [Marchantia polymorpha]	-	-	-	-	-	-	-	--
KYRCACGTGT	MEME-1	Mp_BES1_peak_2748	257	266	+	13.52	2.52e-05	0.453	ACACACGTGT	5' UTR	chr4	7322119	7334261	12143	19	+	Mp4g06510	Mp4g06510.7	382	KINUB	PTQ31187.1 hypothetical protein MARPO_0114s0009 [Marchantia polymorpha]	-	-	-	-	-	GO:0005515//protein binding;GO:0005524//ATP binding;GO:0008017//microtubule binding	GO:0007018//microtubule-based movement;GO:0007059//chromosome segregation;GO:0030261//chromosome condensation	--
KYRCACGTGT	MEME-1	Mp_BES1_peak_3737	318	327	+	13.52	2.52e-05	0.453	TTACACGTGG	-	-	-	-	-	-	-	-	-	-	-	-	-	-	-	-	-	-	-	-
KYRCACGTGT	MEME-1	Mp_BES1_peak_4836	626	635	+	13.52	2.52e-05	0.453	TTACACGTGG	-	-	-	-	-	-	-	-	-	-	-	-	-	-	-	-	-	-	-	-
KYRCACGTGT	MEME-1	Mp_BES1_peak_392	1117	1126	+	13.52	2.52e-05	0.453	TTACACGTGG	-	-	-	-	-	-	-	-	-	-	-	-	-	-	-	-	-	-	-	-
KYRCACGTGT	MEME-1	Mp_BES1_peak_2929	126	135	-	13.5067	2.59e-05	0.461	CCGCACGTGA	-	-	-	-	-	-	-	-	-	-	-	-	-	-	-	-	-	-	-	-
KYRCACGTGT	MEME-1	Mp_BES1_peak_5046	137	146	-	13.5067	2.59e-05	0.461	CCGCACGTGA	Promoter (<=1kb)	chr7	17994414	17996830	2417	3	-	Mp7g16290	Mp7g16290.1	-358	--	OAE30420.1 hypothetical protein AXG93_3483s1120 [Marchantia polymorpha subsp. ruderalis] [Marchantia polymorpha]	-	-	-	-	GO:0016021//integral component of membrane	-	-	--
KYRCACGTGT	MEME-1	Mp_BES1_peak_2317	202	211	-	13.5067	2.59e-05	0.461	CCGCACGTGA	Intron (Mp3g18110.1/Mp3g18110, intron 10 of 32)	chr3	18417687	18430370	12684	33	-	Mp3g18110	Mp3g18110.1	4553	Dis3l	PTQ29500.1 hypothetical protein MARPO_0140s0030 [Marchantia polymorpha]	Genetic Information Processing	Folding, sorting and degradation	ko03018//RNA degradation	K18681	-	GO:0003723//RNA binding;GO:0004540//ribonuclease activity;GO:0008859//exoribonuclease II activity;GO:0008997//ribonuclease R activity;GO:0016896//exoribonuclease activity, producing 5'-phosphomonoesters	GO:0006401//RNA catabolic process	--
KYRCACGTGT	MEME-1	Mp_BES1_peak_1819	93	102	+	13.5067	2.59e-05	0.461	GGGCACGTGA	Intron (Mp3g00020.1/Mp3g00020, intron 3 of 20)	chr3	47872	59219	11348	21	-	Mp3g00020	Mp3g00020.1	2241	--	PTQ47537.1 hypothetical protein MARPO_0007s0002 [Marchantia polymorpha]	-	-	-	-	-	-	-	--
KYRCACGTGT	MEME-1	Mp_BES1_peak_399	257	266	-	13.48	2.71e-05	0.468	TTGCACGTGA	Promoter (<=1kb)	chr1	7966558	7971015	4458	10	+	Mp1g07600	Mp1g07600.1	-368	TK1843	PTQ40994.1 hypothetical protein MARPO_0036s0006 [Marchantia polymorpha]	Genetic Information Processing	Folding, sorting and degradation	ko03050//Proteasome	K03066	GO:0005737//cytoplasm	GO:0000287//magnesium ion binding;GO:0003879//ATP phosphoribosyltransferase activity;GO:0004747//ribokinase activity;GO:0008662//1-phosphofructokinase activity;GO:0047590//5-dehydro-2-deoxygluconokinase activity	GO:0000105//histidine biosynthetic process;GO:0019303//D-ribose catabolic process;GO:0019310//inositol catabolic process	--
KYRCACGTGT	MEME-1	Mp_BES1_peak_3267	273	282	-	13.48	2.71e-05	0.468	TTGCACGTGA	-	-	-	-	-	-	-	-	-	-	-	-	-	-	-	-	-	-	-	-
KYRCACGTGT	MEME-1	Mp_BES1_peak_327	407	416	-	13.48	2.71e-05	0.468	TTGCACGTGA	3' UTR	chr1	6063745	6066159	2415	3	+	Mp1g05700	Mp1g05700.1	-3091	--	PTQ48365.1 hypothetical protein MARPO_0005s0037 [Marchantia polymorpha]	-	-	-	-	GO:0005575//cellular_component	GO:0003674//molecular_function	GO:0008150//biological_process	--
KYRCACGTGT	MEME-1	Mp_BES1_peak_39	701	710	-	13.48	2.71e-05	0.468	TTGCACGTGA	Intron (MpVg00340.2/MpVg00340, intron 2 of 8)	chrV	1627193	1660295	33103	9	-	MpVg00340	MpVg00340.2	6986	MYC2	PTQ26048.1 hypothetical protein MARPO_YB0018 [Marchantia polymorpha]	Environmental Information Processing;Environmental Information Processing	Signal transduction;Signal transduction	ko04016//MAPK signaling pathway - plant;ko04075//Plant hormone signal transduction	K13422;K13422	-	GO:0046983//protein dimerization activity	-	bHLH
KYRCACGTGT	MEME-1	Mp_BES1_peak_3927	723	732	-	13.48	2.71e-05	0.468	AGGCACGTGG	Intron (Mp6g00250.2/Mp6g00250, intron 5 of 13)	chr6	448895	464887	15993	14	-	Mp6g00250	Mp6g00250.2	9527	HOS15	PTQ32014.1 hypothetical protein MARPO_0104s0042 [Marchantia polymorpha]	-	-	-	-	GO:0030117//membrane coat;GO:0033588//elongator holoenzyme complex	GO:0005198//structural molecule activity;GO:0005515//protein binding	GO:0002098//tRNA wobble uridine modification;GO:0006886//intracellular protein transport;GO:0016192//vesicle-mediated transport	--
KYRCACGTGT	MEME-1	Mp_BES1_peak_3904	141	150	+	13.48	2.71e-05	0.468	TTGCACGTGA	Intron (Mp5g24430.1/Mp5g24430, intron 8 of 12)	chr5	26542987	26548587	5601	13	-	Mp5g24430	Mp5g24430.1	3522	CRTISO	PTQ46602.1 hypothetical protein MARPO_0010s0015 [Marchantia polymorpha]	Metabolism;Metabolism;Metabolism	Global and overview maps;Global and overview maps;Metabolism of terpenoids and polyketides	ko01100//Metabolic pathways;ko01110//Biosynthesis of secondary metabolites;ko00906//Carotenoid biosynthesis	K09835;K09835;K09835	GO:0009331//glycerol-3-phosphate dehydrogenase complex	GO:0003824//catalytic activity;GO:0004148//dihydrolipoyl dehydrogenase activity;GO:0004362//glutathione-disulfide reductase (NADPH) activity;GO:0004368//glycerol-3-phosphate dehydrogenase (quinone) activity;GO:0004729//oxygen-dependent protoporphyrinogen oxidase activity;GO:0005092//GDP-dissociation inhibitor activity;GO:0008767//UDP-galactopyranose mutase activity;GO:0016166//phytoene dehydrogen…	GO:0006071//glycerol metabolic process;GO:0006096//glycolytic process;GO:0006744//ubiquinone biosynthetic process;GO:0006779//porphyrin-containing compound biosynthetic process;GO:0007264//small GTPase mediated signal transduction;GO:0009228//thiamine biosynthetic process;GO:0009273//peptidoglycan-based cell wall biogenesis;GO:0015995//chlorophyll biosynthetic process;GO:0016117//carotenoid biosy…	--
KYRCACGTGT	MEME-1	Mp_BES1_peak_4386	148	157	+	13.48	2.71e-05	0.468	AGGCACGTGG	Intron (Mp6g17360.1/Mp6g17360, intron 2 of 8)	chr6	18910189	18916727	6539	9	+	Mp6g17360	Mp6g17360.1	1987	--	PTQ27773.1 hypothetical protein MARPO_0184s0014 [Marchantia polymorpha]	-	-	-	-	-	-	-	--
KYRCACGTGT	MEME-1	Mp_BES1_peak_5156	376	385	+	13.48	2.71e-05	0.468	TTGCACGTGA	Intron (Mp8g00140.2/Mp8g00140, intron 5 of 9)	chr8	146596	153358	6763	10	+	Mp8g00140	Mp8g00140.2	2405	--	OAE18499.1 hypothetical protein AXG93_163s1320 [Marchantia polymorpha subsp. ruderalis] [Marchantia polymorpha]	-	-	-	-	-	GO:0003810//protein-glutamine gamma-glutamyltransferase activity	GO:0018149//peptide cross-linking	--
KYRCACGTGT	MEME-1	Mp_BES1_peak_2074	159	168	-	13.3333	2.79e-05	0.468	CTACACGTGT	Promoter (<=1kb)	chr3	9843023	9844578	1556	2	+	Mp3g10140	Mp3g10140.1	-202	--	PTQ33790.1 hypothetical protein MARPO_0085s0013 [Marchantia polymorpha]	-	-	-	-	-	-	-	--
KYRCACGTGT	MEME-1	Mp_BES1_peak_2935	249	258	-	13.3333	2.79e-05	0.468	CTACACGTGT	-	-	-	-	-	-	-	-	-	-	-	-	-	-	-	-	-	-	-	-
KYRCACGTGT	MEME-1	Mp_BES1_peak_2090	486	495	-	13.3333	2.79e-05	0.468	CTACACGTGT	Downstream (<1kb)	chr3	10599785	10600629	845	1	-	Mp3g11000	Mp3g11000.1	1475	--	PTQ40922.1 hypothetical protein MARPO_0037s0096 [Marchantia polymorpha]	-	-	-	-	-	-	-	--
KYRCACGTGT	MEME-1	Mp_BES1_peak_2103	538	547	-	13.3333	2.79e-05	0.468	CTACACGTGT	Intron (Mp3g11610.2/Mp3g11610, intron 13 of 16)	chr3	11227221	11238612	11392	17	+	Mp3g11610	Mp3g11610.2	7427	PEX6	PTQ40853.1 hypothetical protein MARPO_0037s0036 [Marchantia polymorpha]	Cellular Processes	Transport and catabolism	ko04146//Peroxisome	K13339	GO:0000502//proteasome complex;GO:0005575//cellular_component;GO:0005622//intracellular anatomical structure;GO:0005737//cytoplasm;GO:0005777//peroxisome;GO:0005778//peroxisomal membrane;GO:0005829//cytosol;GO:0009360//DNA polymerase III complex;GO:0009368//endopeptidase Clp complex;GO:0009379//Holliday junction helicase complex;GO:0016020//membrane;GO:0031090//organelle membrane;GO:0031903//micr…	GO:0000166//nucleotide binding;GO:0003674//molecular_function;GO:0003677//DNA binding;GO:0003678//DNA helicase activity;GO:0003723//RNA binding;GO:0003724//RNA helicase activity;GO:0003824//catalytic activity;GO:0003887//DNA-directed DNA polymerase activity;GO:0004127//cytidylate kinase activity;GO:0004176//ATP-dependent peptidase activity;GO:0004222//metalloendopeptidase activity;GO:0004252//ser…	GO:0001881//receptor recycling;GO:0002949//tRNA threonylcarbamoyladenosine modification;GO:0006082//organic acid metabolic process;GO:0006139//nucleobase-containing compound metabolic process;GO:0006260//DNA replication;GO:0006281//DNA repair;GO:0006310//DNA recombination;GO:0006355//regulation of transcription, DNA-templated;GO:0006400//tRNA modification;GO:0006508//proteolysis;GO:0006605//prote…	--
KYRCACGTGT	MEME-1	Mp_BES1_peak_5046	46	55	+	13.3333	2.79e-05	0.468	CTACACGTGT	Promoter (<=1kb)	chr7	17994414	17996830	2417	3	-	Mp7g16290	Mp7g16290.1	-358	--	OAE30420.1 hypothetical protein AXG93_3483s1120 [Marchantia polymorpha subsp. ruderalis] [Marchantia polymorpha]	-	-	-	-	GO:0016021//integral component of membrane	-	-	--
KYRCACGTGT	MEME-1	Mp_BES1_peak_2187	486	495	+	13.3333	2.79e-05	0.468	CTACACGTGT	-	-	-	-	-	-	-	-	-	-	-	-	-	-	-	-	-	-	-	-
KYRCACGTGT	MEME-1	Mp_BES1_peak_2045	233	242	-	13.32	2.84e-05	0.468	GTACACGTGC	-	-	-	-	-	-	-	-	-	-	-	-	-	-	-	-	-	-	-	-
KYRCACGTGT	MEME-1	Mp_BES1_peak_1355	249	258	-	13.32	2.84e-05	0.468	GTACACGTGC	3' UTR	chr2	10743784	10747601	3818	5	+	Mp2g10470	Mp2g10470.1	3424	PRXIIF	PTQ43676.1 hypothetical protein MARPO_0023s0016 [Marchantia polymorpha]	-	-	-	-	GO:0005575//cellular_component;GO:0005622//intracellular anatomical structure;GO:0005737//cytoplasm;GO:0005739//mitochondrion;GO:0005759//mitochondrial matrix;GO:0031974//membrane-enclosed lumen;GO:0043226//organelle;GO:0043227//membrane-bounded organelle;GO:0043229//intracellular organelle;GO:0043231//intracellular membrane-bounded organelle;GO:0043233//organelle lumen;GO:0070013//intracellular …	GO:0003674//molecular_function;GO:0003824//catalytic activity;GO:0004601//peroxidase activity;GO:0016209//antioxidant activity;GO:0016491//oxidoreductase activity;GO:0016684//oxidoreductase activity, acting on peroxide as acceptor;GO:0051920//peroxiredoxin activity;GO:0090729//toxin activity	GO:0006950//response to stress;GO:0006979//response to oxidative stress;GO:0008150//biological_process;GO:0008152//metabolic process;GO:0009636//response to toxic substance;GO:0009987//cellular process;GO:0010035//response to inorganic substance;GO:0010038//response to metal ion;GO:0019725//cellular homeostasis;GO:0042221//response to chemical;GO:0042592//homeostatic process;GO:0045454//cell redo…	--
KYRCACGTGT	MEME-1	Mp_BES1_peak_1361	6	15	-	13.2533	2.97e-05	0.468	TAGCACGTGT	Promoter (<=1kb)	chr2	11054666	11064340	9675	17	+	Mp2g10830	Mp2g10830.1	-950	ssx2ip-a	PTQ43719.1 hypothetical protein MARPO_0023s0050 [Marchantia polymorpha]	-	-	-	-	-	-	-	--
KYRCACGTGT	MEME-1	Mp_BES1_peak_4409	63	72	-	13.2533	2.97e-05	0.468	ATGCACGTGC	Intron (Mp6g18250.1/Mp6g18250, intron 38 of 39)	chr6	20406219	20423665	17447	40	-	Mp6g18250	Mp6g18250.1	16357	NPC1	PTQ40678.1 hypothetical protein MARPO_0038s0034 [Marchantia polymorpha]	-	-	-	-	GO:0016020//membrane;GO:0016021//integral component of membrane	-	-	--
KYRCACGTGT	MEME-1	Mp_BES1_peak_5446	112	121	-	13.2533	2.97e-05	0.468	ATGCACGTGC	Promoter (1-2kb)	chr8	10291804	10294381	2578	2	+	Mp8g08970	Mp8g08970.1	-1610	--	PTQ36474.1 hypothetical protein MARPO_0063s0022 [Marchantia polymorpha]	-	-	-	-	-	GO:0005515//protein binding	-	--
KYRCACGTGT	MEME-1	Mp_BES1_peak_4183	133	142	-	13.2533	2.97e-05	0.468	ATGCACGTGC	-	-	-	-	-	-	-	-	-	-	-	-	-	-	-	-	-	-	-	-
KYRCACGTGT	MEME-1	Mp_BES1_peak_4130	172	181	-	13.2533	2.97e-05	0.468	TAGCACGTGT	Intron (Mp6g07130.1/Mp6g07130, intron 6 of 10)	chr6	7830361	7835290	4930	11	+	Mp6g07130	Mp6g07130.1	2915	Odr4	PTQ38079.1 hypothetical protein MARPO_0053s0027 [Marchantia polymorpha]	-	-	-	-	GO:0000139//Golgi membrane;GO:0005575//cellular_component;GO:0005622//intracellular anatomical structure;GO:0005737//cytoplasm;GO:0005783//endoplasmic reticulum;GO:0005789//endoplasmic reticulum membrane;GO:0005794//Golgi apparatus;GO:0012505//endomembrane system;GO:0012506//vesicle membrane;GO:0016020//membrane;GO:0016021//integral component of membrane;GO:0030133//transport vesicle;GO:0030424//…	GO:0003676//nucleic acid binding;GO:0004519//endonuclease activity;GO:0046872//metal ion binding	GO:0003008//system process;GO:0006935//chemotaxis;GO:0007600//sensory perception;GO:0007606//sensory perception of chemical stimulus;GO:0007608//sensory perception of smell;GO:0007610//behavior;GO:0007635//chemosensory behavior;GO:0008104//protein localization;GO:0008150//biological_process;GO:0009605//response to external stimulus;GO:0032501//multicellular organismal process;GO:0033036//macromol…	--
KYRCACGTGT	MEME-1	Mp_BES1_peak_276	206	215	-	13.2533	2.97e-05	0.468	ATGCACGTGC	Intron (Mp1g04150.3/Mp1g04150, intron 2 of 7)	chr1	4532608	4536420	3813	8	-	Mp1g04150	Mp1g04150.3	1566	SERK2	OAE18557.1 hypothetical protein AXG93_1923s1130 [Marchantia polymorpha subsp. ruderalis] [Marchantia polymorpha]	-	-	-	-	-	GO:0004672//protein kinase activity;GO:0005515//protein binding;GO:0005524//ATP binding	GO:0006468//protein phosphorylation	--
KYRCACGTGT	MEME-1	Mp_BES1_peak_2063	225	234	-	13.2533	2.97e-05	0.468	ATGCACGTGC	-	-	-	-	-	-	-	-	-	-	-	-	-	-	-	-	-	-	-	-
KYRCACGTGT	MEME-1	Mp_BES1_peak_2147	277	286	-	13.2533	2.97e-05	0.468	ATGCACGTGC	-	-	-	-	-	-	-	-	-	-	-	-	-	-	-	-	-	-	-	-
KYRCACGTGT	MEME-1	Mp_BES1_peak_3466	318	327	-	13.2533	2.97e-05	0.468	ATGCACGTGC	Intron (Mp5g08290.1/Mp5g08290, intron 16 of 16)	chr5	8963001	8973469	10469	17	+	Mp5g08290	Mp5g08290.1	9765	lacZ	PTQ33706.1 hypothetical protein MARPO_0086s0033 [Marchantia polymorpha]	Metabolism;Metabolism;Metabolism;Metabolism	Global and overview maps;Carbohydrate metabolism;Lipid metabolism;Glycan biosynthesis and metabolism	ko01100//Metabolic pathways;ko00052//Galactose metabolism;ko00600//Sphingolipid metabolism;ko00511//Other glycan degradation	K01190;K01190;K01190;K01190	GO:0005575//cellular_component;GO:0009341//beta-galactosidase complex;GO:0032991//protein-containing complex;GO:1902494//catalytic complex	GO:0003674//molecular_function;GO:0003824//catalytic activity;GO:0004553//hydrolase activity, hydrolyzing O-glycosyl compounds;GO:0004565//beta-galactosidase activity;GO:0005488//binding;GO:0015925//galactosidase activity;GO:0016787//hydrolase activity;GO:0016798//hydrolase activity, acting on glycosyl bonds;GO:0030246//carbohydrate binding;GO:0043167//ion binding;GO:0043169//cation binding;GO:00…	GO:0005975//carbohydrate metabolic process;GO:0008150//biological_process;GO:0008152//metabolic process;GO:0044238//primary metabolic process;GO:0071704//organic substance metabolic process	--
KYRCACGTGT	MEME-1	Mp_BES1_peak_5467	337	346	-	13.2533	2.97e-05	0.468	ATGCACGTGC	Intron (Mp8g09710.1/Mp8g09710, intron 1 of 10)	chr8	11233121	11244650	11530	11	+	Mp8g09710	Mp8g09710.1	2227	At3g58210	PTQ47505.1 hypothetical protein MARPO_0008s0250 [Marchantia polymorpha]	-	-	-	-	-	GO:0005515//protein binding;GO:0005524//ATP binding;GO:0008134//transcription factor binding;GO:0031267//small GTPase binding;GO:0042803//protein homodimerization activity;GO:0070840//dynein complex binding	GO:0006281//DNA repair;GO:0007059//chromosome segregation;GO:0030261//chromosome condensation	--
KYRCACGTGT	MEME-1	Mp_BES1_peak_2602	436	445	-	13.2533	2.97e-05	0.468	ATGCACGTGC	-	-	-	-	-	-	-	-	-	-	-	-	-	-	-	-	-	-	-	-
KYRCACGTGT	MEME-1	Mp_BES1_peak_5274	460	469	-	13.2533	2.97e-05	0.468	TAGCACGTGT	-	-	-	-	-	-	-	-	-	-	-	-	-	-	-	-	-	-	-	-
KYRCACGTGT	MEME-1	Mp_BES1_peak_350	523	532	-	13.2533	2.97e-05	0.468	TAGCACGTGT	Exon (Mp1g06420.1/Mp1g06420, exon 10 of 10)	chr1	6737691	6750043	12353	10	-	Mp1g06420	Mp1g06420.1	10971	--	PTQ39771.1 hypothetical protein MARPO_0043s0034 [Marchantia polymorpha]	-	-	-	-	-	GO:0003674//molecular_function;GO:0005515//protein binding	GO:0033103//protein secretion by the type VI secretion system	--
KYRCACGTGT	MEME-1	Mp_BES1_peak_5633	837	846	-	13.2533	2.97e-05	0.468	ATGCACGTGC	Promoter (<=1kb)	chr8	17952822	17955388	2567	3	+	Mp8g15940	Mp8g15940.1	-293	--	OAE31405.1 hypothetical protein AXG93_1842s1200 [Marchantia polymorpha subsp. ruderalis] [Marchantia polymorpha]	-	-	-	-	-	-	-	--
KYRCACGTGT	MEME-1	Mp_BES1_peak_5266	49	58	+	13.2533	2.97e-05	0.468	TAGCACGTGT	-	-	-	-	-	-	-	-	-	-	-	-	-	-	-	-	-	-	-	-
KYRCACGTGT	MEME-1	Mp_BES1_peak_2679	142	151	+	13.2533	2.97e-05	0.468	ATGCACGTGC	Downstream (<1kb)	chr4	4789486	4791499	2014	2	+	Mp4g04300	Mp4g04300.1	3155	--	PTQ39572.1 hypothetical protein MARPO_0044s0043 [Marchantia polymorpha]	-	-	-	-	-	-	-	--
KYRCACGTGT	MEME-1	Mp_BES1_peak_5266	161	170	+	13.2533	2.97e-05	0.468	TAGCACGTGT	-	-	-	-	-	-	-	-	-	-	-	-	-	-	-	-	-	-	-	-
KYRCACGTGT	MEME-1	Mp_BES1_peak_5599	175	184	+	13.2533	2.97e-05	0.468	ATGCACGTGC	Exon (Mp8g14780.1/Mp8g14780, exon 1 of 1)	chr8	16522065	16525506	3442	1	-	Mp8g14780	Mp8g14780.1	2127	--	PTQ28955.1 hypothetical protein MARPO_0151s0028 [Marchantia polymorpha]	-	-	-	-	-	GO:0004373//glycogen (starch) synthase activity;GO:0008194//UDP-glycosyltransferase activity;GO:0009011//starch synthase activity;GO:0016757//glycosyltransferase activity	GO:0005978//glycogen biosynthetic process;GO:0009058//biosynthetic process;GO:0010125//mycothiol biosynthetic process;GO:0071793//bacillithiol biosynthetic process	--
KYRCACGTGT	MEME-1	Mp_BES1_peak_2148	213	222	+	13.2533	2.97e-05	0.468	ATGCACGTGC	-	-	-	-	-	-	-	-	-	-	-	-	-	-	-	-	-	-	-	-
KYRCACGTGT	MEME-1	Mp_BES1_peak_2063	223	232	+	13.2533	2.97e-05	0.468	ATGCACGTGC	-	-	-	-	-	-	-	-	-	-	-	-	-	-	-	-	-	-	-	-
KYRCACGTGT	MEME-1	Mp_BES1_peak_276	232	241	+	13.2533	2.97e-05	0.468	ATGCACGTGC	Intron (Mp1g04150.3/Mp1g04150, intron 2 of 7)	chr1	4532608	4536420	3813	8	-	Mp1g04150	Mp1g04150.3	1566	SERK2	OAE18557.1 hypothetical protein AXG93_1923s1130 [Marchantia polymorpha subsp. ruderalis] [Marchantia polymorpha]	-	-	-	-	-	GO:0004672//protein kinase activity;GO:0005515//protein binding;GO:0005524//ATP binding	GO:0006468//protein phosphorylation	--
KYRCACGTGT	MEME-1	Mp_BES1_peak_745	275	284	+	13.2533	2.97e-05	0.468	ATGCACGTGC	-	-	-	-	-	-	-	-	-	-	-	-	-	-	-	-	-	-	-	-
KYRCACGTGT	MEME-1	Mp_BES1_peak_4016	490	499	+	13.2533	2.97e-05	0.468	ATGCACGTGC	Promoter (1-2kb)	chr6	2941598	2943584	1987	1	+	Mp6g02550	Mp6g02550.1	-1229	HDDC2	PTQ41247.1 hypothetical protein MARPO_0035s0042 [Marchantia polymorpha]	Metabolism;Metabolism;Metabolism	Global and overview maps;Nucleotide metabolism;Nucleotide metabolism	ko01100//Metabolic pathways;ko00230//Purine metabolism;ko00240//Pyrimidine metabolism	K07023;K07023;K07023	-	-	-	--
KYRCACGTGT	MEME-1	Mp_BES1_peak_5643	30	39	-	13.24	3.03e-05	0.468	TGACACGTGG	Promoter (<=1kb)	chr8	18404665	18406578	1914	1	-	Mp8g16380	Mp8g16380.1	-454	--	PTQ28800.1 hypothetical protein MARPO_0154s0026 [Marchantia polymorpha]	-	-	-	-	-	-	-	--
KYRCACGTGT	MEME-1	Mp_BES1_peak_5535	143	152	-	13.24	3.03e-05	0.468	TGACACGTGG	Promoter (1-2kb)	chr8	13780252	13782827	2576	3	-	Mp8g12170	Mp8g12170.1	-1546	CYP71D55	PTQ26938.1 hypothetical protein MARPO_0264s0001 [Marchantia polymorpha]	-	-	-	-	-	GO:0005506//iron ion binding;GO:0016705//oxidoreductase activity, acting on paired donors, with incorporation or reduction of molecular oxygen;GO:0020037//heme binding	-	--
KYRCACGTGT	MEME-1	Mp_BES1_peak_2047	235	244	-	13.24	3.03e-05	0.468	TGACACGTGG	-	-	-	-	-	-	-	-	-	-	-	-	-	-	-	-	-	-	-	-
KYRCACGTGT	MEME-1	Mp_BES1_peak_1466	237	246	-	13.24	3.03e-05	0.468	TGACACGTGG	-	-	-	-	-	-	-	-	-	-	-	-	-	-	-	-	-	-	-	-
KYRCACGTGT	MEME-1	Mp_BES1_peak_2259	254	263	-	13.24	3.03e-05	0.468	TGACACGTGG	Promoter (1-2kb)	chr3	16847496	16853121	5626	5	+	Mp3g16860	Mp3g16860.1	-1689	At3g51280	PTQ40622.1 hypothetical protein MARPO_0039s0109 [Marchantia polymorpha]	-	-	-	-	-	GO:0005515//protein binding	-	--
KYRCACGTGT	MEME-1	Mp_BES1_peak_3518	367	376	-	13.24	3.03e-05	0.468	TGACACGTGG	Exon (Mp5g09920.1/Mp5g09920, exon 10 of 15)	chr5	11117709	11125445	7737	15	-	Mp5g09920	Mp5g09920.1	4825	dpp3	PTQ38970.1 hypothetical protein MARPO_0048s0079 [Marchantia polymorpha]	-	-	-	-	-	-	-	--
KYRCACGTGT	MEME-1	Mp_BES1_peak_1540	421	430	-	13.24	3.03e-05	0.468	TGACACGTGG	Downstream (<1kb)	chr2	19275864	19278710	2847	1	-	Mp2g18090	Mp2g18090.2	2972	--	BBN02783.1 hypothetical protein Mp_2g18090 [Marchantia polymorpha subsp. ruderalis] [Marchantia polymorpha]	-	-	-	-	-	-	-	--
KYRCACGTGT	MEME-1	Mp_BES1_peak_2259	436	445	-	13.24	3.03e-05	0.468	TGACACGTGG	Promoter (1-2kb)	chr3	16847496	16853121	5626	5	+	Mp3g16860	Mp3g16860.1	-1689	At3g51280	PTQ40622.1 hypothetical protein MARPO_0039s0109 [Marchantia polymorpha]	-	-	-	-	-	GO:0005515//protein binding	-	--
KYRCACGTGT	MEME-1	Mp_BES1_peak_2195	624	633	-	13.24	3.03e-05	0.468	TGACACGTGG	Intron (Mp3g14670.1/Mp3g14670, intron 12 of 13)	chr3	14290398	14300119	9722	14	-	Mp3g14670	Mp3g14670.1	8331	ALS2	PTQ48952.1 hypothetical protein MARPO_0004s0204 [Marchantia polymorpha]	-	-	-	-	-	-	-	--
KYRCACGTGT	MEME-1	Mp_BES1_peak_3147	89	98	+	13.24	3.03e-05	0.468	TGACACGTGG	-	-	-	-	-	-	-	-	-	-	-	-	-	-	-	-	-	-	-	-
KYRCACGTGT	MEME-1	Mp_BES1_peak_3487	115	124	+	13.24	3.03e-05	0.468	TGACACGTGG	Promoter (<=1kb)	chr5	9445135	9447613	2479	2	+	Mp5g08730	Mp5g08730.1	-912	CYP75B137	OAE19243.1 hypothetical protein AXG93_3507s1150 [Marchantia polymorpha subsp. ruderalis] [Marchantia polymorpha]	Metabolism;Metabolism;Metabolism;Metabolism	Global and overview maps;Global and overview maps;Biosynthesis of other secondary metabolites;Biosynthesis of other secondary metabolites	ko01100//Metabolic pathways;ko01110//Biosynthesis of secondary metabolites;ko00941//Flavonoid biosynthesis;ko00944//Flavone and flavonol biosynthesis	K05280;K05280;K05280;K05280	-	GO:0005506//iron ion binding;GO:0016705//oxidoreductase activity, acting on paired donors, with incorporation or reduction of molecular oxygen;GO:0020037//heme binding	-	--
KYRCACGTGT	MEME-1	Mp_BES1_peak_4969	145	154	+	13.24	3.03e-05	0.468	TGACACGTGG	-	-	-	-	-	-	-	-	-	-	-	-	-	-	-	-	-	-	-	-
KYRCACGTGT	MEME-1	Mp_BES1_peak_2689	171	180	+	13.24	3.03e-05	0.468	TGACACGTGG	-	-	-	-	-	-	-	-	-	-	-	-	-	-	-	-	-	-	-	-
KYRCACGTGT	MEME-1	Mp_BES1_peak_4212	321	330	+	13.24	3.03e-05	0.468	TGACACGTGG	Promoter (<=1kb)	chr6	11096790	11101464	4675	14	+	Mp6g09920	Mp6g09920.1	-457	--	OAE32424.1 hypothetical protein AXG93_1772s1060 [Marchantia polymorpha subsp. ruderalis] [Marchantia polymorpha]	-	-	-	-	-	GO:0005515//protein binding	-	--
KYRCACGTGT	MEME-1	Mp_BES1_peak_5487	336	345	+	13.24	3.03e-05	0.468	TGACACGTGG	Promoter (1-2kb)	chr8	12149716	12152626	2911	2	+	Mp8g10710	Mp8g10710.1	-1547	--	PTQ47390.1 hypothetical protein MARPO_0008s0152 [Marchantia polymorpha]	-	-	-	-	-	-	-	--
KYRCACGTGT	MEME-1	Mp_BES1_peak_5487	378	387	+	13.24	3.03e-05	0.468	TGACACGTGG	Promoter (1-2kb)	chr8	12149716	12152626	2911	2	+	Mp8g10710	Mp8g10710.1	-1547	--	PTQ47390.1 hypothetical protein MARPO_0008s0152 [Marchantia polymorpha]	-	-	-	-	-	-	-	--
KYRCACGTGT	MEME-1	Mp_BES1_peak_2429	2	11	+	13.2	3.08e-05	0.471	TGGCACGTGA	Intron (Mp3g22370.1/Mp3g22370, intron 11 of 20)	chr3	23497503	23508070	10568	21	-	Mp3g22370	Mp3g22370.1	6232	RECG	PTQ43479.1 hypothetical protein MARPO_0024s0015 [Marchantia polymorpha]	Genetic Information Processing	Replication and repair	ko03440//Homologous recombination	K03655	GO:0005575//cellular_component;GO:0005622//intracellular anatomical structure;GO:0005634//nucleus;GO:0005658//alpha DNA polymerase:primase complex;GO:0005730//nucleolus;GO:0005737//cytoplasm;GO:0005739//mitochondrion;GO:0009380//excinuclease repair complex;GO:0009507//chloroplast;GO:0009536//plastid;GO:0031974//membrane-enclosed lumen;GO:0031981//nuclear lumen;GO:0043226//organelle;GO:0043227//me…	GO:0000166//nucleotide binding;GO:0003674//molecular_function;GO:0003676//nucleic acid binding;GO:0003677//DNA binding;GO:0003678//DNA helicase activity;GO:0003688//DNA replication origin binding;GO:0003690//double-stranded DNA binding;GO:0003724//RNA helicase activity;GO:0003824//catalytic activity;GO:0003916//DNA topoisomerase activity;GO:0003917//DNA topoisomerase type I (single strand cut, AT…	GO:0000002//mitochondrial genome maintenance;GO:0000266//mitochondrial fission;GO:0006139//nucleobase-containing compound metabolic process;GO:0006259//DNA metabolic process;GO:0006260//DNA replication;GO:0006265//DNA topological change;GO:0006268//DNA unwinding involved in DNA replication;GO:0006281//DNA repair;GO:0006289//nucleotide-excision repair;GO:0006310//DNA recombination;GO:0006725//cell…	--
KYRCACGTGT	MEME-1	Mp_BES1_peak_3926	279	288	+	13.2	3.08e-05	0.471	TGGCACGTGA	-	-	-	-	-	-	-	-	-	-	-	-	-	-	-	-	-	-	-	-
KYRCACGTGT	MEME-1	Mp_BES1_peak_3926	26	35	-	13.0533	3.14e-05	0.471	CGACACGTGT	-	-	-	-	-	-	-	-	-	-	-	-	-	-	-	-	-	-	-	-
KYRCACGTGT	MEME-1	Mp_BES1_peak_807	228	237	-	13.0533	3.14e-05	0.471	CGACACGTGT	Promoter (<=1kb)	chr1	21573247	21575214	1968	3	+	Mp1g21020	Mp1g21020.1	-649	--	PTQ50481.1 hypothetical protein MARPO_0001s0437 [Marchantia polymorpha]	-	-	-	-	GO:0000323//lytic vacuole;GO:0005575//cellular_component;GO:0005622//intracellular anatomical structure;GO:0005737//cytoplasm;GO:0005764//lysosome;GO:0005765//lysosomal membrane;GO:0005773//vacuole;GO:0005774//vacuolar membrane;GO:0005829//cytosol;GO:0016020//membrane;GO:0031082//BLOC complex;GO:0031083//BLOC-1 complex;GO:0031090//organelle membrane;GO:0032991//protein-containing complex;GO:00432…	GO:0003674//molecular_function;GO:0005488//binding;GO:0005515//protein binding	GO:0006810//transport;GO:0008150//biological_process;GO:0016192//vesicle-mediated transport;GO:0032418//lysosome localization;GO:0051179//localization;GO:0051234//establishment of localization;GO:0051640//organelle localization;GO:0051641//cellular localization	--
KYRCACGTGT	MEME-1	Mp_BES1_peak_2325	527	536	-	13.0533	3.14e-05	0.471	CGACACGTGT	Promoter (<=1kb)	chr3	18549008	18554612	5605	3	-	Mp3g18220	Mp3g18220.1	-114	--	BBN06083.1 hypothetical protein Mp_3g18220 [Marchantia polymorpha subsp. ruderalis] [Marchantia polymorpha]	-	-	-	-	GO:0005576//extracellular region	GO:0003677//DNA binding;GO:0008289//lipid binding	GO:0006869//lipid transport;GO:0042157//lipoprotein metabolic process	--
KYRCACGTGT	MEME-1	Mp_BES1_peak_3522	527	536	-	13.0533	3.14e-05	0.471	CGACACGTGT	Downstream (1-2kb)	chr5	11238218	11241406	3189	1	-	Mp5g09970	Mp5g09970.1	5165	--	PTQ38965.1 hypothetical protein MARPO_0048s0074 [Marchantia polymorpha]	-	-	-	-	-	GO:0005515//protein binding	-	--
KYRCACGTGT	MEME-1	Mp_BES1_peak_5633	857	866	-	13.0533	3.14e-05	0.471	CGACACGTGT	Promoter (<=1kb)	chr8	17952822	17955388	2567	3	+	Mp8g15940	Mp8g15940.1	-293	--	OAE31405.1 hypothetical protein AXG93_1842s1200 [Marchantia polymorpha subsp. ruderalis] [Marchantia polymorpha]	-	-	-	-	-	-	-	--
KYRCACGTGT	MEME-1	Mp_BES1_peak_5720	595	604	+	13.0533	3.14e-05	0.471	CGACACGTGT	Promoter (1-2kb)	chr8	20453800	20460466	6667	6	+	Mp8g18310	Mp8g18310.1	-1710	BLH1	PTQ27220.1 hypothetical protein MARPO_0213s0014 [Marchantia polymorpha]	-	-	-	-	GO:0005575//cellular_component;GO:0005622//intracellular anatomical structure;GO:0005634//nucleus;GO:0005664//nuclear origin of replication recognition complex;GO:0005737//cytoplasm;GO:0043226//organelle;GO:0043227//membrane-bounded organelle;GO:0043229//intracellular organelle;GO:0043231//intracellular membrane-bounded organelle	GO:0003674//molecular_function;GO:0003676//nucleic acid binding;GO:0003677//DNA binding;GO:0003700//DNA-binding transcription factor activity;GO:0003977//UDP-N-acetylglucosamine diphosphorylase activity;GO:0004124//cysteine synthase activity;GO:0005488//binding;GO:0005515//protein binding;GO:0008780//acyl-[acyl-carrier-protein]-UDP-N-acetylglucosamine O-acyltransferase activity;GO:0016410//N-acyl…	GO:0000741//karyogamy;GO:0001101//response to acid chemical;GO:0006139//nucleobase-containing compound metabolic process;GO:0006260//DNA replication;GO:0006351//transcription, DNA-templated;GO:0006355//regulation of transcription, DNA-templated;GO:0006535//cysteine biosynthetic process from serine;GO:0006725//cellular aromatic compound metabolic process;GO:0006807//nitrogen compound metabolic pro…	TALE
KYRCACGTGT	MEME-1	Mp_BES1_peak_5633	927	936	+	13.0533	3.14e-05	0.471	CGACACGTGT	Promoter (<=1kb)	chr8	17952822	17955388	2567	3	+	Mp8g15940	Mp8g15940.1	-293	--	OAE31405.1 hypothetical protein AXG93_1842s1200 [Marchantia polymorpha subsp. ruderalis] [Marchantia polymorpha]	-	-	-	-	-	-	-	--
KYRCACGTGT	MEME-1	Mp_BES1_peak_3459	46	55	-	13.04	3.21e-05	0.471	CCACACGTGC	Intron (Mp5g07930.1/Mp5g07930, intron 8 of 13)	chr5	8647208	8656137	8930	14	+	Mp5g07930	Mp5g07930.1	6255	LETM1	PTQ27444.1 hypothetical protein MARPO_0198s0012 [Marchantia polymorpha]	-	-	-	-	-	GO:0003924//GTPase activity;GO:0005509//calcium ion binding;GO:0005525//GTP binding	-	--
KYRCACGTGT	MEME-1	Mp_BES1_peak_4944	171	180	-	13.04	3.21e-05	0.471	CCACACGTGC	Downstream (<1kb)	chr7	14273705	14275249	1545	2	+	Mp7g12940	Mp7g12940.1	7298	--	PTQ49465.1 hypothetical protein MARPO_0003s0302 [Marchantia polymorpha]	-	-	-	-	-	-	-	--
KYRCACGTGT	MEME-1	Mp_BES1_peak_518	245	254	-	13.04	3.21e-05	0.471	CCACACGTGC	-	-	-	-	-	-	-	-	-	-	-	-	-	-	-	-	-	-	-	-
KYRCACGTGT	MEME-1	Mp_BES1_peak_3680	272	281	-	13.04	3.21e-05	0.471	CCACACGTGC	-	-	-	-	-	-	-	-	-	-	-	-	-	-	-	-	-	-	-	-
KYRCACGTGT	MEME-1	Mp_BES1_peak_807	344	353	-	13.04	3.21e-05	0.471	CCACACGTGC	Promoter (<=1kb)	chr1	21573247	21575214	1968	3	+	Mp1g21020	Mp1g21020.1	-649	--	PTQ50481.1 hypothetical protein MARPO_0001s0437 [Marchantia polymorpha]	-	-	-	-	GO:0000323//lytic vacuole;GO:0005575//cellular_component;GO:0005622//intracellular anatomical structure;GO:0005737//cytoplasm;GO:0005764//lysosome;GO:0005765//lysosomal membrane;GO:0005773//vacuole;GO:0005774//vacuolar membrane;GO:0005829//cytosol;GO:0016020//membrane;GO:0031082//BLOC complex;GO:0031083//BLOC-1 complex;GO:0031090//organelle membrane;GO:0032991//protein-containing complex;GO:00432…	GO:0003674//molecular_function;GO:0005488//binding;GO:0005515//protein binding	GO:0006810//transport;GO:0008150//biological_process;GO:0016192//vesicle-mediated transport;GO:0032418//lysosome localization;GO:0051179//localization;GO:0051234//establishment of localization;GO:0051640//organelle localization;GO:0051641//cellular localization	--
KYRCACGTGT	MEME-1	Mp_BES1_peak_1789	95	104	+	13.04	3.21e-05	0.471	GGACACGTGC	-	-	-	-	-	-	-	-	-	-	-	-	-	-	-	-	-	-	-	-
KYRCACGTGT	MEME-1	Mp_BES1_peak_2148	131	140	+	13.04	3.21e-05	0.471	CCACACGTGC	-	-	-	-	-	-	-	-	-	-	-	-	-	-	-	-	-	-	-	-
KYRCACGTGT	MEME-1	Mp_BES1_peak_5005	163	172	+	13.04	3.21e-05	0.471	GGACACGTGC	-	-	-	-	-	-	-	-	-	-	-	-	-	-	-	-	-	-	-	-
KYRCACGTGT	MEME-1	Mp_BES1_peak_526	190	199	+	13.04	3.21e-05	0.471	CCACACGTGC	-	-	-	-	-	-	-	-	-	-	-	-	-	-	-	-	-	-	-	-
KYRCACGTGT	MEME-1	Mp_BES1_peak_518	209	218	+	13.04	3.21e-05	0.471	CCACACGTGC	-	-	-	-	-	-	-	-	-	-	-	-	-	-	-	-	-	-	-	-
KYRCACGTGT	MEME-1	Mp_BES1_peak_1485	242	251	+	13.04	3.21e-05	0.471	CCACACGTGC	Promoter (<=1kb)	chr2	16669658	16675089	5432	12	+	Mp2g15780	Mp2g15780.3	-323	BBD1	OAE20380.1 hypothetical protein AXG93_3932s1040 [Marchantia polymorpha subsp. ruderalis] [Marchantia polymorpha]	-	-	-	-	-	GO:0004518//nuclease activity;GO:0005515//protein binding	-	--
KYRCACGTGT	MEME-1	Mp_BES1_peak_1117	258	267	+	13.04	3.21e-05	0.471	GGACACGTGC	-	-	-	-	-	-	-	-	-	-	-	-	-	-	-	-	-	-	-	-
KYRCACGTGT	MEME-1	Mp_BES1_peak_105	6	15	-	13.0267	3.24e-05	0.471	GAGCACGTGG	Downstream (<1kb)	chrV	7017541	7020380	2840	1	-	MpVg01240	MpVg01240.1	3430	--	BBN20668.1 hypothetical protein Mp_Vg01240 [Marchantia polymorpha subsp. ruderalis] [Marchantia polymorpha]	Genetic Information Processing	Translation	ko03010//Ribosome	K02982	-	-	-	--
KYRCACGTGT	MEME-1	Mp_BES1_peak_1801	228	237	-	13.0267	3.24e-05	0.471	GAGCACGTGG	Promoter (1-2kb)	chr2	29248212	29250056	1845	4	-	Mp2g26640	Mp2g26640.1	-1028	PER56	OAE20975.1 hypothetical protein AXG93_267s1040 [Marchantia polymorpha subsp. ruderalis] [Marchantia polymorpha]	Metabolism;Metabolism;Metabolism	Global and overview maps;Global and overview maps;Biosynthesis of other secondary metabolites	ko01100//Metabolic pathways;ko01110//Biosynthesis of secondary metabolites;ko00940//Phenylpropanoid biosynthesis	K00430;K00430;K00430	-	GO:0004601//peroxidase activity;GO:0020037//heme binding	GO:0006979//response to oxidative stress	--
KYRCACGTGT	MEME-1	Mp_BES1_peak_2929	252	261	-	13.0267	3.24e-05	0.471	GAGCACGTGG	-	-	-	-	-	-	-	-	-	-	-	-	-	-	-	-	-	-	-	-
KYRCACGTGT	MEME-1	Mp_BES1_peak_5534	194	203	+	13.0267	3.24e-05	0.471	GAGCACGTGG	Downstream (<1kb)	chr8	13649749	13650415	667	2	+	Mp8g12110	Mp8g12110.1	1103	--	PTQ47211.1 hypothetical protein MARPO_0008s0005 [Marchantia polymorpha]	-	-	-	-	-	-	-	--
KYRCACGTGT	MEME-1	Mp_BES1_peak_5534	272	281	+	13.0267	3.24e-05	0.471	GAGCACGTGG	Downstream (<1kb)	chr8	13649749	13650415	667	2	+	Mp8g12110	Mp8g12110.1	1103	--	PTQ47211.1 hypothetical protein MARPO_0008s0005 [Marchantia polymorpha]	-	-	-	-	-	-	-	--
KYRCACGTGT	MEME-1	Mp_BES1_peak_5534	398	407	+	13.0267	3.24e-05	0.471	GAGCACGTGG	Downstream (<1kb)	chr8	13649749	13650415	667	2	+	Mp8g12110	Mp8g12110.1	1103	--	PTQ47211.1 hypothetical protein MARPO_0008s0005 [Marchantia polymorpha]	-	-	-	-	-	-	-	--
KYRCACGTGT	MEME-1	Mp_BES1_peak_5131	126	135	-	13.0133	3.38e-05	0.479	GCACACGTGA	Intron (Mp7g19080.3/Mp7g19080, intron 1 of 13)	chr7	21261307	21269441	8135	14	+	Mp7g19080	Mp7g19080.3	1493	PHO1	PTQ35992.1 hypothetical protein MARPO_0067s0070 [Marchantia polymorpha]	-	-	-	-	GO:0016021//integral component of membrane	-	-	--
KYRCACGTGT	MEME-1	Mp_BES1_peak_1340	149	158	-	13.0133	3.38e-05	0.479	TTACACGTGC	Promoter (<=1kb)	chr2	9849680	9850659	980	2	+	Mp2g09570	Mp2g09570.1	-563	--	PTQ28650.1 hypothetical protein MARPO_0158s0028 [Marchantia polymorpha]	-	-	-	-	-	-	-	--
KYRCACGTGT	MEME-1	Mp_BES1_peak_3695	202	211	-	13.0133	3.38e-05	0.479	TTACACGTGC	Downstream (2-3kb)	chr5	17896223	17897165	943	1	+	Mp5g16910	Mp5g16910.1	3147	--	PTQ30954.1 hypothetical protein MARPO_0117s0015 [Marchantia polymorpha]	-	-	-	-	-	-	-	--
KYRCACGTGT	MEME-1	Mp_BES1_peak_3784	208	217	-	13.0133	3.38e-05	0.479	TTACACGTGC	Intron (Mp5g21000.4/Mp5g21000, intron 8 of 28)	chr5	22491549	22515762	24214	29	-	Mp5g21000	Mp5g21000.4	5828	ATRX	PTQ37304.1 hypothetical protein MARPO_0058s0081 [Marchantia polymorpha]	-	-	-	-	-	GO:0003677//DNA binding;GO:0005524//ATP binding;GO:0016787//hydrolase activity	-	--
KYRCACGTGT	MEME-1	Mp_BES1_peak_2688	447	456	-	13.0133	3.38e-05	0.479	GCACACGTGA	-	-	-	-	-	-	-	-	-	-	-	-	-	-	-	-	-	-	-	-
KYRCACGTGT	MEME-1	Mp_BES1_peak_5518	1031	1040	-	13.0133	3.38e-05	0.479	GCACACGTGA	Exon (Mp8g11690.2/Mp8g11690, exon 2 of 8)	chr8	13199565	13205074	5510	8	+	Mp8g11690	Mp8g11690.2	2081	PUT1	PTQ47263.1 hypothetical protein MARPO_0008s0046 [Marchantia polymorpha]	-	-	-	-	GO:0005887//integral component of plasma membrane;GO:0016020//membrane;GO:0016021//integral component of membrane	GO:0005275//amine transmembrane transporter activity;GO:0015171//amino acid transmembrane transporter activity;GO:0022857//transmembrane transporter activity	GO:0006865//amino acid transport;GO:0015837//amine transport;GO:0055085//transmembrane transport	--
KYRCACGTGT	MEME-1	Mp_BES1_peak_2157	26	35	+	13.0133	3.38e-05	0.479	GCACACGTGA	Intron (Mp3g13090.1/Mp3g13090, intron 24 of 26)	chr3	12842848	12858896	16049	27	-	Mp3g13090	Mp3g13090.1	13227	pstI	PTQ38650.1 hypothetical protein MARPO_0050s0101 [Marchantia polymorpha]	-	-	-	-	-	GO:0008236//serine-type peptidase activity	GO:0006508//proteolysis;GO:0009306//protein secretion	--
KYRCACGTGT	MEME-1	Mp_BES1_peak_3680	150	159	+	13.0133	3.38e-05	0.479	TTACACGTGC	-	-	-	-	-	-	-	-	-	-	-	-	-	-	-	-	-	-	-	-
KYRCACGTGT	MEME-1	Mp_BES1_peak_4130	170	179	+	13.0133	3.38e-05	0.479	TTACACGTGC	Intron (Mp6g07130.1/Mp6g07130, intron 6 of 10)	chr6	7830361	7835290	4930	11	+	Mp6g07130	Mp6g07130.1	2915	Odr4	PTQ38079.1 hypothetical protein MARPO_0053s0027 [Marchantia polymorpha]	-	-	-	-	GO:0000139//Golgi membrane;GO:0005575//cellular_component;GO:0005622//intracellular anatomical structure;GO:0005737//cytoplasm;GO:0005783//endoplasmic reticulum;GO:0005789//endoplasmic reticulum membrane;GO:0005794//Golgi apparatus;GO:0012505//endomembrane system;GO:0012506//vesicle membrane;GO:0016020//membrane;GO:0016021//integral component of membrane;GO:0030133//transport vesicle;GO:0030424//…	GO:0003676//nucleic acid binding;GO:0004519//endonuclease activity;GO:0046872//metal ion binding	GO:0003008//system process;GO:0006935//chemotaxis;GO:0007600//sensory perception;GO:0007606//sensory perception of chemical stimulus;GO:0007608//sensory perception of smell;GO:0007610//behavior;GO:0007635//chemosensory behavior;GO:0008104//protein localization;GO:0008150//biological_process;GO:0009605//response to external stimulus;GO:0032501//multicellular organismal process;GO:0033036//macromol…	--
KYRCACGTGT	MEME-1	Mp_BES1_peak_1060	210	219	+	13.0133	3.38e-05	0.479	GCACACGTGA	-	-	-	-	-	-	-	-	-	-	-	-	-	-	-	-	-	-	-	-
KYRCACGTGT	MEME-1	Mp_BES1_peak_70	513	522	+	13.0133	3.38e-05	0.479	TTACACGTGC	Intron (MpVg00615.1/MpVg00615, intron 16 of 22)	chrV	3464430	3966228	501799	23	+	MpVg00615	MpVg00615.1	435571	pikA	BBN20561.1 hypothetical protein Mp_Vg00615 [Marchantia polymorpha subsp. ruderalis] [Marchantia polymorpha]	-	-	-	-	-	-	-	--
KYRCACGTGT	MEME-1	Mp_BES1_peak_505	31	40	-	12.9867	3.43e-05	0.479	ACACACGTGG	Promoter (<=1kb)	chr1	11766381	11767370	990	1	+	Mp1g11500	Mp1g11500.1	-762	--	PTQ45540.1 hypothetical protein MARPO_0014s0076 [Marchantia polymorpha]	-	-	-	-	-	-	-	--
KYRCACGTGT	MEME-1	Mp_BES1_peak_3501	124	133	-	12.9867	3.43e-05	0.479	ACACACGTGG	-	-	-	-	-	-	-	-	-	-	-	-	-	-	-	-	-	-	-	-
KYRCACGTGT	MEME-1	Mp_BES1_peak_3522	358	367	-	12.9867	3.43e-05	0.479	ACACACGTGG	Downstream (1-2kb)	chr5	11238218	11241406	3189	1	-	Mp5g09970	Mp5g09970.1	5165	--	PTQ38965.1 hypothetical protein MARPO_0048s0074 [Marchantia polymorpha]	-	-	-	-	-	GO:0005515//protein binding	-	--
KYRCACGTGT	MEME-1	Mp_BES1_peak_2201	586	595	-	12.9867	3.43e-05	0.479	ACACACGTGG	Exon (Mp3g14860.1/Mp3g14860, exon 4 of 9)	chr3	14462080	14466156	4077	9	-	Mp3g14860	Mp3g14860.1	2079	RHIP1	PTQ48929.1 hypothetical protein MARPO_0004s0186 [Marchantia polymorpha]	-	-	-	-	GO:0016021//integral component of membrane	GO:0005524//ATP binding	GO:0007059//chromosome segregation;GO:0007155//cell adhesion;GO:0030253//protein secretion by the type I secretion system;GO:0030261//chromosome condensation	--
KYRCACGTGT	MEME-1	Mp_BES1_peak_1326	840	849	-	12.9867	3.43e-05	0.479	ACACACGTGG	Intron (Mp2g09060.1/Mp2g09060, intron 4 of 11)	chr2	9393972	9405447	11476	12	-	Mp2g09060	Mp2g09060.1	4001	--	PTQ45410.1 hypothetical protein MARPO_0015s0190 [Marchantia polymorpha]	-	-	-	-	-	-	-	--
KYRCACGTGT	MEME-1	Mp_BES1_peak_125	868	877	-	12.9867	3.43e-05	0.479	ACACACGTGG	-	-	-	-	-	-	-	-	-	-	-	-	-	-	-	-	-	-	-	-
KYRCACGTGT	MEME-1	Mp_BES1_peak_5581	14	23	+	12.9867	3.43e-05	0.479	ACACACGTGG	Promoter (<=1kb)	chr8	15761853	15766658	4806	12	-	Mp8g14060	Mp8g14060.1	-837	RIN1	OAE28014.1 hypothetical protein AXG93_2646s1170 [Marchantia polymorpha subsp. ruderalis] [Marchantia polymorpha]	-	-	-	-	GO:0000123//histone acetyltransferase complex;GO:0000228//nuclear chromosome;GO:0000785//chromatin;GO:0000812//Swr1 complex;GO:0005575//cellular_component;GO:0005622//intracellular anatomical structure;GO:0005634//nucleus;GO:0005654//nucleoplasm;GO:0005694//chromosome;GO:0005730//nucleolus;GO:0005737//cytoplasm;GO:0005829//cytosol;GO:0009338//exodeoxyribonuclease V complex;GO:0009360//DNA polymer…	GO:0000166//nucleotide binding;GO:0003674//molecular_function;GO:0003677//DNA binding;GO:0003678//DNA helicase activity;GO:0003824//catalytic activity;GO:0003887//DNA-directed DNA polymerase activity;GO:0004222//metalloendopeptidase activity;GO:0004252//serine-type endopeptidase activity;GO:0004386//helicase activity;GO:0005198//structural molecule activity;GO:0005488//binding;GO:0005524//ATP bin…	GO:0000003//reproduction;GO:0000491//small nucleolar ribonucleoprotein complex assembly;GO:0000492//box C/D snoRNP assembly;GO:0002682//regulation of immune system process;GO:0002831//regulation of response to biotic stimulus;GO:0002949//tRNA threonylcarbamoyladenosine modification;GO:0003006//developmental process involved in reproduction;GO:0006139//nucleobase-containing compound metabolic proc…	--
KYRCACGTGT	MEME-1	Mp_BES1_peak_5372	201	210	-	12.9467	3.52e-05	0.49	ACGCACGTGA	Exon (Mp8g07030.1/Mp8g07030, exon 3 of 3)	chr8	8084207	8090265	6059	3	+	Mp8g07030	Mp8g07030.1	3697	--	PTQ45863.1 hypothetical protein MARPO_0013s0089 [Marchantia polymorpha]	-	-	-	-	-	GO:0003723//RNA binding	GO:0010167//response to nitrate;GO:0015706//nitrate transport;GO:0019079//viral genome replication	--
KYRCACGTGT	MEME-1	Mp_BES1_peak_4926	43	52	+	12.9467	3.52e-05	0.49	ACGCACGTGA	Intron (Mp7g12140.1/Mp7g12140, intron 1 of 4)	chr7	13464647	13467529	2883	5	-	Mp7g12140	Mp7g12140.1	830	Sbds	OAE22770.1 hypothetical protein AXG93_2035s1540 [Marchantia polymorpha subsp. ruderalis] [Marchantia polymorpha]	Genetic Information Processing	Translation	ko03008//Ribosome biogenesis in eukaryotes	K14574	GO:0000922//spindle pole;GO:0005575//cellular_component;GO:0005622//intracellular anatomical structure;GO:0005634//nucleus;GO:0005654//nucleoplasm;GO:0005730//nucleolus;GO:0005737//cytoplasm;GO:0005819//spindle;GO:0005829//cytosol;GO:0005856//cytoskeleton;GO:0015630//microtubule cytoskeleton;GO:0030684//preribosome;GO:0030687//preribosome, large subunit precursor;GO:0031974//membrane-enclosed lum…	GO:0003674//molecular_function;GO:0003676//nucleic acid binding;GO:0003723//RNA binding;GO:0005085//guanyl-nucleotide exchange factor activity;GO:0005488//binding;GO:0005515//protein binding;GO:0008017//microtubule binding;GO:0008092//cytoskeletal protein binding;GO:0015631//tubulin binding;GO:0019843//rRNA binding;GO:0019899//enzyme binding;GO:0043021//ribonucleoprotein complex binding;GO:004302…	GO:0000226//microtubule cytoskeleton organization;GO:0000278//mitotic cell cycle;GO:0001501//skeletal system development;GO:0001503//ossification;GO:0001701//in utero embryonic development;GO:0001824//blastocyst development;GO:0001832//blastocyst growth;GO:0001833//inner cell mass cell proliferation;GO:0002376//immune system process;GO:0002520//immune system development;GO:0006139//nucleobase-con…	--
KYRCACGTGT	MEME-1	Mp_BES1_peak_2047	120	129	-	12.8	3.57e-05	0.494	CTACACGTGG	-	-	-	-	-	-	-	-	-	-	-	-	-	-	-	-	-	-	-	-
KYRCACGTGT	MEME-1	Mp_BES1_peak_5578	271	280	-	12.8	3.57e-05	0.494	CTACACGTGG	Intron (Mp8g13910.1/Mp8g13910, intron 1 of 1)	chr8	15603500	15604159	660	2	-	Mp8g13910	Mp8g13910.1	480	--	PTQ31666.1 hypothetical protein MARPO_0108s0015 [Marchantia polymorpha]	-	-	-	-	-	-	-	--
KYRCACGTGT	MEME-1	Mp_BES1_peak_1451	62	71	+	12.8	3.57e-05	0.494	CTACACGTGG	-	-	-	-	-	-	-	-	-	-	-	-	-	-	-	-	-	-	-	-
KYRCACGTGT	MEME-1	Mp_BES1_peak_2679	210	219	-	12.7733	3.69e-05	0.5	ATACACGTGT	Downstream (<1kb)	chr4	4789486	4791499	2014	2	+	Mp4g04300	Mp4g04300.1	3155	--	PTQ39572.1 hypothetical protein MARPO_0044s0043 [Marchantia polymorpha]	-	-	-	-	-	-	-	--
KYRCACGTGT	MEME-1	Mp_BES1_peak_3026	269	278	-	12.7733	3.69e-05	0.5	ATACACGTGT	Intron (Mp4g15810.1/Mp4g15810, intron 2 of 3)	chr4	18027458	18030425	2968	4	+	Mp4g15810	Mp4g15810.1	2309	--	PTQ37933.1 hypothetical protein MARPO_0054s0046 [Marchantia polymorpha]	-	-	-	-	-	-	-	--
KYRCACGTGT	MEME-1	Mp_BES1_peak_1344	33	42	+	12.7733	3.69e-05	0.5	ATACACGTGT	-	-	-	-	-	-	-	-	-	-	-	-	-	-	-	-	-	-	-	-
KYRCACGTGT	MEME-1	Mp_BES1_peak_3108	82	91	+	12.7733	3.69e-05	0.5	ATACACGTGT	-	-	-	-	-	-	-	-	-	-	-	-	-	-	-	-	-	-	-	-
KYRCACGTGT	MEME-1	Mp_BES1_peak_2157	175	184	+	12.7733	3.69e-05	0.5	ATACACGTGT	Intron (Mp3g13090.1/Mp3g13090, intron 24 of 26)	chr3	12842848	12858896	16049	27	-	Mp3g13090	Mp3g13090.1	13227	pstI	PTQ38650.1 hypothetical protein MARPO_0050s0101 [Marchantia polymorpha]	-	-	-	-	-	GO:0008236//serine-type peptidase activity	GO:0006508//proteolysis;GO:0009306//protein secretion	--
KYRCACGTGT	MEME-1	Mp_BES1_peak_5535	181	190	+	12.7733	3.69e-05	0.5	ATACACGTGT	Promoter (1-2kb)	chr8	13780252	13782827	2576	3	-	Mp8g12170	Mp8g12170.1	-1546	CYP71D55	PTQ26938.1 hypothetical protein MARPO_0264s0001 [Marchantia polymorpha]	-	-	-	-	-	GO:0005506//iron ion binding;GO:0016705//oxidoreductase activity, acting on paired donors, with incorporation or reduction of molecular oxygen;GO:0020037//heme binding	-	--
KYRCACGTGT	MEME-1	Mp_BES1_peak_5516	263	272	+	12.7733	3.69e-05	0.5	ATACACGTGT	Intron (Mp8g11640.1/Mp8g11640, intron 1 of 2)	chr8	13149221	13151545	2325	3	+	Mp8g11640	Mp8g11640.1	1177	--	OAE23719.1 hypothetical protein AXG93_4776s1010 [Marchantia polymorpha subsp. ruderalis] [Marchantia polymorpha]	-	-	-	-	-	-	-	--
KYRCACGTGT	MEME-1	Mp_BES1_peak_3170	509	518	+	12.7733	3.69e-05	0.5	ATACACGTGT	3' UTR	chr4	23902665	23907319	4655	8	-	Mp4g21140	Mp4g21140.1	-5305	CAO	PTQ32273.1 hypothetical protein MARPO_0101s0060 [Marchantia polymorpha]	Metabolism;Metabolism;Metabolism	Global and overview maps;Global and overview maps;Metabolism of cofactors and vitamins	ko01100//Metabolic pathways;ko01110//Biosynthesis of secondary metabolites;ko00860//Porphyrin metabolism	K13600;K13600;K13600	-	GO:0005506//iron ion binding;GO:0010277//chlorophyllide a oxygenase [overall] activity;GO:0016491//oxidoreductase activity;GO:0018618//anthranilate 1,2-dioxygenase (deaminating, decarboxylating) activity;GO:0051537//2 iron, 2 sulfur cluster binding	GO:0006569//tryptophan catabolic process;GO:0044237//cellular metabolic process	--
KYRCACGTGT	MEME-1	Mp_BES1_peak_3143	547	556	+	12.7733	3.69e-05	0.5	ATACACGTGT	-	-	-	-	-	-	-	-	-	-	-	-	-	-	-	-	-	-	-	-
KYRCACGTGT	MEME-1	Mp_BES1_peak_2325	555	564	+	12.7733	3.69e-05	0.5	ATACACGTGT	Promoter (<=1kb)	chr3	18549008	18554612	5605	3	-	Mp3g18220	Mp3g18220.1	-114	--	BBN06083.1 hypothetical protein Mp_3g18220 [Marchantia polymorpha subsp. ruderalis] [Marchantia polymorpha]	-	-	-	-	GO:0005576//extracellular region	GO:0003677//DNA binding;GO:0008289//lipid binding	GO:0006869//lipid transport;GO:0042157//lipoprotein metabolic process	--
KYRCACGTGT	MEME-1	Mp_BES1_peak_4858	77	86	-	12.76	3.74e-05	0.504	CTGCACGTGA	3' UTR	chr7	10898512	10902294	3783	8	+	Mp7g09690	Mp7g09690.1	-4869	ELP5	PTQ28714.1 hypothetical protein MARPO_0156s0014 [Marchantia polymorpha]	-	-	-	-	GO:0005575//cellular_component;GO:0005622//intracellular anatomical structure;GO:0005634//nucleus;GO:0005737//cytoplasm;GO:0032991//protein-containing complex;GO:0033588//elongator holoenzyme complex;GO:0043226//organelle;GO:0043227//membrane-bounded organelle;GO:0043229//intracellular organelle;GO:0043231//intracellular membrane-bounded organelle	GO:0003674//molecular_function;GO:0003824//catalytic activity;GO:0016740//transferase activity;GO:0016746//acyltransferase activity	GO:0002097//tRNA wobble base modification;GO:0002098//tRNA wobble uridine modification;GO:0006139//nucleobase-containing compound metabolic process;GO:0006351//transcription, DNA-templated;GO:0006355//regulation of transcription, DNA-templated;GO:0006396//RNA processing;GO:0006399//tRNA metabolic process;GO:0006400//tRNA modification;GO:0006725//cellular aromatic compound metabolic process;GO:000…	--
KYRCACGTGT	MEME-1	Mp_BES1_peak_3014	7	16	+	12.76	3.74e-05	0.504	CTGCACGTGA	Exon (Mp4g15210.3/Mp4g15210, exon 9 of 14)	chr4	17462686	17468774	6089	14	-	Mp4g15210	Mp4g15210.3	3797	KIF6	PTQ30847.1 hypothetical protein MARPO_0119s0045 [Marchantia polymorpha]	-	-	-	-	-	GO:0005524//ATP binding;GO:0008017//microtubule binding	GO:0007018//microtubule-based movement	--
KYRCACGTGT	MEME-1	Mp_BES1_peak_1939	236	245	+	12.76	3.74e-05	0.504	CTGCACGTGA	Intron (Mp3g04900.1/Mp3g04900, intron 2 of 21)	chr3	4738003	4756057	18055	22	-	Mp3g04900	Mp3g04900.1	3522	--	PTQ43933.1 hypothetical protein MARPO_0022s0039 [Marchantia polymorpha]	-	-	-	-	-	GO:0005515//protein binding	-	--
KYRCACGTGT	MEME-1	Mp_BES1_peak_2921	6	15	-	12.7333	3.8e-05	0.507	TGACACGTGC	Promoter (<=1kb)	chr4	13583988	13585433	1446	1	+	Mp4g12260	Mp4g12260.1	-362	--	PTQ46557.1 hypothetical protein MARPO_0011s0208 [Marchantia polymorpha]	-	-	-	-	-	-	-	--
KYRCACGTGT	MEME-1	Mp_BES1_peak_1527	344	353	+	12.7333	3.8e-05	0.507	TGACACGTGC	-	-	-	-	-	-	-	-	-	-	-	-	-	-	-	-	-	-	-	-
KYRCACGTGT	MEME-1	Mp_BES1_peak_2187	530	539	+	12.7333	3.8e-05	0.507	TGACACGTGC	-	-	-	-	-	-	-	-	-	-	-	-	-	-	-	-	-	-	-	-
KYRCACGTGT	MEME-1	Mp_BES1_peak_3006	549	558	+	12.7333	3.8e-05	0.507	TGACACGTGC	-	-	-	-	-	-	-	-	-	-	-	-	-	-	-	-	-	-	-	-
KYRCACGTGT	MEME-1	Mp_BES1_peak_4087	3	12	-	12.72	3.85e-05	0.509	TAGCACGTGG	Intron (Mp6g05260.1/Mp6g05260, intron 6 of 9)	chr6	5828569	5833376	4808	10	-	Mp6g05260	Mp6g05260.1	2527	RH17	PTQ28317.1 hypothetical protein MARPO_0167s0009 [Marchantia polymorpha]	-	-	-	-	GO:0005575//cellular_component;GO:0005622//intracellular anatomical structure;GO:0005634//nucleus;GO:0005658//alpha DNA polymerase:primase complex;GO:0005730//nucleolus;GO:0005737//cytoplasm;GO:0031974//membrane-enclosed lumen;GO:0031981//nuclear lumen;GO:0043226//organelle;GO:0043227//membrane-bounded organelle;GO:0043228//non-membrane-bounded organelle;GO:0043229//intracellular organelle;GO:004…	GO:0000166//nucleotide binding;GO:0003674//molecular_function;GO:0003676//nucleic acid binding;GO:0003677//DNA binding;GO:0003688//DNA replication origin binding;GO:0003690//double-stranded DNA binding;GO:0003723//RNA binding;GO:0003724//RNA helicase activity;GO:0003824//catalytic activity;GO:0004383//guanylate cyclase activity;GO:0004386//helicase activity;GO:0004527//exonuclease activity;GO:000…	GO:0006139//nucleobase-containing compound metabolic process;GO:0006182//cGMP biosynthetic process;GO:0006260//DNA replication;GO:0006268//DNA unwinding involved in DNA replication;GO:0006281//DNA repair;GO:0006310//DNA recombination;GO:0006725//cellular aromatic compound metabolic process;GO:0006807//nitrogen compound metabolic process;GO:0008150//biological_process;GO:0008152//metabolic process…	--
KYRCACGTGT	MEME-1	Mp_BES1_peak_4422	160	169	-	12.72	3.85e-05	0.509	TAGCACGTGG	-	-	-	-	-	-	-	-	-	-	-	-	-	-	-	-	-	-	-	-
KYRCACGTGT	MEME-1	Mp_BES1_peak_1929	572	581	-	12.72	3.85e-05	0.509	TAGCACGTGG	Downstream (<1kb)	chr3	4235500	4241581	6082	8	-	Mp3g04340	Mp3g04340.1	6612	PVA12	OAE33978.1 hypothetical protein AXG93_3005s1240 [Marchantia polymorpha subsp. ruderalis] [Marchantia polymorpha]	-	-	-	-	-	GO:0003677//DNA binding	GO:0006281//DNA repair;GO:0006310//DNA recombination	--
KYRCACGTGT	MEME-1	Mp_BES1_peak_1937	142	151	+	12.72	3.85e-05	0.509	TAGCACGTGG	-	-	-	-	-	-	-	-	-	-	-	-	-	-	-	-	-	-	-	-
KYRCACGTGT	MEME-1	Mp_BES1_peak_4192	53	62	-	12.7067	3.93e-05	0.509	TCACACGTGA	Intron (Mp6g08990.2/Mp6g08990, intron 20 of 23)	chr6	9924616	9935941	11326	24	+	Mp6g08990	Mp6g08990.2	9398	nol6	PTQ36926.1 hypothetical protein MARPO_0060s0020 [Marchantia polymorpha]	Genetic Information Processing	Translation	ko03008//Ribosome biogenesis in eukaryotes	K14544	GO:0000228//nuclear chromosome;GO:0000793//condensed chromosome;GO:0000794//condensed nuclear chromosome;GO:0005575//cellular_component;GO:0005622//intracellular anatomical structure;GO:0005634//nucleus;GO:0005654//nucleoplasm;GO:0005694//chromosome;GO:0005730//nucleolus;GO:0005737//cytoplasm;GO:0005739//mitochondrion;GO:0030684//preribosome;GO:0030686//90S preribosome;GO:0031974//membrane-enclos…	GO:0003674//molecular_function;GO:0003676//nucleic acid binding;GO:0003723//RNA binding;GO:0005488//binding;GO:0030515//snoRNA binding;GO:0097159//organic cyclic compound binding;GO:1901363//heterocyclic compound binding	GO:0000462//maturation of SSU-rRNA from tricistronic rRNA transcript (SSU-rRNA, 5.8S rRNA, LSU-rRNA);GO:0006139//nucleobase-containing compound metabolic process;GO:0006364//rRNA processing;GO:0006396//RNA processing;GO:0006403//RNA localization;GO:0006405//RNA export from nucleus;GO:0006409//tRNA export from nucleus;GO:0006611//protein export from nucleus;GO:0006725//cellular aromatic compound m…	--
KYRCACGTGT	MEME-1	Mp_BES1_peak_1313	131	140	-	12.7067	3.93e-05	0.509	TCACACGTGA	Promoter (1-2kb)	chr2	9032087	9036755	4669	8	+	Mp2g08720	Mp2g08720.1	-1262	Ufd1	OAE33807.1 hypothetical protein AXG93_1193s1030 [Marchantia polymorpha subsp. ruderalis] [Marchantia polymorpha]	Genetic Information Processing	Folding, sorting and degradation	ko04141//Protein processing in endoplasmic reticulum	K14016	GO:0000151//ubiquitin ligase complex;GO:0000153//cytoplasmic ubiquitin ligase complex;GO:0000502//proteasome complex;GO:0000835//ER ubiquitin ligase complex;GO:0000836//Hrd1p ubiquitin ligase complex;GO:0000837//Doa10p ubiquitin ligase complex;GO:0000839//Hrd1p ubiquitin ligase ERAD-L complex;GO:0005575//cellular_component;GO:0005622//intracellular anatomical structure;GO:0005634//nucleus;GO:0005…	GO:0003674//molecular_function;GO:0003824//catalytic activity;GO:0004843//thiol-dependent deubiquitinase;GO:0005102//signaling receptor binding;GO:0005488//binding;GO:0005515//protein binding;GO:0008233//peptidase activity;GO:0008234//cysteine-type peptidase activity;GO:0016787//hydrolase activity;GO:0019783//ubiquitin-like protein-specific protease activity;GO:0019899//enzyme binding;GO:0031593/…	GO:0000731//DNA synthesis involved in DNA repair;GO:0001501//skeletal system development;GO:0001817//regulation of cytokine production;GO:0001818//negative regulation of cytokine production;GO:0002682//regulation of immune system process;GO:0002683//negative regulation of immune system process;GO:0002697//regulation of immune effector process;GO:0002698//negative regulation of immune effector pro…	--
KYRCACGTGT	MEME-1	Mp_BES1_peak_2026	151	160	-	12.7067	3.93e-05	0.509	TCACACGTGA	Promoter (<=1kb)	chr3	7694140	7695234	1095	1	+	Mp3g07990	Mp3g07990.1	-38	--	PTQ48283.1 hypothetical protein MARPO_0006s0276 [Marchantia polymorpha]	-	-	-	-	-	-	-	--
KYRCACGTGT	MEME-1	Mp_BES1_peak_1842	169	178	-	12.7067	3.93e-05	0.509	TCACACGTGA	-	-	-	-	-	-	-	-	-	-	-	-	-	-	-	-	-	-	-	-
KYRCACGTGT	MEME-1	Mp_BES1_peak_4149	406	415	-	12.7067	3.93e-05	0.509	TCACACGTGA	-	-	-	-	-	-	-	-	-	-	-	-	-	-	-	-	-	-	-	-
KYRCACGTGT	MEME-1	Mp_BES1_peak_2146	444	453	-	12.7067	3.93e-05	0.509	TCACACGTGA	-	-	-	-	-	-	-	-	-	-	-	-	-	-	-	-	-	-	-	-
KYRCACGTGT	MEME-1	Mp_BES1_peak_3660	742	751	-	12.7067	3.93e-05	0.509	TCACACGTGA	Intron (Mp5g15490.1/Mp5g15490, intron 2 of 4)	chr5	16588387	16591034	2648	5	+	Mp5g15490	Mp5g15490.1	1072	--	PTQ35444.1 hypothetical protein MARPO_0071s0060 [Marchantia polymorpha]	-	-	-	-	-	GO:0003985//acetyl-CoA C-acetyltransferase activity	GO:0006631//fatty acid metabolic process	--
KYRCACGTGT	MEME-1	Mp_BES1_peak_269	145	154	+	12.7067	3.93e-05	0.509	TCACACGTGA	Promoter (1-2kb)	chr1	4330315	4333681	3367	8	-	Mp1g04020	Mp1g04020.1	-1879	ATJ6	PTQ48581.1 hypothetical protein MARPO_0005s0205 [Marchantia polymorpha]	-	-	-	-	GO:0016020//membrane	GO:0005515//protein binding	GO:0006457//protein folding;GO:0009408//response to heat	--
KYRCACGTGT	MEME-1	Mp_BES1_peak_2735	152	161	+	12.7067	3.93e-05	0.509	TCACACGTGA	Downstream (<1kb)	chr4	6974183	6975375	1193	1	-	Mp4g06260	Mp4g06260.1	2158	--	PTQ31207.1 hypothetical protein MARPO_0114s0027 [Marchantia polymorpha]	-	-	-	-	-	-	-	--
KYRCACGTGT	MEME-1	Mp_BES1_peak_5343	384	393	+	12.7067	3.93e-05	0.509	TCACACGTGA	Intron (Mp8g06130.1/Mp8g06130, intron 2 of 8)	chr8	6976436	6982142	5707	9	+	Mp8g06130	Mp8g06130.1	1589	ARF1	KAG6543724.1 hypothetical protein Mapa_014908 [Marchantia paleacea]	-	-	-	-	GO:0005737//cytoplasm	GO:0003924//GTPase activity;GO:0005525//GTP binding;GO:0019001//guanyl nucleotide binding;GO:0019843//rRNA binding;GO:0031683//G-protein beta/gamma-subunit complex binding;GO:0043022//ribosome binding	GO:0007186//G protein-coupled receptor signaling pathway;GO:0008150//biological_process;GO:0042254//ribosome biogenesis	--
KYRCACGTGT	MEME-1	Mp_BES1_peak_3416	823	832	+	12.7067	3.93e-05	0.509	TCACACGTGA	Intron (Mp5g05940.1/Mp5g05940, intron 3 of 5)	chr5	6348421	6352741	4321	6	-	Mp5g05940	Mp5g05940.1	2030	BBX18	OAE34513.1 hypothetical protein AXG93_1299s1280 [Marchantia polymorpha subsp. ruderalis] [Marchantia polymorpha]	-	-	-	-	GO:0016020//membrane;GO:0030867//rough endoplasmic reticulum membrane	GO:0008270//zinc ion binding;GO:0046873//metal ion transmembrane transporter activity	GO:0023041//neuronal signal transduction;GO:0030001//metal ion transport;GO:0055085//transmembrane transport	DBB
KYRCACGTGT	MEME-1	Mp_BES1_peak_5005	188	197	-	12.5333	3.98e-05	0.514	CAGCACGTGT	-	-	-	-	-	-	-	-	-	-	-	-	-	-	-	-	-	-	-	-
KYRCACGTGT	MEME-1	Mp_BES1_peak_1801	154	163	-	12.52	4.06e-05	0.514	GAGCACGTGC	Promoter (1-2kb)	chr2	29248212	29250056	1845	4	-	Mp2g26640	Mp2g26640.1	-1028	PER56	OAE20975.1 hypothetical protein AXG93_267s1040 [Marchantia polymorpha subsp. ruderalis] [Marchantia polymorpha]	Metabolism;Metabolism;Metabolism	Global and overview maps;Global and overview maps;Biosynthesis of other secondary metabolites	ko01100//Metabolic pathways;ko01110//Biosynthesis of secondary metabolites;ko00940//Phenylpropanoid biosynthesis	K00430;K00430;K00430	-	GO:0004601//peroxidase activity;GO:0020037//heme binding	GO:0006979//response to oxidative stress	--
KYRCACGTGT	MEME-1	Mp_BES1_peak_1934	157	166	-	12.52	4.06e-05	0.514	GAGCACGTGC	-	-	-	-	-	-	-	-	-	-	-	-	-	-	-	-	-	-	-	-
KYRCACGTGT	MEME-1	Mp_BES1_peak_3711	166	175	-	12.52	4.06e-05	0.514	GAGCACGTGC	Exon (Mp5g17980.2/Mp5g17980, exon 5 of 12)	chr5	19015619	19020448	4830	12	+	Mp5g17980	Mp5g17980.2	2268	OEP64	PTQ33958.1 hypothetical protein MARPO_0084s0045 [Marchantia polymorpha]	-	-	-	-	GO:0030956//glutamyl-tRNA(Gln) amidotransferase complex	GO:0004039//allophanate hydrolase activity;GO:0005515//protein binding;GO:0016811//hydrolase activity, acting on carbon-nitrogen (but not peptide) bonds, in linear amides;GO:0050567//glutaminyl-tRNA synthase (glutamine-hydrolyzing) activity	GO:0006424//glutamyl-tRNA aminoacylation;GO:0019627//urea metabolic process	--
KYRCACGTGT	MEME-1	Mp_BES1_peak_774	202	211	-	12.52	4.06e-05	0.514	GAGCACGTGC	Promoter (<=1kb)	chr1	20686403	20686985	583	1	-	Mp1g20210	Mp1g20210.1	-295	--	PTQ50372.1 hypothetical protein MARPO_0001s0358 [Marchantia polymorpha]	-	-	-	-	-	-	-	--
KYRCACGTGT	MEME-1	Mp_BES1_peak_3522	391	400	-	12.52	4.06e-05	0.514	CGACACGTGG	Downstream (1-2kb)	chr5	11238218	11241406	3189	1	-	Mp5g09970	Mp5g09970.1	5165	--	PTQ38965.1 hypothetical protein MARPO_0048s0074 [Marchantia polymorpha]	-	-	-	-	-	GO:0005515//protein binding	-	--
KYRCACGTGT	MEME-1	Mp_BES1_peak_3791	118	127	+	12.52	4.06e-05	0.514	GAGCACGTGC	Downstream (<1kb)	chr5	22658445	22664822	6378	7	-	Mp5g21110	Mp5g21110.1	7023	PTEN1	OAE26797.1 hypothetical protein AXG93_2097s1050 [Marchantia polymorpha subsp. ruderalis] [Marchantia polymorpha]	Metabolism;Metabolism;Environmental Information Processing	Global and overview maps;Carbohydrate metabolism;Signal transduction	ko01100//Metabolic pathways;ko00562//Inositol phosphate metabolism;ko04070//Phosphatidylinositol signaling system	K01110;K01110;K01110	-	GO:0004721//phosphoprotein phosphatase activity;GO:0004725//protein tyrosine phosphatase activity	GO:0006470//protein dephosphorylation	--
KYRCACGTGT	MEME-1	Mp_BES1_peak_1610	171	180	+	12.52	4.06e-05	0.514	GAGCACGTGC	Exon (Mp2g19840.1/Mp2g19840, exon 22 of 34)	chr2	21443141	21454484	11344	34	+	Mp2g19840	Mp2g19840.1	7376	MSH5	PTQ37803.1 hypothetical protein MARPO_0055s0066 [Marchantia polymorpha]	-	-	-	-	GO:0000228//nuclear chromosome;GO:0000793//condensed chromosome;GO:0000794//condensed nuclear chromosome;GO:0000795//synaptonemal complex;GO:0005575//cellular_component;GO:0005622//intracellular anatomical structure;GO:0005634//nucleus;GO:0005654//nucleoplasm;GO:0005694//chromosome;GO:0031974//membrane-enclosed lumen;GO:0031981//nuclear lumen;GO:0043073//germ cell nucleus;GO:0043226//organelle;GO…	GO:0000166//nucleotide binding;GO:0003674//molecular_function;GO:0003676//nucleic acid binding;GO:0003677//DNA binding;GO:0003690//double-stranded DNA binding;GO:0003824//catalytic activity;GO:0005488//binding;GO:0005515//protein binding;GO:0005524//ATP binding;GO:0008094//ATP-dependent activity, acting on DNA;GO:0016462//pyrophosphatase activity;GO:0016787//hydrolase activity;GO:0016817//hydrola…	GO:0000003//reproduction;GO:0000280//nuclear division;GO:0000710//meiotic mismatch repair;GO:0000712//resolution of meiotic recombination intermediates;GO:0006139//nucleobase-containing compound metabolic process;GO:0006259//DNA metabolic process;GO:0006281//DNA repair;GO:0006298//mismatch repair;GO:0006310//DNA recombination;GO:0006725//cellular aromatic compound metabolic process;GO:0006807//ni…	--
KYRCACGTGT	MEME-1	Mp_BES1_peak_5250	295	304	+	12.52	4.06e-05	0.514	GAGCACGTGC	-	-	-	-	-	-	-	-	-	-	-	-	-	-	-	-	-	-	-	-
KYRCACGTGT	MEME-1	Mp_BES1_peak_5534	576	585	+	12.52	4.06e-05	0.514	GAGCACGTGC	Downstream (<1kb)	chr8	13649749	13650415	667	2	+	Mp8g12110	Mp8g12110.1	1103	--	PTQ47211.1 hypothetical protein MARPO_0008s0005 [Marchantia polymorpha]	-	-	-	-	-	-	-	--
KYRCACGTGT	MEME-1	Mp_BES1_peak_5633	835	844	+	12.52	4.06e-05	0.514	GAGCACGTGC	Promoter (<=1kb)	chr8	17952822	17955388	2567	3	+	Mp8g15940	Mp8g15940.1	-293	--	OAE31405.1 hypothetical protein AXG93_1842s1200 [Marchantia polymorpha subsp. ruderalis] [Marchantia polymorpha]	-	-	-	-	-	-	-	--
KYRCACGTGT	MEME-1	Mp_BES1_peak_686	46	55	-	12.4933	4.14e-05	0.514	AGACACGTGT	Intron (Mp1g17770.1/Mp1g17770, intron 1 of 11)	chr1	18046138	18058178	12041	12	-	Mp1g17770	Mp1g17770.1	2091	CCR4-1	PTQ50058.1 hypothetical protein MARPO_0001s0116 [Marchantia polymorpha]	Genetic Information Processing	Folding, sorting and degradation	ko03018//RNA degradation	K12603	-	GO:0008853//exodeoxyribonuclease III activity	GO:0006281//DNA repair	--
KYRCACGTGT	MEME-1	Mp_BES1_peak_3915	94	103	-	12.4933	4.14e-05	0.514	AGACACGTGT	Intron (Mp5g24560.1/Mp5g24560, intron 5 of 5)	chr5	26742933	26749541	6609	6	-	Mp5g24560	Mp5g24560.1	3206	MNS3	PTQ46583.1 hypothetical protein MARPO_0010s0002 [Marchantia polymorpha]	Metabolism;Genetic Information Processing;Metabolism;Metabolism	Global and overview maps;Folding, sorting and degradation;Glycan biosynthesis and metabolism;Glycan biosynthesis and metabolism	ko01100//Metabolic pathways;ko04141//Protein processing in endoplasmic reticulum;ko00510//N-Glycan biosynthesis;ko00513//Various types of N-glycan biosynthesis	K23741;K23741;K23741;K23741	GO:0000139//Golgi membrane;GO:0005575//cellular_component;GO:0005622//intracellular anatomical structure;GO:0005737//cytoplasm;GO:0005768//endosome;GO:0005783//endoplasmic reticulum;GO:0005789//endoplasmic reticulum membrane;GO:0005794//Golgi apparatus;GO:0005802//trans-Golgi network;GO:0012505//endomembrane system;GO:0016020//membrane;GO:0016021//integral component of membrane;GO:0031090//organe…	GO:0003674//molecular_function;GO:0003824//catalytic activity;GO:0004553//hydrolase activity, hydrolyzing O-glycosyl compounds;GO:0004559//alpha-mannosidase activity;GO:0004571//mannosyl-oligosaccharide 1,2-alpha-mannosidase activity;GO:0005488//binding;GO:0005509//calcium ion binding;GO:0015923//mannosidase activity;GO:0015924//mannosyl-oligosaccharide mannosidase activity;GO:0016787//hydrolase …	GO:0002252//immune effector process;GO:0002376//immune system process;GO:0005975//carbohydrate metabolic process;GO:0006464//cellular protein modification process;GO:0006486//protein glycosylation;GO:0006491//N-glycan processing;GO:0006508//proteolysis;GO:0006511//ubiquitin-dependent protein catabolic process;GO:0006516//glycoprotein catabolic process;GO:0006517//protein deglycosylation;GO:000680…	--
KYRCACGTGT	MEME-1	Mp_BES1_peak_2540	144	153	-	12.4933	4.14e-05	0.514	AGACACGTGT	-	-	-	-	-	-	-	-	-	-	-	-	-	-	-	-	-	-	-	-
KYRCACGTGT	MEME-1	Mp_BES1_peak_2933	210	219	-	12.4933	4.14e-05	0.514	AGACACGTGT	5' UTR	chr4	13997761	14002463	4703	4	+	Mp4g12510	Mp4g12510.1	851	--	PTQ28085.1 hypothetical protein MARPO_0174s0013 [Marchantia polymorpha]	-	-	-	-	-	GO:0008810//cellulase activity	GO:0005975//carbohydrate metabolic process	--
KYRCACGTGT	MEME-1	Mp_BES1_peak_2492	228	237	-	12.4933	4.14e-05	0.514	AGACACGTGT	3' UTR	chr3	25518466	25521925	3460	2	+	Mp3g24060	Mp3g24060.2	3406	AS1	PTQ30669.1 hypothetical protein MARPO_0121s0018 [Marchantia polymorpha]	Metabolism;Metabolism;Metabolism;Metabolism	Global and overview maps;Global and overview maps;Amino acid metabolism;Biosynthesis of other secondary metabolites	ko01100//Metabolic pathways;ko01110//Biosynthesis of secondary metabolites;ko00350//Tyrosine metabolism;ko00950//Isoquinoline alkaloid biosynthesis	K00422;K00422;K00422;K00422	-	GO:0004097//catechol oxidase activity;GO:0016491//oxidoreductase activity	-	--
KYRCACGTGT	MEME-1	Mp_BES1_peak_3170	511	520	-	12.4933	4.14e-05	0.514	AGACACGTGT	3' UTR	chr4	23902665	23907319	4655	8	-	Mp4g21140	Mp4g21140.1	-5305	CAO	PTQ32273.1 hypothetical protein MARPO_0101s0060 [Marchantia polymorpha]	Metabolism;Metabolism;Metabolism	Global and overview maps;Global and overview maps;Metabolism of cofactors and vitamins	ko01100//Metabolic pathways;ko01110//Biosynthesis of secondary metabolites;ko00860//Porphyrin metabolism	K13600;K13600;K13600	-	GO:0005506//iron ion binding;GO:0010277//chlorophyllide a oxygenase [overall] activity;GO:0016491//oxidoreductase activity;GO:0018618//anthranilate 1,2-dioxygenase (deaminating, decarboxylating) activity;GO:0051537//2 iron, 2 sulfur cluster binding	GO:0006569//tryptophan catabolic process;GO:0044237//cellular metabolic process	--
KYRCACGTGT	MEME-1	Mp_BES1_peak_2325	557	566	-	12.4933	4.14e-05	0.514	AGACACGTGT	Promoter (<=1kb)	chr3	18549008	18554612	5605	3	-	Mp3g18220	Mp3g18220.1	-114	--	BBN06083.1 hypothetical protein Mp_3g18220 [Marchantia polymorpha subsp. ruderalis] [Marchantia polymorpha]	-	-	-	-	GO:0005576//extracellular region	GO:0003677//DNA binding;GO:0008289//lipid binding	GO:0006869//lipid transport;GO:0042157//lipoprotein metabolic process	--
KYRCACGTGT	MEME-1	Mp_BES1_peak_186	182	191	+	12.4933	4.14e-05	0.514	AGACACGTGT	-	-	-	-	-	-	-	-	-	-	-	-	-	-	-	-	-	-	-	-
KYRCACGTGT	MEME-1	Mp_BES1_peak_186	293	302	+	12.4933	4.14e-05	0.514	AGACACGTGT	-	-	-	-	-	-	-	-	-	-	-	-	-	-	-	-	-	-	-	-
KYRCACGTGT	MEME-1	Mp_BES1_peak_1230	463	472	+	12.4933	4.14e-05	0.514	AGACACGTGT	Downstream (1-2kb)	chr2	6281486	6282486	1001	1	-	Mp2g06040	Mp2g06040.1	-3090	--	PTQ44193.1 hypothetical protein MARPO_0021s0059 [Marchantia polymorpha]	-	-	-	-	-	-	-	--
KYRCACGTGT	MEME-1	Mp_BES1_peak_5633	855	864	+	12.4933	4.14e-05	0.514	AGACACGTGT	Promoter (<=1kb)	chr8	17952822	17955388	2567	3	+	Mp8g15940	Mp8g15940.1	-293	--	OAE31405.1 hypothetical protein AXG93_1842s1200 [Marchantia polymorpha subsp. ruderalis] [Marchantia polymorpha]	-	-	-	-	-	-	-	--
KYRCACGTGT	MEME-1	Mp_BES1_peak_3839	102	111	-	12.48	4.23e-05	0.515	ACACACGTGC	Promoter (<=1kb)	chr5	24324922	24331554	6633	7	+	Mp5g22540	Mp5g22540.4	-939	--	PTQ46840.1 hypothetical protein MARPO_0010s0203 [Marchantia polymorpha]	-	-	-	-	-	-	-	--
KYRCACGTGT	MEME-1	Mp_BES1_peak_4462	152	161	-	12.48	4.23e-05	0.515	ACACACGTGC	-	-	-	-	-	-	-	-	-	-	-	-	-	-	-	-	-	-	-	-
KYRCACGTGT	MEME-1	Mp_BES1_peak_5549	258	267	-	12.48	4.23e-05	0.515	ACACACGTGC	Promoter (1-2kb)	chr8	14333229	14336427	3199	1	-	Mp8g12790	Mp8g12790.1	-1681	ACLB-1	PTQ34076.1 hypothetical protein MARPO_0083s0041 [Marchantia polymorpha]	Metabolism;Metabolism;Metabolism	Global and overview maps;Global and overview maps;Carbohydrate metabolism	ko01100//Metabolic pathways;ko01110//Biosynthesis of secondary metabolites;ko00020//Citrate cycle (TCA cycle)	K01648;K01648;K01648	-	GO:0003824//catalytic activity;GO:0003985//acetyl-CoA C-acetyltransferase activity;GO:0004774//succinate-CoA ligase activity;GO:0004775//succinate-CoA ligase (ADP-forming) activity;GO:0004776//succinate-CoA ligase (GDP-forming) activity;GO:0046912//acyltransferase, acyl groups converted into alkyl on transfer	GO:0006099//tricarboxylic acid cycle;GO:0046356//acetyl-CoA catabolic process	--
KYRCACGTGT	MEME-1	Mp_BES1_peak_2045	277	286	-	12.48	4.23e-05	0.515	ACACACGTGC	-	-	-	-	-	-	-	-	-	-	-	-	-	-	-	-	-	-	-	-
KYRCACGTGT	MEME-1	Mp_BES1_peak_1043	290	299	-	12.48	4.23e-05	0.515	ACACACGTGC	3' UTR	chr1	29842457	29846294	3838	4	-	Mp1g29290	Mp1g29290.1	3599	--	PTQ31777.1 hypothetical protein MARPO_0107s0044 [Marchantia polymorpha]	-	-	-	-	-	-	-	--
KYRCACGTGT	MEME-1	Mp_BES1_peak_3891	315	324	-	12.48	4.23e-05	0.515	ACACACGTGC	-	-	-	-	-	-	-	-	-	-	-	-	-	-	-	-	-	-	-	-
KYRCACGTGT	MEME-1	Mp_BES1_peak_927	689	698	-	12.48	4.23e-05	0.515	ACACACGTGC	Promoter (<=1kb)	chr1	26234751	26236764	2014	3	-	Mp1g25760	Mp1g25760.1	-493	--	OAE33277.1 hypothetical protein AXG93_1200s1390 [Marchantia polymorpha subsp. ruderalis] [Marchantia polymorpha]	-	-	-	-	-	-	-	--
KYRCACGTGT	MEME-1	Mp_BES1_peak_934	831	840	-	12.48	4.23e-05	0.515	ACACACGTGC	Intron (Mp1g26020.1/Mp1g26020, intron 9 of 21)	chr1	26527187	26536971	9785	22	+	Mp1g26020	Mp1g26020.1	4903	TPC1A	OAE29700.1 hypothetical protein AXG93_509s1530 [Marchantia polymorpha subsp. ruderalis] [Marchantia polymorpha]	-	-	-	-	GO:0016020//membrane	GO:0005216//ion channel activity;GO:0005509//calcium ion binding	GO:0006811//ion transport;GO:0055085//transmembrane transport	--
KYRCACGTGT	MEME-1	Mp_BES1_peak_3087	168	177	+	12.48	4.23e-05	0.515	ACACACGTGC	-	-	-	-	-	-	-	-	-	-	-	-	-	-	-	-	-	-	-	-
KYRCACGTGT	MEME-1	Mp_BES1_peak_5071	474	483	+	12.48	4.23e-05	0.515	ACACACGTGC	-	-	-	-	-	-	-	-	-	-	-	-	-	-	-	-	-	-	-	-
KYRCACGTGT	MEME-1	Mp_BES1_peak_4699	219	228	-	12.2933	4.28e-05	0.516	CTACACGTGC	Downstream (1-2kb)	chr7	5582222	5584009	1788	2	-	Mp7g04760	Mp7g04760.1	3730	--	PTQ36628.1 hypothetical protein MARPO_0062s0050 [Marchantia polymorpha]	-	-	-	-	-	GO:0005199//structural constituent of cell wall	GO:0009664//plant-type cell wall organization	--
KYRCACGTGT	MEME-1	Mp_BES1_peak_2233	264	273	-	12.2933	4.28e-05	0.516	CTACACGTGC	Downstream (1-2kb)	chr3	15486417	15489001	2585	5	-	Mp3g15780	Mp3g15780.1	4133	PRX74	PTQ48813.1 hypothetical protein MARPO_0004s0094 [Marchantia polymorpha]	Metabolism;Metabolism;Metabolism	Global and overview maps;Global and overview maps;Biosynthesis of other secondary metabolites	ko01100//Metabolic pathways;ko01110//Biosynthesis of secondary metabolites;ko00940//Phenylpropanoid biosynthesis	K00430;K00430;K00430	-	GO:0004096//catalase activity;GO:0004601//peroxidase activity;GO:0020037//heme binding	GO:0006979//response to oxidative stress	--
KYRCACGTGT	MEME-1	Mp_BES1_peak_337	418	427	-	12.2933	4.28e-05	0.516	CTACACGTGC	-	-	-	-	-	-	-	-	-	-	-	-	-	-	-	-	-	-	-	-
KYRCACGTGT	MEME-1	Mp_BES1_peak_4772	118	127	+	12.2933	4.28e-05	0.516	CTACACGTGC	Promoter (<=1kb)	chr7	7954953	7961055	6103	5	-	Mp7g06880	Mp7g06880.1	-377	--	PTQ27414.1 hypothetical protein MARPO_0199s0004 [Marchantia polymorpha]	-	-	-	-	GO:0016021//integral component of membrane	GO:0004190//aspartic-type endopeptidase activity;GO:0005219//ryanodine-sensitive calcium-release channel activity;GO:0045340//mercury ion binding;GO:0046872//metal ion binding	GO:0006270//DNA replication initiation;GO:0006874//cellular calcium ion homeostasis;GO:0015694//mercury ion transport;GO:0016485//protein processing	--
KYRCACGTGT	MEME-1	Mp_BES1_peak_2896	238	247	+	12.2933	4.28e-05	0.516	CTACACGTGC	-	-	-	-	-	-	-	-	-	-	-	-	-	-	-	-	-	-	-	-
KYRCACGTGT	MEME-1	Mp_BES1_peak_2954	267	276	+	12.2933	4.28e-05	0.516	CTACACGTGC	3' UTR	chr4	15368234	15369440	1207	1	-	Mp4g13570	Mp4g13570.1	940	--	PTQ35527.1 hypothetical protein MARPO_0070s0003 [Marchantia polymorpha]	-	-	-	-	-	-	-	--
KYRCACGTGT	MEME-1	Mp_BES1_peak_182	59	68	-	12.24	4.44e-05	0.529	ATACACGTGG	Promoter (<=1kb)	chr1	2059264	2063873	4610	11	+	Mp1g01820	Mp1g01820.1	-638	PEX10	OAE33069.1 hypothetical protein AXG93_1913s1710 [Marchantia polymorpha subsp. ruderalis] [Marchantia polymorpha]	Cellular Processes	Transport and catabolism	ko04146//Peroxisome	K13346	GO:0000109//nucleotide-excision repair complex;GO:0005575//cellular_component;GO:0005622//intracellular anatomical structure;GO:0005737//cytoplasm;GO:0005777//peroxisome;GO:0005778//peroxisomal membrane;GO:0005779//integral component of peroxisomal membrane;GO:0005829//cytosol;GO:0016020//membrane;GO:0016021//integral component of membrane;GO:0031090//organelle membrane;GO:0031224//intrinsic comp…	GO:0003674//molecular_function;GO:0003824//catalytic activity;GO:0004842//ubiquitin-protein transferase activity;GO:0005488//binding;GO:0005515//protein binding;GO:0008022//protein C-terminus binding;GO:0008270//zinc ion binding;GO:0016740//transferase activity;GO:0019787//ubiquitin-like protein transferase activity;GO:0043167//ion binding;GO:0043169//cation binding;GO:0046872//metal ion binding;…	GO:0000003//reproduction;GO:0000038//very long-chain fatty acid metabolic process;GO:0000209//protein polyubiquitination;GO:0000280//nuclear division;GO:0000910//cytokinesis;GO:0003006//developmental process involved in reproduction;GO:0006082//organic acid metabolic process;GO:0006289//nucleotide-excision repair;GO:0006464//cellular protein modification process;GO:0006513//protein monoubiquitina…	--
KYRCACGTGT	MEME-1	Mp_BES1_peak_2768	119	128	-	12.24	4.44e-05	0.529	ATACACGTGG	Promoter (<=1kb)	chr4	7886974	7889474	2501	5	+	Mp4g06910	Mp4g06910.1	-641	CPP1	OAE31555.1 hypothetical protein AXG93_3415s1150 [Marchantia polymorpha subsp. ruderalis] [Marchantia polymorpha]	-	-	-	-	-	GO:0005515//protein binding	GO:0006457//protein folding;GO:0009408//response to heat	--
KYRCACGTGT	MEME-1	Mp_BES1_peak_3487	139	148	-	12.24	4.44e-05	0.529	ATACACGTGG	Promoter (<=1kb)	chr5	9445135	9447613	2479	2	+	Mp5g08730	Mp5g08730.1	-912	CYP75B137	OAE19243.1 hypothetical protein AXG93_3507s1150 [Marchantia polymorpha subsp. ruderalis] [Marchantia polymorpha]	Metabolism;Metabolism;Metabolism;Metabolism	Global and overview maps;Global and overview maps;Biosynthesis of other secondary metabolites;Biosynthesis of other secondary metabolites	ko01100//Metabolic pathways;ko01110//Biosynthesis of secondary metabolites;ko00941//Flavonoid biosynthesis;ko00944//Flavone and flavonol biosynthesis	K05280;K05280;K05280;K05280	-	GO:0005506//iron ion binding;GO:0016705//oxidoreductase activity, acting on paired donors, with incorporation or reduction of molecular oxygen;GO:0020037//heme binding	-	--
KYRCACGTGT	MEME-1	Mp_BES1_peak_3483	350	359	-	12.24	4.44e-05	0.529	ATACACGTGG	Downstream (<1kb)	chr5	9307420	9312866	5447	13	-	Mp5g08630	Mp5g08630.1	5743	PYD2	PTQ33750.1 hypothetical protein MARPO_0086s0068 [Marchantia polymorpha]	Metabolism;Metabolism;Metabolism;Metabolism	Global and overview maps;Nucleotide metabolism;Metabolism of other amino acids;Metabolism of cofactors and vitamins	ko01100//Metabolic pathways;ko00240//Pyrimidine metabolism;ko00410//beta-Alanine metabolism;ko00770//Pantothenate and CoA biosynthesis	K01464;K01464;K01464;K01464	GO:0005575//cellular_component;GO:0005622//intracellular anatomical structure;GO:0005737//cytoplasm;GO:0005783//endoplasmic reticulum;GO:0005794//Golgi apparatus;GO:0012505//endomembrane system;GO:0043226//organelle;GO:0043227//membrane-bounded organelle;GO:0043229//intracellular organelle;GO:0043231//intracellular membrane-bounded organelle	GO:0000034//adenine deaminase activity;GO:0003674//molecular_function;GO:0003824//catalytic activity;GO:0004151//dihydroorotase activity;GO:0004157//dihydropyrimidinase activity;GO:0005488//binding;GO:0008270//zinc ion binding;GO:0008448//N-acetylglucosamine-6-phosphate deacetylase activity;GO:0008798//beta-aspartyl-peptidase activity;GO:0008892//guanine deaminase activity;GO:0009039//urease acti…	GO:0001505//regulation of neurotransmitter levels;GO:0006040//amino sugar metabolic process;GO:0006082//organic acid metabolic process;GO:0006139//nucleobase-containing compound metabolic process;GO:0006147//guanine catabolic process;GO:0006168//adenine salvage;GO:0006206//pyrimidine nucleobase metabolic process;GO:0006208//pyrimidine nucleobase catabolic process;GO:0006212//uracil catabolic proc…	--
KYRCACGTGT	MEME-1	Mp_BES1_peak_3301	355	364	-	12.24	4.44e-05	0.529	ATACACGTGG	Intron (Mp5g01230.2/Mp5g01230, intron 10 of 16)	chr5	1337991	1348671	10681	17	-	Mp5g01230	Mp5g01230.2	4960	Gbp2	PTQ27481.1 hypothetical protein MARPO_0197s0017 [Marchantia polymorpha]	-	-	-	-	GO:0039679//viral occlusion body	GO:0003924//GTPase activity;GO:0005524//ATP binding;GO:0005525//GTP binding	GO:0007059//chromosome segregation;GO:0030261//chromosome condensation;GO:0051262//protein tetramerization	--
KYRCACGTGT	MEME-1	Mp_BES1_peak_5298	353	362	+	12.24	4.44e-05	0.529	ATACACGTGG	-	-	-	-	-	-	-	-	-	-	-	-	-	-	-	-	-	-	-	-
KYRCACGTGT	MEME-1	Mp_BES1_peak_3791	120	129	-	12.2133	4.49e-05	0.531	TAGCACGTGC	Downstream (<1kb)	chr5	22658445	22664822	6378	7	-	Mp5g21110	Mp5g21110.1	7023	PTEN1	OAE26797.1 hypothetical protein AXG93_2097s1050 [Marchantia polymorpha subsp. ruderalis] [Marchantia polymorpha]	Metabolism;Metabolism;Environmental Information Processing	Global and overview maps;Carbohydrate metabolism;Signal transduction	ko01100//Metabolic pathways;ko00562//Inositol phosphate metabolism;ko04070//Phosphatidylinositol signaling system	K01110;K01110;K01110	-	GO:0004721//phosphoprotein phosphatase activity;GO:0004725//protein tyrosine phosphatase activity	GO:0006470//protein dephosphorylation	--
KYRCACGTGT	MEME-1	Mp_BES1_peak_1494	252	261	-	12.2133	4.49e-05	0.531	TAGCACGTGC	Promoter (1-2kb)	chr2	17199148	17200878	1731	1	+	Mp2g16100	Mp2g16100.1	-1613	YLS8	KAG6547272.1 hypothetical protein Mapa_011208 [Marchantia paleacea]	Genetic Information Processing	Transcription	ko03040//Spliceosome	K12859	GO:0005575//cellular_component;GO:0005622//intracellular anatomical structure;GO:0005634//nucleus;GO:0005635//nuclear envelope;GO:0005681//spliceosomal complex;GO:0005682//U5 snRNP;GO:0005737//cytoplasm;GO:0005829//cytosol;GO:0012505//endomembrane system;GO:0016020//membrane;GO:0030532//small nuclear ribonucleoprotein complex;GO:0031090//organelle membrane;GO:0031965//nuclear membrane;GO:0031967/…	GO:0003756//protein disulfide isomerase activity;GO:0015036//disulfide oxidoreductase activity	GO:0000245//spliceosomal complex assembly;GO:0000375//RNA splicing, via transesterification reactions;GO:0000377//RNA splicing, via transesterification reactions with bulged adenosine as nucleophile;GO:0000398//mRNA splicing, via spliceosome;GO:0006139//nucleobase-containing compound metabolic process;GO:0006396//RNA processing;GO:0006397//mRNA processing;GO:0006457//protein folding;GO:0006725//c…	--
KYRCACGTGT	MEME-1	Mp_BES1_peak_592	41	50	+	12.2133	4.49e-05	0.531	TAGCACGTGC	Promoter (1-2kb)	chr1	14670286	14677368	7083	3	-	Mp1g14410	Mp1g14410.1	-1186	--	PTQ27940.1 hypothetical protein MARPO_0179s0022 [Marchantia polymorpha]	-	-	-	-	-	-	-	--
KYRCACGTGT	MEME-1	Mp_BES1_peak_4801	1109	1118	+	12.2133	4.49e-05	0.531	TAGCACGTGC	-	-	-	-	-	-	-	-	-	-	-	-	-	-	-	-	-	-	-	-
KYRCACGTGT	MEME-1	Mp_BES1_peak_1911	264	273	-	12.2	4.57e-05	0.534	ATGCACGTGA	3' UTR	chr3	3794422	3800436	6015	12	-	Mp3g03820	Mp3g03820.2	4973	PLS1	OAE32507.1 hypothetical protein AXG93_3242s1290 [Marchantia polymorpha subsp. ruderalis] [Marchantia polymorpha]	Metabolism;Metabolism;Metabolism;Metabolism	Global and overview maps;Global and overview maps;Lipid metabolism;Lipid metabolism	ko01100//Metabolic pathways;ko01110//Biosynthesis of secondary metabolites;ko00564//Glycerophospholipid metabolism;ko00561//Glycerolipid metabolism	K13523;K13523;K13523;K13523	-	GO:0016746//acyltransferase activity	-	--
KYRCACGTGT	MEME-1	Mp_BES1_peak_2946	98	107	+	12.2	4.57e-05	0.534	ATGCACGTGA	-	-	-	-	-	-	-	-	-	-	-	-	-	-	-	-	-	-	-	-
KYRCACGTGT	MEME-1	Mp_BES1_peak_966	124	133	+	12.2	4.57e-05	0.534	ATGCACGTGA	Promoter (<=1kb)	chr1	27447314	27454315	7002	13	+	Mp1g27000	Mp1g27000.1	-516	AP2M	OAE25965.1 hypothetical protein AXG93_1712s1450 [Marchantia polymorpha subsp. ruderalis] [Marchantia polymorpha]	Cellular Processes	Transport and catabolism	ko04144//Endocytosis	K11826	-	-	-	--
KYRCACGTGT	MEME-1	Mp_BES1_peak_4912	381	390	+	12.2	4.57e-05	0.534	ATGCACGTGA	3' UTR	chr7	12889252	12890341	1090	2	+	Mp7g11600	Mp7g11600.1	-5982	--	PTQ49292.1 hypothetical protein MARPO_0003s0172 [Marchantia polymorpha]	-	-	-	-	-	-	-	--
KYRCACGTGT	MEME-1	Mp_BES1_peak_2127	392	401	+	12.2	4.57e-05	0.534	ATGCACGTGA	3' UTR	chr3	11843138	11845928	2791	8	-	Mp3g12040	Mp3g12040.1	2794	sll1773	OAE27334.1 hypothetical protein AXG93_2817s1390 [Marchantia polymorpha subsp. ruderalis] [Marchantia polymorpha]	-	-	-	-	-	-	-	--
KYRCACGTGT	MEME-1	Mp_BES1_peak_3444	10	19	-	12.04	4.65e-05	0.534	GAACACGTGT	Downstream (<1kb)	chr5	7578662	7584165	5504	7	-	Mp5g07170	Mp5g07170.1	5840	4CLL7	OAE29777.1 hypothetical protein AXG93_1513s1030 [Marchantia polymorpha subsp. ruderalis] [Marchantia polymorpha]	Metabolism;Metabolism;Metabolism;Metabolism	Global and overview maps;Global and overview maps;Biosynthesis of other secondary metabolites;Metabolism of cofactors and vitamins	ko01100//Metabolic pathways;ko01110//Biosynthesis of secondary metabolites;ko00940//Phenylpropanoid biosynthesis;ko00130//Ubiquinone and other terpenoid-quinone biosynthesis	K01904;K01904;K01904;K01904	GO:0005575//cellular_component;GO:0005622//intracellular anatomical structure;GO:0005737//cytoplasm;GO:0005777//peroxisome;GO:0042579//microbody;GO:0043226//organelle;GO:0043227//membrane-bounded organelle;GO:0043229//intracellular organelle;GO:0043231//intracellular membrane-bounded organelle	GO:0000166//nucleotide binding;GO:0003674//molecular_function;GO:0003824//catalytic activity;GO:0003987//acetate-CoA ligase activity;GO:0004043//L-aminoadipate-semialdehyde dehydrogenase activity;GO:0004321//fatty-acyl-CoA synthase activity;GO:0005488//binding;GO:0005524//ATP binding;GO:0008668//(2,3-dihydroxybenzoyl)adenylate synthase activity;GO:0008756//o-succinylbenzoate-CoA ligase activity;G…	GO:0006082//organic acid metabolic process;GO:0006629//lipid metabolic process;GO:0006631//fatty acid metabolic process;GO:0006633//fatty acid biosynthetic process;GO:0008150//biological_process;GO:0008152//metabolic process;GO:0008610//lipid biosynthetic process;GO:0009058//biosynthetic process;GO:0009234//menaquinone biosynthetic process;GO:0009694//jasmonic acid metabolic process;GO:0009695//j…	--
KYRCACGTGT	MEME-1	Mp_BES1_peak_285	105	114	-	12.04	4.65e-05	0.534	GAACACGTGT	Promoter (<=1kb)	chr1	4777142	4778579	1438	1	+	Mp1g04470	Mp1g04470.1	-998	--	PTQ48520.1 hypothetical protein MARPO_0005s0160 [Marchantia polymorpha]	-	-	-	-	-	-	-	--
KYRCACGTGT	MEME-1	Mp_BES1_peak_2157	177	186	-	12.04	4.65e-05	0.534	GAACACGTGT	Intron (Mp3g13090.1/Mp3g13090, intron 24 of 26)	chr3	12842848	12858896	16049	27	-	Mp3g13090	Mp3g13090.1	13227	pstI	PTQ38650.1 hypothetical protein MARPO_0050s0101 [Marchantia polymorpha]	-	-	-	-	-	GO:0008236//serine-type peptidase activity	GO:0006508//proteolysis;GO:0009306//protein secretion	--
KYRCACGTGT	MEME-1	Mp_BES1_peak_3815	305	314	-	12.04	4.65e-05	0.534	GAACACGTGT	-	-	-	-	-	-	-	-	-	-	-	-	-	-	-	-	-	-	-	-
KYRCACGTGT	MEME-1	Mp_BES1_peak_1693	428	437	-	12.04	4.65e-05	0.534	GAACACGTGT	-	-	-	-	-	-	-	-	-	-	-	-	-	-	-	-	-	-	-	-
KYRCACGTGT	MEME-1	Mp_BES1_peak_5151	897	906	-	12.04	4.65e-05	0.534	GAACACGTGT	-	-	-	-	-	-	-	-	-	-	-	-	-	-	-	-	-	-	-	-
KYRCACGTGT	MEME-1	Mp_BES1_peak_285	103	112	+	12.04	4.65e-05	0.534	GAACACGTGT	Promoter (<=1kb)	chr1	4777142	4778579	1438	1	+	Mp1g04470	Mp1g04470.1	-998	--	PTQ48520.1 hypothetical protein MARPO_0005s0160 [Marchantia polymorpha]	-	-	-	-	-	-	-	--
KYRCACGTGT	MEME-1	Mp_BES1_peak_2017	208	217	+	12.04	4.65e-05	0.534	GAACACGTGT	Promoter (<=1kb)	chr3	7390857	7394042	3186	7	+	Mp3g07620	Mp3g07620.1	-446	dnaJ	PTQ48234.1 hypothetical protein MARPO_0006s0238 [Marchantia polymorpha]	-	-	-	-	-	GO:0005515//protein binding	GO:0006457//protein folding;GO:0009408//response to heat	--
KYRCACGTGT	MEME-1	Mp_BES1_peak_1272	710	719	+	12.04	4.65e-05	0.534	GAACACGTGT	-	-	-	-	-	-	-	-	-	-	-	-	-	-	-	-	-	-	-	-
KYRCACGTGT	MEME-1	Mp_BES1_peak_2141	721	730	+	12.04	4.65e-05	0.534	GAACACGTGT	-	-	-	-	-	-	-	-	-	-	-	-	-	-	-	-	-	-	-	-
KYRCACGTGT	MEME-1	Mp_BES1_peak_3234	245	254	-	12.0133	4.68e-05	0.534	CGACACGTGC	Intron (Mp4g23460.1/Mp4g23460, intron 1 of 8)	chr4	26260898	26264995	4098	9	+	Mp4g23460	Mp4g23460.1	1208	At1g67280	OAE21627.1 hypothetical protein AXG93_939s1370 [Marchantia polymorpha subsp. ruderalis] [Marchantia polymorpha]	Metabolism;Metabolism	Global and overview maps;Carbohydrate metabolism	ko01100//Metabolic pathways;ko00620//Pyruvate metabolism	K01759;K01759	GO:0005575//cellular_component;GO:0005622//intracellular anatomical structure;GO:0005737//cytoplasm;GO:0009507//chloroplast;GO:0009526//plastid envelope;GO:0009532//plastid stroma;GO:0009536//plastid;GO:0009570//chloroplast stroma;GO:0009579//thylakoid;GO:0010319//stromule;GO:0031967//organelle envelope;GO:0031975//envelope;GO:0031977//thylakoid lumen;GO:0043226//organelle;GO:0043227//membrane-bo…	GO:0003674//molecular_function;GO:0003824//catalytic activity;GO:0003868//4-hydroxyphenylpyruvate dioxygenase activity;GO:0004462//lactoylglutathione lyase activity;GO:0005488//binding;GO:0005515//protein binding;GO:0008687//3,4-dihydroxyphenylacetate 2,3-dioxygenase activity;GO:0016829//lyase activity;GO:0016846//carbon-sulfur lyase activity;GO:0018577//catechol 2,3-dioxygenase activity;GO:00431…	GO:0005975//carbohydrate metabolic process;GO:0006081//cellular aldehyde metabolic process;GO:0006082//organic acid metabolic process;GO:0006089//lactate metabolic process;GO:0006559//L-phenylalanine catabolic process;GO:0006572//tyrosine catabolic process;GO:0006950//response to stress;GO:0008150//biological_process;GO:0008152//metabolic process;GO:0009056//catabolic process;GO:0009266//response…	--
KYRCACGTGT	MEME-1	Mp_BES1_peak_1384	259	268	+	12.0133	4.68e-05	0.534	CGACACGTGC	-	-	-	-	-	-	-	-	-	-	-	-	-	-	-	-	-	-	-	-
KYRCACGTGT	MEME-1	Mp_BES1_peak_2156	277	286	+	12.0133	4.68e-05	0.534	CGACACGTGC	-	-	-	-	-	-	-	-	-	-	-	-	-	-	-	-	-	-	-	-
KYRCACGTGT	MEME-1	Mp_BES1_peak_26	283	292	+	12.0133	4.68e-05	0.534	CGACACGTGC	Intron (MpVg00300.1/MpVg00300, intron 1 of 8)	chrV	1475386	1502156	26771	9	-	MpVg00300	MpVg00300.1	1185	GATA24	AAT12424.1 male-specific transcription factor M88B7.2 [Marchantia polymorpha]	-	-	-	-	-	GO:0003677//DNA binding;GO:0005515//protein binding;GO:0008270//zinc ion binding;GO:0043565//sequence-specific DNA binding	GO:0006355//regulation of transcription, DNA-templated	GATA
KYRCACGTGT	MEME-1	Mp_BES1_peak_2210	382	391	+	12.0133	4.68e-05	0.534	CGACACGTGC	Promoter (<=1kb)	chr3	14782165	14789299	7135	18	+	Mp3g15140	Mp3g15140.1	-158	VHA-a3	OAE32643.1 hypothetical protein AXG93_1971s1020 [Marchantia polymorpha subsp. ruderalis] [Marchantia polymorpha]	Metabolism;Metabolism;Cellular Processes	Global and overview maps;Energy metabolism;Transport and catabolism	ko01100//Metabolic pathways;ko00190//Oxidative phosphorylation;ko04145//Phagosome	K02154;K02154;K02154	GO:0033179//proton-transporting V-type ATPase, V0 domain	GO:0015078//proton transmembrane transporter activity	GO:1902600//proton transmembrane transport	--
KYRCACGTGT	MEME-1	Mp_BES1_peak_2257	527	536	+	12.0133	4.68e-05	0.534	CGACACGTGC	-	-	-	-	-	-	-	-	-	-	-	-	-	-	-	-	-	-	-	-
KYRCACGTGT	MEME-1	Mp_BES1_peak_1268	610	619	-	12	4.72e-05	0.537	CAGCACGTGG	5' UTR	chr2	7417731	7420287	2557	2	+	Mp2g07100	Mp2g07100.1	344	--	PTQ44323.1 hypothetical protein MARPO_0021s0163 [Marchantia polymorpha]	-	-	-	-	-	-	-	--
KYRCACGTGT	MEME-1	Mp_BES1_peak_3951	478	487	+	12	4.72e-05	0.537	CAGCACGTGG	Promoter (1-2kb)	chr6	946468	952792	6325	9	+	Mp6g00510	Mp6g00510.1	-1465	Ctsz	PTQ31979.1 hypothetical protein MARPO_0104s0015 [Marchantia polymorpha]	-	-	-	-	-	GO:0008234//cysteine-type peptidase activity	GO:0006508//proteolysis	--
KYRCACGTGT	MEME-1	Mp_BES1_peak_526	169	178	-	11.9867	4.86e-05	0.546	GGACACGTGA	-	-	-	-	-	-	-	-	-	-	-	-	-	-	-	-	-	-	-	-
KYRCACGTGT	MEME-1	Mp_BES1_peak_3926	251	260	-	11.9867	4.86e-05	0.546	CCACACGTGA	-	-	-	-	-	-	-	-	-	-	-	-	-	-	-	-	-	-	-	-
KYRCACGTGT	MEME-1	Mp_BES1_peak_1664	287	296	-	11.9867	4.86e-05	0.546	GGACACGTGA	Intron (Mp2g21470.2/Mp2g21470, intron 4 of 4)	chr2	23707212	23712826	5615	5	+	Mp2g21470	Mp2g21470.2	4820	UGT85A24	PTQ40387.1 hypothetical protein MARPO_0040s0067 [Marchantia polymorpha]	-	-	-	-	-	GO:0008194//UDP-glycosyltransferase activity	-	--
KYRCACGTGT	MEME-1	Mp_BES1_peak_2136	161	170	+	11.9867	4.86e-05	0.546	CCACACGTGA	-	-	-	-	-	-	-	-	-	-	-	-	-	-	-	-	-	-	-	-
KYRCACGTGT	MEME-1	Mp_BES1_peak_4910	257	266	+	11.9867	4.86e-05	0.546	GGACACGTGA	-	-	-	-	-	-	-	-	-	-	-	-	-	-	-	-	-	-	-	-
KYRCACGTGT	MEME-1	Mp_BES1_peak_1043	267	276	+	11.9867	4.86e-05	0.546	CCACACGTGA	3' UTR	chr1	29842457	29846294	3838	4	-	Mp1g29290	Mp1g29290.1	3599	--	PTQ31777.1 hypothetical protein MARPO_0107s0044 [Marchantia polymorpha]	-	-	-	-	-	-	-	--
KYRCACGTGT	MEME-1	Mp_BES1_peak_2427	676	685	+	11.9867	4.86e-05	0.546	GCGCACGAGT	Downstream (<1kb)	chr3	23461497	23462913	1417	2	-	Mp3g22320	Mp3g22320.1	1916	LHP1	OAE18909.1 hypothetical protein AXG93_1976s1130 [Marchantia polymorpha subsp. ruderalis] [Marchantia polymorpha]	-	-	-	-	GO:0005575//cellular_component;GO:0005622//intracellular anatomical structure;GO:0005634//nucleus;GO:0043226//organelle;GO:0043227//membrane-bounded organelle;GO:0043229//intracellular organelle;GO:0043231//intracellular membrane-bounded organelle	-	GO:0006139//nucleobase-containing compound metabolic process;GO:0006325//chromatin organization;GO:0006351//transcription, DNA-templated;GO:0006355//regulation of transcription, DNA-templated;GO:0006725//cellular aromatic compound metabolic process;GO:0006807//nitrogen compound metabolic process;GO:0006996//organelle organization;GO:0008150//biological_process;GO:0008152//metabolic process;GO:000…	--
KYRCACGTGT	MEME-1	Mp_BES1_peak_1766	213	222	-	11.9733	4.94e-05	0.548	AAGCACGTGT	Intron (Mp2g25760.1/Mp2g25760, intron 7 of 10)	chr2	28180641	28186819	6179	11	+	Mp2g25760	Mp2g25760.1	4066	At4g06676	PTQ43419.1 hypothetical protein MARPO_0025s0102 [Marchantia polymorpha]	-	-	-	-	GO:0005575//cellular_component;GO:0005622//intracellular anatomical structure;GO:0005634//nucleus;GO:0005635//nuclear envelope;GO:0005737//cytoplasm;GO:0005783//endoplasmic reticulum;GO:0005789//endoplasmic reticulum membrane;GO:0005794//Golgi apparatus;GO:0005829//cytosol;GO:0012505//endomembrane system;GO:0016020//membrane;GO:0016021//integral component of membrane;GO:0031090//organelle membran…	-	GO:0001558//regulation of cell growth;GO:0003008//system process;GO:0006914//autophagy;GO:0006915//apoptotic process;GO:0006950//response to stress;GO:0006974//cellular response to DNA damage stimulus;GO:0007154//cell communication;GO:0007165//signal transduction;GO:0008150//biological_process;GO:0008152//metabolic process;GO:0008219//cell death;GO:0008630//intrinsic apoptotic signaling pathway i…	--
KYRCACGTGT	MEME-1	Mp_BES1_peak_3393	253	262	-	11.9733	4.94e-05	0.548	AAGCACGTGT	Promoter (<=1kb)	chr5	5472201	5474349	2149	1	-	Mp5g05030	Mp5g05030.1	-279	PAT1	PTQ43022.1 hypothetical protein MARPO_0027s0124 [Marchantia polymorpha]	Metabolism;Metabolism;Metabolism;Metabolism	Global and overview maps;Global and overview maps;Global and overview maps;Amino acid metabolism	ko01100//Metabolic pathways;ko01110//Biosynthesis of secondary metabolites;ko01230//Biosynthesis of amino acids;ko00400//Phenylalanine, tyrosine and tryptophan biosynthesis	K00766;K00766;K00766;K00766	GO:0005575//cellular_component;GO:0005622//intracellular anatomical structure;GO:0005634//nucleus;GO:0005737//cytoplasm;GO:0009507//chloroplast;GO:0009526//plastid envelope;GO:0009532//plastid stroma;GO:0009536//plastid;GO:0009570//chloroplast stroma;GO:0009941//chloroplast envelope;GO:0031967//organelle envelope;GO:0031975//envelope;GO:0043226//organelle;GO:0043227//membrane-bounded organelle;GO…	GO:0003674//molecular_function;GO:0003824//catalytic activity;GO:0004048//anthranilate phosphoribosyltransferase activity;GO:0016154//pyrimidine-nucleoside phosphorylase activity;GO:0016740//transferase activity;GO:0016757//glycosyltransferase activity;GO:0016763//pentosyltransferase activity	GO:0000162//tryptophan biosynthetic process;GO:0006082//organic acid metabolic process;GO:0006213//pyrimidine nucleoside metabolic process;GO:0006520//cellular amino acid metabolic process;GO:0006568//tryptophan metabolic process;GO:0006576//cellular biogenic amine metabolic process;GO:0006586//indolalkylamine metabolic process;GO:0006725//cellular aromatic compound metabolic process;GO:0006807//…	--
KYRCACGTGT	MEME-1	Mp_BES1_peak_3459	44	53	+	11.9733	4.94e-05	0.548	AAGCACGTGT	Intron (Mp5g07930.1/Mp5g07930, intron 8 of 13)	chr5	8647208	8656137	8930	14	+	Mp5g07930	Mp5g07930.1	6255	LETM1	PTQ27444.1 hypothetical protein MARPO_0198s0012 [Marchantia polymorpha]	-	-	-	-	-	GO:0003924//GTPase activity;GO:0005509//calcium ion binding;GO:0005525//GTP binding	-	--
KYRCACGTGT	MEME-1	Mp_BES1_peak_4024	52	61	+	11.9733	4.94e-05	0.548	AAGCACGTGT	Intron (Mp6g02680.1/Mp6g02680, intron 1 of 35)	chr6	3133073	3146777	13705	36	-	Mp6g02680	Mp6g02680.1	822	OXP1	OAE27150.1 hypothetical protein AXG93_4666s1210 [Marchantia polymorpha subsp. ruderalis] [Marchantia polymorpha]	Metabolism;Metabolism	Global and overview maps;Metabolism of other amino acids	ko01100//Metabolic pathways;ko00480//Glutathione metabolism	K01469;K01469	GO:0005575//cellular_component;GO:0005622//intracellular anatomical structure;GO:0005737//cytoplasm;GO:0005829//cytosol;GO:0005911//cell-cell junction;GO:0009506//plasmodesma;GO:0030054//cell junction;GO:0055044//symplast	GO:0000166//nucleotide binding;GO:0003674//molecular_function;GO:0003824//catalytic activity;GO:0005488//binding;GO:0005524//ATP binding;GO:0016787//hydrolase activity;GO:0016810//hydrolase activity, acting on carbon-nitrogen (but not peptide) bonds;GO:0016812//hydrolase activity, acting on carbon-nitrogen (but not peptide) bonds, in cyclic amides;GO:0017076//purine nucleotide binding;GO:0017168/…	GO:0006518//peptide metabolic process;GO:0006575//cellular modified amino acid metabolic process;GO:0006749//glutathione metabolic process;GO:0006751//glutathione catabolic process;GO:0006790//sulfur compound metabolic process;GO:0006807//nitrogen compound metabolic process;GO:0008150//biological_process;GO:0008152//metabolic process;GO:0009056//catabolic process;GO:0009987//cellular process;GO:0…	--
KYRCACGTGT	MEME-1	Mp_BES1_peak_397	95	104	+	11.9733	4.94e-05	0.548	AAGCACGTGT	-	-	-	-	-	-	-	-	-	-	-	-	-	-	-	-	-	-	-	-
KYRCACGTGT	MEME-1	Mp_BES1_peak_4026	251	260	+	11.9733	4.94e-05	0.548	AAGCACGTGT	Promoter (<=1kb)	chr6	3175803	3180222	4420	5	+	Mp6g02710	Mp6g02710.1	-142	--	PTQ41266.1 hypothetical protein MARPO_0035s0058 [Marchantia polymorpha]	-	-	-	-	GO:0005737//cytoplasm;GO:0005869//dynactin complex	GO:0000309//nicotinamide-nucleotide adenylyltransferase activity;GO:0003824//catalytic activity;GO:0004515//nicotinate-nucleotide adenylyltransferase activity	GO:0009435//NAD biosynthetic process;GO:0044237//cellular metabolic process;GO:0061640//cytoskeleton-dependent cytokinesis	--
KYRCACGTGT	MEME-1	Mp_BES1_peak_1043	288	297	+	11.9733	4.94e-05	0.548	AAGCACGTGT	3' UTR	chr1	29842457	29846294	3838	4	-	Mp1g29290	Mp1g29290.1	3599	--	PTQ31777.1 hypothetical protein MARPO_0107s0044 [Marchantia polymorpha]	-	-	-	-	-	-	-	--
KYRCACGTGT	MEME-1	Mp_BES1_peak_337	416	425	+	11.9733	4.94e-05	0.548	AAGCACGTGT	-	-	-	-	-	-	-	-	-	-	-	-	-	-	-	-	-	-	-	-
KYRCACGTGT	MEME-1	Mp_BES1_peak_592	56	65	-	11.96	5.11e-05	0.557	AGACACGTGG	Promoter (1-2kb)	chr1	14670286	14677368	7083	3	-	Mp1g14410	Mp1g14410.1	-1186	--	PTQ27940.1 hypothetical protein MARPO_0179s0022 [Marchantia polymorpha]	-	-	-	-	-	-	-	--
KYRCACGTGT	MEME-1	Mp_BES1_peak_3300	266	275	-	11.96	5.11e-05	0.557	TTACACGTGA	Promoter (<=1kb)	chr5	1328361	1334574	6214	10	-	Mp5g01220	Mp5g01220.1	-598	dhkK	PTQ27473.1 hypothetical protein MARPO_0197s0016 [Marchantia polymorpha]	-	-	-	-	GO:0016020//membrane	GO:0000155//phosphorelay sensor kinase activity;GO:0000156//phosphorelay response regulator activity;GO:0003677//DNA binding;GO:0003700//DNA-binding transcription factor activity;GO:0004673//protein histidine kinase activity;GO:0005524//ATP binding	GO:0000160//phosphorelay signal transduction system;GO:0006355//regulation of transcription, DNA-templated;GO:0006796//phosphate-containing compound metabolic process;GO:0006808//regulation of nitrogen utilization;GO:0006817//phosphate ion transport;GO:0007165//signal transduction;GO:0030436//asexual sporulation;GO:0042173//regulation of sporulation resulting in formation of a cellular spore	--
KYRCACGTGT	MEME-1	Mp_BES1_peak_4912	267	276	-	11.96	5.11e-05	0.557	AGACACGTGG	3' UTR	chr7	12889252	12890341	1090	2	+	Mp7g11600	Mp7g11600.1	-5982	--	PTQ49292.1 hypothetical protein MARPO_0003s0172 [Marchantia polymorpha]	-	-	-	-	-	-	-	--
KYRCACGTGT	MEME-1	Mp_BES1_peak_3730	330	339	-	11.96	5.11e-05	0.557	TTACACGTGA	-	-	-	-	-	-	-	-	-	-	-	-	-	-	-	-	-	-	-	-
KYRCACGTGT	MEME-1	Mp_BES1_peak_3006	375	384	-	11.96	5.11e-05	0.557	AGACACGTGG	-	-	-	-	-	-	-	-	-	-	-	-	-	-	-	-	-	-	-	-
KYRCACGTGT	MEME-1	Mp_BES1_peak_5484	61	70	+	11.96	5.11e-05	0.557	AGACACGTGG	-	-	-	-	-	-	-	-	-	-	-	-	-	-	-	-	-	-	-	-
KYRCACGTGT	MEME-1	Mp_BES1_peak_2074	210	219	+	11.96	5.11e-05	0.557	AGACACGTGG	Promoter (<=1kb)	chr3	9843023	9844578	1556	2	+	Mp3g10140	Mp3g10140.1	-202	--	PTQ33790.1 hypothetical protein MARPO_0085s0013 [Marchantia polymorpha]	-	-	-	-	-	-	-	--
KYRCACGTGT	MEME-1	Mp_BES1_peak_4055	325	334	+	11.96	5.11e-05	0.557	TTACACGTGA	Promoter (<=1kb)	chr6	4530781	4531763	983	1	+	Mp6g04070	Mp6g04070.1	-819	H2B-3	KAG6552451.1 hypothetical protein Mapa_006012 [Marchantia paleacea]	-	-	-	-	GO:0000785//chromatin;GO:0000786//nucleosome;GO:0005575//cellular_component;GO:0005622//intracellular anatomical structure;GO:0005634//nucleus;GO:0005669//transcription factor TFIID complex;GO:0005694//chromosome;GO:0032991//protein-containing complex;GO:0032993//protein-DNA complex;GO:0043226//organelle;GO:0043227//membrane-bounded organelle;GO:0043228//non-membrane-bounded organelle;GO:0043229/…	GO:0003674//molecular_function;GO:0003676//nucleic acid binding;GO:0003677//DNA binding;GO:0005488//binding;GO:0005515//protein binding;GO:0016620//oxidoreductase activity, acting on the aldehyde or oxo group of donors, NAD or NADP as acceptor;GO:0046982//protein heterodimerization activity;GO:0046983//protein dimerization activity;GO:0097159//organic cyclic compound binding;GO:1901363//heterocyc…	GO:0006352//DNA-templated transcription, initiation	--
KYRCACGTGT	MEME-1	Mp_BES1_peak_4212	354	363	+	11.96	5.11e-05	0.557	AGACACGTGG	Promoter (<=1kb)	chr6	11096790	11101464	4675	14	+	Mp6g09920	Mp6g09920.1	-457	--	OAE32424.1 hypothetical protein AXG93_1772s1060 [Marchantia polymorpha subsp. ruderalis] [Marchantia polymorpha]	-	-	-	-	-	GO:0005515//protein binding	-	--
KYRCACGTGT	MEME-1	Mp_BES1_peak_1332	362	371	+	11.96	5.11e-05	0.557	TTACACGTGA	Intron (Mp2g09230.1/Mp2g09230, intron 3 of 14)	chr2	9566563	9578271	11709	15	+	Mp2g09230	Mp2g09230.1	3741	TAF4B	PTQ45427.1 hypothetical protein MARPO_0015s0206 [Marchantia polymorpha]	Genetic Information Processing	Transcription	ko03022//Basal transcription factors	K03129	GO:0000228//nuclear chromosome;GO:0000428//DNA-directed RNA polymerase complex;GO:0000785//chromatin;GO:0001650//fibrillar center;GO:0005575//cellular_component;GO:0005622//intracellular anatomical structure;GO:0005634//nucleus;GO:0005654//nucleoplasm;GO:0005667//transcription regulator complex;GO:0005669//transcription factor TFIID complex;GO:0005694//chromosome;GO:0005730//nucleolus;GO:0005737/…	GO:0001091//RNA polymerase II general transcription initiation factor binding;GO:0001092//TFIIA-class transcription factor complex binding;GO:0001098//basal transcription machinery binding;GO:0001099//basal RNA polymerase II transcription machinery binding;GO:0003674//molecular_function;GO:0003676//nucleic acid binding;GO:0003677//DNA binding;GO:0003682//chromatin binding;GO:0003700//DNA-binding …	GO:0000003//reproduction;GO:0003006//developmental process involved in reproduction;GO:0006139//nucleobase-containing compound metabolic process;GO:0006351//transcription, DNA-templated;GO:0006352//DNA-templated transcription, initiation;GO:0006355//regulation of transcription, DNA-templated;GO:0006357//regulation of transcription by RNA polymerase II;GO:0006366//transcription by RNA polymerase I…	--
KYRCACGTGT	MEME-1	Mp_BES1_peak_527	293	302	-	11.92	5.17e-05	0.562	AGGCACGTGA	Intron (Mp1g12370.1/Mp1g12370, intron 4 of 12)	chr1	12572788	12578466	5679	13	+	Mp1g12370	Mp1g12370.1	2302	POD1	PTQ44565.1 hypothetical protein MARPO_0019s0007 [Marchantia polymorpha]	-	-	-	-	GO:0005575//cellular_component;GO:0005622//intracellular anatomical structure;GO:0005737//cytoplasm;GO:0005783//endoplasmic reticulum;GO:0005788//endoplasmic reticulum lumen;GO:0012505//endomembrane system;GO:0016020//membrane;GO:0016021//integral component of membrane;GO:0031224//intrinsic component of membrane;GO:0031974//membrane-enclosed lumen;GO:0043226//organelle;GO:0043227//membrane-bounde…	-	GO:0000003//reproduction;GO:0003006//developmental process involved in reproduction;GO:0006935//chemotaxis;GO:0007275//multicellular organism development;GO:0008104//protein localization;GO:0008150//biological_process;GO:0009605//response to external stimulus;GO:0009790//embryo development;GO:0009791//post-embryonic development;GO:0009793//embryo development ending in seed dormancy;GO:0009856//po…	--
KYRCACGTGT	MEME-1	Mp_BES1_peak_4024	54	63	-	11.7333	5.36e-05	0.565	ATACACGTGC	Intron (Mp6g02680.1/Mp6g02680, intron 1 of 35)	chr6	3133073	3146777	13705	36	-	Mp6g02680	Mp6g02680.1	822	OXP1	OAE27150.1 hypothetical protein AXG93_4666s1210 [Marchantia polymorpha subsp. ruderalis] [Marchantia polymorpha]	Metabolism;Metabolism	Global and overview maps;Metabolism of other amino acids	ko01100//Metabolic pathways;ko00480//Glutathione metabolism	K01469;K01469	GO:0005575//cellular_component;GO:0005622//intracellular anatomical structure;GO:0005737//cytoplasm;GO:0005829//cytosol;GO:0005911//cell-cell junction;GO:0009506//plasmodesma;GO:0030054//cell junction;GO:0055044//symplast	GO:0000166//nucleotide binding;GO:0003674//molecular_function;GO:0003824//catalytic activity;GO:0005488//binding;GO:0005524//ATP binding;GO:0016787//hydrolase activity;GO:0016810//hydrolase activity, acting on carbon-nitrogen (but not peptide) bonds;GO:0016812//hydrolase activity, acting on carbon-nitrogen (but not peptide) bonds, in cyclic amides;GO:0017076//purine nucleotide binding;GO:0017168/…	GO:0006518//peptide metabolic process;GO:0006575//cellular modified amino acid metabolic process;GO:0006749//glutathione metabolic process;GO:0006751//glutathione catabolic process;GO:0006790//sulfur compound metabolic process;GO:0006807//nitrogen compound metabolic process;GO:0008150//biological_process;GO:0008152//metabolic process;GO:0009056//catabolic process;GO:0009987//cellular process;GO:0…	--
KYRCACGTGT	MEME-1	Mp_BES1_peak_141	66	75	-	11.7333	5.36e-05	0.565	ATACACGTGC	Downstream (2-3kb)	chr1	1063065	1065158	2094	1	+	Mp1g00970	Mp1g00970.1	3543	--	PTQ42663.1 hypothetical protein MARPO_0029s0149 [Marchantia polymorpha]	-	-	-	-	-	-	-	--
KYRCACGTGT	MEME-1	Mp_BES1_peak_3108	84	93	-	11.7333	5.36e-05	0.565	TAACACGTGT	-	-	-	-	-	-	-	-	-	-	-	-	-	-	-	-	-	-	-	-
KYRCACGTGT	MEME-1	Mp_BES1_peak_5235	117	126	-	11.7333	5.36e-05	0.565	TAACACGTGT	-	-	-	-	-	-	-	-	-	-	-	-	-	-	-	-	-	-	-	-
KYRCACGTGT	MEME-1	Mp_BES1_peak_1895	157	166	-	11.7333	5.36e-05	0.565	ATACACGTGC	-	-	-	-	-	-	-	-	-	-	-	-	-	-	-	-	-	-	-	-
KYRCACGTGT	MEME-1	Mp_BES1_peak_2743	192	201	-	11.7333	5.36e-05	0.565	TAACACGTGT	Promoter (<=1kb)	chr4	7289769	7293499	3731	3	+	Mp4g06480	Mp4g06480.1	-148	--	PTQ31179.1 hypothetical protein MARPO_0114s0006 [Marchantia polymorpha]	-	-	-	-	-	-	-	--
KYRCACGTGT	MEME-1	Mp_BES1_peak_3234	277	286	-	11.7333	5.36e-05	0.565	ATACACGTGC	Intron (Mp4g23460.1/Mp4g23460, intron 1 of 8)	chr4	26260898	26264995	4098	9	+	Mp4g23460	Mp4g23460.1	1208	At1g67280	OAE21627.1 hypothetical protein AXG93_939s1370 [Marchantia polymorpha subsp. ruderalis] [Marchantia polymorpha]	Metabolism;Metabolism	Global and overview maps;Carbohydrate metabolism	ko01100//Metabolic pathways;ko00620//Pyruvate metabolism	K01759;K01759	GO:0005575//cellular_component;GO:0005622//intracellular anatomical structure;GO:0005737//cytoplasm;GO:0009507//chloroplast;GO:0009526//plastid envelope;GO:0009532//plastid stroma;GO:0009536//plastid;GO:0009570//chloroplast stroma;GO:0009579//thylakoid;GO:0010319//stromule;GO:0031967//organelle envelope;GO:0031975//envelope;GO:0031977//thylakoid lumen;GO:0043226//organelle;GO:0043227//membrane-bo…	GO:0003674//molecular_function;GO:0003824//catalytic activity;GO:0003868//4-hydroxyphenylpyruvate dioxygenase activity;GO:0004462//lactoylglutathione lyase activity;GO:0005488//binding;GO:0005515//protein binding;GO:0008687//3,4-dihydroxyphenylacetate 2,3-dioxygenase activity;GO:0016829//lyase activity;GO:0016846//carbon-sulfur lyase activity;GO:0018577//catechol 2,3-dioxygenase activity;GO:00431…	GO:0005975//carbohydrate metabolic process;GO:0006081//cellular aldehyde metabolic process;GO:0006082//organic acid metabolic process;GO:0006089//lactate metabolic process;GO:0006559//L-phenylalanine catabolic process;GO:0006572//tyrosine catabolic process;GO:0006950//response to stress;GO:0008150//biological_process;GO:0008152//metabolic process;GO:0009056//catabolic process;GO:0009266//response…	--
KYRCACGTGT	MEME-1	Mp_BES1_peak_1408	366	375	-	11.7333	5.36e-05	0.565	ATACACGTGC	Intron (Mp2g13150.2/Mp2g13150, intron 3 of 11)	chr2	13400430	13404039	3610	12	+	Mp2g13150	Mp2g13150.2	1241	OsI_22311	OAE23708.1 hypothetical protein AXG93_2253s1190 [Marchantia polymorpha subsp. ruderalis] [Marchantia polymorpha]	-	-	-	-	GO:0005575//cellular_component;GO:0005622//intracellular anatomical structure;GO:0005634//nucleus;GO:0005654//nucleoplasm;GO:0005730//nucleolus;GO:0005737//cytoplasm;GO:0005829//cytosol;GO:0031974//membrane-enclosed lumen;GO:0031981//nuclear lumen;GO:0032991//protein-containing complex;GO:0034708//methyltransferase complex;GO:0043226//organelle;GO:0043227//membrane-bounded organelle;GO:0043228//n…	GO:0000049//tRNA binding;GO:0003674//molecular_function;GO:0003676//nucleic acid binding;GO:0003723//RNA binding;GO:0003824//catalytic activity;GO:0005488//binding;GO:0008168//methyltransferase activity;GO:0008173//RNA methyltransferase activity;GO:0008175//tRNA methyltransferase activity;GO:0008176//tRNA (guanine-N7-)-methyltransferase activity;GO:0008757//S-adenosylmethionine-dependent methyltr…	GO:0001510//RNA methylation;GO:0006139//nucleobase-containing compound metabolic process;GO:0006396//RNA processing;GO:0006399//tRNA metabolic process;GO:0006400//tRNA modification;GO:0006725//cellular aromatic compound metabolic process;GO:0006807//nitrogen compound metabolic process;GO:0008033//tRNA processing;GO:0008150//biological_process;GO:0008152//metabolic process;GO:0009451//RNA modifica…	--
KYRCACGTGT	MEME-1	Mp_BES1_peak_1787	698	707	-	11.7333	5.36e-05	0.565	ATACACGTGC	Intron (Mp2g26320.1/Mp2g26320, intron 8 of 9)	chr2	28789201	28796980	7780	10	+	Mp2g26320	Mp2g26320.1	4611	scy1	PTQ43358.1 hypothetical protein MARPO_0025s0052 [Marchantia polymorpha]	-	-	-	-	-	GO:0004672//protein kinase activity;GO:0005515//protein binding;GO:0005524//ATP binding	GO:0006468//protein phosphorylation	--
KYRCACGTGT	MEME-1	Mp_BES1_peak_2759	53	62	+	11.7333	5.36e-05	0.565	ATACACGTGC	Intron (Mp4g06720.1/Mp4g06720, intron 11 of 24)	chr4	7674609	7685625	11017	25	-	Mp4g06720	Mp4g06720.1	5566	--	PTQ30367.1 hypothetical protein MARPO_0125s0017 [Marchantia polymorpha]	-	-	-	-	-	-	-	--
KYRCACGTGT	MEME-1	Mp_BES1_peak_1766	211	220	+	11.7333	5.36e-05	0.565	ATACACGTGC	Intron (Mp2g25760.1/Mp2g25760, intron 7 of 10)	chr2	28180641	28186819	6179	11	+	Mp2g25760	Mp2g25760.1	4066	At4g06676	PTQ43419.1 hypothetical protein MARPO_0025s0102 [Marchantia polymorpha]	-	-	-	-	GO:0005575//cellular_component;GO:0005622//intracellular anatomical structure;GO:0005634//nucleus;GO:0005635//nuclear envelope;GO:0005737//cytoplasm;GO:0005783//endoplasmic reticulum;GO:0005789//endoplasmic reticulum membrane;GO:0005794//Golgi apparatus;GO:0005829//cytosol;GO:0012505//endomembrane system;GO:0016020//membrane;GO:0016021//integral component of membrane;GO:0031090//organelle membran…	-	GO:0001558//regulation of cell growth;GO:0003008//system process;GO:0006914//autophagy;GO:0006915//apoptotic process;GO:0006950//response to stress;GO:0006974//cellular response to DNA damage stimulus;GO:0007154//cell communication;GO:0007165//signal transduction;GO:0008150//biological_process;GO:0008152//metabolic process;GO:0008219//cell death;GO:0008630//intrinsic apoptotic signaling pathway i…	--
KYRCACGTGT	MEME-1	Mp_BES1_peak_1759	228	237	+	11.7333	5.36e-05	0.565	ATACACGTGC	-	-	-	-	-	-	-	-	-	-	-	-	-	-	-	-	-	-	-	-
KYRCACGTGT	MEME-1	Mp_BES1_peak_2748	287	296	+	11.7333	5.36e-05	0.565	ATACACGTGC	5' UTR	chr4	7322119	7334261	12143	19	+	Mp4g06510	Mp4g06510.7	382	KINUB	PTQ31187.1 hypothetical protein MARPO_0114s0009 [Marchantia polymorpha]	-	-	-	-	-	GO:0005515//protein binding;GO:0005524//ATP binding;GO:0008017//microtubule binding	GO:0007018//microtubule-based movement;GO:0007059//chromosome segregation;GO:0030261//chromosome condensation	--
KYRCACGTGT	MEME-1	Mp_BES1_peak_1693	426	435	+	11.7333	5.36e-05	0.565	TAACACGTGT	-	-	-	-	-	-	-	-	-	-	-	-	-	-	-	-	-	-	-	-
KYRCACGTGT	MEME-1	Mp_BES1_peak_3690	539	548	+	11.7333	5.36e-05	0.565	ATACACGTGC	-	-	-	-	-	-	-	-	-	-	-	-	-	-	-	-	-	-	-	-
KYRCACGTGT	MEME-1	Mp_BES1_peak_4489	665	674	+	11.7333	5.36e-05	0.565	ATACACGTGC	-	-	-	-	-	-	-	-	-	-	-	-	-	-	-	-	-	-	-	-
KYRCACGTGT	MEME-1	Mp_BES1_peak_783	866	875	+	11.7333	5.36e-05	0.565	ATACACGTGC	Intron (Mp1g20410.2/Mp1g20410, intron 20 of 30)	chr1	20928971	20945360	16390	31	-	Mp1g20410	Mp1g20410.2	9291	Fancd2	PTQ50404.1 hypothetical protein MARPO_0001s0378 [Marchantia polymorpha]	-	-	-	-	GO:0000793//condensed chromosome;GO:0005575//cellular_component;GO:0005622//intracellular anatomical structure;GO:0005634//nucleus;GO:0005654//nucleoplasm;GO:0005694//chromosome;GO:0005730//nucleolus;GO:0005737//cytoplasm;GO:0005829//cytosol;GO:0016604//nuclear body;GO:0031974//membrane-enclosed lumen;GO:0031981//nuclear lumen;GO:0043226//organelle;GO:0043227//membrane-bounded organelle;GO:004322…	GO:0003674//molecular_function;GO:0005488//binding;GO:0005515//protein binding;GO:0019899//enzyme binding;GO:0070182//DNA polymerase binding	GO:0000003//reproduction;GO:0000075//cell cycle checkpoint signaling;GO:0000077//DNA damage checkpoint signaling;GO:0000278//mitotic cell cycle;GO:0000280//nuclear division;GO:0002682//regulation of immune system process;GO:0002694//regulation of leukocyte activation;GO:0006139//nucleobase-containing compound metabolic process;GO:0006259//DNA metabolic process;GO:0006275//regulation of DNA replic…	--
KYRCACGTGT	MEME-1	Mp_BES1_peak_5648	5	14	-	11.72	5.42e-05	0.565	GCTCACGTGT	-	-	-	-	-	-	-	-	-	-	-	-	-	-	-	-	-	-	-	-
KYRCACGTGT	MEME-1	Mp_BES1_peak_825	28	37	-	11.72	5.42e-05	0.565	GCTCACGTGT	Promoter (<=1kb)	chr1	22123285	22127910	4626	2	-	Mp1g21650	Mp1g21650.1	-930	--	PTQ50578.1 hypothetical protein MARPO_0001s0500 [Marchantia polymorpha]	-	-	-	-	GO:0005575//cellular_component;GO:0005622//intracellular anatomical structure;GO:0005737//cytoplasm;GO:0005739//mitochondrion;GO:0043226//organelle;GO:0043227//membrane-bounded organelle;GO:0043229//intracellular organelle;GO:0043231//intracellular membrane-bounded organelle;GO:1990904//ribonucleoprotein complex	GO:0003674//molecular_function;GO:0003676//nucleic acid binding;GO:0003723//RNA binding;GO:0003824//catalytic activity;GO:0004518//nuclease activity;GO:0004519//endonuclease activity;GO:0005488//binding;GO:0016787//hydrolase activity;GO:0016788//hydrolase activity, acting on ester bonds;GO:0042802//identical protein binding;GO:0097159//organic cyclic compound binding;GO:1901363//heterocyclic comp…	GO:0000372//Group I intron splicing;GO:0006139//nucleobase-containing compound metabolic process;GO:0006725//cellular aromatic compound metabolic process;GO:0006807//nitrogen compound metabolic process;GO:0008150//biological_process;GO:0008152//metabolic process;GO:0009451//RNA modification;GO:0009987//cellular process;GO:0016070//RNA metabolic process;GO:0034641//cellular nitrogen compound metab…	--
KYRCACGTGT	MEME-1	Mp_BES1_peak_2735	154	163	-	11.72	5.42e-05	0.565	GCTCACGTGT	Downstream (<1kb)	chr4	6974183	6975375	1193	1	-	Mp4g06260	Mp4g06260.1	2158	--	PTQ31207.1 hypothetical protein MARPO_0114s0027 [Marchantia polymorpha]	-	-	-	-	-	-	-	--
KYRCACGTGT	MEME-1	Mp_BES1_peak_5131	124	133	+	11.72	5.42e-05	0.565	GCTCACGTGT	Intron (Mp7g19080.3/Mp7g19080, intron 1 of 13)	chr7	21261307	21269441	8135	14	+	Mp7g19080	Mp7g19080.3	1493	PHO1	PTQ35992.1 hypothetical protein MARPO_0067s0070 [Marchantia polymorpha]	-	-	-	-	GO:0016021//integral component of membrane	-	-	--
KYRCACGTGT	MEME-1	Mp_BES1_peak_1801	93	102	-	11.68	5.55e-05	0.565	TCGCACGAGT	Promoter (1-2kb)	chr2	29248212	29250056	1845	4	-	Mp2g26640	Mp2g26640.1	-1028	PER56	OAE20975.1 hypothetical protein AXG93_267s1040 [Marchantia polymorpha subsp. ruderalis] [Marchantia polymorpha]	Metabolism;Metabolism;Metabolism	Global and overview maps;Global and overview maps;Biosynthesis of other secondary metabolites	ko01100//Metabolic pathways;ko01110//Biosynthesis of secondary metabolites;ko00940//Phenylpropanoid biosynthesis	K00430;K00430;K00430	-	GO:0004601//peroxidase activity;GO:0020037//heme binding	GO:0006979//response to oxidative stress	--
KYRCACGTGT	MEME-1	Mp_BES1_peak_497	249	258	-	11.68	5.55e-05	0.565	TGACACGTGA	3' UTR	chr1	11531223	11533867	2645	2	-	Mp1g11290	Mp1g11290.1	1512	--	PTQ45566.1 hypothetical protein MARPO_0014s0098 [Marchantia polymorpha]	-	-	-	-	-	-	-	--
KYRCACGTGT	MEME-1	Mp_BES1_peak_5460	346	355	-	11.68	5.55e-05	0.565	TGACACGTGA	-	-	-	-	-	-	-	-	-	-	-	-	-	-	-	-	-	-	-	-
KYRCACGTGT	MEME-1	Mp_BES1_peak_1886	347	356	-	11.68	5.55e-05	0.565	TGACACGTGA	Intron (Mp3g02490.1/Mp3g02490, intron 7 of 7)	chr3	2441761	2444440	2680	8	+	Mp3g02490	Mp3g02490.1	2329	--	PTQ47875.1 hypothetical protein MARPO_0007s0238 [Marchantia polymorpha]	-	-	-	-	-	-	GO:0009271//phage shock;GO:0071816//tail-anchored membrane protein insertion into ER membrane	--
KYRCACGTGT	MEME-1	Mp_BES1_peak_1587	692	701	-	11.68	5.55e-05	0.565	TGACACGTGA	-	-	-	-	-	-	-	-	-	-	-	-	-	-	-	-	-	-	-	-
KYRCACGTGT	MEME-1	Mp_BES1_peak_3735	830	839	-	11.68	5.55e-05	0.565	TGACACGTGA	-	-	-	-	-	-	-	-	-	-	-	-	-	-	-	-	-	-	-	-
KYRCACGTGT	MEME-1	Mp_BES1_peak_825	26	35	+	11.68	5.55e-05	0.565	TGACACGTGA	Promoter (<=1kb)	chr1	22123285	22127910	4626	2	-	Mp1g21650	Mp1g21650.1	-930	--	PTQ50578.1 hypothetical protein MARPO_0001s0500 [Marchantia polymorpha]	-	-	-	-	GO:0005575//cellular_component;GO:0005622//intracellular anatomical structure;GO:0005737//cytoplasm;GO:0005739//mitochondrion;GO:0043226//organelle;GO:0043227//membrane-bounded organelle;GO:0043229//intracellular organelle;GO:0043231//intracellular membrane-bounded organelle;GO:1990904//ribonucleoprotein complex	GO:0003674//molecular_function;GO:0003676//nucleic acid binding;GO:0003723//RNA binding;GO:0003824//catalytic activity;GO:0004518//nuclease activity;GO:0004519//endonuclease activity;GO:0005488//binding;GO:0016787//hydrolase activity;GO:0016788//hydrolase activity, acting on ester bonds;GO:0042802//identical protein binding;GO:0097159//organic cyclic compound binding;GO:1901363//heterocyclic comp…	GO:0000372//Group I intron splicing;GO:0006139//nucleobase-containing compound metabolic process;GO:0006725//cellular aromatic compound metabolic process;GO:0006807//nitrogen compound metabolic process;GO:0008150//biological_process;GO:0008152//metabolic process;GO:0009451//RNA modification;GO:0009987//cellular process;GO:0016070//RNA metabolic process;GO:0034641//cellular nitrogen compound metab…	--
KYRCACGTGT	MEME-1	Mp_BES1_peak_3147	130	139	+	11.68	5.55e-05	0.565	TGACACGTGA	-	-	-	-	-	-	-	-	-	-	-	-	-	-	-	-	-	-	-	-
KYRCACGTGT	MEME-1	Mp_BES1_peak_1902	259	268	+	11.68	5.55e-05	0.565	TGACACGTGA	Downstream (2-3kb)	chr3	3306261	3309335	3075	5	-	Mp3g03400	Mp3g03400.1	5634	CYP72A1	PTQ44114.1 hypothetical protein MARPO_0022s0192 [Marchantia polymorpha]	-	-	-	-	-	GO:0005506//iron ion binding;GO:0016705//oxidoreductase activity, acting on paired donors, with incorporation or reduction of molecular oxygen;GO:0020037//heme binding	-	--
KYRCACGTGT	MEME-1	Mp_BES1_peak_1120	259	268	+	11.68	5.55e-05	0.565	TGACACGTGA	Promoter (1-2kb)	chr2	2008984	2010711	1728	3	-	Mp2g01720	Mp2g01720.1	-1167	ATX1	OAE24262.1 hypothetical protein AXG93_1528s1120 [Marchantia polymorpha subsp. ruderalis] [Marchantia polymorpha]	-	-	-	-	-	GO:0005507//copper ion binding;GO:0045340//mercury ion binding;GO:0046872//metal ion binding	GO:0006825//copper ion transport;GO:0015694//mercury ion transport	--
KYRCACGTGT	MEME-1	Mp_BES1_peak_2751	285	294	+	11.68	5.55e-05	0.565	TCGCACGAGT	-	-	-	-	-	-	-	-	-	-	-	-	-	-	-	-	-	-	-	-
KYRCACGTGT	MEME-1	Mp_BES1_peak_3083	364	373	+	11.68	5.55e-05	0.565	TGACACGTGA	Intron (Mp4g18120.1/Mp4g18120, intron 11 of 14)	chr4	20444550	20451171	6622	15	-	Mp4g18120	Mp4g18120.1	4214	ngdn-a	PTQ40226.1 hypothetical protein MARPO_0041s0093 [Marchantia polymorpha]	-	-	-	-	GO:0005575//cellular_component;GO:0005622//intracellular anatomical structure;GO:0005634//nucleus;GO:0005654//nucleoplasm;GO:0005730//nucleolus;GO:0030684//preribosome;GO:0031974//membrane-enclosed lumen;GO:0031981//nuclear lumen;GO:0032040//small-subunit processome;GO:0032991//protein-containing complex;GO:0043226//organelle;GO:0043227//membrane-bounded organelle;GO:0043228//non-membrane-bounded…	GO:0003674//molecular_function;GO:0003676//nucleic acid binding;GO:0003723//RNA binding;GO:0005488//binding;GO:0030515//snoRNA binding;GO:0097159//organic cyclic compound binding;GO:1901363//heterocyclic compound binding	GO:0000447//endonucleolytic cleavage in ITS1 to separate SSU-rRNA from 5.8S rRNA and LSU-rRNA from tricistronic rRNA transcript (SSU-rRNA, 5.8S rRNA, LSU-rRNA);GO:0000460//maturation of 5.8S rRNA;GO:0000462//maturation of SSU-rRNA from tricistronic rRNA transcript (SSU-rRNA, 5.8S rRNA, LSU-rRNA);GO:0000466//maturation of 5.8S rRNA from tricistronic rRNA transcript (SSU-rRNA, 5.8S rRNA, LSU-rRNA);…	--
KYRCACGTGT	MEME-1	Mp_BES1_peak_4042	8	17	-	11.5067	5.6e-05	0.565	GAACACGTGG	Exon (Mp6g03680.1/Mp6g03680, exon 12 of 13)	chr6	4110693	4117962	7270	13	-	Mp6g03680	Mp6g03680.1	5504	TON2	PTQ41383.1 hypothetical protein MARPO_0035s0147 [Marchantia polymorpha]	Genetic Information Processing	Translation	ko03015//mRNA surveillance pathway	K11583	GO:0005575//cellular_component;GO:0005576//extracellular region;GO:0005622//intracellular anatomical structure;GO:0005634//nucleus;GO:0005737//cytoplasm;GO:0005794//Golgi apparatus;GO:0005813//centrosome;GO:0005815//microtubule organizing center;GO:0005819//spindle;GO:0005829//cytosol;GO:0005856//cytoskeleton;GO:0009524//phragmoplast;GO:0012505//endomembrane system;GO:0015630//microtubule cytoske…	GO:0003674//molecular_function;GO:0003887//DNA-directed DNA polymerase activity;GO:0004523//RNA-DNA hybrid ribonuclease activity;GO:0005488//binding;GO:0005509//calcium ion binding;GO:0005515//protein binding;GO:0005520//insulin-like growth factor binding;GO:0019899//enzyme binding;GO:0019902//phosphatase binding;GO:0019903//protein phosphatase binding;GO:0043167//ion binding;GO:0043169//cation b…	GO:0000226//microtubule cytoskeleton organization;GO:0000278//mitotic cell cycle;GO:0000280//nuclear division;GO:0000281//mitotic cytokinesis;GO:0000902//cell morphogenesis;GO:0000910//cytokinesis;GO:0000911//cytokinesis by cell plate formation;GO:0000913//preprophase band assembly;GO:0001776//leukocyte homeostasis;GO:0001782//B cell homeostasis;GO:0001932//regulation of protein phosphorylation;G…	--
KYRCACGTGT	MEME-1	Mp_BES1_peak_2768	220	229	-	11.5067	5.6e-05	0.565	GAACACGTGG	Promoter (<=1kb)	chr4	7886974	7889474	2501	5	+	Mp4g06910	Mp4g06910.1	-641	CPP1	OAE31555.1 hypothetical protein AXG93_3415s1150 [Marchantia polymorpha subsp. ruderalis] [Marchantia polymorpha]	-	-	-	-	-	GO:0005515//protein binding	GO:0006457//protein folding;GO:0009408//response to heat	--
KYRCACGTGT	MEME-1	Mp_BES1_peak_271	572	581	-	11.5067	5.6e-05	0.565	GAACACGTGG	Intron (Mp1g04060.1/Mp1g04060, intron 4 of 12)	chr1	4430016	4437542	7527	13	+	Mp1g04060	Mp1g04060.1	2229	fhkC	PTQ48576.1 hypothetical protein MARPO_0005s0201 [Marchantia polymorpha]	-	-	-	-	-	GO:0005515//protein binding	-	--
KYRCACGTGT	MEME-1	Mp_BES1_peak_3621	567	576	+	11.5067	5.6e-05	0.565	GAACACGTGG	-	-	-	-	-	-	-	-	-	-	-	-	-	-	-	-	-	-	-	-
KYRCACGTGT	MEME-1	Mp_BES1_peak_592	43	52	-	11.4933	5.64e-05	0.565	CAGCACGTGC	Promoter (1-2kb)	chr1	14670286	14677368	7083	3	-	Mp1g14410	Mp1g14410.1	-1186	--	PTQ27940.1 hypothetical protein MARPO_0179s0022 [Marchantia polymorpha]	-	-	-	-	-	-	-	--
KYRCACGTGT	MEME-1	Mp_BES1_peak_483	350	359	-	11.4933	5.64e-05	0.565	CAGCACGTGC	Intron (Mp1g10850.1/Mp1g10850, intron 6 of 12)	chr1	11094194	11101109	6916	13	-	Mp1g10850	Mp1g10850.1	2874	MSH6	PTQ45622.1 hypothetical protein MARPO_0014s0141 [Marchantia polymorpha]	-	-	-	-	GO:0005575//cellular_component;GO:0005622//intracellular anatomical structure;GO:0005634//nucleus;GO:0043226//organelle;GO:0043227//membrane-bounded organelle;GO:0043229//intracellular organelle;GO:0043231//intracellular membrane-bounded organelle	GO:0003674//molecular_function;GO:0005488//binding;GO:0005515//protein binding;GO:0008270//zinc ion binding;GO:0043167//ion binding;GO:0043169//cation binding;GO:0046872//metal ion binding;GO:0046914//transition metal ion binding	GO:0008150//biological_process	--
KYRCACGTGT	MEME-1	Mp_BES1_peak_774	200	209	+	11.4933	5.64e-05	0.565	CAGCACGTGC	Promoter (<=1kb)	chr1	20686403	20686985	583	1	-	Mp1g20210	Mp1g20210.1	-295	--	PTQ50372.1 hypothetical protein MARPO_0001s0358 [Marchantia polymorpha]	-	-	-	-	-	-	-	--
KYRCACGTGT	MEME-1	Mp_BES1_peak_2248	174	183	-	11.4667	5.69e-05	0.565	GAGCACGTGA	Exon (Mp3g16380.1/Mp3g16380, exon 5 of 11)	chr3	16052963	16057300	4338	11	-	Mp3g16380	Mp3g16380.1	1296	PAB1	KAG6553292.1 hypothetical protein Mapa_005026 [Marchantia paleacea]	Genetic Information Processing	Folding, sorting and degradation	ko03050//Proteasome	K02726	GO:0000502//proteasome complex;GO:0005839//proteasome core complex;GO:0019773//proteasome core complex, alpha-subunit complex	GO:0004175//endopeptidase activity;GO:0004298//threonine-type endopeptidase activity	GO:0006511//ubiquitin-dependent protein catabolic process;GO:0010498//proteasomal protein catabolic process;GO:0051603//proteolysis involved in cellular protein catabolic process	--
KYRCACGTGT	MEME-1	Mp_BES1_peak_2413	187	196	+	11.4667	5.69e-05	0.565	GAGCACGTGA	-	-	-	-	-	-	-	-	-	-	-	-	-	-	-	-	-	-	-	-
KYRCACGTGT	MEME-1	Mp_BES1_peak_4376	856	865	+	11.4667	5.69e-05	0.565	GAGCACGTGA	Promoter (1-2kb)	chr6	18382124	18394940	12817	27	-	Mp6g16850	Mp6g16850.1	-1752	ABCD1	PTQ29311.1 hypothetical protein MARPO_0144s0028 [Marchantia polymorpha]	-	-	-	-	GO:0005575//cellular_component;GO:0005887//integral component of plasma membrane;GO:0009380//excinuclease repair complex;GO:0009898//cytoplasmic side of plasma membrane;GO:0015627//type II protein secretion system complex;GO:0016021//integral component of membrane;GO:0043190//ATP-binding cassette (ABC) transporter complex;GO:0055051//ATP-binding cassette (ABC) transporter complex, integrated subs…	GO:0000166//nucleotide binding;GO:0003677//DNA binding;GO:0003697//single-stranded DNA binding;GO:0004527//exonuclease activity;GO:0005260//intracellularly ATP-gated chloride channel activity;GO:0005319//lipid transporter activity;GO:0005524//ATP binding;GO:0009381//excinuclease ABC activity;GO:0015220//choline transmembrane transporter activity;GO:0015221//lipopolysaccharide transmembrane transp…	GO:0000910//cytokinesis;GO:0002949//tRNA threonylcarbamoyladenosine modification;GO:0006260//DNA replication;GO:0006281//DNA repair;GO:0006289//nucleotide-excision repair;GO:0006310//DNA recombination;GO:0006810//transport;GO:0006817//phosphate ion transport;GO:0006824//cobalt ion transport;GO:0006855//xenobiotic transmembrane transport;GO:0006869//lipid transport;GO:0007601//visual perception;GO…	--
KYRCACGTGT	MEME-1	Mp_BES1_peak_397	97	106	-	11.4533	5.77e-05	0.565	AGACACGTGC	-	-	-	-	-	-	-	-	-	-	-	-	-	-	-	-	-	-	-	-
KYRCACGTGT	MEME-1	Mp_BES1_peak_4396	294	303	-	11.4533	5.77e-05	0.565	AGACACGTGC	Downstream (<1kb)	chr6	19900161	19904602	4442	11	-	Mp6g17970	Mp6g17970.1	5135	GLO1	PTQ40645.1 hypothetical protein MARPO_0038s0007 [Marchantia polymorpha]	Metabolism;Metabolism;Metabolism;Metabolism;Cellular Processes	Global and overview maps;Global and overview maps;Global and overview maps;Carbohydrate metabolism;Transport and catabolism	ko01100//Metabolic pathways;ko01110//Biosynthesis of secondary metabolites;ko01200//Carbon metabolism;ko00630//Glyoxylate and dicarboxylate metabolism;ko04146//Peroxisome	K11517;K11517;K11517;K11517;K11517	GO:0005575//cellular_component;GO:0005622//intracellular anatomical structure;GO:0005737//cytoplasm;GO:0005777//peroxisome;GO:0042579//microbody;GO:0043226//organelle;GO:0043227//membrane-bounded organelle;GO:0043229//intracellular organelle;GO:0043231//intracellular membrane-bounded organelle	GO:0000166//nucleotide binding;GO:0003674//molecular_function;GO:0003824//catalytic activity;GO:0003938//IMP dehydrogenase activity;GO:0003949//1-(5-phosphoribosyl)-5-[(5-phosphoribosylamino)methylideneamino]imidazole-4-carboxamide isomerase activity;GO:0003973//(S)-2-hydroxy-acid oxidase activity;GO:0004452//isopentenyl-diphosphate delta-isomerase activity;GO:0004807//triose-phosphate isomerase …	GO:0000105//histidine biosynthetic process;GO:0006096//glycolytic process;GO:0006537//glutamate biosynthetic process;GO:0008033//tRNA processing;GO:0008150//biological_process;GO:0008152//metabolic process;GO:0008299//isoprenoid biosynthetic process;GO:0008615//pyridoxine biosynthetic process;GO:0009152//purine ribonucleotide biosynthetic process;GO:0009853//photorespiration;GO:0009854//oxidative…	--
KYRCACGTGT	MEME-1	Mp_BES1_peak_4503	310	319	-	11.4533	5.77e-05	0.565	AGACACGTGC	-	-	-	-	-	-	-	-	-	-	-	-	-	-	-	-	-	-	-	-
KYRCACGTGT	MEME-1	Mp_BES1_peak_3416	980	989	-	11.4533	5.77e-05	0.565	AGACACGTGC	Intron (Mp5g05940.1/Mp5g05940, intron 3 of 5)	chr5	6348421	6352741	4321	6	-	Mp5g05940	Mp5g05940.1	2030	BBX18	OAE34513.1 hypothetical protein AXG93_1299s1280 [Marchantia polymorpha subsp. ruderalis] [Marchantia polymorpha]	-	-	-	-	GO:0016020//membrane;GO:0030867//rough endoplasmic reticulum membrane	GO:0008270//zinc ion binding;GO:0046873//metal ion transmembrane transporter activity	GO:0023041//neuronal signal transduction;GO:0030001//metal ion transport;GO:0055085//transmembrane transport	DBB
KYRCACGTGT	MEME-1	Mp_BES1_peak_1361	4	13	+	11.4533	5.77e-05	0.565	AGACACGTGC	Promoter (<=1kb)	chr2	11054666	11064340	9675	17	+	Mp2g10830	Mp2g10830.1	-950	ssx2ip-a	PTQ43719.1 hypothetical protein MARPO_0023s0050 [Marchantia polymorpha]	-	-	-	-	-	-	-	--
KYRCACGTGT	MEME-1	Mp_BES1_peak_1222	151	160	+	11.4533	5.77e-05	0.565	AGACACGTGC	-	-	-	-	-	-	-	-	-	-	-	-	-	-	-	-	-	-	-	-
KYRCACGTGT	MEME-1	Mp_BES1_peak_1942	231	240	+	11.4533	5.77e-05	0.565	GCGCACGAGG	Intron (Mp3g05000.1/Mp3g05000, intron 1 of 5)	chr3	4857267	4864445	7179	6	-	Mp3g05000	Mp3g05000.1	2470	SMH1	PTQ43921.1 hypothetical protein MARPO_0022s0028 [Marchantia polymorpha]	-	-	-	-	GO:0000786//nucleosome;GO:0031237//intrinsic component of periplasmic side of plasma membrane	GO:0003677//DNA binding;GO:0005215//transporter activity	GO:0006334//nucleosome assembly;GO:0006810//transport	MYB_related
KYRCACGTGT	MEME-1	Mp_BES1_peak_3393	251	260	+	11.4533	5.77e-05	0.565	AGACACGTGC	Promoter (<=1kb)	chr5	5472201	5474349	2149	1	-	Mp5g05030	Mp5g05030.1	-279	PAT1	PTQ43022.1 hypothetical protein MARPO_0027s0124 [Marchantia polymorpha]	Metabolism;Metabolism;Metabolism;Metabolism	Global and overview maps;Global and overview maps;Global and overview maps;Amino acid metabolism	ko01100//Metabolic pathways;ko01110//Biosynthesis of secondary metabolites;ko01230//Biosynthesis of amino acids;ko00400//Phenylalanine, tyrosine and tryptophan biosynthesis	K00766;K00766;K00766;K00766	GO:0005575//cellular_component;GO:0005622//intracellular anatomical structure;GO:0005634//nucleus;GO:0005737//cytoplasm;GO:0009507//chloroplast;GO:0009526//plastid envelope;GO:0009532//plastid stroma;GO:0009536//plastid;GO:0009570//chloroplast stroma;GO:0009941//chloroplast envelope;GO:0031967//organelle envelope;GO:0031975//envelope;GO:0043226//organelle;GO:0043227//membrane-bounded organelle;GO…	GO:0003674//molecular_function;GO:0003824//catalytic activity;GO:0004048//anthranilate phosphoribosyltransferase activity;GO:0016154//pyrimidine-nucleoside phosphorylase activity;GO:0016740//transferase activity;GO:0016757//glycosyltransferase activity;GO:0016763//pentosyltransferase activity	GO:0000162//tryptophan biosynthetic process;GO:0006082//organic acid metabolic process;GO:0006213//pyrimidine nucleoside metabolic process;GO:0006520//cellular amino acid metabolic process;GO:0006568//tryptophan metabolic process;GO:0006576//cellular biogenic amine metabolic process;GO:0006586//indolalkylamine metabolic process;GO:0006725//cellular aromatic compound metabolic process;GO:0006807//…	--
KYRCACGTGT	MEME-1	Mp_BES1_peak_4221	321	330	+	11.4533	5.77e-05	0.565	GCGCACGAGG	-	-	-	-	-	-	-	-	-	-	-	-	-	-	-	-	-	-	-	-
KYRCACGTGT	MEME-1	Mp_BES1_peak_2210	394	403	+	11.4533	5.77e-05	0.565	AGACACGTGC	Promoter (<=1kb)	chr3	14782165	14789299	7135	18	+	Mp3g15140	Mp3g15140.1	-158	VHA-a3	OAE32643.1 hypothetical protein AXG93_1971s1020 [Marchantia polymorpha subsp. ruderalis] [Marchantia polymorpha]	Metabolism;Metabolism;Cellular Processes	Global and overview maps;Energy metabolism;Transport and catabolism	ko01100//Metabolic pathways;ko00190//Oxidative phosphorylation;ko04145//Phagosome	K02154;K02154;K02154	GO:0033179//proton-transporting V-type ATPase, V0 domain	GO:0015078//proton transmembrane transporter activity	GO:1902600//proton transmembrane transport	--
KYRCACGTGT	MEME-1	Mp_BES1_peak_3230	429	438	+	11.4533	5.77e-05	0.565	AGACACGTGC	Intron (Mp4g23440.1/Mp4g23440, intron 1 of 16)	chr4	26238158	26249318	11161	17	-	Mp4g23440	Mp4g23440.1	1640	SPY	PTQ44452.1 hypothetical protein MARPO_0020s0107 [Marchantia polymorpha]	Metabolism	Glycan biosynthesis and metabolism	ko00514//Other types of O-glycan biosynthesis	K09667	GO:0045203//integral component of cell outer membrane	GO:0005215//transporter activity;GO:0005515//protein binding	GO:0015774//polysaccharide transport;GO:0042710//biofilm formation	--
KYRCACGTGT	MEME-1	Mp_BES1_peak_4734	192	201	-	11.44	5.82e-05	0.565	AAGCACGTGG	-	-	-	-	-	-	-	-	-	-	-	-	-	-	-	-	-	-	-	-
KYRCACGTGT	MEME-1	Mp_BES1_peak_2445	244	253	-	11.44	5.82e-05	0.565	AAGCACGTGG	3' UTR	chr3	23963166	23965119	1954	1	+	Mp3g22760	Mp3g22760.1	1534	--	PTQ43535.1 hypothetical protein MARPO_0024s0053 [Marchantia polymorpha]	-	-	-	-	-	-	-	--
KYRCACGTGT	MEME-1	Mp_BES1_peak_5003	297	306	-	11.44	5.82e-05	0.565	AAGCACGTGG	Promoter (<=1kb)	chr7	16389620	16393513	3894	9	+	Mp7g14760	Mp7g14760.1	-953	Dnajc8	OAE27839.1 hypothetical protein AXG93_1881s1310 [Marchantia polymorpha subsp. ruderalis] [Marchantia polymorpha]	-	-	-	-	GO:0005575//cellular_component;GO:0005576//extracellular region;GO:0005622//intracellular anatomical structure;GO:0005634//nucleus;GO:0005654//nucleoplasm;GO:0005737//cytoplasm;GO:0005829//cytosol;GO:0031974//membrane-enclosed lumen;GO:0031981//nuclear lumen;GO:0043226//organelle;GO:0043227//membrane-bounded organelle;GO:0043229//intracellular organelle;GO:0043231//intracellular membrane-bounded …	GO:0003674//molecular_function;GO:0005488//binding;GO:0005515//protein binding;GO:0030544//Hsp70 protein binding;GO:0031072//heat shock protein binding	GO:0000375//RNA splicing, via transesterification reactions;GO:0000377//RNA splicing, via transesterification reactions with bulged adenosine as nucleophile;GO:0000398//mRNA splicing, via spliceosome;GO:0006139//nucleobase-containing compound metabolic process;GO:0006396//RNA processing;GO:0006397//mRNA processing;GO:0006457//protein folding;GO:0006725//cellular aromatic compound metabolic proces…	--
KYRCACGTGT	MEME-1	Mp_BES1_peak_3231	436	445	-	11.44	5.82e-05	0.565	AAGCACGTGG	Promoter (<=1kb)	chr4	26240718	26249318	8601	16	-	Mp4g23440	Mp4g23440.3	-938	SPY	PTQ44452.1 hypothetical protein MARPO_0020s0107 [Marchantia polymorpha]	Metabolism	Glycan biosynthesis and metabolism	ko00514//Other types of O-glycan biosynthesis	K09667	GO:0045203//integral component of cell outer membrane	GO:0005215//transporter activity;GO:0005515//protein binding	GO:0015774//polysaccharide transport;GO:0042710//biofilm formation	--
KYRCACGTGT	MEME-1	Mp_BES1_peak_1485	293	302	+	11.44	5.82e-05	0.565	AAGCACGTGG	Promoter (<=1kb)	chr2	16669658	16675089	5432	12	+	Mp2g15780	Mp2g15780.3	-323	BBD1	OAE20380.1 hypothetical protein AXG93_3932s1040 [Marchantia polymorpha subsp. ruderalis] [Marchantia polymorpha]	-	-	-	-	-	GO:0004518//nuclease activity;GO:0005515//protein binding	-	--
KYRCACGTGT	MEME-1	Mp_BES1_peak_1516	330	339	+	11.44	5.82e-05	0.565	AAGCACGTGG	-	-	-	-	-	-	-	-	-	-	-	-	-	-	-	-	-	-	-	-
KYRCACGTGT	MEME-1	Mp_BES1_peak_3098	360	369	+	11.44	5.82e-05	0.565	AAGCACGTGG	-	-	-	-	-	-	-	-	-	-	-	-	-	-	-	-	-	-	-	-
KYRCACGTGT	MEME-1	Mp_BES1_peak_5534	487	496	+	11.44	5.82e-05	0.565	AAGCACGTGG	Downstream (<1kb)	chr8	13649749	13650415	667	2	+	Mp8g12110	Mp8g12110.1	1103	--	PTQ47211.1 hypothetical protein MARPO_0008s0005 [Marchantia polymorpha]	-	-	-	-	-	-	-	--
KYRCACGTGT	MEME-1	Mp_BES1_peak_3918	888	897	+	11.44	5.82e-05	0.565	AAGCACGTGG	Exon (Mp6g00040.1/Mp6g00040, exon 8 of 9)	chr6	73129	78631	5503	9	-	Mp6g00040	Mp6g00040.1	3866	--	PTQ28462.1 hypothetical protein MARPO_0163s0016 [Marchantia polymorpha]	-	-	-	-	-	GO:0008374//O-acyltransferase activity;GO:0016788//hydrolase activity, acting on ester bonds	GO:0006629//lipid metabolic process	--
KYRCACGTGT	MEME-1	Mp_BES1_peak_769	27	36	-	11.4267	5.9e-05	0.565	ACACACGTGA	Intron (Mp1g20110.1/Mp1g20110, intron 4 of 16)	chr1	20567788	20583745	15958	17	-	Mp1g20110	Mp1g20110.1	2467	HDA15	PTQ50359.1 hypothetical protein MARPO_0001s0348 [Marchantia polymorpha]	-	-	-	-	GO:0000109//nucleotide-excision repair complex	-	GO:0006289//nucleotide-excision repair	--
KYRCACGTGT	MEME-1	Mp_BES1_peak_4133	39	48	-	11.4267	5.9e-05	0.565	ACACACGTGA	Promoter (1-2kb)	chr6	7890043	7892499	2457	3	+	Mp6g07190	Mp6g07190.1	-1698	--	PTQ38087.1 hypothetical protein MARPO_0053s0033 [Marchantia polymorpha]	-	-	-	-	-	-	-	--
KYRCACGTGT	MEME-1	Mp_BES1_peak_5127	179	188	-	11.4267	5.9e-05	0.565	ACACACGTGA	Promoter (<=1kb)	chr7	21164810	21165805	996	1	+	Mp7g19000	Mp7g19000.1	-126	TFIIA-S	PTQ36001.1 hypothetical protein MARPO_0067s0078 [Marchantia polymorpha]	Genetic Information Processing	Transcription	ko03022//Basal transcription factors	K03123	GO:0005672//transcription factor TFIIA complex	-	GO:0006367//transcription initiation from RNA polymerase II promoter	--
KYRCACGTGT	MEME-1	Mp_BES1_peak_5065	368	377	-	11.4267	5.9e-05	0.565	ACACACGTGA	Promoter (1-2kb)	chr7	18809681	18812542	2862	4	-	Mp7g16910	Mp7g16910.1	-1219	SUFE1	OAE25832.1 hypothetical protein AXG93_2145s1310 [Marchantia polymorpha subsp. ruderalis] [Marchantia polymorpha]	-	-	-	-	-	-	-	Trihelix
KYRCACGTGT	MEME-1	Mp_BES1_peak_5667	429	438	-	11.4267	5.9e-05	0.565	ACACACGTGA	-	-	-	-	-	-	-	-	-	-	-	-	-	-	-	-	-	-	-	-
KYRCACGTGT	MEME-1	Mp_BES1_peak_3578	115	124	+	11.4267	5.9e-05	0.565	ACACACGTGA	Promoter (1-2kb)	chr5	13136494	13141934	5441	10	-	Mp5g12000	Mp5g12000.1	-1013	BIN4	PTQ29350.1 hypothetical protein MARPO_0143s0029 [Marchantia polymorpha]	-	-	-	-	-	-	-	--
KYRCACGTGT	MEME-1	Mp_BES1_peak_1454	119	128	+	11.4267	5.9e-05	0.565	ACACACGTGA	Promoter (<=1kb)	chr2	15155908	15159937	4030	9	+	Mp2g14390	Mp2g14390.1	-190	--	PTQ40028.1 hypothetical protein MARPO_0042s0066 [Marchantia polymorpha]	-	-	-	-	-	-	-	--
KYRCACGTGT	MEME-1	Mp_BES1_peak_5127	159	168	+	11.4267	5.9e-05	0.565	ACACACGTGA	Promoter (<=1kb)	chr7	21164810	21165805	996	1	+	Mp7g19000	Mp7g19000.1	-126	TFIIA-S	PTQ36001.1 hypothetical protein MARPO_0067s0078 [Marchantia polymorpha]	Genetic Information Processing	Transcription	ko03022//Basal transcription factors	K03123	GO:0005672//transcription factor TFIIA complex	-	GO:0006367//transcription initiation from RNA polymerase II promoter	--
KYRCACGTGT	MEME-1	Mp_BES1_peak_3681	186	195	+	11.4267	5.9e-05	0.565	ACACACGTGA	Promoter (1-2kb)	chr5	17473115	17475014	1900	2	+	Mp5g16480	Mp5g16480.1	-1148	--	OAE27585.1 hypothetical protein AXG93_492s1010 [Marchantia polymorpha subsp. ruderalis] [Marchantia polymorpha]	-	-	-	-	-	-	-	--
KYRCACGTGT	MEME-1	Mp_BES1_peak_4736	343	352	+	11.4267	5.9e-05	0.565	ACACACGTGA	-	-	-	-	-	-	-	-	-	-	-	-	-	-	-	-	-	-	-	-
KYRCACGTGT	MEME-1	Mp_BES1_peak_5108	813	822	+	11.4267	5.9e-05	0.565	ACACACGTGA	Promoter (<=1kb)	chr7	20335722	20346894	11173	21	+	Mp7g18240	Mp7g18240.1	-1000	P5CS1	OAE30342.1 hypothetical protein AXG93_4201s1430 [Marchantia polymorpha subsp. ruderalis] [Marchantia polymorpha]	Metabolism;Metabolism;Metabolism;Metabolism	Global and overview maps;Global and overview maps;Global and overview maps;Amino acid metabolism	ko01100//Metabolic pathways;ko01110//Biosynthesis of secondary metabolites;ko01230//Biosynthesis of amino acids;ko00330//Arginine and proline metabolism	K12657;K12657;K12657;K12657	GO:0005575//cellular_component;GO:0005622//intracellular anatomical structure;GO:0005737//cytoplasm;GO:0005739//mitochondrion;GO:0005740//mitochondrial envelope;GO:0005743//mitochondrial inner membrane;GO:0005829//cytosol;GO:0016020//membrane;GO:0019866//organelle inner membrane;GO:0031090//organelle membrane;GO:0031966//mitochondrial membrane;GO:0031967//organelle envelope;GO:0031975//envelope;G…	GO:0000166//nucleotide binding;GO:0003674//molecular_function;GO:0003824//catalytic activity;GO:0003842//1-pyrroline-5-carboxylate dehydrogenase activity;GO:0003991//acetylglutamate kinase activity;GO:0004072//aspartate kinase activity;GO:0004349//glutamate 5-kinase activity;GO:0004350//glutamate-5-semialdehyde dehydrogenase activity;GO:0005488//binding;GO:0005515//protein binding;GO:0005524//ATP…	GO:0000052//citrulline metabolic process;GO:0006082//organic acid metabolic process;GO:0006520//cellular amino acid metabolic process;GO:0006536//glutamate metabolic process;GO:0006560//proline metabolic process;GO:0006561//proline biosynthetic process;GO:0006562//proline catabolic process;GO:0006591//ornithine metabolic process;GO:0006592//ornithine biosynthetic process;GO:0006793//phosphorus me…	--
KYRCACGTGT	MEME-1	Mp_BES1_peak_2669	141	150	-	11.4133	5.98e-05	0.565	TCTCACGTGT	-	-	-	-	-	-	-	-	-	-	-	-	-	-	-	-	-	-	-	-
KYRCACGTGT	MEME-1	Mp_BES1_peak_269	147	156	-	11.4133	5.98e-05	0.565	TCTCACGTGT	Promoter (1-2kb)	chr1	4330315	4333681	3367	8	-	Mp1g04020	Mp1g04020.1	-1879	ATJ6	PTQ48581.1 hypothetical protein MARPO_0005s0205 [Marchantia polymorpha]	-	-	-	-	GO:0016020//membrane	GO:0005515//protein binding	GO:0006457//protein folding;GO:0009408//response to heat	--
KYRCACGTGT	MEME-1	Mp_BES1_peak_1895	178	187	-	11.4133	5.98e-05	0.565	TCTCACGTGT	-	-	-	-	-	-	-	-	-	-	-	-	-	-	-	-	-	-	-	-
KYRCACGTGT	MEME-1	Mp_BES1_peak_3681	188	197	-	11.4133	5.98e-05	0.565	TCTCACGTGT	Promoter (1-2kb)	chr5	17473115	17475014	1900	2	+	Mp5g16480	Mp5g16480.1	-1148	--	OAE27585.1 hypothetical protein AXG93_492s1010 [Marchantia polymorpha subsp. ruderalis] [Marchantia polymorpha]	-	-	-	-	-	-	-	--
KYRCACGTGT	MEME-1	Mp_BES1_peak_5261	256	265	-	11.4133	5.98e-05	0.565	TCTCACGTGT	Intron (Mp8g04000.1/Mp8g04000, intron 6 of 9)	chr8	4157628	4164127	6500	10	+	Mp8g04000	Mp8g04000.1	3492	Os10g0370000	PTQ46264.1 hypothetical protein MARPO_0012s0189 [Marchantia polymorpha]	-	-	-	-	GO:0005575//cellular_component;GO:0005622//intracellular anatomical structure;GO:0005737//cytoplasm;GO:0009507//chloroplast;GO:0009536//plastid;GO:0016020//membrane;GO:0043226//organelle;GO:0043227//membrane-bounded organelle;GO:0043229//intracellular organelle;GO:0043231//intracellular membrane-bounded organelle	GO:0003674//molecular_function;GO:0003824//catalytic activity;GO:0004373//glycogen (starch) synthase activity;GO:0004721//phosphoprotein phosphatase activity;GO:0004722//protein serine/threonine phosphatase activity;GO:0005488//binding;GO:0016787//hydrolase activity;GO:0016788//hydrolase activity, acting on ester bonds;GO:0016791//phosphatase activity;GO:0042578//phosphoric ester hydrolase activi…	GO:0006464//cellular protein modification process;GO:0006470//protein dephosphorylation;GO:0006793//phosphorus metabolic process;GO:0006796//phosphate-containing compound metabolic process;GO:0006807//nitrogen compound metabolic process;GO:0008150//biological_process;GO:0008152//metabolic process;GO:0009987//cellular process;GO:0016311//dephosphorylation;GO:0019538//protein metabolic process;GO:0…	--
KYRCACGTGT	MEME-1	Mp_BES1_peak_1902	261	270	-	11.4133	5.98e-05	0.565	TCTCACGTGT	Downstream (2-3kb)	chr3	3306261	3309335	3075	5	-	Mp3g03400	Mp3g03400.1	5634	CYP72A1	PTQ44114.1 hypothetical protein MARPO_0022s0192 [Marchantia polymorpha]	-	-	-	-	-	GO:0005506//iron ion binding;GO:0016705//oxidoreductase activity, acting on paired donors, with incorporation or reduction of molecular oxygen;GO:0020037//heme binding	-	--
KYRCACGTGT	MEME-1	Mp_BES1_peak_3982	330	339	-	11.4133	5.98e-05	0.565	TCTCACGTGT	-	-	-	-	-	-	-	-	-	-	-	-	-	-	-	-	-	-	-	-
KYRCACGTGT	MEME-1	Mp_BES1_peak_1268	531	540	-	11.4133	5.98e-05	0.565	TCTCACGTGT	5' UTR	chr2	7417731	7420287	2557	2	+	Mp2g07100	Mp2g07100.1	344	--	PTQ44323.1 hypothetical protein MARPO_0021s0163 [Marchantia polymorpha]	-	-	-	-	-	-	-	--
KYRCACGTGT	MEME-1	Mp_BES1_peak_230	541	550	-	11.4133	5.98e-05	0.565	TCTCACGTGT	Exon (Mp1g02820.1/Mp1g02820, exon 19 of 26)	chr1	3105007	3115010	10004	26	-	Mp1g02820	Mp1g02820.1	7161	Smarcal1	PTQ31294.1 hypothetical protein MARPO_0113s0030 [Marchantia polymorpha]	-	-	-	-	GO:0000228//nuclear chromosome;GO:0005575//cellular_component;GO:0005622//intracellular anatomical structure;GO:0005634//nucleus;GO:0005657//replication fork;GO:0005694//chromosome;GO:0031974//membrane-enclosed lumen;GO:0031981//nuclear lumen;GO:0043226//organelle;GO:0043227//membrane-bounded organelle;GO:0043228//non-membrane-bounded organelle;GO:0043229//intracellular organelle;GO:0043231//intr…	GO:0000166//nucleotide binding;GO:0003674//molecular_function;GO:0003676//nucleic acid binding;GO:0003677//DNA binding;GO:0003824//catalytic activity;GO:0004386//helicase activity;GO:0004518//nuclease activity;GO:0004519//endonuclease activity;GO:0004520//endodeoxyribonuclease activity;GO:0004536//deoxyribonuclease activity;GO:0005488//binding;GO:0005515//protein binding;GO:0005524//ATP binding;G…	GO:0000018//regulation of DNA recombination;GO:0006139//nucleobase-containing compound metabolic process;GO:0006259//DNA metabolic process;GO:0006260//DNA replication;GO:0006261//DNA-dependent DNA replication;GO:0006275//regulation of DNA replication;GO:0006281//DNA repair;GO:0006725//cellular aromatic compound metabolic process;GO:0006807//nitrogen compound metabolic process;GO:0006950//response…	--
KYRCACGTGT	MEME-1	Mp_BES1_peak_3416	825	834	-	11.4133	5.98e-05	0.565	TCTCACGTGT	Intron (Mp5g05940.1/Mp5g05940, intron 3 of 5)	chr5	6348421	6352741	4321	6	-	Mp5g05940	Mp5g05940.1	2030	BBX18	OAE34513.1 hypothetical protein AXG93_1299s1280 [Marchantia polymorpha subsp. ruderalis] [Marchantia polymorpha]	-	-	-	-	GO:0016020//membrane;GO:0030867//rough endoplasmic reticulum membrane	GO:0008270//zinc ion binding;GO:0046873//metal ion transmembrane transporter activity	GO:0023041//neuronal signal transduction;GO:0030001//metal ion transport;GO:0055085//transmembrane transport	DBB
KYRCACGTGT	MEME-1	Mp_BES1_peak_4192	51	60	+	11.4133	5.98e-05	0.565	TCTCACGTGT	Intron (Mp6g08990.2/Mp6g08990, intron 20 of 23)	chr6	9924616	9935941	11326	24	+	Mp6g08990	Mp6g08990.2	9398	nol6	PTQ36926.1 hypothetical protein MARPO_0060s0020 [Marchantia polymorpha]	Genetic Information Processing	Translation	ko03008//Ribosome biogenesis in eukaryotes	K14544	GO:0000228//nuclear chromosome;GO:0000793//condensed chromosome;GO:0000794//condensed nuclear chromosome;GO:0005575//cellular_component;GO:0005622//intracellular anatomical structure;GO:0005634//nucleus;GO:0005654//nucleoplasm;GO:0005694//chromosome;GO:0005730//nucleolus;GO:0005737//cytoplasm;GO:0005739//mitochondrion;GO:0030684//preribosome;GO:0030686//90S preribosome;GO:0031974//membrane-enclos…	GO:0003674//molecular_function;GO:0003676//nucleic acid binding;GO:0003723//RNA binding;GO:0005488//binding;GO:0030515//snoRNA binding;GO:0097159//organic cyclic compound binding;GO:1901363//heterocyclic compound binding	GO:0000462//maturation of SSU-rRNA from tricistronic rRNA transcript (SSU-rRNA, 5.8S rRNA, LSU-rRNA);GO:0006139//nucleobase-containing compound metabolic process;GO:0006364//rRNA processing;GO:0006396//RNA processing;GO:0006403//RNA localization;GO:0006405//RNA export from nucleus;GO:0006409//tRNA export from nucleus;GO:0006611//protein export from nucleus;GO:0006725//cellular aromatic compound m…	--
KYRCACGTGT	MEME-1	Mp_BES1_peak_526	167	176	+	11.4133	5.98e-05	0.565	TCTCACGTGT	-	-	-	-	-	-	-	-	-	-	-	-	-	-	-	-	-	-	-	-
KYRCACGTGT	MEME-1	Mp_BES1_peak_4292	396	405	+	11.4133	5.98e-05	0.565	TCTCACGTGT	-	-	-	-	-	-	-	-	-	-	-	-	-	-	-	-	-	-	-	-
KYRCACGTGT	MEME-1	Mp_BES1_peak_5667	427	436	+	11.4133	5.98e-05	0.565	TCTCACGTGT	-	-	-	-	-	-	-	-	-	-	-	-	-	-	-	-	-	-	-	-
KYRCACGTGT	MEME-1	Mp_BES1_peak_1627	479	488	+	11.4133	5.98e-05	0.565	TCTCACGTGT	Downstream (1-2kb)	chr2	22535235	22536853	1619	1	-	Mp2g20580	Mp2g20580.1	3325	--	PTQ26666.1 hypothetical protein MARPO_0644s0001 [Marchantia polymorpha]	-	-	-	-	-	-	-	--
KYRCACGTGT	MEME-1	Mp_BES1_peak_2250	523	532	+	11.4133	5.98e-05	0.565	TCTCACGTGT	-	-	-	-	-	-	-	-	-	-	-	-	-	-	-	-	-	-	-	-
KYRCACGTGT	MEME-1	Mp_BES1_peak_5626	533	542	+	11.4133	5.98e-05	0.565	TCTCACGTGT	-	-	-	-	-	-	-	-	-	-	-	-	-	-	-	-	-	-	-	-
KYRCACGTGT	MEME-1	Mp_BES1_peak_2011	677	686	+	11.4133	5.98e-05	0.565	TCTCACGTGT	Downstream (1-2kb)	chr3	7136968	7141469	4502	5	-	Mp3g07390	Mp3g07390.1	6307	NPF8.1	PTQ48201.1 hypothetical protein MARPO_0006s0213 [Marchantia polymorpha]	-	-	-	-	GO:0016020//membrane	GO:0015333//peptide:proton symporter activity;GO:0022857//transmembrane transporter activity	GO:0015833//peptide transport;GO:0055085//transmembrane transport	--
KYRCACGTGT	MEME-1	Mp_BES1_peak_2047	233	242	+	11.28	6.02e-05	0.566	GCCCACGTGT	-	-	-	-	-	-	-	-	-	-	-	-	-	-	-	-	-	-	-	-
KYRCACGTGT	MEME-1	Mp_BES1_peak_1384	310	319	+	11.28	6.02e-05	0.566	GCCCACGTGT	-	-	-	-	-	-	-	-	-	-	-	-	-	-	-	-	-	-	-	-
KYRCACGTGT	MEME-1	Mp_BES1_peak_1936	281	290	-	11.24	6.15e-05	0.572	CTACACGTGA	Downstream (<1kb)	chr3	4580719	4586873	6155	11	-	Mp3g04720	Mp3g04720.1	6348	SYT4	OAE18631.1 hypothetical protein AXG93_3810s1000 [Marchantia polymorpha subsp. ruderalis] [Marchantia polymorpha]	-	-	-	-	-	GO:0042834//peptidoglycan binding	-	--
KYRCACGTGT	MEME-1	Mp_BES1_peak_4691	311	320	-	11.24	6.15e-05	0.572	CTACACGTGA	Promoter (1-2kb)	chr7	5221476	5229213	7738	10	-	Mp7g04360	Mp7g04360.1	-1931	--	OAE23011.1 hypothetical protein AXG93_1231s1240 [Marchantia polymorpha subsp. ruderalis] [Marchantia polymorpha]	-	-	-	-	-	GO:0005515//protein binding	-	--
KYRCACGTGT	MEME-1	Mp_BES1_peak_5643	399	408	-	11.24	6.15e-05	0.572	GTGCACGAGT	Promoter (<=1kb)	chr8	18404665	18406578	1914	1	-	Mp8g16380	Mp8g16380.1	-454	--	PTQ28800.1 hypothetical protein MARPO_0154s0026 [Marchantia polymorpha]	-	-	-	-	-	-	-	--
KYRCACGTGT	MEME-1	Mp_BES1_peak_3651	424	433	-	11.24	6.15e-05	0.572	CTACACGTGA	Intron (Mp5g15200.1/Mp5g15200, intron 4 of 6)	chr5	16353299	16356783	3485	7	-	Mp5g15200	Mp5g15200.1	2287	--	PTQ35479.1 hypothetical protein MARPO_0071s0090 [Marchantia polymorpha]	-	-	-	-	-	-	-	--
KYRCACGTGT	MEME-1	Mp_BES1_peak_5001	674	683	-	11.24	6.15e-05	0.572	CTACACGTGA	Intron (Mp7g14730.1/Mp7g14730, intron 2 of 8)	chr7	16370230	16379784	9555	9	+	Mp7g14730	Mp7g14730.1	2803	PUB62	PTQ47070.1 hypothetical protein MARPO_0009s0158 [Marchantia polymorpha]	-	-	-	-	-	-	-	--
KYRCACGTGT	MEME-1	Mp_BES1_peak_5709	754	763	-	11.24	6.15e-05	0.572	CTACACGTGA	Intron (Mp8g18030.1/Mp8g18030, intron 7 of 8)	chr8	20209461	20213820	4360	9	+	Mp8g18030	Mp8g18030.1	3257	mltB	OAE35923.1 hypothetical protein AXG93_879s1130 [Marchantia polymorpha subsp. ruderalis] [Marchantia polymorpha]	-	-	-	-	-	GO:0016757//glycosyltransferase activity	GO:0009253//peptidoglycan catabolic process	--
KYRCACGTGT	MEME-1	Mp_BES1_peak_3369	95	104	+	11.24	6.15e-05	0.572	GTGCACGAGT	-	-	-	-	-	-	-	-	-	-	-	-	-	-	-	-	-	-	-	-
KYRCACGTGT	MEME-1	Mp_BES1_peak_3931	294	303	+	11.24	6.15e-05	0.572	CTACACGTGA	-	-	-	-	-	-	-	-	-	-	-	-	-	-	-	-	-	-	-	-
KYRCACGTGT	MEME-1	Mp_BES1_peak_130	333	342	+	11.24	6.15e-05	0.572	CTACACGTGA	Intron (Mp1g00820.1/Mp1g00820, intron 4 of 15)	chr1	867199	874443	7245	16	-	Mp1g00820	Mp1g00820.1	2348	Gspt1	PTQ32031.1 hypothetical protein MARPO_0103s0007 [Marchantia polymorpha]	Genetic Information Processing	Translation	ko03015//mRNA surveillance pathway	K03267	GO:0005575//cellular_component;GO:0005622//intracellular anatomical structure;GO:0005737//cytoplasm;GO:0005829//cytosol;GO:0010494//cytoplasmic stress granule;GO:0018444//translation release factor complex;GO:0032991//protein-containing complex;GO:0035770//ribonucleoprotein granule;GO:0036464//cytoplasmic ribonucleoprotein granule;GO:0043226//organelle;GO:0043228//non-membrane-bounded organelle;G…	GO:0000166//nucleotide binding;GO:0000287//magnesium ion binding;GO:0001882//nucleoside binding;GO:0001883//purine nucleoside binding;GO:0003674//molecular_function;GO:0003676//nucleic acid binding;GO:0003723//RNA binding;GO:0003729//mRNA binding;GO:0003743//translation initiation factor activity;GO:0003746//translation elongation factor activity;GO:0003747//translation release factor activity;GO…	GO:0000103//sulfate assimilation;GO:0000184//nuclear-transcribed mRNA catabolic process, nonsense-mediated decay;GO:0000288//nuclear-transcribed mRNA catabolic process, deadenylation-dependent decay;GO:0000956//nuclear-transcribed mRNA catabolic process;GO:0001514//selenocysteine incorporation;GO:0002181//cytoplasmic translation;GO:0002184//cytoplasmic translational termination;GO:0006139//nucleo…	--
KYRCACGTGT	MEME-1	Mp_BES1_peak_2259	74	83	-	11.2	6.23e-05	0.576	TAACACGTGG	Promoter (1-2kb)	chr3	16847496	16853121	5626	5	+	Mp3g16860	Mp3g16860.1	-1689	At3g51280	PTQ40622.1 hypothetical protein MARPO_0039s0109 [Marchantia polymorpha]	-	-	-	-	-	GO:0005515//protein binding	-	--
KYRCACGTGT	MEME-1	Mp_BES1_peak_2540	262	271	-	11.2	6.23e-05	0.576	TAACACGTGG	-	-	-	-	-	-	-	-	-	-	-	-	-	-	-	-	-	-	-	-
KYRCACGTGT	MEME-1	Mp_BES1_peak_2257	497	506	-	11.2	6.23e-05	0.576	TAACACGTGG	-	-	-	-	-	-	-	-	-	-	-	-	-	-	-	-	-	-	-	-
KYRCACGTGT	MEME-1	Mp_BES1_peak_1833	396	405	-	11.1867	6.27e-05	0.576	GCTCACGTGG	-	-	-	-	-	-	-	-	-	-	-	-	-	-	-	-	-	-	-	-
KYRCACGTGT	MEME-1	Mp_BES1_peak_3239	557	566	-	11.1867	6.27e-05	0.576	GCTCACGTGG	Promoter (1-2kb)	chr4	26409514	26410385	872	1	-	Mp4g23610	Mp4g23610.1	-1287	--	OAE32056.1 hypothetical protein AXG93_2278s1360 [Marchantia polymorpha subsp. ruderalis] [Marchantia polymorpha]	-	-	-	-	-	-	-	--
KYRCACGTGT	MEME-1	Mp_BES1_peak_4772	159	168	+	11.1867	6.27e-05	0.576	GCTCACGTGG	Promoter (<=1kb)	chr7	7954953	7961055	6103	5	-	Mp7g06880	Mp7g06880.1	-377	--	PTQ27414.1 hypothetical protein MARPO_0199s0004 [Marchantia polymorpha]	-	-	-	-	GO:0016021//integral component of membrane	GO:0004190//aspartic-type endopeptidase activity;GO:0005219//ryanodine-sensitive calcium-release channel activity;GO:0045340//mercury ion binding;GO:0046872//metal ion binding	GO:0006270//DNA replication initiation;GO:0006874//cellular calcium ion homeostasis;GO:0015694//mercury ion transport;GO:0016485//protein processing	--
KYRCACGTGT	MEME-1	Mp_BES1_peak_4632	295	304	+	11.1867	6.27e-05	0.576	GCTCACGTGG	Intron (Mp7g02620.1/Mp7g02620, intron 3 of 4)	chr7	3057946	3062016	4071	5	-	Mp7g02620	Mp7g02620.1	2351	--	PTQ33477.1 hypothetical protein MARPO_0088s0026 [Marchantia polymorpha]	-	-	-	-	-	-	-	--
KYRCACGTGT	MEME-1	Mp_BES1_peak_4194	464	473	+	11.1867	6.27e-05	0.576	GCTCACGTGG	Intron (Mp6g09010.1/Mp6g09010, intron 3 of 9)	chr6	9977829	9989963	12135	10	+	Mp6g09010	Mp6g09010.1	6253	ALE2	PTQ36923.1 hypothetical protein MARPO_0060s0018 [Marchantia polymorpha]	-	-	-	-	-	GO:0004672//protein kinase activity;GO:0005524//ATP binding;GO:0005525//GTP binding	GO:0006468//protein phosphorylation	--
KYRCACGTGT	MEME-1	Mp_BES1_peak_2872	164	173	-	11.16	6.35e-05	0.58	TAGCACGTGA	Intron (Mp4g10640.1/Mp4g10640, intron 7 of 29)	chr4	11750491	11766046	15556	30	+	Mp4g10640	Mp4g10640.1	4886	SCC2	OAE28983.1 hypothetical protein AXG93_3036s1100 [Marchantia polymorpha subsp. ruderalis] [Marchantia polymorpha]	-	-	-	-	GO:0000428//DNA-directed RNA polymerase complex;GO:0000775//chromosome, centromeric region;GO:0000785//chromatin;GO:0005575//cellular_component;GO:0005622//intracellular anatomical structure;GO:0005634//nucleus;GO:0005654//nucleoplasm;GO:0005694//chromosome;GO:0016591//RNA polymerase II, holoenzyme;GO:0030880//RNA polymerase complex;GO:0031974//membrane-enclosed lumen;GO:0031981//nuclear lumen;GO…	GO:0003674//molecular_function;GO:0003682//chromatin binding;GO:0005488//binding;GO:0005515//protein binding;GO:0008022//protein C-terminus binding;GO:0019899//enzyme binding;GO:0019904//protein domain specific binding;GO:0036033//mediator complex binding;GO:0042826//histone deacetylase binding;GO:0043167//ion binding;GO:0043169//cation binding;GO:0044877//protein-containing complex binding;GO:00…	GO:0000003//reproduction;GO:0000070//mitotic sister chromatid segregation;GO:0000122//negative regulation of transcription by RNA polymerase II;GO:0000278//mitotic cell cycle;GO:0000280//nuclear division;GO:0000819//sister chromatid segregation;GO:0001501//skeletal system development;GO:0001654//eye development;GO:0001655//urogenital system development;GO:0001656//metanephros development;GO:00018…	--
KYRCACGTGT	MEME-1	Mp_BES1_peak_5759	528	537	-	11.16	6.35e-05	0.58	TAGCACGTGA	Promoter (1-2kb)	unplaced-scaffold_250	11939	13385	1447	2	+	Mpzg00770	Mpzg00770.1	-1204	PRMS	PTQ32514.1 hypothetical protein MARPO_0097s0001 [Marchantia polymorpha]	Environmental Information Processing;Organismal Systems;Environmental Information Processing	Signal transduction;Environmental adaptation;Signal transduction	ko04016//MAPK signaling pathway - plant;ko04626//Plant-pathogen interaction;ko04075//Plant hormone signal transduction	K13449;K13449;K13449	-	-	-	--
KYRCACGTGT	MEME-1	Mp_BES1_peak_3090	176	185	+	11.16	6.35e-05	0.58	TAGCACGTGA	Promoter (1-2kb)	chr4	20687480	20689511	2032	2	+	Mp4g18370	Mp4g18370.1	-1365	CHS	OAE18239.1 hypothetical protein AXG93_2668s1020 [Marchantia polymorpha subsp. ruderalis] [Marchantia polymorpha]	Metabolism;Metabolism;Metabolism;Organismal Systems;Metabolism	Global and overview maps;Global and overview maps;Biosynthesis of other secondary metabolites;Environmental adaptation;Biosynthesis of other secondary metabolites	ko01100//Metabolic pathways;ko01110//Biosynthesis of secondary metabolites;ko00941//Flavonoid biosynthesis;ko04712//Circadian rhythm - plant;ko00960//Tropane, piperidine and pyridine alkaloid biosynthesis	K00660;K00660;K00660;K00660;K00660	GO:0016020//membrane	GO:0004315//3-oxoacyl-[acyl-carrier-protein] synthase activity;GO:0004421//hydroxymethylglutaryl-CoA synthase activity;GO:0016747//acyltransferase activity, transferring groups other than amino-acyl groups	GO:0006633//fatty acid biosynthetic process	--
KYRCACGTGT	MEME-1	Mp_BES1_peak_1326	291	300	+	11.16	6.35e-05	0.58	TAGCACGTGA	Intron (Mp2g09060.1/Mp2g09060, intron 4 of 11)	chr2	9393972	9405447	11476	12	-	Mp2g09060	Mp2g09060.1	4001	--	PTQ45410.1 hypothetical protein MARPO_0015s0190 [Marchantia polymorpha]	-	-	-	-	-	-	-	--
KYRCACGTGT	MEME-1	Mp_BES1_peak_5507	465	474	-	11.1467	6.38e-05	0.582	TCGCACGAGG	Intron (Mp8g11490.1/Mp8g11490, intron 13 of 13)	chr8	12865442	12873912	8471	14	-	Mp8g11490	Mp8g11490.1	7204	MMT1	PTQ47290.1 hypothetical protein MARPO_0008s0067 [Marchantia polymorpha]	Metabolism;Metabolism	Global and overview maps;Metabolism of other amino acids	ko01100//Metabolic pathways;ko00450//Selenocompound metabolism	K08247;K08247	-	GO:0004838//L-tyrosine:2-oxoglutarate aminotransferase activity;GO:0008168//methyltransferase activity;GO:0008171//O-methyltransferase activity;GO:0008173//RNA methyltransferase activity;GO:0008176//tRNA (guanine-N7-)-methyltransferase activity;GO:0008276//protein methyltransferase activity;GO:0008689//3-demethylubiquinone-9 3-O-methyltransferase activity;GO:0008757//S-adenosylmethionine-dependen…	GO:0006396//RNA processing;GO:0006400//tRNA modification;GO:0006412//translation;GO:0006464//cellular protein modification process;GO:0006559//L-phenylalanine catabolic process;GO:0006572//tyrosine catabolic process;GO:0006744//ubiquinone biosynthetic process;GO:0008152//metabolic process;GO:0009058//biosynthetic process;GO:0009102//biotin biosynthetic process;GO:0018364//peptidyl-glutamine methy…	--
KYRCACGTGT	MEME-1	Mp_BES1_peak_312	241	250	-	11.0133	6.46e-05	0.584	CAACACGTGT	Promoter (1-2kb)	chr1	5635626	5640907	5282	6	+	Mp1g05300	Mp1g05300.1	-1808	AVT6A	PTQ48429.1 hypothetical protein MARPO_0005s0078 [Marchantia polymorpha]	-	-	-	-	-	-	GO:0003333//amino acid transmembrane transport	--
KYRCACGTGT	MEME-1	Mp_BES1_peak_2047	310	319	-	11.0133	6.46e-05	0.584	CAACACGTGT	-	-	-	-	-	-	-	-	-	-	-	-	-	-	-	-	-	-	-	-
KYRCACGTGT	MEME-1	Mp_BES1_peak_2878	317	326	-	11.0133	6.46e-05	0.584	CAACACGTGT	-	-	-	-	-	-	-	-	-	-	-	-	-	-	-	-	-	-	-	-
KYRCACGTGT	MEME-1	Mp_BES1_peak_4738	843	852	-	11.0133	6.46e-05	0.584	CAACACGTGT	-	-	-	-	-	-	-	-	-	-	-	-	-	-	-	-	-	-	-	-
KYRCACGTGT	MEME-1	Mp_BES1_peak_3926	24	33	+	11.0133	6.46e-05	0.584	CAACACGTGT	-	-	-	-	-	-	-	-	-	-	-	-	-	-	-	-	-	-	-	-
KYRCACGTGT	MEME-1	Mp_BES1_peak_5235	115	124	+	11.0133	6.46e-05	0.584	CAACACGTGT	-	-	-	-	-	-	-	-	-	-	-	-	-	-	-	-	-	-	-	-
KYRCACGTGT	MEME-1	Mp_BES1_peak_2325	525	534	+	11.0133	6.46e-05	0.584	CAACACGTGT	Promoter (<=1kb)	chr3	18549008	18554612	5605	3	-	Mp3g18220	Mp3g18220.1	-114	--	BBN06083.1 hypothetical protein Mp_3g18220 [Marchantia polymorpha subsp. ruderalis] [Marchantia polymorpha]	-	-	-	-	GO:0005576//extracellular region	GO:0003677//DNA binding;GO:0008289//lipid binding	GO:0006869//lipid transport;GO:0042157//lipoprotein metabolic process	--
KYRCACGTGT	MEME-1	Mp_BES1_peak_1454	429	438	-	11	6.51e-05	0.586	GAACACGTGC	Promoter (<=1kb)	chr2	15155908	15159937	4030	9	+	Mp2g14390	Mp2g14390.1	-190	--	PTQ40028.1 hypothetical protein MARPO_0042s0066 [Marchantia polymorpha]	-	-	-	-	-	-	-	--
KYRCACGTGT	MEME-1	Mp_BES1_peak_1902	291	300	+	11	6.51e-05	0.586	GAACACGTGC	Downstream (2-3kb)	chr3	3306261	3309335	3075	5	-	Mp3g03400	Mp3g03400.1	5634	CYP72A1	PTQ44114.1 hypothetical protein MARPO_0022s0192 [Marchantia polymorpha]	-	-	-	-	-	GO:0005506//iron ion binding;GO:0016705//oxidoreductase activity, acting on paired donors, with incorporation or reduction of molecular oxygen;GO:0020037//heme binding	-	--
KYRCACGTGT	MEME-1	Mp_BES1_peak_403	475	484	+	11	6.51e-05	0.586	GAACACGTGC	-	-	-	-	-	-	-	-	-	-	-	-	-	-	-	-	-	-	-	-
KYRCACGTGT	MEME-1	Mp_BES1_peak_2360	159	168	-	10.9733	6.65e-05	0.587	TCCCACGTGT	Downstream (1-2kb)	chr3	20249615	20252737	3123	3	+	Mp3g19730	Mp3g19730.2	16976	NPF8.4	PTQ38771.1 hypothetical protein MARPO_0049s0061 [Marchantia polymorpha]	-	-	-	-	GO:0016020//membrane	GO:0022857//transmembrane transporter activity	GO:0055085//transmembrane transport	--
KYRCACGTGT	MEME-1	Mp_BES1_peak_2729	195	204	-	10.9733	6.65e-05	0.587	GTTCACGTGT	Intron (Mp4g06190.1/Mp4g06190, intron 4 of 13)	chr4	6878495	6890131	11637	14	-	Mp4g06190	Mp4g06190.1	3009	Cdca7l	PTQ31218.1 hypothetical protein MARPO_0114s0035 [Marchantia polymorpha]	-	-	-	-	-	-	-	--
KYRCACGTGT	MEME-1	Mp_BES1_peak_3858	308	317	-	10.9733	6.65e-05	0.587	GTTCACGTGT	Promoter (<=1kb)	chr5	24877900	24879653	1754	3	+	Mp5g23120	Mp5g23120.1	-511	HSP17.7	PTQ46761.1 hypothetical protein MARPO_0010s0143 [Marchantia polymorpha]	Genetic Information Processing	Folding, sorting and degradation	ko04141//Protein processing in endoplasmic reticulum	K13993	-	-	-	--
KYRCACGTGT	MEME-1	Mp_BES1_peak_3083	366	375	-	10.9733	6.65e-05	0.587	GTTCACGTGT	Intron (Mp4g18120.1/Mp4g18120, intron 11 of 14)	chr4	20444550	20451171	6622	15	-	Mp4g18120	Mp4g18120.1	4214	ngdn-a	PTQ40226.1 hypothetical protein MARPO_0041s0093 [Marchantia polymorpha]	-	-	-	-	GO:0005575//cellular_component;GO:0005622//intracellular anatomical structure;GO:0005634//nucleus;GO:0005654//nucleoplasm;GO:0005730//nucleolus;GO:0030684//preribosome;GO:0031974//membrane-enclosed lumen;GO:0031981//nuclear lumen;GO:0032040//small-subunit processome;GO:0032991//protein-containing complex;GO:0043226//organelle;GO:0043227//membrane-bounded organelle;GO:0043228//non-membrane-bounded…	GO:0003674//molecular_function;GO:0003676//nucleic acid binding;GO:0003723//RNA binding;GO:0005488//binding;GO:0030515//snoRNA binding;GO:0097159//organic cyclic compound binding;GO:1901363//heterocyclic compound binding	GO:0000447//endonucleolytic cleavage in ITS1 to separate SSU-rRNA from 5.8S rRNA and LSU-rRNA from tricistronic rRNA transcript (SSU-rRNA, 5.8S rRNA, LSU-rRNA);GO:0000460//maturation of 5.8S rRNA;GO:0000462//maturation of SSU-rRNA from tricistronic rRNA transcript (SSU-rRNA, 5.8S rRNA, LSU-rRNA);GO:0000466//maturation of 5.8S rRNA from tricistronic rRNA transcript (SSU-rRNA, 5.8S rRNA, LSU-rRNA);…	--
KYRCACGTGT	MEME-1	Mp_BES1_peak_5343	386	395	-	10.9733	6.65e-05	0.587	GTTCACGTGT	Intron (Mp8g06130.1/Mp8g06130, intron 2 of 8)	chr8	6976436	6982142	5707	9	+	Mp8g06130	Mp8g06130.1	1589	ARF1	KAG6543724.1 hypothetical protein Mapa_014908 [Marchantia paleacea]	-	-	-	-	GO:0005737//cytoplasm	GO:0003924//GTPase activity;GO:0005525//GTP binding;GO:0019001//guanyl nucleotide binding;GO:0019843//rRNA binding;GO:0031683//G-protein beta/gamma-subunit complex binding;GO:0043022//ribosome binding	GO:0007186//G protein-coupled receptor signaling pathway;GO:0008150//biological_process;GO:0042254//ribosome biogenesis	--
KYRCACGTGT	MEME-1	Mp_BES1_peak_3621	569	578	-	10.9733	6.65e-05	0.587	TCCCACGTGT	-	-	-	-	-	-	-	-	-	-	-	-	-	-	-	-	-	-	-	-
KYRCACGTGT	MEME-1	Mp_BES1_peak_4836	628	637	-	10.9733	6.65e-05	0.587	TCCCACGTGT	-	-	-	-	-	-	-	-	-	-	-	-	-	-	-	-	-	-	-	-
KYRCACGTGT	MEME-1	Mp_BES1_peak_5108	815	824	-	10.9733	6.65e-05	0.587	GTTCACGTGT	Promoter (<=1kb)	chr7	20335722	20346894	11173	21	+	Mp7g18240	Mp7g18240.1	-1000	P5CS1	OAE30342.1 hypothetical protein AXG93_4201s1430 [Marchantia polymorpha subsp. ruderalis] [Marchantia polymorpha]	Metabolism;Metabolism;Metabolism;Metabolism	Global and overview maps;Global and overview maps;Global and overview maps;Amino acid metabolism	ko01100//Metabolic pathways;ko01110//Biosynthesis of secondary metabolites;ko01230//Biosynthesis of amino acids;ko00330//Arginine and proline metabolism	K12657;K12657;K12657;K12657	GO:0005575//cellular_component;GO:0005622//intracellular anatomical structure;GO:0005737//cytoplasm;GO:0005739//mitochondrion;GO:0005740//mitochondrial envelope;GO:0005743//mitochondrial inner membrane;GO:0005829//cytosol;GO:0016020//membrane;GO:0019866//organelle inner membrane;GO:0031090//organelle membrane;GO:0031966//mitochondrial membrane;GO:0031967//organelle envelope;GO:0031975//envelope;G…	GO:0000166//nucleotide binding;GO:0003674//molecular_function;GO:0003824//catalytic activity;GO:0003842//1-pyrroline-5-carboxylate dehydrogenase activity;GO:0003991//acetylglutamate kinase activity;GO:0004072//aspartate kinase activity;GO:0004349//glutamate 5-kinase activity;GO:0004350//glutamate-5-semialdehyde dehydrogenase activity;GO:0005488//binding;GO:0005515//protein binding;GO:0005524//ATP…	GO:0000052//citrulline metabolic process;GO:0006082//organic acid metabolic process;GO:0006520//cellular amino acid metabolic process;GO:0006536//glutamate metabolic process;GO:0006560//proline metabolic process;GO:0006561//proline biosynthetic process;GO:0006562//proline catabolic process;GO:0006591//ornithine metabolic process;GO:0006592//ornithine biosynthetic process;GO:0006793//phosphorus me…	--
KYRCACGTGT	MEME-1	Mp_BES1_peak_505	29	38	+	10.9733	6.65e-05	0.587	TCCCACGTGT	Promoter (<=1kb)	chr1	11766381	11767370	990	1	+	Mp1g11500	Mp1g11500.1	-762	--	PTQ45540.1 hypothetical protein MARPO_0014s0076 [Marchantia polymorpha]	-	-	-	-	-	-	-	--
KYRCACGTGT	MEME-1	Mp_BES1_peak_2894	43	52	+	10.9733	6.65e-05	0.587	GTTCACGTGT	-	-	-	-	-	-	-	-	-	-	-	-	-	-	-	-	-	-	-	-
KYRCACGTGT	MEME-1	Mp_BES1_peak_4517	129	138	+	10.9733	6.65e-05	0.587	GTTCACGTGT	Intron (Mp6g21090.1/Mp6g21090, intron 9 of 11)	chr6	23337681	23359982	22302	12	+	Mp6g21090	Mp6g21090.1	17315	IDM1	PTQ33188.1 hypothetical protein MARPO_0091s0046 [Marchantia polymorpha]	-	-	-	-	-	GO:0008080//N-acetyltransferase activity	-	--
KYRCACGTGT	MEME-1	Mp_BES1_peak_2540	260	269	+	10.9733	6.65e-05	0.587	TCCCACGTGT	-	-	-	-	-	-	-	-	-	-	-	-	-	-	-	-	-	-	-	-
KYRCACGTGT	MEME-1	Mp_BES1_peak_3522	389	398	+	10.9733	6.65e-05	0.587	TCCCACGTGT	Downstream (1-2kb)	chr5	11238218	11241406	3189	1	-	Mp5g09970	Mp5g09970.1	5165	--	PTQ38965.1 hypothetical protein MARPO_0048s0074 [Marchantia polymorpha]	-	-	-	-	-	GO:0005515//protein binding	-	--
KYRCACGTGT	MEME-1	Mp_BES1_peak_4214	477	486	+	10.9733	6.65e-05	0.587	TCCCACGTGT	-	-	-	-	-	-	-	-	-	-	-	-	-	-	-	-	-	-	-	-
KYRCACGTGT	MEME-1	Mp_BES1_peak_5648	3	12	+	10.96	6.77e-05	0.595	CGACACGTGA	-	-	-	-	-	-	-	-	-	-	-	-	-	-	-	-	-	-	-	-
KYRCACGTGT	MEME-1	Mp_BES1_peak_1230	422	431	+	10.96	6.77e-05	0.595	CCGCACGAGT	Downstream (1-2kb)	chr2	6281486	6282486	1001	1	-	Mp2g06040	Mp2g06040.1	-3090	--	PTQ44193.1 hypothetical protein MARPO_0021s0059 [Marchantia polymorpha]	-	-	-	-	-	-	-	--
KYRCACGTGT	MEME-1	Mp_BES1_peak_5592	738	747	+	10.96	6.77e-05	0.595	CCGCACGAGT	Intron (Mp8g14420.1/Mp8g14420, intron 1 of 15)	chr8	16094143	16105908	11766	16	+	Mp8g14420	Mp8g14420.1	2128	MORC3	PTQ45739.1 hypothetical protein MARPO_0013s0006 [Marchantia polymorpha]	-	-	-	-	-	GO:0008270//zinc ion binding;GO:0016887//ATP hydrolysis activity	GO:0006298//mismatch repair	--
KYRCACGTGT	MEME-1	Mp_BES1_peak_5005	68	77	-	10.9467	6.8e-05	0.595	GCGCACGAGC	-	-	-	-	-	-	-	-	-	-	-	-	-	-	-	-	-	-	-	-
KYRCACGTGT	MEME-1	Mp_BES1_peak_234	379	388	-	10.9467	6.8e-05	0.595	GCGCACGAGC	-	-	-	-	-	-	-	-	-	-	-	-	-	-	-	-	-	-	-	-
KYRCACGTGT	MEME-1	Mp_BES1_peak_899	220	229	+	10.9467	6.8e-05	0.595	GCGCACGAGC	Promoter (<=1kb)	chr1	25114578	25116695	2118	2	+	Mp1g24400	Mp1g24400.1	-448	--	PTQ36826.1 hypothetical protein MARPO_0061s0081 [Marchantia polymorpha]	-	-	-	-	-	-	GO:0006511//ubiquitin-dependent protein catabolic process	--
KYRCACGTGT	MEME-1	Mp_BES1_peak_899	110	119	-	10.9333	6.93e-05	0.602	AAGCACGTGC	Promoter (<=1kb)	chr1	25114578	25116695	2118	2	+	Mp1g24400	Mp1g24400.1	-448	--	PTQ36826.1 hypothetical protein MARPO_0061s0081 [Marchantia polymorpha]	-	-	-	-	-	-	GO:0006511//ubiquitin-dependent protein catabolic process	--
KYRCACGTGT	MEME-1	Mp_BES1_peak_437	175	184	-	10.9333	6.93e-05	0.602	AAGCACGTGC	-	-	-	-	-	-	-	-	-	-	-	-	-	-	-	-	-	-	-	-
KYRCACGTGT	MEME-1	Mp_BES1_peak_4998	589	598	-	10.9333	6.93e-05	0.602	AAGCACGTGC	Intron (Mp7g14700.1/Mp7g14700, intron 14 of 33)	chr7	16316091	16331500	15410	34	-	Mp7g14700	Mp7g14700.1	5347	ECPAS	OAE27833.1 hypothetical protein AXG93_1881s1240 [Marchantia polymorpha subsp. ruderalis] [Marchantia polymorpha]	-	-	-	-	GO:0000502//proteasome complex;GO:0005575//cellular_component;GO:0005622//intracellular anatomical structure;GO:0005634//nucleus;GO:0005737//cytoplasm;GO:0005768//endosome;GO:0005769//early endosome;GO:0005770//late endosome;GO:0005771//multivesicular body;GO:0005783//endoplasmic reticulum;GO:0005793//endoplasmic reticulum-Golgi intermediate compartment;GO:0005798//Golgi-associated vesicle;GO:000…	GO:0003674//molecular_function;GO:0004674//protein serine/threonine kinase activity;GO:0005198//structural molecule activity;GO:0005488//binding;GO:0005515//protein binding;GO:0060090//molecular adaptor activity	GO:0006508//proteolysis;GO:0006511//ubiquitin-dependent protein catabolic process;GO:0006807//nitrogen compound metabolic process;GO:0006950//response to stress;GO:0008150//biological_process;GO:0008152//metabolic process;GO:0009056//catabolic process;GO:0009057//macromolecule catabolic process;GO:0009987//cellular process;GO:0010033//response to organic substance;GO:0010243//response to organoni…	--
KYRCACGTGT	MEME-1	Mp_BES1_peak_4409	61	70	+	10.9333	6.93e-05	0.602	AAGCACGTGC	Intron (Mp6g18250.1/Mp6g18250, intron 38 of 39)	chr6	20406219	20423665	17447	40	-	Mp6g18250	Mp6g18250.1	16357	NPC1	PTQ40678.1 hypothetical protein MARPO_0038s0034 [Marchantia polymorpha]	-	-	-	-	GO:0016020//membrane;GO:0016021//integral component of membrane	-	-	--
KYRCACGTGT	MEME-1	Mp_BES1_peak_2147	275	284	+	10.9333	6.93e-05	0.602	AAGCACGTGC	-	-	-	-	-	-	-	-	-	-	-	-	-	-	-	-	-	-	-	-
KYRCACGTGT	MEME-1	Mp_BES1_peak_5467	335	344	+	10.9333	6.93e-05	0.602	AAGCACGTGC	Intron (Mp8g09710.1/Mp8g09710, intron 1 of 10)	chr8	11233121	11244650	11530	11	+	Mp8g09710	Mp8g09710.1	2227	At3g58210	PTQ47505.1 hypothetical protein MARPO_0008s0250 [Marchantia polymorpha]	-	-	-	-	-	GO:0005515//protein binding;GO:0005524//ATP binding;GO:0008134//transcription factor binding;GO:0031267//small GTPase binding;GO:0042803//protein homodimerization activity;GO:0070840//dynein complex binding	GO:0006281//DNA repair;GO:0007059//chromosome segregation;GO:0030261//chromosome condensation	--
KYRCACGTGT	MEME-1	Mp_BES1_peak_186	142	151	-	10.88	6.98e-05	0.604	TCTCACGTGG	-	-	-	-	-	-	-	-	-	-	-	-	-	-	-	-	-	-	-	-
KYRCACGTGT	MEME-1	Mp_BES1_peak_186	253	262	-	10.88	6.98e-05	0.604	TCTCACGTGG	-	-	-	-	-	-	-	-	-	-	-	-	-	-	-	-	-	-	-	-
KYRCACGTGT	MEME-1	Mp_BES1_peak_5531	319	328	-	10.88	6.98e-05	0.604	TCTCACGTGG	5' UTR	chr8	13592733	13601460	8728	15	-	Mp8g12060	Mp8g12060.3	1824	--	PTQ47216.1 hypothetical protein MARPO_0008s0010 [Marchantia polymorpha]	-	-	-	-	-	-	-	--
KYRCACGTGT	MEME-1	Mp_BES1_peak_5034	220	229	+	10.88	6.98e-05	0.604	TCTCACGTGG	-	-	-	-	-	-	-	-	-	-	-	-	-	-	-	-	-	-	-	-
KYRCACGTGT	MEME-1	Mp_BES1_peak_5157	207	216	-	10.7467	7.01e-05	0.605	GCCCACGTGG	-	-	-	-	-	-	-	-	-	-	-	-	-	-	-	-	-	-	-	-
KYRCACGTGT	MEME-1	Mp_BES1_peak_4912	229	238	-	10.7067	7.05e-05	0.607	GTGCACGAGG	3' UTR	chr7	12889252	12890341	1090	2	+	Mp7g11600	Mp7g11600.1	-5982	--	PTQ49292.1 hypothetical protein MARPO_0003s0172 [Marchantia polymorpha]	-	-	-	-	-	-	-	--
KYRCACGTGT	MEME-1	Mp_BES1_peak_3839	132	141	+	10.7067	7.05e-05	0.607	GTGCACGAGG	Promoter (<=1kb)	chr5	24324922	24331554	6633	7	+	Mp5g22540	Mp5g22540.4	-939	--	PTQ46840.1 hypothetical protein MARPO_0010s0203 [Marchantia polymorpha]	-	-	-	-	-	-	-	--
KYRCACGTGT	MEME-1	Mp_BES1_peak_2100	84	93	-	10.6933	7.23e-05	0.615	CCTCACGTGT	Intron (Mp3g11480.1/Mp3g11480, intron 5 of 6)	chr3	11057225	11060329	3105	7	-	Mp3g11480	Mp3g11480.1	1891	--	PTQ40868.1 hypothetical protein MARPO_0037s0049 [Marchantia polymorpha]	-	-	-	-	-	GO:0003674//molecular_function;GO:0003824//catalytic activity;GO:0008236//serine-type peptidase activity;GO:0016787//hydrolase activity;GO:0047570//3-oxoadipate enol-lactonase activity;GO:0070205//2-succinyl-6-hydroxy-2,4-cyclohexadiene-1-carboxylate synthase activity	GO:0006508//proteolysis;GO:0009102//biotin biosynthetic process;GO:0009234//menaquinone biosynthetic process;GO:0015979//photosynthesis;GO:0030163//protein catabolic process;GO:0042952//beta-ketoadipate pathway	--
KYRCACGTGT	MEME-1	Mp_BES1_peak_2136	163	172	-	10.6933	7.23e-05	0.615	CCTCACGTGT	-	-	-	-	-	-	-	-	-	-	-	-	-	-	-	-	-	-	-	-
KYRCACGTGT	MEME-1	Mp_BES1_peak_1060	212	221	-	10.6933	7.23e-05	0.615	CCTCACGTGT	-	-	-	-	-	-	-	-	-	-	-	-	-	-	-	-	-	-	-	-
KYRCACGTGT	MEME-1	Mp_BES1_peak_1245	317	326	-	10.6933	7.23e-05	0.615	GGTCACGTGT	Intron (Mp2g06500.1/Mp2g06500, intron 7 of 20)	chr2	6667126	6688535	21410	21	-	Mp2g06500	Mp2g06500.1	12824	ATXR3	PTQ44251.1 hypothetical protein MARPO_0021s0105 [Marchantia polymorpha]	Metabolism;Metabolism	Global and overview maps;Amino acid metabolism	ko01100//Metabolic pathways;ko00310//Lysine degradation	K22748;K22748	-	GO:0003676//nucleic acid binding;GO:0005515//protein binding;GO:0008270//zinc ion binding	-	--
KYRCACGTGT	MEME-1	Mp_BES1_peak_2606	421	430	-	10.6933	7.23e-05	0.615	TAACACGTGC	-	-	-	-	-	-	-	-	-	-	-	-	-	-	-	-	-	-	-	-
KYRCACGTGT	MEME-1	Mp_BES1_peak_666	591	600	-	10.6933	7.23e-05	0.615	CCTCACGTGT	Intron (Mp1g17040.1/Mp1g17040, intron 20 of 21)	chr1	17393605	17404299	10695	22	-	Mp1g17040	Mp1g17040.1	9571	--	PTQ49976.1 hypothetical protein MARPO_0001s0044 [Marchantia polymorpha]	-	-	-	-	-	-	-	--
KYRCACGTGT	MEME-1	Mp_BES1_peak_3513	187	196	+	10.6933	7.23e-05	0.615	CCTCACGTGT	Promoter (<=1kb)	chr5	10916929	10921506	4578	2	-	Mp5g09790	Mp5g09790.2	-65	SMYD5	OAE21964.1 hypothetical protein AXG93_242s1490 [Marchantia polymorpha subsp. ruderalis] [Marchantia polymorpha]	-	-	-	-	-	GO:0003674//molecular_function;GO:0003824//catalytic activity;GO:0005488//binding;GO:0005515//protein binding;GO:0008168//methyltransferase activity;GO:0016740//transferase activity;GO:0016741//transferase activity, transferring one-carbon groups;GO:0043167//ion binding;GO:0043169//cation binding;GO:0046872//metal ion binding	GO:0008150//biological_process;GO:0008152//metabolic process;GO:0032259//methylation	--
KYRCACGTGT	MEME-1	Mp_BES1_peak_1427	189	198	+	10.6933	7.23e-05	0.615	TAACACGTGC	Promoter (<=1kb)	chr2	14013455	14015827	2373	2	-	Mp2g13630	Mp2g13630.1	-834	--	PTQ43104.1 hypothetical protein MARPO_0026s0008 [Marchantia polymorpha]	-	-	-	-	-	-	-	--
KYRCACGTGT	MEME-1	Mp_BES1_peak_1894	533	542	+	10.6933	7.23e-05	0.615	TAACACGTGC	Intron (Mp3g02850.2/Mp3g02850, intron 11 of 12)	chr3	2705041	2712078	7038	13	-	Mp3g02850	Mp3g02850.2	5364	At2g31810	OAE28652.1 hypothetical protein AXG93_1335s1440 [Marchantia polymorpha subsp. ruderalis] [Marchantia polymorpha]	Metabolism;Metabolism;Metabolism;Metabolism;Metabolism;Metabolism;Metabolism;Metabolism	Global and overview maps;Global and overview maps;Global and overview maps;Global and overview maps;Metabolism of cofactors and vitamins;Carbohydrate metabolism;Amino acid metabolism;Carbohydrate metabolism	ko01100//Metabolic pathways;ko01110//Biosynthesis of secondary metabolites;ko01230//Biosynthesis of amino acids;ko01210//2-Oxocarboxylic acid metabolism;ko00770//Pantothenate and CoA biosynthesis;ko00650//Butanoate metabolism;ko00290//Valine, leucine and isoleucine biosynthesis;ko00660//C5-Branched dibasic acid metabolism	K01653;K01653;K01653;K01653;K01653;K01653;K01653;K01653	GO:0005948//acetolactate synthase complex	GO:0003824//catalytic activity;GO:0003941//L-serine ammonia-lyase activity;GO:0003984//acetolactate synthase activity;GO:0004617//phosphoglycerate dehydrogenase activity;GO:0004794//L-threonine ammonia-lyase activity	GO:0006094//gluconeogenesis;GO:0006549//isoleucine metabolic process;GO:0006564//L-serine biosynthetic process;GO:0006565//L-serine catabolic process;GO:0009097//isoleucine biosynthetic process;GO:0009099//valine biosynthetic process;GO:0015968//stringent response;GO:0015969//guanosine tetraphosphate metabolic process	--
KYRCACGTGT	MEME-1	Mp_BES1_peak_4092	595	604	+	10.6933	7.23e-05	0.615	GGTCACGTGT	-	-	-	-	-	-	-	-	-	-	-	-	-	-	-	-	-	-	-	-
KYRCACGTGT	MEME-1	Mp_BES1_peak_2894	45	54	-	10.68	7.38e-05	0.62	ATACACGTGA	-	-	-	-	-	-	-	-	-	-	-	-	-	-	-	-	-	-	-	-
KYRCACGTGT	MEME-1	Mp_BES1_peak_437	135	144	-	10.68	7.38e-05	0.62	GCTCACGTGC	-	-	-	-	-	-	-	-	-	-	-	-	-	-	-	-	-	-	-	-
KYRCACGTGT	MEME-1	Mp_BES1_peak_3966	404	413	-	10.68	7.38e-05	0.62	ATACACGTGA	-	-	-	-	-	-	-	-	-	-	-	-	-	-	-	-	-	-	-	-
KYRCACGTGT	MEME-1	Mp_BES1_peak_2250	525	534	-	10.68	7.38e-05	0.62	ATACACGTGA	-	-	-	-	-	-	-	-	-	-	-	-	-	-	-	-	-	-	-	-
KYRCACGTGT	MEME-1	Mp_BES1_peak_2011	679	688	-	10.68	7.38e-05	0.62	ATACACGTGA	Downstream (1-2kb)	chr3	7136968	7141469	4502	5	-	Mp3g07390	Mp3g07390.1	6307	NPF8.1	PTQ48201.1 hypothetical protein MARPO_0006s0213 [Marchantia polymorpha]	-	-	-	-	GO:0016020//membrane	GO:0015333//peptide:proton symporter activity;GO:0022857//transmembrane transporter activity	GO:0015833//peptide transport;GO:0055085//transmembrane transport	--
KYRCACGTGT	MEME-1	Mp_BES1_peak_3247	101	110	+	10.68	7.38e-05	0.62	ATACACGTGA	-	-	-	-	-	-	-	-	-	-	-	-	-	-	-	-	-	-	-	-
KYRCACGTGT	MEME-1	Mp_BES1_peak_4325	129	138	+	10.68	7.38e-05	0.62	ATACACGTGA	-	-	-	-	-	-	-	-	-	-	-	-	-	-	-	-	-	-	-	-
KYRCACGTGT	MEME-1	Mp_BES1_peak_2453	136	145	+	10.68	7.38e-05	0.62	ATACACGTGA	Intron (Mp3g23090.1/Mp3g23090, intron 7 of 11)	chr3	24331195	24337199	6005	12	-	Mp3g23090	Mp3g23090.1	3541	ADT6	PTQ43581.1 hypothetical protein MARPO_0024s0086 [Marchantia polymorpha]	Metabolism;Metabolism;Metabolism;Metabolism	Global and overview maps;Global and overview maps;Global and overview maps;Amino acid metabolism	ko01100//Metabolic pathways;ko01110//Biosynthesis of secondary metabolites;ko01230//Biosynthesis of amino acids;ko00400//Phenylalanine, tyrosine and tryptophan biosynthesis	K05359;K05359;K05359;K05359	-	GO:0004505//phenylalanine 4-monooxygenase activity;GO:0004510//tryptophan 5-monooxygenase activity;GO:0004664//prephenate dehydratase activity	GO:0006559//L-phenylalanine catabolic process;GO:0006568//tryptophan metabolic process;GO:0009094//L-phenylalanine biosynthetic process	--
KYRCACGTGT	MEME-1	Mp_BES1_peak_3563	436	445	+	10.68	7.38e-05	0.62	ATACACGTGA	-	-	-	-	-	-	-	-	-	-	-	-	-	-	-	-	-	-	-	-
KYRCACGTGT	MEME-1	Mp_BES1_peak_3147	132	141	-	10.6667	7.5e-05	0.621	TTTCACGTGT	-	-	-	-	-	-	-	-	-	-	-	-	-	-	-	-	-	-	-	-
KYRCACGTGT	MEME-1	Mp_BES1_peak_2453	138	147	-	10.6667	7.5e-05	0.621	TTTCACGTGT	Intron (Mp3g23090.1/Mp3g23090, intron 7 of 11)	chr3	24331195	24337199	6005	12	-	Mp3g23090	Mp3g23090.1	3541	ADT6	PTQ43581.1 hypothetical protein MARPO_0024s0086 [Marchantia polymorpha]	Metabolism;Metabolism;Metabolism;Metabolism	Global and overview maps;Global and overview maps;Global and overview maps;Amino acid metabolism	ko01100//Metabolic pathways;ko01110//Biosynthesis of secondary metabolites;ko01230//Biosynthesis of amino acids;ko00400//Phenylalanine, tyrosine and tryptophan biosynthesis	K05359;K05359;K05359;K05359	-	GO:0004505//phenylalanine 4-monooxygenase activity;GO:0004510//tryptophan 5-monooxygenase activity;GO:0004664//prephenate dehydratase activity	GO:0006559//L-phenylalanine catabolic process;GO:0006568//tryptophan metabolic process;GO:0009094//L-phenylalanine biosynthetic process	--
KYRCACGTGT	MEME-1	Mp_BES1_peak_4910	259	268	-	10.6667	7.5e-05	0.621	TTTCACGTGT	-	-	-	-	-	-	-	-	-	-	-	-	-	-	-	-	-	-	-	-
KYRCACGTGT	MEME-1	Mp_BES1_peak_5063	261	270	-	10.6667	7.5e-05	0.621	TTTCACGTGT	-	-	-	-	-	-	-	-	-	-	-	-	-	-	-	-	-	-	-	-
KYRCACGTGT	MEME-1	Mp_BES1_peak_3931	296	305	-	10.6667	7.5e-05	0.621	TTTCACGTGT	-	-	-	-	-	-	-	-	-	-	-	-	-	-	-	-	-	-	-	-
KYRCACGTGT	MEME-1	Mp_BES1_peak_449	417	426	-	10.6667	7.5e-05	0.621	TTTCACGTGT	-	-	-	-	-	-	-	-	-	-	-	-	-	-	-	-	-	-	-	-
KYRCACGTGT	MEME-1	Mp_BES1_peak_2078	773	782	-	10.6667	7.5e-05	0.621	TTTCACGTGT	-	-	-	-	-	-	-	-	-	-	-	-	-	-	-	-	-	-	-	-
KYRCACGTGT	MEME-1	Mp_BES1_peak_3651	400	409	+	10.6667	7.5e-05	0.621	TTTCACGTGT	Intron (Mp5g15200.1/Mp5g15200, intron 4 of 6)	chr5	16353299	16356783	3485	7	-	Mp5g15200	Mp5g15200.1	2287	--	PTQ35479.1 hypothetical protein MARPO_0071s0090 [Marchantia polymorpha]	-	-	-	-	-	-	-	--
KYRCACGTGT	MEME-1	Mp_BES1_peak_4149	404	413	+	10.6667	7.5e-05	0.621	TTTCACGTGT	-	-	-	-	-	-	-	-	-	-	-	-	-	-	-	-	-	-	-	-
KYRCACGTGT	MEME-1	Mp_BES1_peak_3882	653	662	+	10.6667	7.5e-05	0.621	TTTCACGTGT	-	-	-	-	-	-	-	-	-	-	-	-	-	-	-	-	-	-	-	-
KYRCACGTGT	MEME-1	Mp_BES1_peak_5001	672	681	+	10.6667	7.5e-05	0.621	TTTCACGTGT	Intron (Mp7g14730.1/Mp7g14730, intron 2 of 8)	chr7	16370230	16379784	9555	9	+	Mp7g14730	Mp7g14730.1	2803	PUB62	PTQ47070.1 hypothetical protein MARPO_0009s0158 [Marchantia polymorpha]	-	-	-	-	-	-	-	--
KYRCACGTGT	MEME-1	Mp_BES1_peak_3735	828	837	+	10.6667	7.5e-05	0.621	TTTCACGTGT	-	-	-	-	-	-	-	-	-	-	-	-	-	-	-	-	-	-	-	-
KYRCACGTGT	MEME-1	Mp_BES1_peak_2452	327	336	-	10.6533	7.55e-05	0.624	TGGCACGAGT	3' UTR	chr3	24293360	24297814	4455	9	-	Mp3g23050	Mp3g23050.5	-2010	COQ3	OAE21288.1 hypothetical protein AXG93_868s1260 [Marchantia polymorpha subsp. ruderalis] [Marchantia polymorpha]	Metabolism;Metabolism;Metabolism	Global and overview maps;Global and overview maps;Metabolism of cofactors and vitamins	ko01100//Metabolic pathways;ko01110//Biosynthesis of secondary metabolites;ko00130//Ubiquinone and other terpenoid-quinone biosynthesis	K00591;K00591;K00591	GO:0005575//cellular_component;GO:0005622//intracellular anatomical structure;GO:0005737//cytoplasm;GO:0005739//mitochondrion;GO:0005740//mitochondrial envelope;GO:0005743//mitochondrial inner membrane;GO:0005759//mitochondrial matrix;GO:0016020//membrane;GO:0019866//organelle inner membrane;GO:0019898//extrinsic component of membrane;GO:0031090//organelle membrane;GO:0031312//extrinsic component…	GO:0003674//molecular_function;GO:0003824//catalytic activity;GO:0004395//hexaprenyldihydroxybenzoate methyltransferase activity;GO:0008168//methyltransferase activity;GO:0008169//C-methyltransferase activity;GO:0008170//N-methyltransferase activity;GO:0008171//O-methyltransferase activity;GO:0008173//RNA methyltransferase activity;GO:0008425//2-polyprenyl-6-methoxy-1,4-benzoquinone methyltransfe…	GO:0000154//rRNA modification;GO:0002119//nematode larval development;GO:0002164//larval development;GO:0005975//carbohydrate metabolic process;GO:0006066//alcohol metabolic process;GO:0006071//glycerol metabolic process;GO:0006364//rRNA processing;GO:0006400//tRNA modification;GO:0006412//translation;GO:0006464//cellular protein modification process;GO:0006480//N-terminal protein amino acid meth…	--
KYRCACGTGT	MEME-1	Mp_BES1_peak_3487	117	126	-	10.5333	7.64e-05	0.627	GTCCACGTGT	Promoter (<=1kb)	chr5	9445135	9447613	2479	2	+	Mp5g08730	Mp5g08730.1	-912	CYP75B137	OAE19243.1 hypothetical protein AXG93_3507s1150 [Marchantia polymorpha subsp. ruderalis] [Marchantia polymorpha]	Metabolism;Metabolism;Metabolism;Metabolism	Global and overview maps;Global and overview maps;Biosynthesis of other secondary metabolites;Biosynthesis of other secondary metabolites	ko01100//Metabolic pathways;ko01110//Biosynthesis of secondary metabolites;ko00941//Flavonoid biosynthesis;ko00944//Flavone and flavonol biosynthesis	K05280;K05280;K05280;K05280	-	GO:0005506//iron ion binding;GO:0016705//oxidoreductase activity, acting on paired donors, with incorporation or reduction of molecular oxygen;GO:0020037//heme binding	-	--
KYRCACGTGT	MEME-1	Mp_BES1_peak_3629	145	154	-	10.5333	7.64e-05	0.627	GTCCACGTGT	Exon (Mp5g14140.1/Mp5g14140, exon 2 of 2)	chr5	15371751	15373129	1379	2	+	Mp5g14140	Mp5g14140.1	1238	--	PTQ41925.1 hypothetical protein MARPO_0032s0105 [Marchantia polymorpha]	-	-	-	-	-	-	-	--
KYRCACGTGT	MEME-1	Mp_BES1_peak_5487	338	347	-	10.5333	7.64e-05	0.627	GTCCACGTGT	Promoter (1-2kb)	chr8	12149716	12152626	2911	2	+	Mp8g10710	Mp8g10710.1	-1547	--	PTQ47390.1 hypothetical protein MARPO_0008s0152 [Marchantia polymorpha]	-	-	-	-	-	-	-	--
KYRCACGTGT	MEME-1	Mp_BES1_peak_3459	58	67	+	10.5333	7.64e-05	0.627	GTCCACGTGT	Intron (Mp5g07930.1/Mp5g07930, intron 8 of 13)	chr5	8647208	8656137	8930	14	+	Mp5g07930	Mp5g07930.1	6255	LETM1	PTQ27444.1 hypothetical protein MARPO_0198s0012 [Marchantia polymorpha]	-	-	-	-	-	GO:0003924//GTPase activity;GO:0005509//calcium ion binding;GO:0005525//GTP binding	-	--
KYRCACGTGT	MEME-1	Mp_BES1_peak_255	137	146	+	10.5333	7.64e-05	0.627	GTCCACGTGT	-	-	-	-	-	-	-	-	-	-	-	-	-	-	-	-	-	-	-	-
KYRCACGTGT	MEME-1	Mp_BES1_peak_839	404	413	+	10.5333	7.64e-05	0.627	GTCCACGTGT	-	-	-	-	-	-	-	-	-	-	-	-	-	-	-	-	-	-	-	-
KYRCACGTGT	MEME-1	Mp_BES1_peak_2666	154	163	-	10.48	7.7e-05	0.629	CAACACGTGG	Promoter (1-2kb)	chr4	4374504	4375894	1391	4	-	Mp4g03820	Mp4g03820.1	-1088	--	PTQ39667.1 hypothetical protein MARPO_0044s0092 [Marchantia polymorpha]	-	-	-	-	-	GO:0061657//UFM1 conjugating enzyme activity	GO:0071569//protein ufmylation	--
KYRCACGTGT	MEME-1	Mp_BES1_peak_4214	479	488	-	10.48	7.7e-05	0.629	CAACACGTGG	-	-	-	-	-	-	-	-	-	-	-	-	-	-	-	-	-	-	-	-
KYRCACGTGT	MEME-1	Mp_BES1_peak_1868	262	271	+	10.48	7.7e-05	0.629	CAACACGTGG	Promoter (<=1kb)	chr3	1767436	1774549	7114	11	-	Mp3g01600	Mp3g01600.2	-749	SC35	PTQ47753.1 hypothetical protein MARPO_0007s0152 [Marchantia polymorpha]	Genetic Information Processing	Transcription	ko03040//Spliceosome	K12891	-	GO:0003676//nucleic acid binding	GO:0008380//RNA splicing	--
KYRCACGTGT	MEME-1	Mp_BES1_peak_5041	339	348	-	10.4667	7.75e-05	0.632	GCACACGAGT	-	-	-	-	-	-	-	-	-	-	-	-	-	-	-	-	-	-	-	-
KYRCACGTGT	MEME-1	Mp_BES1_peak_2836	1044	1053	+	10.4667	7.75e-05	0.632	GCACACGAGT	Intron (Mp4g09790.1/Mp4g09790, intron 6 of 6)	chr4	10933373	10938781	5409	7	+	Mp4g09790	Mp4g09790.1	3607	--	PTQ29947.1 hypothetical protein MARPO_0132s0022 [Marchantia polymorpha]	-	-	-	-	-	GO:0016787//hydrolase activity;GO:0016788//hydrolase activity, acting on ester bonds	-	--
KYRCACGTGT	MEME-1	Mp_BES1_peak_1344	35	44	-	10.4533	7.87e-05	0.632	AAACACGTGT	-	-	-	-	-	-	-	-	-	-	-	-	-	-	-	-	-	-	-	-
KYRCACGTGT	MEME-1	Mp_BES1_peak_5324	282	291	-	10.4533	7.87e-05	0.632	AAACACGTGT	-	-	-	-	-	-	-	-	-	-	-	-	-	-	-	-	-	-	-	-
KYRCACGTGT	MEME-1	Mp_BES1_peak_2017	308	317	-	10.4533	7.87e-05	0.632	AAACACGTGT	Promoter (<=1kb)	chr3	7390857	7394042	3186	7	+	Mp3g07620	Mp3g07620.1	-446	dnaJ	PTQ48234.1 hypothetical protein MARPO_0006s0238 [Marchantia polymorpha]	-	-	-	-	-	GO:0005515//protein binding	GO:0006457//protein folding;GO:0009408//response to heat	--
KYRCACGTGT	MEME-1	Mp_BES1_peak_1230	465	474	-	10.4533	7.87e-05	0.632	AAACACGTGT	Downstream (1-2kb)	chr2	6281486	6282486	1001	1	-	Mp2g06040	Mp2g06040.1	-3090	--	PTQ44193.1 hypothetical protein MARPO_0021s0059 [Marchantia polymorpha]	-	-	-	-	-	-	-	--
KYRCACGTGT	MEME-1	Mp_BES1_peak_3444	8	17	+	10.4533	7.87e-05	0.632	AAACACGTGT	Downstream (<1kb)	chr5	7578662	7584165	5504	7	-	Mp5g07170	Mp5g07170.1	5840	4CLL7	OAE29777.1 hypothetical protein AXG93_1513s1030 [Marchantia polymorpha subsp. ruderalis] [Marchantia polymorpha]	Metabolism;Metabolism;Metabolism;Metabolism	Global and overview maps;Global and overview maps;Biosynthesis of other secondary metabolites;Metabolism of cofactors and vitamins	ko01100//Metabolic pathways;ko01110//Biosynthesis of secondary metabolites;ko00940//Phenylpropanoid biosynthesis;ko00130//Ubiquinone and other terpenoid-quinone biosynthesis	K01904;K01904;K01904;K01904	GO:0005575//cellular_component;GO:0005622//intracellular anatomical structure;GO:0005737//cytoplasm;GO:0005777//peroxisome;GO:0042579//microbody;GO:0043226//organelle;GO:0043227//membrane-bounded organelle;GO:0043229//intracellular organelle;GO:0043231//intracellular membrane-bounded organelle	GO:0000166//nucleotide binding;GO:0003674//molecular_function;GO:0003824//catalytic activity;GO:0003987//acetate-CoA ligase activity;GO:0004043//L-aminoadipate-semialdehyde dehydrogenase activity;GO:0004321//fatty-acyl-CoA synthase activity;GO:0005488//binding;GO:0005524//ATP binding;GO:0008668//(2,3-dihydroxybenzoyl)adenylate synthase activity;GO:0008756//o-succinylbenzoate-CoA ligase activity;G…	GO:0006082//organic acid metabolic process;GO:0006629//lipid metabolic process;GO:0006631//fatty acid metabolic process;GO:0006633//fatty acid biosynthetic process;GO:0008150//biological_process;GO:0008152//metabolic process;GO:0008610//lipid biosynthetic process;GO:0009058//biosynthetic process;GO:0009234//menaquinone biosynthetic process;GO:0009694//jasmonic acid metabolic process;GO:0009695//j…	--
KYRCACGTGT	MEME-1	Mp_BES1_peak_5495	22	31	+	10.4533	7.87e-05	0.632	AAACACGTGT	Intron (Mp8g10930.1/Mp8g10930, intron 1 of 9)	chr8	12339941	12345631	5691	10	-	Mp8g10930	Mp8g10930.1	1670	GSNAP	OAE26714.1 hypothetical protein AXG93_3310s1130 [Marchantia polymorpha subsp. ruderalis] [Marchantia polymorpha]	-	-	-	-	GO:0005575//cellular_component;GO:0005622//intracellular anatomical structure;GO:0005737//cytoplasm;GO:0005739//mitochondrion;GO:0005773//vacuole;GO:0005774//vacuolar membrane;GO:0005886//plasma membrane;GO:0012506//vesicle membrane;GO:0016020//membrane;GO:0030659//cytoplasmic vesicle membrane;GO:0031090//organelle membrane;GO:0031201//SNARE complex;GO:0031410//cytoplasmic vesicle;GO:0031982//ves…	GO:0000149//SNARE binding;GO:0003674//molecular_function;GO:0005483//soluble NSF attachment protein activity;GO:0005488//binding;GO:0005515//protein binding;GO:0019905//syntaxin binding	GO:0006810//transport;GO:0006886//intracellular protein transport;GO:0006891//intra-Golgi vesicle-mediated transport;GO:0008104//protein localization;GO:0008150//biological_process;GO:0009987//cellular process;GO:0015031//protein transport;GO:0015833//peptide transport;GO:0016043//cellular component organization;GO:0016192//vesicle-mediated transport;GO:0022607//cellular component assembly;GO:003…	--
KYRCACGTGT	MEME-1	Mp_BES1_peak_686	44	53	+	10.4533	7.87e-05	0.632	AAACACGTGT	Intron (Mp1g17770.1/Mp1g17770, intron 1 of 11)	chr1	18046138	18058178	12041	12	-	Mp1g17770	Mp1g17770.1	2091	CCR4-1	PTQ50058.1 hypothetical protein MARPO_0001s0116 [Marchantia polymorpha]	Genetic Information Processing	Folding, sorting and degradation	ko03018//RNA degradation	K12603	-	GO:0008853//exodeoxyribonuclease III activity	GO:0006281//DNA repair	--
KYRCACGTGT	MEME-1	Mp_BES1_peak_82	145	154	+	10.4533	7.87e-05	0.632	AAACACGTGT	Intron (MpVg00835.1/MpVg00835, intron 2 of 2)	chrV	4701982	4751159	49178	3	-	MpVg00835	MpVg00835.1	30743	--	PTQ26163.1 hypothetical protein MARPO_YA0030 [Marchantia polymorpha]	Environmental Information Processing;Environmental Information Processing	Signal transduction;Signal transduction	ko04016//MAPK signaling pathway - plant;ko04075//Plant hormone signal transduction	K13422;K13422	-	GO:0046983//protein dimerization activity	-	--
KYRCACGTGT	MEME-1	Mp_BES1_peak_2935	247	256	+	10.4533	7.87e-05	0.632	AAACACGTGT	-	-	-	-	-	-	-	-	-	-	-	-	-	-	-	-	-	-	-	-
KYRCACGTGT	MEME-1	Mp_BES1_peak_1821	259	268	+	10.4533	7.87e-05	0.632	AAACACGTGT	-	-	-	-	-	-	-	-	-	-	-	-	-	-	-	-	-	-	-	-
KYRCACGTGT	MEME-1	Mp_BES1_peak_2336	312	321	+	10.4533	7.87e-05	0.632	AAACACGTGT	-	-	-	-	-	-	-	-	-	-	-	-	-	-	-	-	-	-	-	-
KYRCACGTGT	MEME-1	Mp_BES1_peak_3522	525	534	+	10.4533	7.87e-05	0.632	AAACACGTGT	Downstream (1-2kb)	chr5	11238218	11241406	3189	1	-	Mp5g09970	Mp5g09970.1	5165	--	PTQ38965.1 hypothetical protein MARPO_0048s0074 [Marchantia polymorpha]	-	-	-	-	-	GO:0005515//protein binding	-	--
KYRCACGTGT	MEME-1	Mp_BES1_peak_5162	126	135	-	10.44	8.01e-05	0.638	TCCCACGTGG	-	-	-	-	-	-	-	-	-	-	-	-	-	-	-	-	-	-	-	-
KYRCACGTGT	MEME-1	Mp_BES1_peak_4954	229	238	-	10.44	8.01e-05	0.638	CAGCACGTGA	Promoter (1-2kb)	chr7	14792280	14815355	23076	38	+	Mp7g13250	Mp7g13250.2	-1828	Vps13	PTQ46876.1 hypothetical protein MARPO_0009s0011 [Marchantia polymorpha]	-	-	-	-	GO:0005575//cellular_component;GO:0005622//intracellular anatomical structure;GO:0005737//cytoplasm;GO:0005794//Golgi apparatus;GO:0012505//endomembrane system;GO:0043226//organelle;GO:0043227//membrane-bounded organelle;GO:0043229//intracellular organelle;GO:0043231//intracellular membrane-bounded organelle	-	GO:0000045//autophagosome assembly;GO:0006810//transport;GO:0006914//autophagy;GO:0006996//organelle organization;GO:0007033//vacuole organization;GO:0007034//vacuolar transport;GO:0008104//protein localization;GO:0008150//biological_process;GO:0008152//metabolic process;GO:0009056//catabolic process;GO:0009987//cellular process;GO:0015031//protein transport;GO:0015833//peptide transport;GO:00160…	--
KYRCACGTGT	MEME-1	Mp_BES1_peak_2993	787	796	-	10.44	8.01e-05	0.638	GTTCACGTGG	-	-	-	-	-	-	-	-	-	-	-	-	-	-	-	-	-	-	-	-
KYRCACGTGT	MEME-1	Mp_BES1_peak_3082	895	904	-	10.44	8.01e-05	0.638	TCCCACGTGG	-	-	-	-	-	-	-	-	-	-	-	-	-	-	-	-	-	-	-	-
KYRCACGTGT	MEME-1	Mp_BES1_peak_4035	97	106	+	10.44	8.01e-05	0.638	CAGCACGTGA	Promoter (1-2kb)	chr6	3944592	3954952	10361	19	-	Mp6g03540	Mp6g03540.1	-1699	HUB1	PTQ41365.1 hypothetical protein MARPO_0035s0133 [Marchantia polymorpha]	-	-	-	-	GO:0000109//nucleotide-excision repair complex	GO:0005524//ATP binding;GO:0005549//odorant binding;GO:0008270//zinc ion binding;GO:0046872//metal ion binding	GO:0006289//nucleotide-excision repair;GO:0007059//chromosome segregation;GO:0030261//chromosome condensation	--
KYRCACGTGT	MEME-1	Mp_BES1_peak_3773	305	314	+	10.44	8.01e-05	0.638	CAGCACGTGA	Promoter (1-2kb)	chr5	22076192	22077038	847	1	+	Mp5g20570	Mp5g20570.1	-1264	--	PTQ37245.1 hypothetical protein MARPO_0058s0035 [Marchantia polymorpha]	-	-	-	-	-	-	-	--
KYRCACGTGT	MEME-1	Mp_BES1_peak_3504	491	500	+	10.44	8.01e-05	0.638	TCCCACGTGG	Promoter (<=1kb)	chr5	10358777	10362594	3818	2	-	Mp5g09560	Mp5g09560.1	-211	SYT4	PTQ32739.1 hypothetical protein MARPO_0095s0004 [Marchantia polymorpha]	-	-	-	-	-	-	-	--
KYRCACGTGT	MEME-1	Mp_BES1_peak_4639	444	453	-	10.4267	8.06e-05	0.638	GGGCACGAGG	Intron (Mp7g02760.1/Mp7g02760, intron 1 of 2)	chr7	3245159	3249354	4196	3	-	Mp7g02760	Mp7g02760.1	2729	klhl15	PTQ33462.1 hypothetical protein MARPO_0088s0011 [Marchantia polymorpha]	-	-	-	-	-	GO:0005515//protein binding	-	--
KYRCACGTGT	MEME-1	Mp_BES1_peak_1768	4	13	+	10.4267	8.06e-05	0.638	GGGCACGAGG	-	-	-	-	-	-	-	-	-	-	-	-	-	-	-	-	-	-	-	-
KYRCACGTGT	MEME-1	Mp_BES1_peak_93	99	108	+	10.4267	8.06e-05	0.638	CCGCACGAGG	Intron (MpVg01095.1/MpVg01095, intron 23 of 33)	chrV	5471720	5958331	486612	34	+	MpVg01095	MpVg01095.1	278870	DRC7	BBN20648.1 hypothetical protein Mp_Vg01095 [Marchantia polymorpha subsp. ruderalis] [Marchantia polymorpha]	-	-	-	-	GO:0005575//cellular_component;GO:0005622//intracellular anatomical structure;GO:0005737//cytoplasm;GO:0005856//cytoskeleton;GO:0005929//cilium;GO:0005930//axoneme;GO:0031514//motile cilium;GO:0032838//plasma membrane bounded cell projection cytoplasm;GO:0042995//cell projection;GO:0043226//organelle;GO:0043228//non-membrane-bounded organelle;GO:0043229//intracellular organelle;GO:0043232//intrac…	GO:0000287//magnesium ion binding;GO:0004016//adenylate cyclase activity;GO:0005085//guanyl-nucleotide exchange factor activity;GO:0005515//protein binding;GO:0016791//phosphatase activity	GO:0006171//cAMP biosynthetic process;GO:0009190//cyclic nucleotide biosynthetic process;GO:0035556//intracellular signal transduction	--
KYRCACGTGT	MEME-1	Mp_BES1_peak_426	207	216	+	10.4267	8.06e-05	0.638	CCGCACGAGG	-	-	-	-	-	-	-	-	-	-	-	-	-	-	-	-	-	-	-	-
KYRCACGTGT	MEME-1	Mp_BES1_peak_2485	559	568	+	10.4267	8.06e-05	0.638	GGGCACGAGG	-	-	-	-	-	-	-	-	-	-	-	-	-	-	-	-	-	-	-	-
KYRCACGTGT	MEME-1	Mp_BES1_peak_5578	62	71	-	10.4	8.25e-05	0.642	TTGCACGAGG	Intron (Mp8g13910.1/Mp8g13910, intron 1 of 1)	chr8	15603500	15604159	660	2	-	Mp8g13910	Mp8g13910.1	480	--	PTQ31666.1 hypothetical protein MARPO_0108s0015 [Marchantia polymorpha]	-	-	-	-	-	-	-	--
KYRCACGTGT	MEME-1	Mp_BES1_peak_1942	104	113	-	10.4	8.25e-05	0.642	TTGCACGAGG	Intron (Mp3g05000.1/Mp3g05000, intron 1 of 5)	chr3	4857267	4864445	7179	6	-	Mp3g05000	Mp3g05000.1	2470	SMH1	PTQ43921.1 hypothetical protein MARPO_0022s0028 [Marchantia polymorpha]	-	-	-	-	GO:0000786//nucleosome;GO:0031237//intrinsic component of periplasmic side of plasma membrane	GO:0003677//DNA binding;GO:0005215//transporter activity	GO:0006334//nucleosome assembly;GO:0006810//transport	MYB_related
KYRCACGTGT	MEME-1	Mp_BES1_peak_3513	189	198	-	10.4	8.25e-05	0.642	AGACACGTGA	Promoter (<=1kb)	chr5	10916929	10921506	4578	2	-	Mp5g09790	Mp5g09790.2	-65	SMYD5	OAE21964.1 hypothetical protein AXG93_242s1490 [Marchantia polymorpha subsp. ruderalis] [Marchantia polymorpha]	-	-	-	-	-	GO:0003674//molecular_function;GO:0003824//catalytic activity;GO:0005488//binding;GO:0005515//protein binding;GO:0008168//methyltransferase activity;GO:0016740//transferase activity;GO:0016741//transferase activity, transferring one-carbon groups;GO:0043167//ion binding;GO:0043169//cation binding;GO:0046872//metal ion binding	GO:0008150//biological_process;GO:0008152//metabolic process;GO:0032259//methylation	--
KYRCACGTGT	MEME-1	Mp_BES1_peak_4453	317	326	-	10.4	8.25e-05	0.642	AGACACGTGA	Intron (Mp6g18990.1/Mp6g18990, intron 4 of 10)	chr6	21306086	21311964	5879	11	-	Mp6g18990	Mp6g18990.1	1716	MAD2	OAE26416.1 hypothetical protein AXG93_131s1260 [Marchantia polymorpha subsp. ruderalis] [Marchantia polymorpha]	-	-	-	-	GO:0000228//nuclear chromosome;GO:0000775//chromosome, centromeric region;GO:0000776//kinetochore;GO:0000779//condensed chromosome, centromeric region;GO:0000785//chromatin;GO:0000793//condensed chromosome;GO:0000794//condensed nuclear chromosome;GO:0000922//spindle pole;GO:0005575//cellular_component;GO:0005622//intracellular anatomical structure;GO:0005634//nucleus;GO:0005635//nuclear envelope;…	GO:0003674//molecular_function;GO:0005488//binding;GO:0005515//protein binding;GO:0010997//anaphase-promoting complex binding;GO:0042802//identical protein binding;GO:0042803//protein homodimerization activity;GO:0044877//protein-containing complex binding;GO:0046983//protein dimerization activity	GO:0000003//reproduction;GO:0000070//mitotic sister chromatid segregation;GO:0000075//cell cycle checkpoint signaling;GO:0000278//mitotic cell cycle;GO:0000280//nuclear division;GO:0000819//sister chromatid segregation;GO:0003006//developmental process involved in reproduction;GO:0006508//proteolysis;GO:0006511//ubiquitin-dependent protein catabolic process;GO:0006807//nitrogen compound metabolic…	--
KYRCACGTGT	MEME-1	Mp_BES1_peak_629	324	333	-	10.4	8.25e-05	0.642	TTGCACGAGG	-	-	-	-	-	-	-	-	-	-	-	-	-	-	-	-	-	-	-	-
KYRCACGTGT	MEME-1	Mp_BES1_peak_2300	450	459	-	10.4	8.25e-05	0.642	ACGCACGAGT	-	-	-	-	-	-	-	-	-	-	-	-	-	-	-	-	-	-	-	-
KYRCACGTGT	MEME-1	Mp_BES1_peak_812	964	973	-	10.4	8.25e-05	0.642	AGACACGTGA	-	-	-	-	-	-	-	-	-	-	-	-	-	-	-	-	-	-	-	-
KYRCACGTGT	MEME-1	Mp_BES1_peak_3460	82	91	+	10.4	8.25e-05	0.642	TTGCACGAGG	Intron (Mp5g07930.1/Mp5g07930, intron 12 of 13)	chr5	8647208	8656137	8930	14	+	Mp5g07930	Mp5g07930.1	7937	LETM1	PTQ27444.1 hypothetical protein MARPO_0198s0012 [Marchantia polymorpha]	-	-	-	-	-	GO:0003924//GTPase activity;GO:0005509//calcium ion binding;GO:0005525//GTP binding	-	--
KYRCACGTGT	MEME-1	Mp_BES1_peak_2623	215	224	+	10.4	8.25e-05	0.642	ACGCACGAGT	Intron (Mp4g02320.1/Mp4g02320, intron 1 of 4)	chr4	2636960	2641146	4187	5	-	Mp4g02320	Mp4g02320.1	543	PEX13	PTQ34451.1 hypothetical protein MARPO_0080s0067 [Marchantia polymorpha]	Cellular Processes	Transport and catabolism	ko04146//Peroxisome	K13344	-	-	-	--
KYRCACGTGT	MEME-1	Mp_BES1_peak_290	301	310	+	10.4	8.25e-05	0.642	TTGCACGAGG	-	-	-	-	-	-	-	-	-	-	-	-	-	-	-	-	-	-	-	-
KYRCACGTGT	MEME-1	Mp_BES1_peak_3858	306	315	+	10.4	8.25e-05	0.642	AGACACGTGA	Promoter (<=1kb)	chr5	24877900	24879653	1754	3	+	Mp5g23120	Mp5g23120.1	-511	HSP17.7	PTQ46761.1 hypothetical protein MARPO_0010s0143 [Marchantia polymorpha]	Genetic Information Processing	Folding, sorting and degradation	ko04141//Protein processing in endoplasmic reticulum	K13993	-	-	-	--
KYRCACGTGT	MEME-1	Mp_BES1_peak_3982	328	337	+	10.4	8.25e-05	0.642	AGACACGTGA	-	-	-	-	-	-	-	-	-	-	-	-	-	-	-	-	-	-	-	-
KYRCACGTGT	MEME-1	Mp_BES1_peak_2667	509	518	+	10.4	8.25e-05	0.642	TTGCACGAGG	Intron (Mp4g03850.1/Mp4g03850, intron 8 of 18)	chr4	4389813	4399878	10066	19	-	Mp4g03850	Mp4g03850.1	4881	nt5c2	PTQ39662.1 hypothetical protein MARPO_0044s0089 [Marchantia polymorpha]	-	-	-	-	-	-	-	--
KYRCACGTGT	MEME-1	Mp_BES1_peak_3717	913	922	+	10.4	8.25e-05	0.642	AGACACGTGA	Intron (Mp5g18070.1/Mp5g18070, intron 3 of 9)	chr5	19146134	19153164	7031	10	+	Mp5g18070	Mp5g18070.1	3466	RPN10	PTQ33972.1 hypothetical protein MARPO_0084s0054 [Marchantia polymorpha]	Genetic Information Processing	Folding, sorting and degradation	ko03050//Proteasome	K03029	-	-	-	--
KYRCACGTGT	MEME-1	Mp_BES1_peak_3300	264	273	+	10.3867	8.33e-05	0.646	TGTCACGTGT	Promoter (<=1kb)	chr5	1328361	1334574	6214	10	-	Mp5g01220	Mp5g01220.1	-598	dhkK	PTQ27473.1 hypothetical protein MARPO_0197s0016 [Marchantia polymorpha]	-	-	-	-	GO:0016020//membrane	GO:0000155//phosphorelay sensor kinase activity;GO:0000156//phosphorelay response regulator activity;GO:0003677//DNA binding;GO:0003700//DNA-binding transcription factor activity;GO:0004673//protein histidine kinase activity;GO:0005524//ATP binding	GO:0000160//phosphorelay signal transduction system;GO:0006355//regulation of transcription, DNA-templated;GO:0006796//phosphate-containing compound metabolic process;GO:0006808//regulation of nitrogen utilization;GO:0006817//phosphate ion transport;GO:0007165//signal transduction;GO:0030436//asexual sporulation;GO:0042173//regulation of sporulation resulting in formation of a cellular spore	--
KYRCACGTGT	MEME-1	Mp_BES1_peak_1664	285	294	+	10.3867	8.33e-05	0.646	TGTCACGTGT	Intron (Mp2g21470.2/Mp2g21470, intron 4 of 4)	chr2	23707212	23712826	5615	5	+	Mp2g21470	Mp2g21470.2	4820	UGT85A24	PTQ40387.1 hypothetical protein MARPO_0040s0067 [Marchantia polymorpha]	-	-	-	-	-	GO:0008194//UDP-glycosyltransferase activity	-	--
KYRCACGTGT	MEME-1	Mp_BES1_peak_1587	690	699	+	10.3867	8.33e-05	0.646	TGTCACGTGT	-	-	-	-	-	-	-	-	-	-	-	-	-	-	-	-	-	-	-	-
KYRCACGTGT	MEME-1	Mp_BES1_peak_5627	362	371	+	10.3733	8.38e-05	0.647	TCTCACGTGC	Promoter (1-2kb)	chr8	17681614	17683120	1507	2	-	Mp8g15690	Mp8g15690.1	-1479	--	OAE32262.1 hypothetical protein AXG93_1865s1200 [Marchantia polymorpha subsp. ruderalis] [Marchantia polymorpha]	-	-	-	-	-	GO:0003677//DNA binding;GO:0008270//zinc ion binding	-	--
KYRCACGTGT	MEME-1	Mp_BES1_peak_5484	63	72	-	10.2533	8.45e-05	0.647	CCCCACGTGT	-	-	-	-	-	-	-	-	-	-	-	-	-	-	-	-	-	-	-	-
KYRCACGTGT	MEME-1	Mp_BES1_peak_5643	28	37	+	10.2533	8.45e-05	0.647	GGCCACGTGT	Promoter (<=1kb)	chr8	18404665	18406578	1914	1	-	Mp8g16380	Mp8g16380.1	-454	--	PTQ28800.1 hypothetical protein MARPO_0154s0026 [Marchantia polymorpha]	-	-	-	-	-	-	-	--
KYRCACGTGT	MEME-1	Mp_BES1_peak_5634	42	51	+	10.2533	8.45e-05	0.647	GGCCACGTGT	3' UTR	chr8	18030159	18031728	1570	1	-	Mp8g16080	Mp8g16080.1	1425	At1g54780	PTQ34496.1 hypothetical protein MARPO_0079s0006 [Marchantia polymorpha]	-	-	-	-	-	-	-	--
KYRCACGTGT	MEME-1	Mp_BES1_peak_5266	227	236	+	10.2533	8.45e-05	0.647	CCCCACGTGT	-	-	-	-	-	-	-	-	-	-	-	-	-	-	-	-	-	-	-	-
KYRCACGTGT	MEME-1	Mp_BES1_peak_1466	235	244	+	10.2533	8.45e-05	0.647	CCCCACGTGT	-	-	-	-	-	-	-	-	-	-	-	-	-	-	-	-	-	-	-	-
KYRCACGTGT	MEME-1	Mp_BES1_peak_3301	353	362	+	10.2533	8.45e-05	0.647	CCCCACGTGT	Intron (Mp5g01230.2/Mp5g01230, intron 10 of 16)	chr5	1337991	1348671	10681	17	-	Mp5g01230	Mp5g01230.2	4960	Gbp2	PTQ27481.1 hypothetical protein MARPO_0197s0017 [Marchantia polymorpha]	-	-	-	-	GO:0039679//viral occlusion body	GO:0003924//GTPase activity;GO:0005524//ATP binding;GO:0005525//GTP binding	GO:0007059//chromosome segregation;GO:0030261//chromosome condensation;GO:0051262//protein tetramerization	--
KYRCACGTGT	MEME-1	Mp_BES1_peak_4022	109	118	-	10.24	8.48e-05	0.647	GCCCACGTGC	Downstream (1-2kb)	chr6	3097044	3104452	7409	14	-	Mp6g02650	Mp6g02650.1	9255	OsI_25032	PTQ41260.1 hypothetical protein MARPO_0035s0052 [Marchantia polymorpha]	Metabolism;Metabolism	Global and overview maps;Metabolism of cofactors and vitamins	ko01100//Metabolic pathways;ko00760//Nicotinate and nicotinamide metabolism	K01950;K01950	GO:0005575//cellular_component;GO:0005622//intracellular anatomical structure;GO:0005634//nucleus;GO:0005737//cytoplasm;GO:0005829//cytosol;GO:0043226//organelle;GO:0043227//membrane-bounded organelle;GO:0043229//intracellular organelle;GO:0043231//intracellular membrane-bounded organelle	GO:0000166//nucleotide binding;GO:0003674//molecular_function;GO:0003824//catalytic activity;GO:0003952//NAD+ synthase (glutamine-hydrolyzing) activity;GO:0004066//asparagine synthase (glutamine-hydrolyzing) activity;GO:0004359//glutaminase activity;GO:0005488//binding;GO:0005524//ATP binding;GO:0008795//NAD+ synthase activity;GO:0016787//hydrolase activity;GO:0016810//hydrolase activity, acting …	GO:0006139//nucleobase-containing compound metabolic process;GO:0006529//asparagine biosynthetic process;GO:0006725//cellular aromatic compound metabolic process;GO:0006753//nucleoside phosphate metabolic process;GO:0006793//phosphorus metabolic process;GO:0006796//phosphate-containing compound metabolic process;GO:0006807//nitrogen compound metabolic process;GO:0008150//biological_process;GO:000…	--
KYRCACGTGT	MEME-1	Mp_BES1_peak_1254	342	351	-	10.24	8.48e-05	0.647	GCCCACGTGC	Promoter (1-2kb)	chr2	7028584	7040153	11570	19	+	Mp2g06900	Mp2g06900.2	-1209	--	PTQ44293.1 hypothetical protein MARPO_0021s0143 [Marchantia polymorpha]	-	-	-	-	-	GO:0005524//ATP binding	GO:0007059//chromosome segregation;GO:0030261//chromosome condensation	--
KYRCACGTGT	MEME-1	Mp_BES1_peak_2929	250	259	+	10.24	8.48e-05	0.647	GCCCACGTGC	-	-	-	-	-	-	-	-	-	-	-	-	-	-	-	-	-	-	-	-
KYRCACGTGT	MEME-1	Mp_BES1_peak_2347	412	421	+	10.24	8.48e-05	0.647	GCCCACGTGC	Promoter (<=1kb)	chr3	19549356	19554139	4784	7	-	Mp3g19030	Mp3g19030.1	-130	Rtn4ip1	PTQ38862.1 hypothetical protein MARPO_0049s0129 [Marchantia polymorpha]	-	-	-	-	GO:0005575//cellular_component;GO:0005622//intracellular anatomical structure;GO:0005737//cytoplasm;GO:0005739//mitochondrion;GO:0005740//mitochondrial envelope;GO:0005741//mitochondrial outer membrane;GO:0016020//membrane;GO:0019867//outer membrane;GO:0031090//organelle membrane;GO:0031966//mitochondrial membrane;GO:0031967//organelle envelope;GO:0031968//organelle outer membrane;GO:0031975//env…	GO:0003674//molecular_function;GO:0003824//catalytic activity;GO:0004024//alcohol dehydrogenase activity, zinc-dependent;GO:0004488//methylenetetrahydrofolate dehydrogenase (NADP+) activity;GO:0004764//shikimate 3-dehydrogenase (NADP+) activity;GO:0005488//binding;GO:0008270//zinc ion binding;GO:0008743//L-threonine 3-dehydrogenase activity;GO:0016491//oxidoreductase activity;GO:0016655//oxidored…	GO:0000003//reproduction;GO:0000302//response to reactive oxygen species;GO:0000303//response to superoxide;GO:0000305//response to oxygen radical;GO:0001654//eye development;GO:0001754//eye photoreceptor cell differentiation;GO:0002376//immune system process;GO:0003407//neural retina development;GO:0006113//fermentation;GO:0006567//threonine catabolic process;GO:0006950//response to stress;GO:00…	--
KYRCACGTGT	MEME-1	Mp_BES1_peak_2412	56	65	-	10.2267	8.56e-05	0.647	TTCCACGTGT	Intron (Mp3g21790.1/Mp3g21790, intron 8 of 15)	chr3	22684781	22693555	8775	16	-	Mp3g21790	Mp3g21790.1	4209	GLCNAC1PUT1	PTQ33406.1 hypothetical protein MARPO_0089s0037 [Marchantia polymorpha]	Metabolism;Metabolism	Global and overview maps;Carbohydrate metabolism	ko01100//Metabolic pathways;ko00520//Amino sugar and nucleotide sugar metabolism	K00972;K00972	-	GO:0070569//uridylyltransferase activity	-	--
KYRCACGTGT	MEME-1	Mp_BES1_peak_3147	91	100	-	10.2267	8.56e-05	0.647	TTCCACGTGT	-	-	-	-	-	-	-	-	-	-	-	-	-	-	-	-	-	-	-	-
KYRCACGTGT	MEME-1	Mp_BES1_peak_4133	264	273	-	10.2267	8.56e-05	0.647	TTCCACGTGT	Promoter (1-2kb)	chr6	7890043	7892499	2457	3	+	Mp6g07190	Mp6g07190.1	-1698	--	PTQ38087.1 hypothetical protein MARPO_0053s0033 [Marchantia polymorpha]	-	-	-	-	-	-	-	--
KYRCACGTGT	MEME-1	Mp_BES1_peak_5487	380	389	-	10.2267	8.56e-05	0.647	TTCCACGTGT	Promoter (1-2kb)	chr8	12149716	12152626	2911	2	+	Mp8g10710	Mp8g10710.1	-1547	--	PTQ47390.1 hypothetical protein MARPO_0008s0152 [Marchantia polymorpha]	-	-	-	-	-	-	-	--
KYRCACGTGT	MEME-1	Mp_BES1_peak_2510	662	671	-	10.2267	8.56e-05	0.647	TTCCACGTGT	Downstream (<1kb)	chr3	26513109	26515807	2699	2	-	Mp3g25020	Mp3g25020.1	3267	--	PTQ32300.1 hypothetical protein MARPO_0100s0015 [Marchantia polymorpha]	-	-	-	-	-	-	-	--
KYRCACGTGT	MEME-1	Mp_BES1_peak_2259	72	81	+	10.2267	8.56e-05	0.647	TTCCACGTGT	Promoter (1-2kb)	chr3	16847496	16853121	5626	5	+	Mp3g16860	Mp3g16860.1	-1689	At3g51280	PTQ40622.1 hypothetical protein MARPO_0039s0109 [Marchantia polymorpha]	-	-	-	-	-	GO:0005515//protein binding	-	--
KYRCACGTGT	MEME-1	Mp_BES1_peak_5535	141	150	+	10.2267	8.56e-05	0.647	TTCCACGTGT	Promoter (1-2kb)	chr8	13780252	13782827	2576	3	-	Mp8g12170	Mp8g12170.1	-1546	CYP71D55	PTQ26938.1 hypothetical protein MARPO_0264s0001 [Marchantia polymorpha]	-	-	-	-	-	GO:0005506//iron ion binding;GO:0016705//oxidoreductase activity, acting on paired donors, with incorporation or reduction of molecular oxygen;GO:0020037//heme binding	-	--
KYRCACGTGT	MEME-1	Mp_BES1_peak_3974	152	161	+	10.2267	8.56e-05	0.647	TTCCACGTGT	Intron (Mp6g01190.1/Mp6g01190, intron 1 of 9)	chr6	1706857	1713382	6526	10	+	Mp6g01190	Mp6g01190.1	966	G6PD	PTQ38300.1 hypothetical protein MARPO_0052s0085 [Marchantia polymorpha]	Metabolism;Metabolism;Metabolism;Metabolism;Metabolism	Global and overview maps;Global and overview maps;Global and overview maps;Metabolism of other amino acids;Carbohydrate metabolism	ko01100//Metabolic pathways;ko01110//Biosynthesis of secondary metabolites;ko01200//Carbon metabolism;ko00480//Glutathione metabolism;ko00030//Pentose phosphate pathway	K00036;K00036;K00036;K00036;K00036	-	GO:0004345//glucose-6-phosphate dehydrogenase activity;GO:0016614//oxidoreductase activity, acting on CH-OH group of donors;GO:0050661//NADP binding	GO:0006006//glucose metabolic process;GO:0006098//pentose-phosphate shunt	--
KYRCACGTGT	MEME-1	Mp_BES1_peak_3518	365	374	+	10.2267	8.56e-05	0.647	TTCCACGTGT	Exon (Mp5g09920.1/Mp5g09920, exon 10 of 15)	chr5	11117709	11125445	7737	15	-	Mp5g09920	Mp5g09920.1	4825	dpp3	PTQ38970.1 hypothetical protein MARPO_0048s0079 [Marchantia polymorpha]	-	-	-	-	-	-	-	--
KYRCACGTGT	MEME-1	Mp_BES1_peak_2201	584	593	+	10.2267	8.56e-05	0.647	TTCCACGTGT	Exon (Mp3g14860.1/Mp3g14860, exon 4 of 9)	chr3	14462080	14466156	4077	9	-	Mp3g14860	Mp3g14860.1	2079	RHIP1	PTQ48929.1 hypothetical protein MARPO_0004s0186 [Marchantia polymorpha]	-	-	-	-	GO:0016021//integral component of membrane	GO:0005524//ATP binding	GO:0007059//chromosome segregation;GO:0007155//cell adhesion;GO:0030253//protein secretion by the type I secretion system;GO:0030261//chromosome condensation	--
KYRCACGTGT	MEME-1	Mp_BES1_peak_2627	597	606	+	10.2267	8.56e-05	0.647	TTCCACGTGT	-	-	-	-	-	-	-	-	-	-	-	-	-	-	-	-	-	-	-	-
KYRCACGTGT	MEME-1	Mp_BES1_peak_4842	168	177	-	10.2133	8.61e-05	0.649	CTGCACGAGT	Intron (Mp7g09430.1/Mp7g09430, intron 13 of 13)	chr7	10534714	10541360	6647	14	+	Mp7g09430	Mp7g09430.1	5864	HLB1	PTQ35888.1 hypothetical protein MARPO_0068s0096 [Marchantia polymorpha]	-	-	-	-	-	GO:0005515//protein binding	-	--
KYRCACGTGT	MEME-1	Mp_BES1_peak_5578	302	311	-	10.2133	8.61e-05	0.649	CTGCACGAGT	Intron (Mp8g13910.1/Mp8g13910, intron 1 of 1)	chr8	15603500	15604159	660	2	-	Mp8g13910	Mp8g13910.1	480	--	PTQ31666.1 hypothetical protein MARPO_0108s0015 [Marchantia polymorpha]	-	-	-	-	-	-	-	--
KYRCACGTGT	MEME-1	Mp_BES1_peak_5404	34	43	-	10.16	8.8e-05	0.656	TCACACGAGT	-	-	-	-	-	-	-	-	-	-	-	-	-	-	-	-	-	-	-	-
KYRCACGTGT	MEME-1	Mp_BES1_peak_3869	101	110	-	10.16	8.8e-05	0.656	TCACACGAGT	-	-	-	-	-	-	-	-	-	-	-	-	-	-	-	-	-	-	-	-
KYRCACGTGT	MEME-1	Mp_BES1_peak_212	396	405	-	10.16	8.8e-05	0.656	GGTCACGTGG	Intron (Mp1g02380.1/Mp1g02380, intron 5 of 5)	chr1	2622267	2630059	7793	6	-	Mp1g02380	Mp1g02380.1	6515	NPR3	PTQ42462.1 hypothetical protein MARPO_0029s0009 [Marchantia polymorpha]	Environmental Information Processing	Signal transduction	ko04075//Plant hormone signal transduction	K14508	-	GO:0005515//protein binding;GO:0008168//methyltransferase activity	-	--
KYRCACGTGT	MEME-1	Mp_BES1_peak_1738	446	455	-	10.16	8.8e-05	0.656	TCACACGAGT	-	-	-	-	-	-	-	-	-	-	-	-	-	-	-	-	-	-	-	-
KYRCACGTGT	MEME-1	Mp_BES1_peak_5380	7	16	+	10.16	8.8e-05	0.656	TCACACGAGT	-	-	-	-	-	-	-	-	-	-	-	-	-	-	-	-	-	-	-	-
KYRCACGTGT	MEME-1	Mp_BES1_peak_3387	38	47	+	10.16	8.8e-05	0.656	TCACACGAGT	Exon (Mp5g04800.1/Mp5g04800, exon 10 of 16)	chr5	5291658	5302303	10646	16	+	Mp5g04800	Mp5g04800.1	7771	SYN4	PTQ43048.1 hypothetical protein MARPO_0027s0147 [Marchantia polymorpha]	-	-	-	-	GO:0000228//nuclear chromosome;GO:0000775//chromosome, centromeric region;GO:0000793//condensed chromosome;GO:0000794//condensed nuclear chromosome;GO:0000798//nuclear cohesin complex;GO:0005575//cellular_component;GO:0005622//intracellular anatomical structure;GO:0005634//nucleus;GO:0005694//chromosome;GO:0005730//nucleolus;GO:0008278//cohesin complex;GO:0031974//membrane-enclosed lumen;GO:00319…	GO:0003674//molecular_function;GO:0003682//chromatin binding;GO:0005488//binding;GO:0005515//protein binding	GO:0000278//mitotic cell cycle;GO:0000819//sister chromatid segregation;GO:0006139//nucleobase-containing compound metabolic process;GO:0006259//DNA metabolic process;GO:0006281//DNA repair;GO:0006302//double-strand break repair;GO:0006725//cellular aromatic compound metabolic process;GO:0006807//nitrogen compound metabolic process;GO:0006950//response to stress;GO:0006974//cellular response to D…	--
KYRCACGTGT	MEME-1	Mp_BES1_peak_5312	380	389	+	10.16	8.8e-05	0.656	TCACACGAGT	Intron (Mp8g05510.1/Mp8g05510, intron 24 of 78)	chr8	6231344	6264977	33634	79	-	Mp8g05510	Mp8g05510.1	9294	ATM	PTQ34325.1 hypothetical protein MARPO_0081s0051 [Marchantia polymorpha]	Genetic Information Processing	Replication and repair	ko03440//Homologous recombination	K04728	GO:0000781//chromosome, telomeric region;GO:0005575//cellular_component;GO:0005622//intracellular anatomical structure;GO:0005634//nucleus;GO:0005654//nucleoplasm;GO:0005694//chromosome;GO:0005730//nucleolus;GO:0005737//cytoplasm;GO:0005819//spindle;GO:0005856//cytoskeleton;GO:0015630//microtubule cytoskeleton;GO:0031410//cytoplasmic vesicle;GO:0031974//membrane-enclosed lumen;GO:0031981//nuclear…	GO:0000166//nucleotide binding;GO:0003674//molecular_function;GO:0003676//nucleic acid binding;GO:0003677//DNA binding;GO:0003824//catalytic activity;GO:0004672//protein kinase activity;GO:0004674//protein serine/threonine kinase activity;GO:0004677//DNA-dependent protein kinase activity;GO:0005488//binding;GO:0005515//protein binding;GO:0005524//ATP binding;GO:0016301//kinase activity;GO:0016303…	GO:0000003//reproduction;GO:0000075//cell cycle checkpoint signaling;GO:0000077//DNA damage checkpoint signaling;GO:0000278//mitotic cell cycle;GO:0000280//nuclear division;GO:0000706//meiotic DNA double-strand break processing;GO:0000723//telomere maintenance;GO:0000724//double-strand break repair via homologous recombination;GO:0000725//recombinational repair;GO:0000729//DNA double-strand break…	--
KYRCACGTGT	MEME-1	Mp_BES1_peak_1120	261	270	-	10.1333	8.96e-05	0.656	ACTCACGTGT	Promoter (1-2kb)	chr2	2008984	2010711	1728	3	-	Mp2g01720	Mp2g01720.1	-1167	ATX1	OAE24262.1 hypothetical protein AXG93_1528s1120 [Marchantia polymorpha subsp. ruderalis] [Marchantia polymorpha]	-	-	-	-	-	GO:0005507//copper ion binding;GO:0045340//mercury ion binding;GO:0046872//metal ion binding	GO:0006825//copper ion transport;GO:0015694//mercury ion transport	--
KYRCACGTGT	MEME-1	Mp_BES1_peak_4736	345	354	-	10.1333	8.96e-05	0.656	ACTCACGTGT	-	-	-	-	-	-	-	-	-	-	-	-	-	-	-	-	-	-	-	-
KYRCACGTGT	MEME-1	Mp_BES1_peak_3599	378	387	-	10.1333	8.96e-05	0.656	TTTCACGTGG	Promoter (1-2kb)	chr5	13976761	13981083	4323	3	-	Mp5g12800	Mp5g12800.2	-1477	--	PTQ33058.1 hypothetical protein MARPO_0092s0027 [Marchantia polymorpha]	-	-	-	-	-	GO:0018024//histone-lysine N-methyltransferase activity	-	--
KYRCACGTGT	MEME-1	Mp_BES1_peak_3285	450	459	-	10.1333	8.96e-05	0.656	ACTCACGTGT	Promoter (<=1kb)	chr5	895410	898513	3104	2	+	Mp5g00600	Mp5g00600.1	-183	--	OAE26651.1 hypothetical protein AXG93_793s1110 [Marchantia polymorpha subsp. ruderalis] [Marchantia polymorpha]	-	-	-	-	-	GO:0004519//endonuclease activity;GO:0016757//glycosyltransferase activity	GO:0016051//carbohydrate biosynthetic process	--
KYRCACGTGT	MEME-1	Mp_BES1_peak_2687	537	546	-	10.1333	8.96e-05	0.656	TTTCACGTGG	-	-	-	-	-	-	-	-	-	-	-	-	-	-	-	-	-	-	-	-
KYRCACGTGT	MEME-1	Mp_BES1_peak_4133	37	46	+	10.1333	8.96e-05	0.656	ACTCACGTGT	Promoter (1-2kb)	chr6	7890043	7892499	2457	3	+	Mp6g07190	Mp6g07190.1	-1698	--	PTQ38087.1 hypothetical protein MARPO_0053s0033 [Marchantia polymorpha]	-	-	-	-	-	-	-	--
KYRCACGTGT	MEME-1	Mp_BES1_peak_1736	101	110	+	10.1333	8.96e-05	0.656	TTTCACGTGG	Intron (Mp2g24180.1/Mp2g24180, intron 4 of 7)	chr2	26424237	26429032	4796	8	+	Mp2g24180	Mp2g24180.1	2280	--	OAE24563.1 hypothetical protein AXG93_2415s1440 [Marchantia polymorpha subsp. ruderalis] [Marchantia polymorpha]	-	-	-	-	-	-	-	--
KYRCACGTGT	MEME-1	Mp_BES1_peak_603	202	211	+	10.1333	8.96e-05	0.656	TTTCACGTGG	Intron (Mp1g14790.1/Mp1g14790, intron 9 of 31)	chr1	15036830	15054214	17385	32	-	Mp1g14790	Mp1g14790.1	8103	FGT1	PTQ28840.1 hypothetical protein MARPO_0153s0011 [Marchantia polymorpha]	-	-	-	-	GO:0005575//cellular_component;GO:0005622//intracellular anatomical structure;GO:0005634//nucleus;GO:0005737//cytoplasm;GO:0005829//cytosol;GO:0043226//organelle;GO:0043227//membrane-bounded organelle;GO:0043229//intracellular organelle;GO:0043231//intracellular membrane-bounded organelle	GO:0003674//molecular_function;GO:0003676//nucleic acid binding;GO:0003677//DNA binding;GO:0003682//chromatin binding;GO:0005488//binding;GO:0005515//protein binding;GO:0005524//ATP binding;GO:0016787//hydrolase activity;GO:0031490//chromatin DNA binding;GO:0042393//histone binding;GO:0043167//ion binding;GO:0043169//cation binding;GO:0046872//metal ion binding;GO:0097159//organic cyclic compound…	GO:0000003//reproduction;GO:0001708//cell fate specification;GO:0002119//nematode larval development;GO:0002164//larval development;GO:0003006//developmental process involved in reproduction;GO:0006139//nucleobase-containing compound metabolic process;GO:0006323//DNA packaging;GO:0006325//chromatin organization;GO:0006333//chromatin assembly or disassembly;GO:0006334//nucleosome assembly;GO:00063…	--
KYRCACGTGT	MEME-1	Mp_BES1_peak_3246	287	296	+	10.1333	8.96e-05	0.656	TTTCACGTGG	Downstream (<1kb)	chr4	26548321	26553975	5655	10	-	Mp4g23790	Mp4g23790.1	-6514	ORP3B	PTQ44505.1 hypothetical protein MARPO_0020s0142 [Marchantia polymorpha]	-	-	-	-	-	GO:0008289//lipid binding	-	--
KYRCACGTGT	MEME-1	Mp_BES1_peak_4898	342	351	+	10.1333	8.96e-05	0.656	ACTCACGTGT	Intron (Mp7g11100.1/Mp7g11100, intron 4 of 6)	chr7	12359897	12369320	9424	7	+	Mp7g11100	Mp7g11100.1	4779	DDB_G0274399	PTQ49232.1 hypothetical protein MARPO_0003s0124 [Marchantia polymorpha]	-	-	-	-	GO:0009338//exodeoxyribonuclease V complex	GO:0003678//DNA helicase activity;GO:0004386//helicase activity;GO:0005524//ATP binding;GO:0008854//exodeoxyribonuclease V activity	GO:0006281//DNA repair;GO:0006310//DNA recombination	--
KYRCACGTGT	MEME-1	Mp_BES1_peak_3966	402	411	+	10.1333	8.96e-05	0.656	ACTCACGTGT	-	-	-	-	-	-	-	-	-	-	-	-	-	-	-	-	-	-	-	-
KYRCACGTGT	MEME-1	Mp_BES1_peak_629	403	412	+	10.1333	8.96e-05	0.656	TTTCACGTGG	-	-	-	-	-	-	-	-	-	-	-	-	-	-	-	-	-	-	-	-
KYRCACGTGT	MEME-1	Mp_BES1_peak_3651	422	431	+	10.1333	8.96e-05	0.656	ACTCACGTGT	Intron (Mp5g15200.1/Mp5g15200, intron 4 of 6)	chr5	16353299	16356783	3485	7	-	Mp5g15200	Mp5g15200.1	2287	--	PTQ35479.1 hypothetical protein MARPO_0071s0090 [Marchantia polymorpha]	-	-	-	-	-	-	-	--
KYRCACGTGT	MEME-1	Mp_BES1_peak_5518	1029	1038	+	10.1333	8.96e-05	0.656	ACTCACGTGT	Exon (Mp8g11690.2/Mp8g11690, exon 2 of 8)	chr8	13199565	13205074	5510	8	+	Mp8g11690	Mp8g11690.2	2081	PUT1	PTQ47263.1 hypothetical protein MARPO_0008s0046 [Marchantia polymorpha]	-	-	-	-	GO:0005887//integral component of plasma membrane;GO:0016020//membrane;GO:0016021//integral component of membrane	GO:0005275//amine transmembrane transporter activity;GO:0015171//amino acid transmembrane transporter activity;GO:0022857//transmembrane transporter activity	GO:0006865//amino acid transport;GO:0015837//amine transport;GO:0055085//transmembrane transport	--
KYRCACGTGT	MEME-1	Mp_BES1_peak_1587	546	555	-	10.12	8.99e-05	0.656	TGGCACGAGG	-	-	-	-	-	-	-	-	-	-	-	-	-	-	-	-	-	-	-	-
KYRCACGTGT	MEME-1	Mp_BES1_peak_3171	830	839	-	10.12	8.99e-05	0.656	TGGCACGAGG	Downstream (<1kb)	chr4	24005047	24006120	1074	1	-	Mp4g21250	Mp4g21250.1	1617	--	OAE35384.1 hypothetical protein AXG93_464s1180 [Marchantia polymorpha subsp. ruderalis] [Marchantia polymorpha]	-	-	-	-	-	-	-	--
KYRCACGTGT	MEME-1	Mp_BES1_peak_2710	24	33	+	10.12	8.99e-05	0.656	TGGCACGAGG	-	-	-	-	-	-	-	-	-	-	-	-	-	-	-	-	-	-	-	-
KYRCACGTGT	MEME-1	Mp_BES1_peak_1547	523	532	+	10.12	8.99e-05	0.656	TGGCACGAGG	-	-	-	-	-	-	-	-	-	-	-	-	-	-	-	-	-	-	-	-
KYRCACGTGT	MEME-1	Mp_BES1_peak_3255	21	30	-	10	9.03e-05	0.656	GTCCACGTGG	-	-	-	-	-	-	-	-	-	-	-	-	-	-	-	-	-	-	-	-
KYRCACGTGT	MEME-1	Mp_BES1_peak_472	139	148	-	10	9.03e-05	0.656	GTCCACGTGG	Intron (Mp1g10590.1/Mp1g10590, intron 6 of 9)	chr1	10879692	10887665	7974	10	-	Mp1g10590	Mp1g10590.1	5072	ift46	PTQ45656.1 hypothetical protein MARPO_0014s0167 [Marchantia polymorpha]	-	-	-	-	GO:0005575//cellular_component;GO:0005622//intracellular anatomical structure;GO:0005737//cytoplasm;GO:0005813//centrosome;GO:0005815//microtubule organizing center;GO:0005856//cytoskeleton;GO:0005886//plasma membrane;GO:0005929//cilium;GO:0015630//microtubule cytoskeleton;GO:0016020//membrane;GO:0030425//dendrite;GO:0030990//intraciliary transport particle;GO:0030992//intraciliary transport part…	GO:0003674//molecular_function;GO:0005488//binding;GO:0005515//protein binding;GO:0008022//protein C-terminus binding	GO:0000226//microtubule cytoskeleton organization;GO:0001539//cilium or flagellum-dependent cell motility;GO:0001578//microtubule bundle formation;GO:0001654//eye development;GO:0001655//urogenital system development;GO:0001822//kidney development;GO:0003002//regionalization;GO:0006810//transport;GO:0006928//movement of cell or subcellular component;GO:0006996//organelle organization;GO:0007010//…	--
KYRCACGTGT	MEME-1	Mp_BES1_peak_2586	561	570	-	10	9.03e-05	0.656	GTCCACGTGG	-	-	-	-	-	-	-	-	-	-	-	-	-	-	-	-	-	-	-	-
KYRCACGTGT	MEME-1	Mp_BES1_peak_4969	5	14	+	10	9.03e-05	0.656	GTCCACGTGG	-	-	-	-	-	-	-	-	-	-	-	-	-	-	-	-	-	-	-	-
KYRCACGTGT	MEME-1	Mp_BES1_peak_3826	398	407	+	10	9.03e-05	0.656	GTCCACGTGG	Promoter (<=1kb)	chr5	23913881	23919113	5233	3	-	Mp5g22130	Mp5g22130.2	-919	--	PTQ28348.1 hypothetical protein MARPO_0166s0007 [Marchantia polymorpha]	-	-	-	-	-	GO:0005515//protein binding	-	--
KYRCACGTGT	MEME-1	Mp_BES1_peak_2867	115	124	-	9.97333	9.08e-05	0.656	CAACACGTGC	Downstream (<1kb)	chr4	11515490	11521584	6095	15	-	Mp4g10460	Mp4g10460.1	6951	MLO1	PTQ46336.1 hypothetical protein MARPO_0011s0033 [Marchantia polymorpha]	-	-	-	-	GO:0016021//integral component of membrane	-	GO:0006952//defense response	--
KYRCACGTGT	MEME-1	Mp_BES1_peak_5389	169	178	-	9.97333	9.08e-05	0.656	CAACACGTGC	Intron (Mp8g07520.1/Mp8g07520, intron 14 of 25)	chr8	8539480	8548979	9500	26	+	Mp8g07520	Mp8g07520.1	4880	MER3	PTQ45807.1 hypothetical protein MARPO_0013s0041 [Marchantia polymorpha]	-	-	-	-	GO:0005575//cellular_component;GO:0005622//intracellular anatomical structure;GO:0005634//nucleus;GO:0005694//chromosome;GO:0005730//nucleolus;GO:0005737//cytoplasm;GO:0031974//membrane-enclosed lumen;GO:0031981//nuclear lumen;GO:0043226//organelle;GO:0043227//membrane-bounded organelle;GO:0043228//non-membrane-bounded organelle;GO:0043229//intracellular organelle;GO:0043231//intracellular membra…	GO:0000166//nucleotide binding;GO:0003674//molecular_function;GO:0003676//nucleic acid binding;GO:0003677//DNA binding;GO:0003678//DNA helicase activity;GO:0003723//RNA binding;GO:0003724//RNA helicase activity;GO:0003824//catalytic activity;GO:0004386//helicase activity;GO:0005488//binding;GO:0005524//ATP binding;GO:0008186//ATP-dependent activity, acting on RNA;GO:0016462//pyrophosphatase activ…	GO:0000003//reproduction;GO:0000280//nuclear division;GO:0000712//resolution of meiotic recombination intermediates;GO:0003006//developmental process involved in reproduction;GO:0006139//nucleobase-containing compound metabolic process;GO:0006259//DNA metabolic process;GO:0006260//DNA replication;GO:0006261//DNA-dependent DNA replication;GO:0006268//DNA unwinding involved in DNA replication;GO:00…	--
KYRCACGTGT	MEME-1	Mp_BES1_peak_3501	186	195	-	9.97333	9.08e-05	0.656	CAACACGTGC	-	-	-	-	-	-	-	-	-	-	-	-	-	-	-	-	-	-	-	-
KYRCACGTGT	MEME-1	Mp_BES1_peak_5516	253	262	-	9.97333	9.08e-05	0.656	CAACACGTGC	Intron (Mp8g11640.1/Mp8g11640, intron 1 of 2)	chr8	13149221	13151545	2325	3	+	Mp8g11640	Mp8g11640.1	1177	--	OAE23719.1 hypothetical protein AXG93_4776s1010 [Marchantia polymorpha subsp. ruderalis] [Marchantia polymorpha]	-	-	-	-	-	-	-	--
KYRCACGTGT	MEME-1	Mp_BES1_peak_2427	772	781	-	9.97333	9.08e-05	0.656	CAACACGTGC	Downstream (<1kb)	chr3	23461497	23462913	1417	2	-	Mp3g22320	Mp3g22320.1	1916	LHP1	OAE18909.1 hypothetical protein AXG93_1976s1130 [Marchantia polymorpha subsp. ruderalis] [Marchantia polymorpha]	-	-	-	-	GO:0005575//cellular_component;GO:0005622//intracellular anatomical structure;GO:0005634//nucleus;GO:0043226//organelle;GO:0043227//membrane-bounded organelle;GO:0043229//intracellular organelle;GO:0043231//intracellular membrane-bounded organelle	-	GO:0006139//nucleobase-containing compound metabolic process;GO:0006325//chromatin organization;GO:0006351//transcription, DNA-templated;GO:0006355//regulation of transcription, DNA-templated;GO:0006725//cellular aromatic compound metabolic process;GO:0006807//nitrogen compound metabolic process;GO:0006996//organelle organization;GO:0008150//biological_process;GO:0008152//metabolic process;GO:000…	--
KYRCACGTGT	MEME-1	Mp_BES1_peak_2036	224	233	+	9.97333	9.08e-05	0.656	CAACACGTGC	3' UTR	chr3	8222272	8224815	2544	4	+	Mp3g08460	Mp3g08460.1	4275	Tmem18	PTQ30866.1 hypothetical protein MARPO_0118s0004 [Marchantia polymorpha]	-	-	-	-	GO:0005575//cellular_component;GO:0005622//intracellular anatomical structure;GO:0005634//nucleus;GO:0005635//nuclear envelope;GO:0005737//cytoplasm;GO:0012505//endomembrane system;GO:0016020//membrane;GO:0016021//integral component of membrane;GO:0031090//organelle membrane;GO:0031224//intrinsic component of membrane;GO:0031965//nuclear membrane;GO:0031967//organelle envelope;GO:0031975//envelop…	GO:0003674//molecular_function;GO:0003676//nucleic acid binding;GO:0003677//DNA binding;GO:0005488//binding;GO:0015116//sulfate transmembrane transporter activity;GO:0016301//kinase activity;GO:0097159//organic cyclic compound binding;GO:1901363//heterocyclic compound binding	GO:0006139//nucleobase-containing compound metabolic process;GO:0006351//transcription, DNA-templated;GO:0006725//cellular aromatic compound metabolic process;GO:0006807//nitrogen compound metabolic process;GO:0006928//movement of cell or subcellular component;GO:0008150//biological_process;GO:0008152//metabolic process;GO:0008272//sulfate transport;GO:0008654//phospholipid biosynthetic process;G…	--
KYRCACGTGT	MEME-1	Mp_BES1_peak_2036	245	254	+	9.97333	9.08e-05	0.656	CAACACGTGC	3' UTR	chr3	8222272	8224815	2544	4	+	Mp3g08460	Mp3g08460.1	4275	Tmem18	PTQ30866.1 hypothetical protein MARPO_0118s0004 [Marchantia polymorpha]	-	-	-	-	GO:0005575//cellular_component;GO:0005622//intracellular anatomical structure;GO:0005634//nucleus;GO:0005635//nuclear envelope;GO:0005737//cytoplasm;GO:0012505//endomembrane system;GO:0016020//membrane;GO:0016021//integral component of membrane;GO:0031090//organelle membrane;GO:0031224//intrinsic component of membrane;GO:0031965//nuclear membrane;GO:0031967//organelle envelope;GO:0031975//envelop…	GO:0003674//molecular_function;GO:0003676//nucleic acid binding;GO:0003677//DNA binding;GO:0005488//binding;GO:0015116//sulfate transmembrane transporter activity;GO:0016301//kinase activity;GO:0097159//organic cyclic compound binding;GO:1901363//heterocyclic compound binding	GO:0006139//nucleobase-containing compound metabolic process;GO:0006351//transcription, DNA-templated;GO:0006725//cellular aromatic compound metabolic process;GO:0006807//nitrogen compound metabolic process;GO:0006928//movement of cell or subcellular component;GO:0008150//biological_process;GO:0008152//metabolic process;GO:0008272//sulfate transport;GO:0008654//phospholipid biosynthetic process;G…	--
KYRCACGTGT	MEME-1	Mp_BES1_peak_5277	629	638	+	9.97333	9.08e-05	0.656	CAACACGTGC	Promoter (1-2kb)	chr8	4784932	4785882	951	2	-	Mp8g04330	Mp8g04330.1	-1232	--	PTQ26951.1 hypothetical protein MARPO_0257s0002 [Marchantia polymorpha]	-	-	-	-	-	-	-	--
KYRCACGTGT	MEME-1	Mp_BES1_peak_2187	656	665	+	9.97333	9.08e-05	0.656	CAACACGTGC	-	-	-	-	-	-	-	-	-	-	-	-	-	-	-	-	-	-	-	-
KYRCACGTGT	MEME-1	Mp_BES1_peak_2768	88	97	-	9.94667	9.29e-05	0.657	CTTCACGTGT	Promoter (<=1kb)	chr4	7886974	7889474	2501	5	+	Mp4g06910	Mp4g06910.1	-641	CPP1	OAE31555.1 hypothetical protein AXG93_3415s1150 [Marchantia polymorpha subsp. ruderalis] [Marchantia polymorpha]	-	-	-	-	-	GO:0005515//protein binding	GO:0006457//protein folding;GO:0009408//response to heat	--
KYRCACGTGT	MEME-1	Mp_BES1_peak_5108	172	181	-	9.94667	9.29e-05	0.657	GAACACGTGA	Promoter (<=1kb)	chr7	20335722	20346894	11173	21	+	Mp7g18240	Mp7g18240.1	-1000	P5CS1	OAE30342.1 hypothetical protein AXG93_4201s1430 [Marchantia polymorpha subsp. ruderalis] [Marchantia polymorpha]	Metabolism;Metabolism;Metabolism;Metabolism	Global and overview maps;Global and overview maps;Global and overview maps;Amino acid metabolism	ko01100//Metabolic pathways;ko01110//Biosynthesis of secondary metabolites;ko01230//Biosynthesis of amino acids;ko00330//Arginine and proline metabolism	K12657;K12657;K12657;K12657	GO:0005575//cellular_component;GO:0005622//intracellular anatomical structure;GO:0005737//cytoplasm;GO:0005739//mitochondrion;GO:0005740//mitochondrial envelope;GO:0005743//mitochondrial inner membrane;GO:0005829//cytosol;GO:0016020//membrane;GO:0019866//organelle inner membrane;GO:0031090//organelle membrane;GO:0031966//mitochondrial membrane;GO:0031967//organelle envelope;GO:0031975//envelope;G…	GO:0000166//nucleotide binding;GO:0003674//molecular_function;GO:0003824//catalytic activity;GO:0003842//1-pyrroline-5-carboxylate dehydrogenase activity;GO:0003991//acetylglutamate kinase activity;GO:0004072//aspartate kinase activity;GO:0004349//glutamate 5-kinase activity;GO:0004350//glutamate-5-semialdehyde dehydrogenase activity;GO:0005488//binding;GO:0005515//protein binding;GO:0005524//ATP…	GO:0000052//citrulline metabolic process;GO:0006082//organic acid metabolic process;GO:0006520//cellular amino acid metabolic process;GO:0006536//glutamate metabolic process;GO:0006560//proline metabolic process;GO:0006561//proline biosynthetic process;GO:0006562//proline catabolic process;GO:0006591//ornithine metabolic process;GO:0006592//ornithine biosynthetic process;GO:0006793//phosphorus me…	--
KYRCACGTGT	MEME-1	Mp_BES1_peak_1493	260	269	-	9.94667	9.29e-05	0.657	GAACACGTGA	-	-	-	-	-	-	-	-	-	-	-	-	-	-	-	-	-	-	-	-
KYRCACGTGT	MEME-1	Mp_BES1_peak_1868	264	273	-	9.94667	9.29e-05	0.657	TGCCACGTGT	Promoter (<=1kb)	chr3	1767436	1774549	7114	11	-	Mp3g01600	Mp3g01600.2	-749	SC35	PTQ47753.1 hypothetical protein MARPO_0007s0152 [Marchantia polymorpha]	Genetic Information Processing	Transcription	ko03040//Spliceosome	K12891	-	GO:0003676//nucleic acid binding	GO:0008380//RNA splicing	--
KYRCACGTGT	MEME-1	Mp_BES1_peak_1293	346	355	-	9.94667	9.29e-05	0.657	GAACACGTGA	Intron (Mp2g07820.1/Mp2g07820, intron 4 of 16)	chr2	8237773	8244407	6635	17	-	Mp2g07820	Mp2g07820.1	1628	--	PTQ45260.1 hypothetical protein MARPO_0015s0068 [Marchantia polymorpha]	-	-	-	-	-	-	-	--
KYRCACGTGT	MEME-1	Mp_BES1_peak_1332	364	373	-	9.94667	9.29e-05	0.657	CTTCACGTGT	Intron (Mp2g09230.1/Mp2g09230, intron 3 of 14)	chr2	9566563	9578271	11709	15	+	Mp2g09230	Mp2g09230.1	3741	TAF4B	PTQ45427.1 hypothetical protein MARPO_0015s0206 [Marchantia polymorpha]	Genetic Information Processing	Transcription	ko03022//Basal transcription factors	K03129	GO:0000228//nuclear chromosome;GO:0000428//DNA-directed RNA polymerase complex;GO:0000785//chromatin;GO:0001650//fibrillar center;GO:0005575//cellular_component;GO:0005622//intracellular anatomical structure;GO:0005634//nucleus;GO:0005654//nucleoplasm;GO:0005667//transcription regulator complex;GO:0005669//transcription factor TFIID complex;GO:0005694//chromosome;GO:0005730//nucleolus;GO:0005737/…	GO:0001091//RNA polymerase II general transcription initiation factor binding;GO:0001092//TFIIA-class transcription factor complex binding;GO:0001098//basal transcription machinery binding;GO:0001099//basal RNA polymerase II transcription machinery binding;GO:0003674//molecular_function;GO:0003676//nucleic acid binding;GO:0003677//DNA binding;GO:0003682//chromatin binding;GO:0003700//DNA-binding …	GO:0000003//reproduction;GO:0003006//developmental process involved in reproduction;GO:0006139//nucleobase-containing compound metabolic process;GO:0006351//transcription, DNA-templated;GO:0006352//DNA-templated transcription, initiation;GO:0006355//regulation of transcription, DNA-templated;GO:0006357//regulation of transcription by RNA polymerase II;GO:0006366//transcription by RNA polymerase I…	--
KYRCACGTGT	MEME-1	Mp_BES1_peak_3826	375	384	-	9.94667	9.29e-05	0.657	CTTCACGTGT	Promoter (<=1kb)	chr5	23913881	23919113	5233	3	-	Mp5g22130	Mp5g22130.2	-919	--	PTQ28348.1 hypothetical protein MARPO_0166s0007 [Marchantia polymorpha]	-	-	-	-	-	GO:0005515//protein binding	-	--
KYRCACGTGT	MEME-1	Mp_BES1_peak_4517	640	649	-	9.94667	9.29e-05	0.657	GAACACGTGA	Intron (Mp6g21090.1/Mp6g21090, intron 9 of 11)	chr6	23337681	23359982	22302	12	+	Mp6g21090	Mp6g21090.1	17315	IDM1	PTQ33188.1 hypothetical protein MARPO_0091s0046 [Marchantia polymorpha]	-	-	-	-	-	GO:0008080//N-acetyltransferase activity	-	--
KYRCACGTGT	MEME-1	Mp_BES1_peak_3901	37	46	+	9.94667	9.29e-05	0.657	GAACACGTGA	-	-	-	-	-	-	-	-	-	-	-	-	-	-	-	-	-	-	-	-
KYRCACGTGT	MEME-1	Mp_BES1_peak_182	57	66	+	9.94667	9.29e-05	0.657	TGCCACGTGT	Promoter (<=1kb)	chr1	2059264	2063873	4610	11	+	Mp1g01820	Mp1g01820.1	-638	PEX10	OAE33069.1 hypothetical protein AXG93_1913s1710 [Marchantia polymorpha subsp. ruderalis] [Marchantia polymorpha]	Cellular Processes	Transport and catabolism	ko04146//Peroxisome	K13346	GO:0000109//nucleotide-excision repair complex;GO:0005575//cellular_component;GO:0005622//intracellular anatomical structure;GO:0005737//cytoplasm;GO:0005777//peroxisome;GO:0005778//peroxisomal membrane;GO:0005779//integral component of peroxisomal membrane;GO:0005829//cytosol;GO:0016020//membrane;GO:0016021//integral component of membrane;GO:0031090//organelle membrane;GO:0031224//intrinsic comp…	GO:0003674//molecular_function;GO:0003824//catalytic activity;GO:0004842//ubiquitin-protein transferase activity;GO:0005488//binding;GO:0005515//protein binding;GO:0008022//protein C-terminus binding;GO:0008270//zinc ion binding;GO:0016740//transferase activity;GO:0019787//ubiquitin-like protein transferase activity;GO:0043167//ion binding;GO:0043169//cation binding;GO:0046872//metal ion binding;…	GO:0000003//reproduction;GO:0000038//very long-chain fatty acid metabolic process;GO:0000209//protein polyubiquitination;GO:0000280//nuclear division;GO:0000910//cytokinesis;GO:0003006//developmental process involved in reproduction;GO:0006082//organic acid metabolic process;GO:0006289//nucleotide-excision repair;GO:0006464//cellular protein modification process;GO:0006513//protein monoubiquitina…	--
KYRCACGTGT	MEME-1	Mp_BES1_peak_2768	86	95	+	9.94667	9.29e-05	0.657	GAACACGTGA	Promoter (<=1kb)	chr4	7886974	7889474	2501	5	+	Mp4g06910	Mp4g06910.1	-641	CPP1	OAE31555.1 hypothetical protein AXG93_3415s1150 [Marchantia polymorpha subsp. ruderalis] [Marchantia polymorpha]	-	-	-	-	-	GO:0005515//protein binding	GO:0006457//protein folding;GO:0009408//response to heat	--
KYRCACGTGT	MEME-1	Mp_BES1_peak_3926	164	173	+	9.94667	9.29e-05	0.657	TGCCACGTGT	-	-	-	-	-	-	-	-	-	-	-	-	-	-	-	-	-	-	-	-
KYRCACGTGT	MEME-1	Mp_BES1_peak_1842	167	176	+	9.94667	9.29e-05	0.657	CTTCACGTGT	-	-	-	-	-	-	-	-	-	-	-	-	-	-	-	-	-	-	-	-
KYRCACGTGT	MEME-1	Mp_BES1_peak_380	224	233	+	9.94667	9.29e-05	0.657	TGCCACGTGT	Intron (Mp1g06980.1/Mp1g06980, intron 16 of 46)	chr1	7310110	7343049	32940	47	-	Mp1g06980	Mp1g06980.1	10685	DNAH7	PTQ39851.1 hypothetical protein MARPO_0043s0089 [Marchantia polymorpha]	-	-	-	-	GO:0005823//central plaque of spindle pole body;GO:0009368//endopeptidase Clp complex;GO:0030286//dynein complex	GO:0003723//RNA binding;GO:0003724//RNA helicase activity;GO:0004176//ATP-dependent peptidase activity;GO:0005200//structural constituent of cytoskeleton;GO:0005524//ATP binding;GO:0008569//minus-end-directed microtubule motor activity;GO:0016887//ATP hydrolysis activity;GO:0030983//mismatched DNA binding	GO:0006298//mismatch repair;GO:0006508//proteolysis;GO:0007018//microtubule-based movement;GO:0030474//spindle pole body duplication;GO:0043335//protein unfolding	--
[truncated: 6,470 more rows]

## Sheet: MpBIM1
motif_id	motif_alt_id	sequence_name	start	stop	strand	score	p-value	q-value	matched_sequence	annotation	anno_geneStart	anno_geneEnd	anno_geneLength	anno_geneStrand	anno_GeneId	anno_TranscriptId	dist_geneStart	dist_geneEnd	dist_geneLength	dist_geneStrand	dist_geneId	dist_transcriptId	distToTSS	Symbol	Description	KEGG_A_class	KEGG_B_class	Pathway	K_ID	GO Component	GO Function	GO Process	TF_family
[truncated: 9,987 more rows]
