# Supplementary material for: Functional evolution and rewiring of the UVR8–BES1/BIM1 module underpin the refinement of UV-B responses during plant terrestrialization
Source: Plant Commun. 2026 Apr 3;7(6):101842. doi: 10.1016/j.xplc.2026.101842 (PMC13261680; doi:10.1016/j.xplc.2026.101842)
Supplement: Supplemental Table 5. DAP-seq binding peaks identified for MpBIM1, MpBES1, and AtBIM1 [file mmc6.xlsx]

## Sheet: MpBIM1-DAPseq peaks
CHR	START	END	ID	BIM1_1_reads	BIM1_1_reads	BIM1_1_rpkm	BIM1_2_rpkm	summit	annotation	anno_geneChr	anno_geneStart	anno_geneEnd	anno_geneLength	anno_geneStrand	anno_GeneId	anno_TranscriptId	dist_geneStart	dist_geneEnd	dist_geneLength	dist_geneStrand	dist_geneId	dist_transcriptId	distToTSS	Symbol	Description	KEGG_A_class	KEGG_B_class	Pathway	K_ID	GO Component	GO Function	GO Process	TF_family
chr1	115973	116241	MergePeak_1	173	166	12.007	11.8665	116107	Intron (Mp1g00090.2/Mp1g00090, intron 3 of 13)	chr1	109395	117869	8475	-	Mp1g00090	Mp1g00090.2	110723	117594	6872	-	Mp1g00090	Mp1g00090.5	1487	--	PTQ32116.1 hypothetical protein MARPO_0103s0077 [Marchantia polymorpha]	-	-	-	-	-	-	-	--
chr1	155006	155336	MergePeak_2	182	195	10.2656	11.3286	155171	Exon (Mp1g00130.1/Mp1g00130, exon 2 of 2)	chr1	154721	156370	1650	-	Mp1g00130	Mp1g00130.1	154721	156370	1650	-	Mp1g00130	Mp1g00130.1	1199	--	PTQ32108.1 hypothetical protein MARPO_0103s0073 [Marchantia polymorpha]	-	-	-	-	-	-	-	--
chr1	175475	176068	MergePeak_3	744	703	23.3845	22.7582	175771	5' UTR	chr1	170646	175799	5154	-	Mp1g00160	Mp1g00160.1	170646	175799	5154	-	Mp1g00160	Mp1g00160.1	28	PAP4	PTQ32104.1 hypothetical protein MARPO_0103s0070 [Marchantia polymorpha]	-	-	-	-	GO:0005575//cellular_component;GO:0005622//intracellular anatomical structure;GO:0005737//cytoplasm;GO:0009507//chloroplast;GO:0009532//plastid stroma;GO:0009534//chloroplast thylakoid;GO:0009535//chloroplast thylakoid membrane;GO:0009536//plastid;GO:0009570//chloroplast stroma;GO:0009579//thylakoid;GO:0010287//plastoglobule;GO:0016020//membrane;GO:0031976//plastid thylakoid;GO:0031984//organelle…	-	-	--
chr1	200062	200497	MergePeak_4	504	542	21.5817	23.9046	200279	Intron (Mp1g00180.1/Mp1g00180, intron 1 of 16)	chr1	193780	201027	7248	-	Mp1g00180	Mp1g00180.1	193780	201027	7248	-	Mp1g00180	Mp1g00180.1	748	gluD	PTQ32100.1 hypothetical protein MARPO_0103s0068 [Marchantia polymorpha]	Metabolism;Metabolism;Metabolism;Metabolism;Metabolism	Global and overview maps;Global and overview maps;Energy metabolism;Amino acid metabolism;Amino acid metabolism	ko01100//Metabolic pathways;ko01200//Carbon metabolism;ko00910//Nitrogen metabolism;ko00250//Alanine, aspartate and glutamate metabolism;ko00220//Arginine biosynthesis	K00261;K00261;K00261;K00261;K00261	-	GO:0004352//glutamate dehydrogenase (NAD+) activity;GO:0016491//oxidoreductase activity;GO:0051287//NAD binding	GO:0006520//cellular amino acid metabolic process;GO:0006813//potassium ion transport;GO:0019551//glutamate catabolic process to 2-oxoglutarate	--
chr1	200970	201214	MergePeak_5	160	132	12.1926	10.3604	201092	Promoter (<=1kb)	chr1	193780	201027	7248	-	Mp1g00180	Mp1g00180.1	193780	201027	7248	-	Mp1g00180	Mp1g00180.2	-65	gluD	PTQ32100.1 hypothetical protein MARPO_0103s0068 [Marchantia polymorpha]	Metabolism;Metabolism;Metabolism;Metabolism;Metabolism	Global and overview maps;Global and overview maps;Energy metabolism;Amino acid metabolism;Amino acid metabolism	ko01100//Metabolic pathways;ko01200//Carbon metabolism;ko00910//Nitrogen metabolism;ko00250//Alanine, aspartate and glutamate metabolism;ko00220//Arginine biosynthesis	K00261;K00261;K00261;K00261;K00261	-	GO:0004352//glutamate dehydrogenase (NAD+) activity;GO:0016491//oxidoreductase activity;GO:0051287//NAD binding	GO:0006520//cellular amino acid metabolic process;GO:0006813//potassium ion transport;GO:0019551//glutamate catabolic process to 2-oxoglutarate	--
chr1	219931	220555	MergePeak_6	2235	2244	66.7634	69.0417	220243	Exon (Mp1g00200.1/Mp1g00200, exon 2 of 2)	chr1	219787	220644	858	-	Mp1g00200	Mp1g00200.1	219787	220644	858	-	Mp1g00200	Mp1g00200.1	401	--	PTQ32098.1 hypothetical protein MARPO_0103s0066 [Marchantia polymorpha]	-	-	-	-	-	-	-	--
chr1	243912	244287	MergePeak_7	228	270	11.3211	13.8084	244099	Intron (Mp1g00230.1/Mp1g00230, intron 3 of 14)	chr1	241989	250301	8313	+	Mp1g00230	Mp1g00230.1	241989	250301	8313	+	Mp1g00230	Mp1g00230.1	2110	DEX1	PTQ32095.1 hypothetical protein MARPO_0103s0063 [Marchantia polymorpha]	-	-	-	-	GO:0005575//cellular_component;GO:0005622//intracellular anatomical structure;GO:0005737//cytoplasm;GO:0005783//endoplasmic reticulum;GO:0005886//plasma membrane;GO:0009279//cell outer membrane;GO:0012505//endomembrane system;GO:0016020//membrane;GO:0016021//integral component of membrane;GO:0031224//intrinsic component of membrane;GO:0043226//organelle;GO:0043227//membrane-bounded organelle;GO:0…	GO:0003674//molecular_function;GO:0004347//glucose-6-phosphate isomerase activity;GO:0005488//binding;GO:0005509//calcium ion binding;GO:0005515//protein binding;GO:0043167//ion binding;GO:0043169//cation binding;GO:0046872//metal ion binding	GO:0006094//gluconeogenesis;GO:0006096//glycolytic process;GO:0007275//multicellular organism development;GO:0008150//biological_process;GO:0009555//pollen development;GO:0009653//anatomical structure morphogenesis;GO:0009987//cellular process;GO:0010208//pollen wall assembly;GO:0010584//pollen exine formation;GO:0010927//cellular component assembly involved in morphogenesis;GO:0016043//cellular …	--
chr1	251191	251784	MergePeak_8	762	730	23.9502	23.6322	251487	Promoter (<=1kb)	chr1	251719	253695	1977	+	Mp1g00240	Mp1g00240.1	251719	253695	1977	+	Mp1g00240	Mp1g00240.1	-232	At5g18200	PTQ32094.1 hypothetical protein MARPO_0103s0062 [Marchantia polymorpha]	Metabolism;Metabolism;Metabolism	Global and overview maps;Carbohydrate metabolism;Carbohydrate metabolism	ko01100//Metabolic pathways;ko00520//Amino sugar and nucleotide sugar metabolism;ko00052//Galactose metabolism	K00965;K00965;K00965	-	GO:0008108//UDP-glucose:hexose-1-phosphate uridylyltransferase activity;GO:0017103//UTP:galactose-1-phosphate uridylyltransferase activity	GO:0006012//galactose metabolic process	--
chr1	277800	278202	MergePeak_9	374	330	17.3264	15.7463	278001	Distal Intergenic	chr1	-	-	-	-	-	-	288071	292552	4482	+	Mp1g00270	Mp1g00270.1	-10070	-	-	-	-	-	-	-	-	-	-
chr1	280910	281550	MergePeak_10	347	419	10.1068	12.5697	281230	Distal Intergenic	chr1	-	-	-	-	-	-	288071	292552	4482	+	Mp1g00270	Mp1g00270.1	-6841	-	-	-	-	-	-	-	-	-	-
chr1	281800	282202	MergePeak_11	259	247	11.9987	11.7858	282001	Distal Intergenic	chr1	-	-	-	-	-	-	288071	292552	4482	+	Mp1g00270	Mp1g00270.1	-6070	-	-	-	-	-	-	-	-	-	-
chr1	282816	283146	MergePeak_12	135	191	7.6146	11.0962	282981	Distal Intergenic	chr1	-	-	-	-	-	-	288071	292552	4482	+	Mp1g00270	Mp1g00270.1	-5090	-	-	-	-	-	-	-	-	-	-
chr1	285863	286353	MergePeak_13	388	425	14.7534	16.6447	286108	Promoter (1-2kb)	chr1	288071	292552	4482	+	Mp1g00270	Mp1g00270.1	288071	292552	4482	+	Mp1g00270	Mp1g00270.1	-1963	LOG3	PTQ32091.1 hypothetical protein MARPO_0103s0059 [Marchantia polymorpha]	-	-	-	-	-	-	-	--
chr1	289319	290226	MergePeak_14	479	430	9.84897	9.10649	289772	Intron (Mp1g00270.1/Mp1g00270, intron 2 of 6)	chr1	288071	292552	4482	+	Mp1g00270	Mp1g00270.1	288071	292552	4482	+	Mp1g00270	Mp1g00270.1	1701	LOG3	PTQ32091.1 hypothetical protein MARPO_0103s0059 [Marchantia polymorpha]	-	-	-	-	-	-	-	--
chr1	324060	324309	MergePeak_15	155	136	11.5753	10.4609	324184	Exon (Mp1g00320.3/Mp1g00320, exon 2 of 3)	chr1	322157	325825	3669	+	Mp1g00320	Mp1g00320.3	322254	325825	3572	+	Mp1g00320	Mp1g00320.2	1930	AAE7	PTQ32087.1 hypothetical protein MARPO_0103s0055 [Marchantia polymorpha]	Metabolism;Metabolism;Metabolism;Metabolism;Metabolism;Metabolism;Metabolism	Global and overview maps;Global and overview maps;Global and overview maps;Carbohydrate metabolism;Carbohydrate metabolism;Carbohydrate metabolism;Carbohydrate metabolism	ko01100//Metabolic pathways;ko01110//Biosynthesis of secondary metabolites;ko01200//Carbon metabolism;ko00630//Glyoxylate and dicarboxylate metabolism;ko00010//Glycolysis / Gluconeogenesis;ko00620//Pyruvate metabolism;ko00650//Butanoate metabolism	K01913;K01913;K01913;K01913;K01913;K01913;K01913	-	GO:0003987//acetate-CoA ligase activity;GO:0004043//L-aminoadipate-semialdehyde dehydrogenase activity;GO:0008668//(2,3-dihydroxybenzoyl)adenylate synthase activity;GO:0008756//o-succinylbenzoate-CoA ligase activity;GO:0030729//acetoacetate-CoA ligase activity;GO:0047473//D-alanine [D-alanyl carrier protein] ligase activity;GO:0050218//propionate-CoA ligase activity	GO:0009234//menaquinone biosynthetic process;GO:0019287//isopentenyl diphosphate biosynthetic process, mevalonate pathway;GO:0019290//siderophore biosynthetic process;GO:0019350//teichoic acid biosynthetic process;GO:0019427//acetyl-CoA biosynthetic process from acetate;GO:0019878//lysine biosynthetic process via aminoadipic acid	--
chr1	338794	339056	MergePeak_16	202	180	14.3396	13.1609	338925	5' UTR	chr1	331063	339632	8570	-	Mp1g00340	Mp1g00340.1	331063	339632	8570	-	Mp1g00340	Mp1g00340.1	707	DRM2	PTQ32084.1 hypothetical protein MARPO_0103s0053 [Marchantia polymorpha]	-	-	-	-	-	GO:0003886//DNA (cytosine-5-)-methyltransferase activity;GO:0008168//methyltransferase activity	GO:0006304//DNA modification	--
chr1	347620	347987	MergePeak_17	288	222	14.6112	11.6004	347803	Downstream (<1kb)	chr1	344346	347351	3006	+	Mp1g00350	Mp1g00350.1	344346	347351	3006	+	Mp1g00350	Mp1g00350.1	3457	--	OAE35150.1 hypothetical protein AXG93_4461s1290 [Marchantia polymorpha subsp. ruderalis] [Marchantia polymorpha]	-	-	-	-	GO:0005576//extracellular region;GO:0005737//cytoplasm;GO:0019028//viral capsid;GO:0019031//viral envelope	GO:0004802//transketolase activity;GO:0005198//structural molecule activity;GO:0008289//lipid binding	GO:0006098//pentose-phosphate shunt;GO:0006869//lipid transport;GO:0042157//lipoprotein metabolic process	--
chr1	371766	372185	MergePeak_18	348	349	15.4693	15.9788	371975	Promoter (<=1kb)	chr1	371997	374790	2794	+	Mp1g00380	Mp1g00380.1	371997	374790	2794	+	Mp1g00380	Mp1g00380.1	-22	Os03g0610650	PTQ32078.1 hypothetical protein MARPO_0103s0049 [Marchantia polymorpha]	-	-	-	-	-	-	-	--
chr1	405276	405943	MergePeak_19	1527	1532	42.678	44.1012	405609	Downstream (<1kb)	chr1	405849	408758	2910	-	Mp1g00440	Mp1g00440.1	405849	408758	2910	-	Mp1g00440	Mp1g00440.1	3149	--	PTQ32072.1 hypothetical protein MARPO_0103s0043 [Marchantia polymorpha]	-	-	-	-	-	-	-	--
chr1	408696	409089	MergePeak_20	334	332	15.8267	16.2036	408892	Promoter (<=1kb)	chr1	405849	408758	2910	-	Mp1g00440	Mp1g00440.1	405849	408758	2910	-	Mp1g00440	Mp1g00440.1	-134	--	PTQ32072.1 hypothetical protein MARPO_0103s0043 [Marchantia polymorpha]	-	-	-	-	-	-	-	--
chr1	449279	449809	MergePeak_21	3616	3366	127.138	121.896	449544	Downstream (1-2kb)	chr1	451354	453861	2508	-	Mp1g00490	Mp1g00490.1	451354	453861	2508	-	Mp1g00490	Mp1g00490.1	4317	CYP710A1	PTQ32067.1 hypothetical protein MARPO_0103s0038 [Marchantia polymorpha]	Metabolism;Metabolism;Metabolism	Global and overview maps;Global and overview maps;Lipid metabolism	ko01100//Metabolic pathways;ko01110//Biosynthesis of secondary metabolites;ko00100//Steroid biosynthesis	K09832;K09832;K09832	-	GO:0005506//iron ion binding;GO:0016705//oxidoreductase activity, acting on paired donors, with incorporation or reduction of molecular oxygen;GO:0020037//heme binding	-	--
chr1	450559	450977	MergePeak_22	265	268	11.8079	12.2995	450768	Downstream (<1kb)	chr1	451354	453861	2508	-	Mp1g00490	Mp1g00490.1	451354	453861	2508	-	Mp1g00490	Mp1g00490.1	3093	CYP710A1	PTQ32067.1 hypothetical protein MARPO_0103s0038 [Marchantia polymorpha]	Metabolism;Metabolism;Metabolism	Global and overview maps;Global and overview maps;Lipid metabolism	ko01100//Metabolic pathways;ko01110//Biosynthesis of secondary metabolites;ko00100//Steroid biosynthesis	K09832;K09832;K09832	-	GO:0005506//iron ion binding;GO:0016705//oxidoreductase activity, acting on paired donors, with incorporation or reduction of molecular oxygen;GO:0020037//heme binding	-	--
chr1	451671	451942	MergePeak_23	152	162	10.4332	11.4529	451806	3' UTR	chr1	451354	453861	2508	-	Mp1g00490	Mp1g00490.1	451354	453861	2508	-	Mp1g00490	Mp1g00490.1	2055	CYP710A1	PTQ32067.1 hypothetical protein MARPO_0103s0038 [Marchantia polymorpha]	Metabolism;Metabolism;Metabolism	Global and overview maps;Global and overview maps;Lipid metabolism	ko01100//Metabolic pathways;ko01110//Biosynthesis of secondary metabolites;ko00100//Steroid biosynthesis	K09832;K09832;K09832	-	GO:0005506//iron ion binding;GO:0016705//oxidoreductase activity, acting on paired donors, with incorporation or reduction of molecular oxygen;GO:0020037//heme binding	-	--
chr1	460989	461357	MergePeak_24	280	259	14.1668	13.4971	461173	Exon (Mp1g00500.1/Mp1g00500, exon 1 of 2)	chr1	461149	462274	1126	+	Mp1g00500	Mp1g00500.1	461149	462274	1126	+	Mp1g00500	Mp1g00500.1	24	--	PTQ32066.1 hypothetical protein MARPO_0103s0037 [Marchantia polymorpha]	-	-	-	-	-	-	-	--
chr1	463301	463792	MergePeak_25	1283	1183	48.6859	46.2368	463546	Distal Intergenic	chr1	-	-	-	-	-	-	461149	462274	1126	+	Mp1g00500	Mp1g00500.1	2397	-	-	-	-	-	-	-	-	-	-
chr1	474470	474882	MergePeak_26	406	380	18.3534	17.693	474676	Promoter (<=1kb)	chr1	472195	474382	2188	-	Mp1g00510	Mp1g00510.1	472195	474382	2188	-	Mp1g00510	Mp1g00510.1	-294	--	PTQ32065.1 hypothetical protein MARPO_0103s0036 [Marchantia polymorpha]	-	-	-	-	GO:0005575//cellular_component;GO:0005622//intracellular anatomical structure;GO:0005634//nucleus;GO:0005737//cytoplasm;GO:0005840//ribosome;GO:0043226//organelle;GO:0043227//membrane-bounded organelle;GO:0043229//intracellular organelle;GO:0043231//intracellular membrane-bounded organelle	GO:0003735//structural constituent of ribosome	GO:0002376//immune system process;GO:0006412//translation;GO:0006950//response to stress;GO:0006952//defense response;GO:0006955//immune response;GO:0008150//biological_process;GO:0008219//cell death;GO:0009626//plant-type hypersensitive response;GO:0009987//cellular process;GO:0010941//regulation of cell death;GO:0012501//programmed cell death;GO:0033554//cellular response to stress;GO:0034050//…	LSD
chr1	521010	521707	MergePeak_27	441	512	11.7957	14.1053	521358	Downstream (1-2kb)	chr1	522390	523445	1056	-	Mp1g00570	Mp1g00570.1	522390	523445	1056	-	Mp1g00570	Mp1g00570.1	2087	At1g76200	PTQ32059.1 hypothetical protein MARPO_0103s0030 [Marchantia polymorpha]	-	-	-	-	GO:0005743//mitochondrial inner membrane;GO:0005747//mitochondrial respiratory chain complex I	-	-	--
chr1	549658	550015	MergePeak_28	235	211	12.2554	11.3336	549836	Intron (Mp1g00600.1/Mp1g00600, intron 2 of 7)	chr1	547102	553807	6706	+	Mp1g00600	Mp1g00600.1	547102	553807	6706	+	Mp1g00600	Mp1g00600.1	2734	UPS2	PTQ32056.1 hypothetical protein MARPO_0103s0027 [Marchantia polymorpha]	-	-	-	-	GO:0016021//integral component of membrane	GO:0015144//carbohydrate transmembrane transporter activity	GO:0034219//carbohydrate transmembrane transport;GO:0071705//nitrogen compound transport	--
chr1	561864	563092	MergePeak_29	2441	2512	37.0815	39.3039	562478	Promoter (1-2kb)	chr1	564007	567408	3402	+	Mp1g00620	Mp1g00620.1	564007	567408	3402	+	Mp1g00620	Mp1g00620.1	-1529	MST3	PTQ32054.1 hypothetical protein MARPO_0103s0025 [Marchantia polymorpha]	-	-	-	-	GO:0005887//integral component of plasma membrane;GO:0016021//integral component of membrane	GO:0015114//phosphate ion transmembrane transporter activity;GO:0015295//solute:proton symporter activity;GO:0022857//transmembrane transporter activity;GO:0042910//xenobiotic transmembrane transporter activity;GO:0051119//sugar transmembrane transporter activity	GO:0006810//transport;GO:0006817//phosphate ion transport;GO:0006855//xenobiotic transmembrane transport;GO:0008643//carbohydrate transport;GO:0042908//xenobiotic transport;GO:0055085//transmembrane transport	--
chr1	581811	582127	MergePeak_30	193	172	11.3668	10.4337	581969	Intron (Mp1g00640.3/Mp1g00640, intron 7 of 12)	chr1	578717	584849	6133	+	Mp1g00640	Mp1g00640.3	578753	584361	5609	+	Mp1g00640	Mp1g00640.1	3216	At3g02320	PTQ32052.1 hypothetical protein MARPO_0103s0023 [Marchantia polymorpha]	-	-	-	-	GO:0005575//cellular_component;GO:0005622//intracellular anatomical structure;GO:0005634//nucleus;GO:0005635//nuclear envelope;GO:0005637//nuclear inner membrane;GO:0005654//nucleoplasm;GO:0005737//cytoplasm;GO:0005739//mitochondrion;GO:0012505//endomembrane system;GO:0016020//membrane;GO:0019866//organelle inner membrane;GO:0031090//organelle membrane;GO:0031965//nuclear membrane;GO:0031967//org…	GO:0000049//tRNA binding;GO:0003674//molecular_function;GO:0003676//nucleic acid binding;GO:0003723//RNA binding;GO:0003824//catalytic activity;GO:0004809//tRNA (guanine-N2-)-methyltransferase activity;GO:0005488//binding;GO:0008168//methyltransferase activity;GO:0008170//N-methyltransferase activity;GO:0008171//O-methyltransferase activity;GO:0008173//RNA methyltransferase activity;GO:0008175//t…	GO:0001510//RNA methylation;GO:0002940//tRNA N2-guanine methylation;GO:0006139//nucleobase-containing compound metabolic process;GO:0006396//RNA processing;GO:0006399//tRNA metabolic process;GO:0006400//tRNA modification;GO:0006412//translation;GO:0006464//cellular protein modification process;GO:0006725//cellular aromatic compound metabolic process;GO:0006807//nitrogen compound metabolic process…	--
chr1	592271	592636	MergePeak_31	219	220	11.1713	11.5587	592453	Promoter (<=1kb)	chr1	592706	595359	2654	+	Mp1g00650	Mp1g00650.1	592706	595359	2654	+	Mp1g00650	Mp1g00650.1	-253	Os04g0560200	PTQ32049.1 hypothetical protein MARPO_0103s0022 [Marchantia polymorpha]	-	-	-	-	GO:0005575//cellular_component;GO:0005622//intracellular anatomical structure;GO:0005737//cytoplasm	GO:0003674//molecular_function;GO:0003756//protein disulfide isomerase activity;GO:0003824//catalytic activity;GO:0004791//thioredoxin-disulfide reductase activity;GO:0004800//thyroxine 5'-deiodinase activity;GO:0015035//protein-disulfide reductase activity;GO:0015036//disulfide oxidoreductase activity;GO:0016209//antioxidant activity;GO:0016491//oxidoreductase activity;GO:0016651//oxidoreductase…	GO:0006457//protein folding;GO:0006662//glycerol ether metabolic process;GO:0006950//response to stress;GO:0006979//response to oxidative stress;GO:0008150//biological_process;GO:0008152//metabolic process;GO:0009636//response to toxic substance;GO:0009987//cellular process;GO:0018904//ether metabolic process;GO:0019725//cellular homeostasis;GO:0033554//cellular response to stress;GO:0034599//cel…	--
chr1	609215	609549	MergePeak_32	305	291	16.9979	16.7038	609382	Promoter (<=1kb)	chr1	605129	609291	4163	-	Mp1g00680	Mp1g00680.1	605129	609291	4163	-	Mp1g00680	Mp1g00680.1	-91	PPD5	PTQ32045.1 hypothetical protein MARPO_0103s0019 [Marchantia polymorpha]	-	-	-	-	GO:0005575//cellular_component;GO:0005622//intracellular anatomical structure;GO:0005737//cytoplasm;GO:0009507//chloroplast;GO:0009521//photosystem;GO:0009523//photosystem II;GO:0009534//chloroplast thylakoid;GO:0009535//chloroplast thylakoid membrane;GO:0009536//plastid;GO:0009543//chloroplast thylakoid lumen;GO:0009579//thylakoid;GO:0009654//photosystem II oxygen evolving complex;GO:0016020//me…	GO:0003674//molecular_function;GO:0005488//binding;GO:0005509//calcium ion binding;GO:0043167//ion binding;GO:0043169//cation binding;GO:0046872//metal ion binding	GO:0008150//biological_process;GO:0008152//metabolic process;GO:0009987//cellular process;GO:0015979//photosynthesis;GO:0044237//cellular metabolic process	--
chr1	619638	620282	MergePeak_33	346	403	10.0152	12.0147	619960	Distal Intergenic	chr1	-	-	-	-	-	-	615412	619268	3857	+	Mp1g00690	Mp1g00690.1	4548	-	-	-	-	-	-	-	-	-	-
chr1	673331	673597	MergePeak_34	194	158	13.5654	11.3793	673464	Distal Intergenic	chr1	-	-	-	-	-	-	659345	659767	423	+	Mp1g00750	Mp1g00750.1	14119	-	-	-	-	-	-	-	-	-	-
chr1	685916	686370	MergePeak_35	329	280	13.4997	11.8335	686143	Distal Intergenic	chr1	-	-	-	-	-	-	690036	695180	5145	-	Mp1g00760	Mp1g00760.1	9037	-	-	-	-	-	-	-	-	-	-
chr1	692057	692433	MergePeak_36	241	230	11.9348	11.7315	692245	Intron (Mp1g00760.1/Mp1g00760, intron 1 of 2)	chr1	690036	695180	5145	-	Mp1g00760	Mp1g00760.1	690036	695180	5145	-	Mp1g00760	Mp1g00760.1	2935	--	PTQ32039.1 hypothetical protein MARPO_0103s0013 [Marchantia polymorpha]	-	-	-	-	-	-	-	--
chr1	696772	697115	MergePeak_37	203	167	11.0174	9.33526	696943	Promoter (1-2kb)	chr1	690036	695180	5145	-	Mp1g00760	Mp1g00760.1	690036	695180	5145	-	Mp1g00760	Mp1g00760.1	-1763	--	PTQ32039.1 hypothetical protein MARPO_0103s0013 [Marchantia polymorpha]	-	-	-	-	-	-	-	--
chr1	712972	713600	MergePeak_38	7256	7212	215.371	220.482	713286	Distal Intergenic	chr1	-	-	-	-	-	-	709500	711165	1666	+	Mp1g00790	Mp1g00790.1	3786	-	-	-	-	-	-	-	-	-	-
chr1	735792	736196	MergePeak_39	199	206	9.17359	9.78094	735994	Intron (Mp1g00820.1/Mp1g00820, intron 5 of 15)	chr1	731401	738645	7245	-	Mp1g00820	Mp1g00820.1	731401	738645	7245	-	Mp1g00820	Mp1g00820.1	2651	Gspt1	PTQ32031.1 hypothetical protein MARPO_0103s0007 [Marchantia polymorpha]	Genetic Information Processing	Translation	ko03015//mRNA surveillance pathway	K03267	GO:0005575//cellular_component;GO:0005622//intracellular anatomical structure;GO:0005737//cytoplasm;GO:0005829//cytosol;GO:0010494//cytoplasmic stress granule;GO:0018444//translation release factor complex;GO:0032991//protein-containing complex;GO:0035770//ribonucleoprotein granule;GO:0036464//cytoplasmic ribonucleoprotein granule;GO:0043226//organelle;GO:0043228//non-membrane-bounded organelle;G…	GO:0000166//nucleotide binding;GO:0000287//magnesium ion binding;GO:0001882//nucleoside binding;GO:0001883//purine nucleoside binding;GO:0003674//molecular_function;GO:0003676//nucleic acid binding;GO:0003723//RNA binding;GO:0003729//mRNA binding;GO:0003743//translation initiation factor activity;GO:0003746//translation elongation factor activity;GO:0003747//translation release factor activity;GO…	GO:0000103//sulfate assimilation;GO:0000184//nuclear-transcribed mRNA catabolic process, nonsense-mediated decay;GO:0000288//nuclear-transcribed mRNA catabolic process, deadenylation-dependent decay;GO:0000956//nuclear-transcribed mRNA catabolic process;GO:0001514//selenocysteine incorporation;GO:0002181//cytoplasmic translation;GO:0002184//cytoplasmic translational termination;GO:0006139//nucleo…	--
chr1	739237	739657	MergePeak_40	386	318	17.1177	14.5249	739447	Intron (Mp1g00830.1/Mp1g00830, intron 1 of 12)	chr1	738686	744855	6170	+	Mp1g00830	Mp1g00830.1	738686	744855	6170	+	Mp1g00830	Mp1g00830.1	761	OST48	PTQ32030.1 hypothetical protein MARPO_0103s0006 [Marchantia polymorpha]	Metabolism;Genetic Information Processing;Metabolism;Metabolism	Global and overview maps;Folding, sorting and degradation;Glycan biosynthesis and metabolism;Glycan biosynthesis and metabolism	ko01100//Metabolic pathways;ko04141//Protein processing in endoplasmic reticulum;ko00510//N-Glycan biosynthesis;ko00513//Various types of N-glycan biosynthesis	K12670;K12670;K12670;K12670	GO:0005789//endoplasmic reticulum membrane	-	GO:0018279//protein N-linked glycosylation via asparagine	--
chr1	799876	800178	MergePeak_41	284	259	17.4991	16.4371	800027	Promoter (1-2kb)	chr1	801772	811459	9688	+	Mp1g00880	Mp1g00880.1	801772	811459	9688	+	Mp1g00880	Mp1g00880.1	-1745	EDR2	PTQ32019.1 hypothetical protein MARPO_0103s0001 [Marchantia polymorpha]	-	-	-	-	-	GO:0008289//lipid binding	-	--
chr1	800676	801133	MergePeak_42	522	527	21.2788	22.1265	800904	Promoter (<=1kb)	chr1	801772	811459	9688	+	Mp1g00880	Mp1g00880.1	801772	811459	9688	+	Mp1g00880	Mp1g00880.1	-868	EDR2	PTQ32019.1 hypothetical protein MARPO_0103s0001 [Marchantia polymorpha]	-	-	-	-	-	GO:0008289//lipid binding	-	--
chr1	903013	903590	MergePeak_43	5375	5217	173.617	173.565	903301	Downstream (1-2kb)	chr1	904703	906460	1758	-	Mp1g00920	Mp1g00920.1	904703	906460	1758	-	Mp1g00920	Mp1g00920.1	3159	CAM	KAG6543612.1 hypothetical protein Mapa_014975 [Marchantia paleacea]	Environmental Information Processing;Organismal Systems;Environmental Information Processing	Signal transduction;Environmental adaptation;Signal transduction	ko04016//MAPK signaling pathway - plant;ko04626//Plant-pathogen interaction;ko04070//Phosphatidylinositol signaling system	K02183;K02183;K02183	GO:0030880//RNA polymerase complex	GO:0004553//hydrolase activity, hydrolyzing O-glycosyl compounds;GO:0005509//calcium ion binding;GO:0005515//protein binding	GO:0000272//polysaccharide catabolic process;GO:0006352//DNA-templated transcription, initiation;GO:0046677//response to antibiotic	--
chr1	904214	904769	MergePeak_44	1006	1014	33.7804	35.0697	904491	Downstream (<1kb)	chr1	904703	906460	1758	-	Mp1g00920	Mp1g00920.1	904703	906460	1758	-	Mp1g00920	Mp1g00920.1	1969	CAM	KAG6543612.1 hypothetical protein Mapa_014975 [Marchantia paleacea]	Environmental Information Processing;Organismal Systems;Environmental Information Processing	Signal transduction;Environmental adaptation;Signal transduction	ko04016//MAPK signaling pathway - plant;ko04626//Plant-pathogen interaction;ko04070//Phosphatidylinositol signaling system	K02183;K02183;K02183	GO:0030880//RNA polymerase complex	GO:0004553//hydrolase activity, hydrolyzing O-glycosyl compounds;GO:0005509//calcium ion binding;GO:0005515//protein binding	GO:0000272//polysaccharide catabolic process;GO:0006352//DNA-templated transcription, initiation;GO:0046677//response to antibiotic	--
chr1	913292	913766	MergePeak_45	399	426	15.6827	17.2458	913529	Distal Intergenic	chr1	-	-	-	-	-	-	904694	906979	2286	-	Mp1g00920	Mp1g00920.2	-6550	-	-	-	-	-	-	-	-	-	-
chr1	914189	914619	MergePeak_46	366	320	15.8542	14.2771	914404	Distal Intergenic	chr1	-	-	-	-	-	-	904694	906979	2286	-	Mp1g00920	Mp1g00920.2	-7425	-	-	-	-	-	-	-	-	-	-
chr1	930506	930958	MergePeak_47	432	406	17.8044	17.2344	930732	Intron (Mp1g00930.1/Mp1g00930, intron 4 of 6)	chr1	929004	933564	4561	-	Mp1g00930	Mp1g00930.1	929004	933564	4561	-	Mp1g00930	Mp1g00930.1	2832	COX10	OAE25038.1 hypothetical protein AXG93_4452s1040 [Marchantia polymorpha subsp. ruderalis] [Marchantia polymorpha]	Metabolism;Metabolism;Metabolism;Metabolism	Global and overview maps;Global and overview maps;Energy metabolism;Metabolism of cofactors and vitamins	ko01100//Metabolic pathways;ko01110//Biosynthesis of secondary metabolites;ko00190//Oxidative phosphorylation;ko00860//Porphyrin metabolism	K02257;K02257;K02257;K02257	GO:0005575//cellular_component;GO:0005622//intracellular anatomical structure;GO:0005634//nucleus;GO:0005730//nucleolus;GO:0005737//cytoplasm;GO:0005739//mitochondrion;GO:0005740//mitochondrial envelope;GO:0005743//mitochondrial inner membrane;GO:0005829//cytosol;GO:0016020//membrane;GO:0016021//integral component of membrane;GO:0019866//organelle inner membrane;GO:0031090//organelle membrane;GO:…	GO:0003674//molecular_function;GO:0003824//catalytic activity;GO:0004129//cytochrome-c oxidase activity;GO:0004311//farnesyltranstransferase activity;GO:0004659//prenyltransferase activity;GO:0005215//transporter activity;GO:0008324//cation transmembrane transporter activity;GO:0008412//4-hydroxybenzoate octaprenyltransferase activity;GO:0008495//protoheme IX farnesyltransferase activity;GO:00090…	GO:0000266//mitochondrial fission;GO:0006091//generation of precursor metabolites and energy;GO:0006119//oxidative phosphorylation;GO:0006123//mitochondrial electron transport, cytochrome c to oxygen;GO:0006139//nucleobase-containing compound metabolic process;GO:0006163//purine nucleotide metabolic process;GO:0006464//cellular protein modification process;GO:0006725//cellular aromatic compound m…	--
chr1	943797	944110	MergePeak_48	292	303	17.3618	18.5559	943953	Intron (Mp1g00940.1/Mp1g00940, intron 4 of 14)	chr1	935361	948201	12841	-	Mp1g00940	Mp1g00940.1	935361	948201	12841	-	Mp1g00940	Mp1g00940.1	4248	Nemf	PTQ42667.1 hypothetical protein MARPO_0029s0152 [Marchantia polymorpha]	-	-	-	-	GO:0005575//cellular_component;GO:0005622//intracellular anatomical structure;GO:0005634//nucleus;GO:0043226//organelle;GO:0043227//membrane-bounded organelle;GO:0043229//intracellular organelle;GO:0043231//intracellular membrane-bounded organelle	GO:0003676//nucleic acid binding;GO:0008270//zinc ion binding	GO:0006810//transport;GO:0006913//nucleocytoplasmic transport;GO:0008150//biological_process;GO:0046907//intracellular transport;GO:0051168//nuclear export;GO:0051169//nuclear transport;GO:0051179//localization;GO:0051234//establishment of localization;GO:0051641//cellular localization;GO:0051649//establishment of localization in cell	--
chr1	972692	972904	MergePeak_49	215	177	18.8452	15.9795	972798	Downstream (2-3kb)	chr1	969392	971485	2094	+	Mp1g00970	Mp1g00970.1	969392	971485	2094	+	Mp1g00970	Mp1g00970.1	3406	--	PTQ42663.1 hypothetical protein MARPO_0029s0149 [Marchantia polymorpha]	-	-	-	-	-	-	-	--
chr1	1048372	1048946	MergePeak_50	546	489	17.7283	16.3534	1048659	3' UTR	chr1	1045535	1048742	3208	+	Mp1g01030	Mp1g01030.2	1045535	1048742	3208	+	Mp1g01030	Mp1g01030.2	3124	--	PTQ42650.1 hypothetical protein MARPO_0029s0143 [Marchantia polymorpha]	-	-	-	-	-	-	-	--
chr1	1050966	1051248	MergePeak_51	139	181	9.17001	12.2987	1051107	Distal Intergenic	chr1	-	-	-	-	-	-	1055646	1060897	5252	+	Mp1g01040	Mp1g01040.1	-4539	-	-	-	-	-	-	-	-	-	-
chr1	1057023	1057276	MergePeak_52	127	139	9.33493	10.5232	1057149	Exon (Mp1g01040.1/Mp1g01040, exon 2 of 9)	chr1	1055646	1060897	5252	+	Mp1g01040	Mp1g01040.1	1055646	1060897	5252	+	Mp1g01040	Mp1g01040.2	1503	GLR3.3	PTQ42649.1 hypothetical protein MARPO_0029s0142 [Marchantia polymorpha]	-	-	-	-	GO:0016020//membrane;GO:0030288//outer membrane-bounded periplasmic space;GO:0031362//anchored component of external side of plasma membrane	GO:0004970//ionotropic glutamate receptor activity;GO:0015276//ligand-gated ion channel activity;GO:0033286//ATPase-coupled ectoine transmembrane transporter activity;GO:0033288//ATPase-coupled hydroxyectoine transmembrane transporter activity;GO:0033294//ectoine binding;GO:0033295//hydroxyectoine binding	GO:0033308//hydroxyectoine transport;GO:0051470//ectoine transport	--
chr1	1103733	1104167	MergePeak_53	412	394	17.6827	17.4171	1103950	Promoter (1-2kb)	chr1	1105882	1107351	1470	+	Mp1g01050	Mp1g01050.1	1105882	1107351	1470	+	Mp1g01050	Mp1g01050.1	-1932	--	PTQ42647.1 hypothetical protein MARPO_0029s0141 [Marchantia polymorpha]	-	-	-	-	-	-	-	--
chr1	1105468	1105952	MergePeak_54	612	595	23.5587	23.5908	1105710	Promoter (<=1kb)	chr1	1105882	1107351	1470	+	Mp1g01050	Mp1g01050.1	1105882	1107351	1470	+	Mp1g01050	Mp1g01050.1	-172	--	PTQ42647.1 hypothetical protein MARPO_0029s0141 [Marchantia polymorpha]	-	-	-	-	-	-	-	--
chr1	1117530	1117989	MergePeak_55	400	358	16.2347	14.9656	1117759	Intron (Mp1g01080.1/Mp1g01080, intron 13 of 13)	chr1	1117139	1125641	8503	-	Mp1g01080	Mp1g01080.1	1113867	1114292	426	-	Mp1g01070	Mp1g01070.1	-3467	VPS3	PTQ42644.1 hypothetical protein MARPO_0029s0138 [Marchantia polymorpha]	-	-	-	-	GO:0005575//cellular_component;GO:0005622//intracellular anatomical structure;GO:0005737//cytoplasm;GO:0005768//endosome;GO:0005769//early endosome;GO:0005829//cytosol;GO:0010008//endosome membrane;GO:0012505//endomembrane system;GO:0016020//membrane;GO:0031090//organelle membrane;GO:0031410//cytoplasmic vesicle;GO:0031982//vesicle;GO:0032991//protein-containing complex;GO:0033263//CORVET complex…	GO:0003674//molecular_function;GO:0005488//binding;GO:0005515//protein binding;GO:0046332//SMAD binding	GO:0006810//transport;GO:0006886//intracellular protein transport;GO:0007154//cell communication;GO:0007165//signal transduction;GO:0007275//multicellular organism development;GO:0008104//protein localization;GO:0008150//biological_process;GO:0009653//anatomical structure morphogenesis;GO:0009987//cellular process;GO:0010015//root morphogenesis;GO:0015031//protein transport;GO:0015833//peptide tr…	--
chr1	1123774	1124153	MergePeak_56	224	205	11.0054	10.3738	1123963	Exon (Mp1g01080.1/Mp1g01080, exon 1 of 14)	chr1	1117139	1125641	8503	-	Mp1g01080	Mp1g01080.1	1117139	1125641	8503	-	Mp1g01080	Mp1g01080.1	1678	VPS3	PTQ42644.1 hypothetical protein MARPO_0029s0138 [Marchantia polymorpha]	-	-	-	-	GO:0005575//cellular_component;GO:0005622//intracellular anatomical structure;GO:0005737//cytoplasm;GO:0005768//endosome;GO:0005769//early endosome;GO:0005829//cytosol;GO:0010008//endosome membrane;GO:0012505//endomembrane system;GO:0016020//membrane;GO:0031090//organelle membrane;GO:0031410//cytoplasmic vesicle;GO:0031982//vesicle;GO:0032991//protein-containing complex;GO:0033263//CORVET complex…	GO:0003674//molecular_function;GO:0005488//binding;GO:0005515//protein binding;GO:0046332//SMAD binding	GO:0006810//transport;GO:0006886//intracellular protein transport;GO:0007154//cell communication;GO:0007165//signal transduction;GO:0007275//multicellular organism development;GO:0008104//protein localization;GO:0008150//biological_process;GO:0009653//anatomical structure morphogenesis;GO:0009987//cellular process;GO:0010015//root morphogenesis;GO:0015031//protein transport;GO:0015833//peptide tr…	--
chr1	1153631	1154038	MergePeak_57	350	321	16.0158	15.1291	1153834	Distal Intergenic	chr1	-	-	-	-	-	-	1155941	1161534	5594	+	Mp1g01100	Mp1g01100.1	-2107	-	-	-	-	-	-	-	-	-	-
chr1	1169519	1169921	MergePeak_58	245	224	11.3502	10.6884	1169720	Distal Intergenic	chr1	-	-	-	-	-	-	1155941	1161534	5594	+	Mp1g01100	Mp1g01100.1	13779	-	-	-	-	-	-	-	-	-	-
chr1	1184121	1184534	MergePeak_59	257	252	11.5897	11.7049	1184327	Distal Intergenic	chr1	-	-	-	-	-	-	1199244	1203718	4475	+	Mp1g01110	Mp1g01110.1	-14917	-	-	-	-	-	-	-	-	-	-
chr1	1185594	1186057	MergePeak_60	285	292	11.4675	12.1013	1185825	Distal Intergenic	chr1	-	-	-	-	-	-	1199244	1203718	4475	+	Mp1g01110	Mp1g01110.1	-13419	-	-	-	-	-	-	-	-	-	-
chr1	1189332	1189670	MergePeak_61	215	215	11.8408	12.1957	1189501	Distal Intergenic	chr1	-	-	-	-	-	-	1199244	1203718	4475	+	Mp1g01110	Mp1g01110.1	-9743	-	-	-	-	-	-	-	-	-	-
chr1	1197710	1198091	MergePeak_62	165	165	8.06421	8.30594	1197900	Promoter (1-2kb)	chr1	1199244	1203718	4475	+	Mp1g01110	Mp1g01110.1	1199244	1203718	4475	+	Mp1g01110	Mp1g01110.1	-1344	BHLH140	PTQ42641.1 hypothetical protein MARPO_0029s0135 [Marchantia polymorpha]	-	-	-	-	-	GO:0046983//protein dimerization activity	-	bHLH
chr1	1200362	1200668	MergePeak_63	197	200	11.9803	12.5274	1200515	Exon (Mp1g01110.1/Mp1g01110, exon 1 of 1)	chr1	1199244	1203718	4475	+	Mp1g01110	Mp1g01110.1	1199244	1203718	4475	+	Mp1g01110	Mp1g01110.1	1271	BHLH140	PTQ42641.1 hypothetical protein MARPO_0029s0135 [Marchantia polymorpha]	-	-	-	-	-	GO:0046983//protein dimerization activity	-	bHLH
chr1	1202520	1202798	MergePeak_64	162	153	10.8406	10.5452	1202659	3' UTR	chr1	1199244	1203718	4475	+	Mp1g01110	Mp1g01110.1	1199244	1203718	4475	+	Mp1g01110	Mp1g01110.1	3415	BHLH140	PTQ42641.1 hypothetical protein MARPO_0029s0135 [Marchantia polymorpha]	-	-	-	-	-	GO:0046983//protein dimerization activity	-	bHLH
chr1	1204985	1205364	MergePeak_65	297	335	14.592	16.9523	1205174	Distal Intergenic	chr1	-	-	-	-	-	-	1199244	1203718	4475	+	Mp1g01110	Mp1g01110.1	5930	-	-	-	-	-	-	-	-	-	-
chr1	1206950	1207299	MergePeak_66	286	282	15.2559	15.4935	1207124	Distal Intergenic	chr1	-	-	-	-	-	-	1212382	1214935	2554	+	Mp1g01120	Mp1g01120.1	-5258	-	-	-	-	-	-	-	-	-	-
chr1	1213113	1214013	MergePeak_67	780	883	16.1626	18.8454	1213563	3' UTR	chr1	1212382	1214935	2554	+	Mp1g01120	Mp1g01120.1	1212382	1214935	2554	+	Mp1g01120	Mp1g01120.1	1181	--	PTQ42640.1 hypothetical protein MARPO_0029s0134 [Marchantia polymorpha]	-	-	-	-	-	-	-	--
chr1	1214259	1214554	MergePeak_68	161	187	10.1549	12.1484	1214406	Intron (Mp1g01120.1/Mp1g01120, intron 2 of 2)	chr1	1212382	1214935	2554	+	Mp1g01120	Mp1g01120.1	1212382	1214935	2554	+	Mp1g01120	Mp1g01120.1	2024	--	PTQ42640.1 hypothetical protein MARPO_0029s0134 [Marchantia polymorpha]	-	-	-	-	-	-	-	--
chr1	1215971	1216380	MergePeak_69	366	340	16.6663	15.9464	1216175	Intron (Mp1g01130.2/Mp1g01130, intron 4 of 4)	chr1	1215227	1223762	8536	-	Mp1g01130	Mp1g01130.2	1212382	1214935	2554	+	Mp1g01120	Mp1g01120.1	3793	--	PTQ42637.1 hypothetical protein MARPO_0029s0133 [Marchantia polymorpha]	-	-	-	-	-	-	-	--
chr1	1282842	1283096	MergePeak_70	244	255	17.8645	19.2295	1282969	Distal Intergenic	chr1	-	-	-	-	-	-	1290274	1293820	3547	+	Mp1g01170	Mp1g01170.2	-7305	-	-	-	-	-	-	-	-	-	-
chr1	1297938	1298251	MergePeak_71	247	273	14.6862	16.7187	1298094	Promoter (1-2kb)	chr1	1293915	1296361	2447	-	Mp1g01180	Mp1g01180.1	1293915	1296361	2447	-	Mp1g01180	Mp1g01180.1	-1733	--	OAE25520.1 hypothetical protein AXG93_1543s1370 [Marchantia polymorpha subsp. ruderalis] [Marchantia polymorpha]	-	-	-	-	-	-	-	--
chr1	1300298	1300593	MergePeak_72	135	186	8.51497	12.0834	1300445	Intron (Mp1g01190.1/Mp1g01190, intron 1 of 3)	chr1	1299001	1301184	2184	-	Mp1g01190	Mp1g01190.1	1299001	1301184	2184	-	Mp1g01190	Mp1g01190.1	739	--	PTQ42628.1 hypothetical protein MARPO_0029s0127 [Marchantia polymorpha]	-	-	-	-	-	-	-	--
chr1	1312881	1313390	MergePeak_73	1016	960	37.1933	36.1967	1313135	Intron (Mp1g01200.1/Mp1g01200, intron 5 of 28)	chr1	1309355	1324629	15275	+	Mp1g01200	Mp1g01200.1	1309355	1324629	15275	+	Mp1g01200	Mp1g01200.1	3780	UPF1	PTQ42626.1 hypothetical protein MARPO_0029s0126 [Marchantia polymorpha]	Genetic Information Processing;Genetic Information Processing	Translation;Translation	ko03013//Nucleocytoplasmic transport;ko03015//mRNA surveillance pathway	K14326;K14326	GO:0005737//cytoplasm;GO:0005840//ribosome;GO:0009338//exodeoxyribonuclease V complex;GO:0048501//signal recognition particle, plasma membrane targeting	GO:0003676//nucleic acid binding;GO:0003677//DNA binding;GO:0003678//DNA helicase activity;GO:0003723//RNA binding;GO:0003724//RNA helicase activity;GO:0003735//structural constituent of ribosome;GO:0003916//DNA topoisomerase activity;GO:0003917//DNA topoisomerase type I (single strand cut, ATP-independent) activity;GO:0003924//GTPase activity;GO:0004386//helicase activity;GO:0005047//signal reco…	GO:0000184//nuclear-transcribed mRNA catabolic process, nonsense-mediated decay;GO:0000723//telomere maintenance;GO:0006265//DNA topological change;GO:0006268//DNA unwinding involved in DNA replication;GO:0006281//DNA repair;GO:0006310//DNA recombination;GO:0006412//translation;GO:0006614//SRP-dependent cotranslational protein targeting to membrane;GO:0009306//protein secretion	--
chr1	1323984	1324461	MergePeak_74	1264	1133	49.3697	45.5796	1324222	3' UTR	chr1	1309355	1324629	15275	+	Mp1g01200	Mp1g01200.1	1309355	1324629	15275	+	Mp1g01200	Mp1g01200.1	14867	UPF1	PTQ42626.1 hypothetical protein MARPO_0029s0126 [Marchantia polymorpha]	Genetic Information Processing;Genetic Information Processing	Translation;Translation	ko03013//Nucleocytoplasmic transport;ko03015//mRNA surveillance pathway	K14326;K14326	GO:0005737//cytoplasm;GO:0005840//ribosome;GO:0009338//exodeoxyribonuclease V complex;GO:0048501//signal recognition particle, plasma membrane targeting	GO:0003676//nucleic acid binding;GO:0003677//DNA binding;GO:0003678//DNA helicase activity;GO:0003723//RNA binding;GO:0003724//RNA helicase activity;GO:0003735//structural constituent of ribosome;GO:0003916//DNA topoisomerase activity;GO:0003917//DNA topoisomerase type I (single strand cut, ATP-independent) activity;GO:0003924//GTPase activity;GO:0004386//helicase activity;GO:0005047//signal reco…	GO:0000184//nuclear-transcribed mRNA catabolic process, nonsense-mediated decay;GO:0000723//telomere maintenance;GO:0006265//DNA topological change;GO:0006268//DNA unwinding involved in DNA replication;GO:0006281//DNA repair;GO:0006310//DNA recombination;GO:0006412//translation;GO:0006614//SRP-dependent cotranslational protein targeting to membrane;GO:0009306//protein secretion	--
chr1	1343584	1343944	MergePeak_75	379	337	19.6008	17.9511	1343764	Promoter (<=1kb)	chr1	1344293	1347211	2919	+	Mp1g01210	Mp1g01210.1	1344293	1347211	2919	+	Mp1g01210	Mp1g01210.1	-529	GLO1	PTQ42624.1 hypothetical protein MARPO_0029s0125 [Marchantia polymorpha]	Metabolism;Metabolism;Metabolism;Metabolism;Cellular Processes	Global and overview maps;Global and overview maps;Global and overview maps;Carbohydrate metabolism;Transport and catabolism	ko01100//Metabolic pathways;ko01110//Biosynthesis of secondary metabolites;ko01200//Carbon metabolism;ko00630//Glyoxylate and dicarboxylate metabolism;ko04146//Peroxisome	K11517;K11517;K11517;K11517;K11517	GO:0005737//cytoplasm	GO:0003824//catalytic activity;GO:0003920//GMP reductase activity;GO:0003938//IMP dehydrogenase activity;GO:0004452//isopentenyl-diphosphate delta-isomerase activity;GO:0004807//triose-phosphate isomerase activity;GO:0015930//glutamate synthase activity;GO:0016491//oxidoreductase activity;GO:0016627//oxidoreductase activity, acting on the CH-CH group of donors;GO:0016638//oxidoreductase activity,…	GO:0000105//histidine biosynthetic process;GO:0006096//glycolytic process;GO:0006537//glutamate biosynthetic process;GO:0008299//isoprenoid biosynthetic process;GO:0008615//pyridoxine biosynthetic process;GO:0009152//purine ribonucleotide biosynthetic process;GO:0015950//purine nucleotide interconversion	--
chr1	1347354	1347824	MergePeak_76	267	233	10.5836	9.51269	1347589	Distal Intergenic	chr1	-	-	-	-	-	-	1344293	1347211	2919	+	Mp1g01210	Mp1g01210.1	3296	-	-	-	-	-	-	-	-	-	-
chr1	1351443	1351766	MergePeak_77	251	217	14.4634	12.879	1351604	5' UTR	chr1	1351219	1352740	1522	+	Mp1g01220	Mp1g01220.1	1351219	1352740	1522	+	Mp1g01220	Mp1g01220.1	385	--	BBM96861.1 hypothetical protein Mp_1g01230 [Marchantia polymorpha subsp. ruderalis] [Marchantia polymorpha]	-	-	-	-	GO:0005615//extracellular space	GO:0090729//toxin activity	-	--
chr1	1401836	1402331	MergePeak_78	437	422	16.4491	16.3606	1402083	3' UTR	chr1	1392911	1402167	9257	+	Mp1g01290	Mp1g01290.1	1406263	1410728	4466	+	Mp1g01300	Mp1g01300.1	-4180	At1g06900	PTQ42616.1 hypothetical protein MARPO_0029s0118 [Marchantia polymorpha]	-	-	-	-	GO:0005576//extracellular region;GO:0032040//small-subunit processome	GO:0004222//metalloendopeptidase activity	GO:0001503//ossification;GO:0007155//cell adhesion;GO:0018189//pyrroloquinoline quinone biosynthetic process	--
chr1	1439063	1439382	MergePeak_79	198	168	11.552	10.0955	1439222	Downstream (<1kb)	chr1	1439820	1440841	1022	-	Mp1g01330	Mp1g01330.1	1439820	1440841	1022	-	Mp1g01330	Mp1g01330.1	1619	--	PTQ42611.1 hypothetical protein MARPO_0029s0114 [Marchantia polymorpha]	-	-	-	-	-	-	-	--
chr1	1446984	1447584	MergePeak_80	1843	1720	57.2522	55.0329	1447284	Distal Intergenic	chr1	-	-	-	-	-	-	1441382	1445214	3833	-	Mp1g01340	Mp1g01340.1	-2070	-	-	-	-	-	-	-	-	-	-
chr1	1485244	1485573	MergePeak_81	233	200	13.1821	11.6543	1485408	Distal Intergenic	chr1	-	-	-	-	-	-	1516031	1518864	2834	-	Mp1g01350	Mp1g01350.1	33456	-	-	-	-	-	-	-	-	-	-
chr1	1544933	1545445	MergePeak_82	2801	2716	101.938	101.808	1545189	Intron (Mp1g01370.1/Mp1g01370, intron 1 of 1)	chr1	1543380	1547653	4274	+	Mp1g01370	Mp1g01370.1	1543380	1547653	4274	+	Mp1g01370	Mp1g01370.1	1809	FUT2	PTQ42607.1 hypothetical protein MARPO_0029s0110 [Marchantia polymorpha]	-	-	-	-	GO:0016020//membrane	GO:0008107//galactoside 2-alpha-L-fucosyltransferase activity	GO:0042546//cell wall biogenesis	--
chr1	1556727	1556975	MergePeak_83	154	155	11.5468	11.9702	1556851	5' UTR	chr1	1555862	1568358	12497	+	Mp1g01390	Mp1g01390.1	1555862	1568358	12497	+	Mp1g01390	Mp1g01390.2	989	--	PTQ42594.1 hypothetical protein MARPO_0029s0108 [Marchantia polymorpha]	-	-	-	-	-	-	-	--
chr1	1585736	1586199	MergePeak_84	864	788	34.7646	32.657	1585967	Promoter (<=1kb)	chr1	1586744	1591543	4800	+	Mp1g01410	Mp1g01410.1	1586744	1591543	4800	+	Mp1g01410	Mp1g01410.1	-777	chtl-1	OAE28966.1 hypothetical protein AXG93_2960s1450 [Marchantia polymorpha subsp. ruderalis] [Marchantia polymorpha]	-	-	-	-	-	GO:0022857//transmembrane transporter activity	GO:0055085//transmembrane transport	--
chr1	1600983	1601402	MergePeak_85	540	510	24.0041	23.3501	1601192	3' UTR	chr1	1599906	1601375	1470	+	Mp1g01430	Mp1g01430.1	1599906	1601375	1470	+	Mp1g01430	Mp1g01430.1	1286	CDC25	OAE28964.1 hypothetical protein AXG93_2960s1430 [Marchantia polymorpha subsp. ruderalis] [Marchantia polymorpha]	-	-	-	-	GO:0005575//cellular_component;GO:0005622//intracellular anatomical structure;GO:0005634//nucleus;GO:0005737//cytoplasm;GO:0005739//mitochondrion;GO:0009507//chloroplast;GO:0009536//plastid;GO:0043226//organelle;GO:0043227//membrane-bounded organelle;GO:0043229//intracellular organelle;GO:0043231//intracellular membrane-bounded organelle	GO:0003674//molecular_function;GO:0003824//catalytic activity;GO:0004721//phosphoprotein phosphatase activity;GO:0004725//protein tyrosine phosphatase activity;GO:0005488//binding;GO:0008794//arsenate reductase (glutaredoxin) activity;GO:0016491//oxidoreductase activity;GO:0016787//hydrolase activity;GO:0016788//hydrolase activity, acting on ester bonds;GO:0016791//phosphatase activity;GO:0030611…	GO:0006464//cellular protein modification process;GO:0006468//protein phosphorylation;GO:0006470//protein dephosphorylation;GO:0006793//phosphorus metabolic process;GO:0006796//phosphate-containing compound metabolic process;GO:0006807//nitrogen compound metabolic process;GO:0007049//cell cycle;GO:0008150//biological_process;GO:0008152//metabolic process;GO:0009987//cellular process;GO:0016310//p…	--
chr1	1628311	1628663	MergePeak_86	182	179	9.62582	9.75094	1628487	Promoter (1-2kb)	chr1	1630009	1630746	738	+	Mp1g01460	Mp1g01460.1	1630009	1630746	738	+	Mp1g01460	Mp1g01460.1	-1522	--	PTQ42581.1 hypothetical protein MARPO_0029s0101 [Marchantia polymorpha]	-	-	-	-	-	-	-	--
chr1	1635515	1636123	MergePeak_87	464	374	14.2247	11.8093	1635819	3' UTR	chr1	1634874	1644490	9617	-	Mp1g01470	Mp1g01470.2	1630009	1630746	738	+	Mp1g01460	Mp1g01460.1	5810	--	PTQ42579.1 hypothetical protein MARPO_0029s0100 [Marchantia polymorpha]	Genetic Information Processing	Translation	ko03013//Nucleocytoplasmic transport	K20221	GO:0005575//cellular_component;GO:0005576//extracellular region;GO:0005622//intracellular anatomical structure;GO:0005634//nucleus;GO:0005635//nuclear envelope;GO:0005737//cytoplasm;GO:0012505//endomembrane system;GO:0030117//membrane coat;GO:0031967//organelle envelope;GO:0031974//membrane-enclosed lumen;GO:0031975//envelope;GO:0031981//nuclear lumen;GO:0034399//nuclear periphery;GO:0043226//org…	GO:0003674//molecular_function;GO:0004674//protein serine/threonine kinase activity;GO:0005048//signal sequence binding;GO:0005215//transporter activity;GO:0005488//binding;GO:0005515//protein binding;GO:0008139//nuclear localization sequence binding;GO:0008289//lipid binding;GO:0019899//enzyme binding;GO:0031267//small GTPase binding;GO:0033218//amide binding;GO:0042277//peptide binding;GO:00510…	GO:0006606//protein import into nucleus;GO:0006607//NLS-bearing protein import into nucleus;GO:0006610//ribosomal protein import into nucleus;GO:0006810//transport;GO:0006869//lipid transport;GO:0006886//intracellular protein transport;GO:0006913//nucleocytoplasmic transport;GO:0008104//protein localization;GO:0008150//biological_process;GO:0015031//protein transport;GO:0015833//peptide transport…	--
chr1	1638098	1638550	MergePeak_88	362	472	14.9194	20.0361	1638324	Intron (Mp1g01470.1/Mp1g01470, intron 12 of 20)	chr1	1634871	1644490	9620	-	Mp1g01470	Mp1g01470.1	1634871	1644490	9620	-	Mp1g01470	Mp1g01470.1	6166	--	PTQ42579.1 hypothetical protein MARPO_0029s0100 [Marchantia polymorpha]	Genetic Information Processing	Translation	ko03013//Nucleocytoplasmic transport	K20221	GO:0005575//cellular_component;GO:0005576//extracellular region;GO:0005622//intracellular anatomical structure;GO:0005634//nucleus;GO:0005635//nuclear envelope;GO:0005737//cytoplasm;GO:0012505//endomembrane system;GO:0030117//membrane coat;GO:0031967//organelle envelope;GO:0031974//membrane-enclosed lumen;GO:0031975//envelope;GO:0031981//nuclear lumen;GO:0034399//nuclear periphery;GO:0043226//org…	GO:0003674//molecular_function;GO:0004674//protein serine/threonine kinase activity;GO:0005048//signal sequence binding;GO:0005215//transporter activity;GO:0005488//binding;GO:0005515//protein binding;GO:0008139//nuclear localization sequence binding;GO:0008289//lipid binding;GO:0019899//enzyme binding;GO:0031267//small GTPase binding;GO:0033218//amide binding;GO:0042277//peptide binding;GO:00510…	GO:0006606//protein import into nucleus;GO:0006607//NLS-bearing protein import into nucleus;GO:0006610//ribosomal protein import into nucleus;GO:0006810//transport;GO:0006869//lipid transport;GO:0006886//intracellular protein transport;GO:0006913//nucleocytoplasmic transport;GO:0008104//protein localization;GO:0008150//biological_process;GO:0015031//protein transport;GO:0015833//peptide transport…	--
chr1	1641613	1641959	MergePeak_89	183	169	9.84607	9.36538	1641786	Exon (Mp1g01470.1/Mp1g01470, exon 6 of 21)	chr1	1634871	1644490	9620	-	Mp1g01470	Mp1g01470.1	1634871	1644490	9620	-	Mp1g01470	Mp1g01470.1	2704	--	PTQ42579.1 hypothetical protein MARPO_0029s0100 [Marchantia polymorpha]	Genetic Information Processing	Translation	ko03013//Nucleocytoplasmic transport	K20221	GO:0005575//cellular_component;GO:0005576//extracellular region;GO:0005622//intracellular anatomical structure;GO:0005634//nucleus;GO:0005635//nuclear envelope;GO:0005737//cytoplasm;GO:0012505//endomembrane system;GO:0030117//membrane coat;GO:0031967//organelle envelope;GO:0031974//membrane-enclosed lumen;GO:0031975//envelope;GO:0031981//nuclear lumen;GO:0034399//nuclear periphery;GO:0043226//org…	GO:0003674//molecular_function;GO:0004674//protein serine/threonine kinase activity;GO:0005048//signal sequence binding;GO:0005215//transporter activity;GO:0005488//binding;GO:0005515//protein binding;GO:0008139//nuclear localization sequence binding;GO:0008289//lipid binding;GO:0019899//enzyme binding;GO:0031267//small GTPase binding;GO:0033218//amide binding;GO:0042277//peptide binding;GO:00510…	GO:0006606//protein import into nucleus;GO:0006607//NLS-bearing protein import into nucleus;GO:0006610//ribosomal protein import into nucleus;GO:0006810//transport;GO:0006869//lipid transport;GO:0006886//intracellular protein transport;GO:0006913//nucleocytoplasmic transport;GO:0008104//protein localization;GO:0008150//biological_process;GO:0015031//protein transport;GO:0015833//peptide transport…	--
chr1	1647031	1647368	MergePeak_90	182	236	10.053	13.4265	1647199	Intron (Mp1g01480.6/Mp1g01480, intron 14 of 14)	chr1	1646727	1652259	5533	-	Mp1g01480	Mp1g01480.6	1634874	1644490	9617	-	Mp1g01470	Mp1g01470.2	-2709	MORC6	PTQ42573.1 hypothetical protein MARPO_0029s0099 [Marchantia polymorpha]	-	-	-	-	GO:0009340//DNA topoisomerase IV complex	GO:0003918//DNA topoisomerase type II (double strand cut, ATP-hydrolyzing) activity;GO:0005524//ATP binding	GO:0006260//DNA replication;GO:0006265//DNA topological change;GO:0007059//chromosome segregation;GO:0030261//chromosome condensation	--
chr1	1648177	1648461	MergePeak_91	182	158	11.9225	10.6606	1648319	Intron (Mp1g01480.6/Mp1g01480, intron 11 of 14)	chr1	1646727	1652259	5533	-	Mp1g01480	Mp1g01480.6	1634874	1644490	9617	-	Mp1g01470	Mp1g01470.2	-3829	MORC6	PTQ42573.1 hypothetical protein MARPO_0029s0099 [Marchantia polymorpha]	-	-	-	-	GO:0009340//DNA topoisomerase IV complex	GO:0003918//DNA topoisomerase type II (double strand cut, ATP-hydrolyzing) activity;GO:0005524//ATP binding	GO:0006260//DNA replication;GO:0006265//DNA topological change;GO:0007059//chromosome segregation;GO:0030261//chromosome condensation	--
chr1	1652157	1652609	MergePeak_92	533	573	21.967	24.3234	1652383	Promoter (<=1kb)	chr1	1646727	1652259	5533	-	Mp1g01480	Mp1g01480.6	1646727	1652259	5533	-	Mp1g01480	Mp1g01480.6	-124	MORC6	PTQ42573.1 hypothetical protein MARPO_0029s0099 [Marchantia polymorpha]	-	-	-	-	GO:0009340//DNA topoisomerase IV complex	GO:0003918//DNA topoisomerase type II (double strand cut, ATP-hydrolyzing) activity;GO:0005524//ATP binding	GO:0006260//DNA replication;GO:0006265//DNA topological change;GO:0007059//chromosome segregation;GO:0030261//chromosome condensation	--
chr1	1656669	1656971	MergePeak_93	349	309	21.5042	19.6103	1656820	Promoter (1-2kb)	chr1	1646727	1655723	8997	-	Mp1g01480	Mp1g01480.4	1646727	1655723	8997	-	Mp1g01480	Mp1g01480.4	-1097	MORC6	PTQ42573.1 hypothetical protein MARPO_0029s0099 [Marchantia polymorpha]	-	-	-	-	GO:0009340//DNA topoisomerase IV complex	GO:0003918//DNA topoisomerase type II (double strand cut, ATP-hydrolyzing) activity;GO:0005524//ATP binding	GO:0006260//DNA replication;GO:0006265//DNA topological change;GO:0007059//chromosome segregation;GO:0030261//chromosome condensation	--
chr1	1698469	1698877	MergePeak_94	343	340	15.6571	15.9854	1698673	Exon (Mp1g01540.1/Mp1g01540, exon 2 of 4)	chr1	1697834	1701005	3172	+	Mp1g01540	Mp1g01540.1	1697834	1701005	3172	+	Mp1g01540	Mp1g01540.1	839	LIR1	PTQ42566.1 hypothetical protein MARPO_0029s0093 [Marchantia polymorpha]	-	-	-	-	GO:0005575//cellular_component;GO:0005622//intracellular anatomical structure;GO:0005737//cytoplasm;GO:0009507//chloroplast;GO:0009526//plastid envelope;GO:0009532//plastid stroma;GO:0009534//chloroplast thylakoid;GO:0009535//chloroplast thylakoid membrane;GO:0009536//plastid;GO:0009570//chloroplast stroma;GO:0009579//thylakoid;GO:0009941//chloroplast envelope;GO:0016020//membrane;GO:0031967//org…	-	GO:0007623//circadian rhythm;GO:0008150//biological_process;GO:0009314//response to radiation;GO:0009416//response to light stimulus;GO:0009628//response to abiotic stimulus;GO:0009987//cellular process;GO:0048511//rhythmic process;GO:0050896//response to stimulus;GO:0051716//cellular response to stimulus;GO:0071214//cellular response to abiotic stimulus;GO:0071478//cellular response to radiation…	--
chr1	1710517	1710926	MergePeak_95	311	387	14.1618	18.1508	1710721	Intron (Mp1g01560.1/Mp1g01560, intron 7 of 20)	chr1	1705496	1714399	8904	-	Mp1g01560	Mp1g01560.1	1705496	1714399	8904	-	Mp1g01560	Mp1g01560.1	3678	IRL6	PTQ42564.1 hypothetical protein MARPO_0029s0091 [Marchantia polymorpha]	-	-	-	-	GO:0005575//cellular_component;GO:0005886//plasma membrane;GO:0016020//membrane;GO:0071944//cell periphery	GO:0005515//protein binding	GO:0007154//cell communication;GO:0007165//signal transduction;GO:0008150//biological_process;GO:0009987//cellular process;GO:0023052//signaling;GO:0050789//regulation of biological process;GO:0050794//regulation of cellular process;GO:0050896//response to stimulus;GO:0051716//cellular response to stimulus;GO:0065007//biological regulation	--
chr1	1715816	1716706	MergePeak_96	637	597	13.3476	12.8844	1716261	Exon (Mp1g01570.1/Mp1g01570, exon 2 of 2)	chr1	1714400	1718090	3691	-	Mp1g01570	Mp1g01570.1	1714400	1718090	3691	-	Mp1g01570	Mp1g01570.1	1829	EMB1270	OAE28953.1 hypothetical protein AXG93_2960s1320 [Marchantia polymorpha subsp. ruderalis] [Marchantia polymorpha]	-	-	-	-	GO:1990904//ribonucleoprotein complex	GO:0042802//identical protein binding	GO:0000372//Group I intron splicing	--
chr1	1722889	1723500	MergePeak_97	8344	7961	254.545	250.141	1723194	Intron (Mp1g01580.1/Mp1g01580, intron 4 of 7)	chr1	1720980	1725838	4859	-	Mp1g01580	Mp1g01580.1	1721140	1725296	4157	-	Mp1g01580	Mp1g01580.3	2102	--	PTQ42560.1 hypothetical protein MARPO_0029s0089 [Marchantia polymorpha]	-	-	-	-	GO:0005575//cellular_component;GO:0005622//intracellular anatomical structure;GO:0005737//cytoplasm;GO:0005739//mitochondrion;GO:0005740//mitochondrial envelope;GO:0005743//mitochondrial inner membrane;GO:0016020//membrane;GO:0019866//organelle inner membrane;GO:0031090//organelle membrane;GO:0031410//cytoplasmic vesicle;GO:0031966//mitochondrial membrane;GO:0031967//organelle envelope;GO:0031975…	-	GO:0006417//regulation of translation;GO:0006996//organelle organization;GO:0007005//mitochondrion organization;GO:0007030//Golgi organization;GO:0008150//biological_process;GO:0009889//regulation of biosynthetic process;GO:0009891//positive regulation of biosynthetic process;GO:0009893//positive regulation of metabolic process;GO:0009987//cellular process;GO:0010256//endomembrane system organiza…	--
chr1	1756374	1756808	MergePeak_98	244	230	10.4723	10.1673	1756591	Intron (Mp1g01610.1/Mp1g01610, intron 2 of 5)	chr1	1754273	1758392	4120	-	Mp1g01610	Mp1g01610.1	1754273	1758392	4120	-	Mp1g01610	Mp1g01610.1	1801	FTSZ1	PTQ42556.1 hypothetical protein MARPO_0029s0085 [Marchantia polymorpha]	-	-	-	-	GO:0005576//extracellular region	GO:0003924//GTPase activity	GO:0000910//cytokinesis	--
chr1	1787536	1788091	MergePeak_99	1595	1576	53.5583	54.5067	1787813	3' UTR	chr1	1780711	1787827	7117	+	Mp1g01640	Mp1g01640.1	1790241	1795328	5088	+	Mp1g01650	Mp1g01650.1	-2428	At4g33760	OAE33085.1 hypothetical protein AXG93_1913s1870 [Marchantia polymorpha subsp. ruderalis] [Marchantia polymorpha]	Genetic Information Processing	Translation	ko00970//Aminoacyl-tRNA biosynthesis	K01876	GO:0005737//cytoplasm	GO:0000049//tRNA binding;GO:0000166//nucleotide binding;GO:0003676//nucleic acid binding;GO:0004812//aminoacyl-tRNA ligase activity;GO:0004815//aspartate-tRNA ligase activity;GO:0004816//asparagine-tRNA ligase activity;GO:0004821//histidine-tRNA ligase activity;GO:0004824//lysine-tRNA ligase activity;GO:0005524//ATP binding;GO:0050560//aspartate-tRNA(Asn) ligase activity	GO:0006418//tRNA aminoacylation for protein translation;GO:0006421//asparaginyl-tRNA aminoacylation;GO:0006422//aspartyl-tRNA aminoacylation;GO:0006427//histidyl-tRNA aminoacylation;GO:0006430//lysyl-tRNA aminoacylation;GO:0043039//tRNA aminoacylation	--
chr1	1813191	1813569	MergePeak_100	280	289	13.793	14.6631	1813380	Intron (Mp1g01680.1/Mp1g01680, intron 20 of 20)	chr1	1812517	1822440	9924	-	Mp1g01680	Mp1g01680.1	1812517	1822440	9924	-	Mp1g01680	Mp1g01680.1	9060	SAC6	PTQ42549.1 hypothetical protein MARPO_0029s0078 [Marchantia polymorpha]	Metabolism;Metabolism;Environmental Information Processing	Global and overview maps;Carbohydrate metabolism;Signal transduction	ko01100//Metabolic pathways;ko00562//Inositol phosphate metabolism;ko04070//Phosphatidylinositol signaling system	K21797;K21797;K21797	-	GO:0042578//phosphoric ester hydrolase activity	-	--
chr1	1817356	1817723	MergePeak_101	308	262	15.6259	13.6906	1817539	Intron (Mp1g01680.1/Mp1g01680, intron 9 of 20)	chr1	1812517	1822440	9924	-	Mp1g01680	Mp1g01680.1	1812517	1822440	9924	-	Mp1g01680	Mp1g01680.1	4901	SAC6	PTQ42549.1 hypothetical protein MARPO_0029s0078 [Marchantia polymorpha]	Metabolism;Metabolism;Environmental Information Processing	Global and overview maps;Carbohydrate metabolism;Signal transduction	ko01100//Metabolic pathways;ko00562//Inositol phosphate metabolism;ko04070//Phosphatidylinositol signaling system	K21797;K21797;K21797	-	GO:0042578//phosphoric ester hydrolase activity	-	--
chr1	1869242	1869587	MergePeak_102	184	248	9.92848	13.783	1869414	Distal Intergenic	chr1	-	-	-	-	-	-	1861982	1864333	2352	-	Mp1g01700	Mp1g01700.1	-5081	-	-	-	-	-	-	-	-	-	-
chr1	1870975	1871464	MergePeak_103	475	436	18.0983	17.1103	1871219	Distal Intergenic	chr1	-	-	-	-	-	-	1861982	1864333	2352	-	Mp1g01700	Mp1g01700.1	-6886	-	-	-	-	-	-	-	-	-	-
chr1	1913806	1914290	MergePeak_104	824	790	31.7195	31.3223	1914048	5' UTR	chr1	1913732	1914976	1245	+	Mp1g01730	Mp1g01730.1	1913732	1914976	1245	+	Mp1g01730	Mp1g01730.1	316	--	PTQ42542.1 hypothetical protein MARPO_0029s0072 [Marchantia polymorpha]	-	-	-	-	-	-	-	--
chr1	1920136	1920564	MergePeak_105	207	247	9.00854	11.0715	1920350	Promoter (1-2kb)	chr1	1916678	1918384	1707	-	Mp1g01740	Mp1g01740.1	1916678	1918384	1707	-	Mp1g01740	Mp1g01740.1	-1966	--	PTQ42541.1 hypothetical protein MARPO_0029s0071 [Marchantia polymorpha]	-	-	-	-	-	-	-	--
chr1	1958060	1958527	MergePeak_106	587	557	23.4171	22.8864	1958293	Exon (Mp1g01790.1/Mp1g01790, exon 2 of 2)	chr1	1957934	1958571	638	+	Mp1g01790	Mp1g01790.1	1957934	1958571	638	+	Mp1g01790	Mp1g01790.1	359	--	PTQ42537.1 hypothetical protein MARPO_0029s0067 [Marchantia polymorpha]	-	-	-	-	-	-	-	--
chr1	1993773	1994207	MergePeak_107	357	326	15.3222	14.4111	1993990	Exon (Mp1g01810.1/Mp1g01810, exon 2 of 2)	chr1	1993699	1997020	3322	-	Mp1g01810	Mp1g01810.1	1993699	1997020	3322	-	Mp1g01810	Mp1g01810.1	3030	ENT1	PTQ42535.1 hypothetical protein MARPO_0029s0065 [Marchantia polymorpha]	-	-	-	-	GO:0016021//integral component of membrane	GO:0003824//catalytic activity;GO:0005337//nucleoside transmembrane transporter activity;GO:0030170//pyridoxal phosphate binding	GO:0019295//coenzyme M biosynthetic process;GO:1901642//nucleoside transmembrane transport	--
chr1	1997714	1998033	MergePeak_108	220	199	12.8355	11.9584	1997873	Promoter (<=1kb)	chr1	1993699	1997020	3322	-	Mp1g01810	Mp1g01810.1	1993699	1997020	3322	-	Mp1g01810	Mp1g01810.1	-853	ENT1	PTQ42535.1 hypothetical protein MARPO_0029s0065 [Marchantia polymorpha]	-	-	-	-	GO:0016021//integral component of membrane	GO:0003824//catalytic activity;GO:0005337//nucleoside transmembrane transporter activity;GO:0030170//pyridoxal phosphate binding	GO:0019295//coenzyme M biosynthetic process;GO:1901642//nucleoside transmembrane transport	--
chr1	2022074	2022364	MergePeak_109	267	326	17.1301	21.5423	2022219	Distal Intergenic	chr1	-	-	-	-	-	-	2024244	2027041	2798	+	Mp1g01850	Mp1g01850.1	-2025	-	-	-	-	-	-	-	-	-	-
chr1	2028334	2028785	MergePeak_110	718	666	29.657	28.3338	2028559	Distal Intergenic	chr1	-	-	-	-	-	-	2024244	2027041	2798	+	Mp1g01850	Mp1g01850.1	4315	-	-	-	-	-	-	-	-	-	-
chr1	2030242	2030639	MergePeak_111	257	281	12.0557	13.5766	2030440	Distal Intergenic	chr1	-	-	-	-	-	-	2024244	2027041	2798	+	Mp1g01850	Mp1g01850.1	6196	-	-	-	-	-	-	-	-	-	-
chr1	2036799	2037129	MergePeak_112	144	176	8.12224	10.2248	2036964	Exon (Mp1g01860.1/Mp1g01860, exon 6 of 11)	chr1	2034473	2040763	6291	-	Mp1g01860	Mp1g01860.1	2034473	2040763	6291	-	Mp1g01860	Mp1g01860.1	3799	PERK8	PTQ42528.1 hypothetical protein MARPO_0029s0060 [Marchantia polymorpha]	-	-	-	-	-	GO:0004672//protein kinase activity;GO:0005524//ATP binding	GO:0006468//protein phosphorylation	--
chr1	2039913	2040194	MergePeak_113	178	162	11.7845	11.0467	2040053	5' UTR	chr1	2034473	2040763	6291	-	Mp1g01860	Mp1g01860.1	2034473	2040763	6291	-	Mp1g01860	Mp1g01860.1	710	PERK8	PTQ42528.1 hypothetical protein MARPO_0029s0060 [Marchantia polymorpha]	-	-	-	-	-	GO:0004672//protein kinase activity;GO:0005524//ATP binding	GO:0006468//protein phosphorylation	--
chr1	2040691	2041046	MergePeak_114	301	303	15.7855	16.3667	2040868	Promoter (<=1kb)	chr1	2034473	2040763	6291	-	Mp1g01860	Mp1g01860.1	2034473	2040763	6291	-	Mp1g01860	Mp1g01860.2	-105	PERK8	PTQ42528.1 hypothetical protein MARPO_0029s0060 [Marchantia polymorpha]	-	-	-	-	-	GO:0004672//protein kinase activity;GO:0005524//ATP binding	GO:0006468//protein phosphorylation	--
chr1	2045322	2045751	MergePeak_115	760	718	32.9979	32.1088	2045536	Distal Intergenic	chr1	-	-	-	-	-	-	2034473	2040763	6291	-	Mp1g01860	Mp1g01860.2	-4773	-	-	-	-	-	-	-	-	-	-
chr1	2046873	2047172	MergePeak_116	203	159	12.6333	10.1916	2047022	Distal Intergenic	chr1	-	-	-	-	-	-	2034473	2040763	6291	-	Mp1g01860	Mp1g01860.2	-6259	-	-	-	-	-	-	-	-	-	-
chr1	2079077	2079639	MergePeak_117	1360	1271	45.0995	43.4116	2079358	3' UTR	chr1	2079070	2081534	2465	-	Mp1g01880	Mp1g01880.1	2079070	2081534	2465	-	Mp1g01880	Mp1g01880.1	2176	--	PTQ42525.1 hypothetical protein MARPO_0029s0058 [Marchantia polymorpha]	-	-	-	-	-	-	-	--
chr1	2099907	2100171	MergePeak_118	132	127	9.29971	9.21565	2100039	Promoter (1-2kb)	chr1	2090245	2098455	8211	-	Mp1g01900	Mp1g01900.1	2090245	2098455	8211	-	Mp1g01900	Mp1g01900.1	-1584	--	PTQ42523.1 hypothetical protein MARPO_0029s0056 [Marchantia polymorpha]	-	-	-	-	GO:0005680//anaphase-promoting complex	GO:0008270//zinc ion binding;GO:0061630//ubiquitin protein ligase activity;GO:0097602//cullin family protein binding	GO:0031145//anaphase-promoting complex-dependent catabolic process;GO:0035556//intracellular signal transduction;GO:0045087//innate immune response	C2H2
chr1	2108792	2109126	MergePeak_119	193	149	10.7561	8.55283	2108959	Intron (Mp1g01920.1/Mp1g01920, intron 2 of 3)	chr1	2107167	2110161	2995	+	Mp1g01920	Mp1g01920.1	2107167	2110161	2995	+	Mp1g01920	Mp1g01920.1	1792	--	PTQ42521.1 hypothetical protein MARPO_0029s0054 [Marchantia polymorpha]	-	-	-	-	-	-	-	--
chr1	2127974	2128664	MergePeak_120	645	544	17.427	15.1387	2128319	3' UTR	chr1	2128045	2144253	16209	-	Mp1g01940	Mp1g01940.1	2110380	2115969	5590	-	Mp1g01930	Mp1g01930.1	-12350	MED13	PTQ42519.1 hypothetical protein MARPO_0029s0052 [Marchantia polymorpha]	-	-	-	-	GO:0016592//mediator complex	GO:0003712//transcription coregulator activity	GO:0006357//regulation of transcription by RNA polymerase II	--
chr1	2134850	2135182	MergePeak_121	179	201	10.0358	11.607	2135016	Exon (Mp1g01940.1/Mp1g01940, exon 15 of 21)	chr1	2128045	2144253	16209	-	Mp1g01940	Mp1g01940.1	2128045	2144253	16209	-	Mp1g01940	Mp1g01940.1	9237	MED13	PTQ42519.1 hypothetical protein MARPO_0029s0052 [Marchantia polymorpha]	-	-	-	-	GO:0016592//mediator complex	GO:0003712//transcription coregulator activity	GO:0006357//regulation of transcription by RNA polymerase II	--
chr1	2138542	2138846	MergePeak_122	238	265	14.5686	16.7076	2138694	Exon (Mp1g01940.1/Mp1g01940, exon 10 of 21)	chr1	2128045	2144253	16209	-	Mp1g01940	Mp1g01940.1	2128045	2144253	16209	-	Mp1g01940	Mp1g01940.1	5559	MED13	PTQ42519.1 hypothetical protein MARPO_0029s0052 [Marchantia polymorpha]	-	-	-	-	GO:0016592//mediator complex	GO:0003712//transcription coregulator activity	GO:0006357//regulation of transcription by RNA polymerase II	--
chr1	2142636	2142917	MergePeak_123	196	184	12.9762	12.5469	2142776	Exon (Mp1g01940.1/Mp1g01940, exon 3 of 21)	chr1	2128045	2144253	16209	-	Mp1g01940	Mp1g01940.1	2128045	2144253	16209	-	Mp1g01940	Mp1g01940.1	1477	MED13	PTQ42519.1 hypothetical protein MARPO_0029s0052 [Marchantia polymorpha]	-	-	-	-	GO:0016592//mediator complex	GO:0003712//transcription coregulator activity	GO:0006357//regulation of transcription by RNA polymerase II	--
chr1	2167879	2168250	MergePeak_124	283	266	14.2032	13.7501	2168064	Intron (Mp1g01980.1/Mp1g01980, intron 3 of 3)	chr1	2163895	2169218	5324	+	Mp1g01980	Mp1g01980.1	2163895	2169218	5324	+	Mp1g01980	Mp1g01980.1	4169	IDH1	OAE33050.1 hypothetical protein AXG93_1913s1520 [Marchantia polymorpha subsp. ruderalis] [Marchantia polymorpha]	Metabolism;Metabolism;Metabolism;Metabolism;Metabolism;Metabolism	Global and overview maps;Global and overview maps;Global and overview maps;Global and overview maps;Carbohydrate metabolism;Global and overview maps	ko01100//Metabolic pathways;ko01110//Biosynthesis of secondary metabolites;ko01200//Carbon metabolism;ko01230//Biosynthesis of amino acids;ko00020//Citrate cycle (TCA cycle);ko01210//2-Oxocarboxylic acid metabolism	K00030;K00030;K00030;K00030;K00030;K00030	GO:0005962//mitochondrial isocitrate dehydrogenase complex (NAD+);GO:0045243//cytosolic isocitrate dehydrogenase complex (NAD+)	GO:0003862//3-isopropylmalate dehydrogenase activity;GO:0004449//isocitrate dehydrogenase (NAD+) activity;GO:0004450//isocitrate dehydrogenase (NADP+) activity;GO:0009027//tartrate dehydrogenase activity;GO:0016616//oxidoreductase activity, acting on the CH-OH group of donors, NAD or NADP as acceptor	GO:0006099//tricarboxylic acid cycle;GO:0006102//isocitrate metabolic process;GO:0009098//leucine biosynthetic process;GO:0046395//carboxylic acid catabolic process	--
chr1	2172634	2173196	MergePeak_125	408	383	13.5298	13.0815	2172915	Intron (Mp1g01990.1/Mp1g01990, intron 7 of 10)	chr1	2170603	2175356	4754	-	Mp1g01990	Mp1g01990.1	2170603	2175356	4754	-	Mp1g01990	Mp1g01990.1	2441	gpi12	PTQ42512.1 hypothetical protein MARPO_0029s0047 [Marchantia polymorpha]	Metabolism;Metabolism	Global and overview maps;Glycan biosynthesis and metabolism	ko01100//Metabolic pathways;ko00563//Glycosylphosphatidylinositol (GPI)-anchor biosynthesis	K03434;K03434	GO:0005575//cellular_component;GO:0005622//intracellular anatomical structure;GO:0005737//cytoplasm;GO:0005783//endoplasmic reticulum;GO:0005789//endoplasmic reticulum membrane;GO:0012505//endomembrane system;GO:0016020//membrane;GO:0016021//integral component of membrane;GO:0031224//intrinsic component of membrane;GO:0031984//organelle subcompartment;GO:0042175//nuclear outer membrane-endoplasmi…	GO:0000225//N-acetylglucosaminylphosphatidylinositol deacetylase activity;GO:0003674//molecular_function;GO:0003824//catalytic activity;GO:0016787//hydrolase activity;GO:0016810//hydrolase activity, acting on carbon-nitrogen (but not peptide) bonds;GO:0016811//hydrolase activity, acting on carbon-nitrogen (but not peptide) bonds, in linear amides;GO:0019213//deacetylase activity	GO:0006464//cellular protein modification process;GO:0006497//protein lipidation;GO:0006505//GPI anchor metabolic process;GO:0006506//GPI anchor biosynthetic process;GO:0006629//lipid metabolic process;GO:0006643//membrane lipid metabolic process;GO:0006644//phospholipid metabolic process;GO:0006650//glycerophospholipid metabolic process;GO:0006661//phosphatidylinositol biosynthetic process;GO:00…	--
chr1	2197674	2197972	MergePeak_126	203	150	12.6755	9.64691	2197823	Promoter (<=1kb)	chr1	2197865	2202983	5119	+	Mp1g02000	Mp1g02000.1	2197865	2202983	5119	+	Mp1g02000	Mp1g02000.1	-42	At1g75220	OAE33047.1 hypothetical protein AXG93_1913s1490 [Marchantia polymorpha subsp. ruderalis] [Marchantia polymorpha]	-	-	-	-	GO:0005887//integral component of plasma membrane;GO:0016021//integral component of membrane	GO:0008028//monocarboxylic acid transmembrane transporter activity;GO:0015295//solute:proton symporter activity;GO:0022857//transmembrane transporter activity;GO:0042910//xenobiotic transmembrane transporter activity;GO:0051119//sugar transmembrane transporter activity	GO:0006810//transport;GO:0008643//carbohydrate transport;GO:0015718//monocarboxylic acid transport;GO:0042908//xenobiotic transport;GO:0055085//transmembrane transport	--
chr1	2223532	2224210	MergePeak_127	251	285	6.90153	8.0713	2223871	Intron (Mp1g02010.1/Mp1g02010, intron 17 of 39)	chr1	2209958	2230564	20607	-	Mp1g02010	Mp1g02010.1	2209958	2230564	20607	-	Mp1g02010	Mp1g02010.1	6693	KIN12D	PTQ42504.1 hypothetical protein MARPO_0029s0045 [Marchantia polymorpha]	-	-	-	-	-	GO:0005524//ATP binding;GO:0008017//microtubule binding	GO:0007018//microtubule-based movement;GO:0007059//chromosome segregation;GO:0030261//chromosome condensation	--
chr1	2258843	2259145	MergePeak_128	244	321	15.0345	20.3719	2258994	Promoter (<=1kb)	chr1	2252950	2258378	5429	-	Mp1g02040	Mp1g02040.1	2252950	2258378	5429	-	Mp1g02040	Mp1g02040.1	-616	PBRP1	PTQ42500.1 hypothetical protein MARPO_0029s0042 [Marchantia polymorpha]	Genetic Information Processing	Transcription	ko03022//Basal transcription factors	K03124	-	GO:0017025//TBP-class protein binding	-	--
chr1	2270609	2271175	MergePeak_129	1734	1709	57.0962	57.9599	2270892	5' UTR	chr1	2270528	2274296	3769	+	Mp1g02060	Mp1g02060.1	2270528	2274296	3769	+	Mp1g02060	Mp1g02060.1	364	PNS1	OAE33041.1 hypothetical protein AXG93_1913s1430 [Marchantia polymorpha subsp. ruderalis] [Marchantia polymorpha]	-	-	-	-	-	GO:0004564//beta-fructofuranosidase activity;GO:0004575//sucrose alpha-glucosidase activity;GO:0022857//transmembrane transporter activity	GO:0055085//transmembrane transport	--
chr1	2280969	2281668	MergePeak_130	514	508	13.709	13.9551	2281318	Intron (Mp1g02080.1/Mp1g02080, intron 10 of 12)	chr1	2278183	2285887	7705	-	Mp1g02080	Mp1g02080.1	2278183	2285887	7705	-	Mp1g02080	Mp1g02080.1	4569	Vash1	PTQ42496.1 hypothetical protein MARPO_0029s0039 [Marchantia polymorpha]	-	-	-	-	GO:0005737//cytoplasm	-	GO:0045765//regulation of angiogenesis	--
chr1	2293910	2294377	MergePeak_131	311	327	12.4067	13.436	2294143	3' UTR	chr1	2286457	2294533	8077	+	Mp1g02090	Mp1g02090.1	2286457	2294533	8077	+	Mp1g02090	Mp1g02090.1	7686	--	PTQ42494.1 hypothetical protein MARPO_0029s0037 [Marchantia polymorpha]	-	-	-	-	-	-	-	--
chr1	2309676	2310064	MergePeak_132	300	328	14.3984	16.2141	2309870	3' UTR	chr1	2308329	2309966	1638	+	Mp1g02120	Mp1g02120.2	2308329	2309966	1638	+	Mp1g02120	Mp1g02120.2	1541	--	PTQ42492.1 hypothetical protein MARPO_0029s0035 [Marchantia polymorpha]	-	-	-	-	-	-	GO:0006952//defense response	--
chr1	2337547	2337883	MergePeak_133	175	178	9.69503	10.1568	2337715	Exon (Mp1g02150.1/Mp1g02150, exon 1 of 2)	chr1	2336002	2339925	3924	-	Mp1g02150	Mp1g02150.1	2336002	2339925	3924	-	Mp1g02150	Mp1g02150.1	2210	Ankrd61	PTQ42489.1 hypothetical protein MARPO_0029s0032 [Marchantia polymorpha]	-	-	-	-	-	GO:0005515//protein binding	-	--
chr1	2354099	2354486	MergePeak_134	9621	9228	462.945	457.345	2354292	Promoter (1-2kb)	chr1	2352168	2352876	709	-	Mp1g02170	Mp1g02170.1	2352168	2352876	709	-	Mp1g02170	Mp1g02170.1	-1416	--	YP_717182.1 hypothetical protein MapooMp79 [Marchantia paleacea]	-	-	-	-	-	GO:0004519//endonuclease activity	-	--
chr1	2398568	2398865	MergePeak_135	207	168	12.9687	10.8408	2398716	3' UTR	chr1	2398389	2403770	5382	-	Mp1g02210	Mp1g02210.1	2398389	2403770	5382	-	Mp1g02210	Mp1g02210.1	5054	CDKF-1	PTQ42483.1 hypothetical protein MARPO_0029s0026 [Marchantia polymorpha]	-	-	-	-	GO:0005575//cellular_component;GO:0005622//intracellular anatomical structure;GO:0005634//nucleus;GO:0005737//cytoplasm;GO:0005829//cytosol;GO:0043226//organelle;GO:0043227//membrane-bounded organelle;GO:0043229//intracellular organelle;GO:0043231//intracellular membrane-bounded organelle	GO:0000166//nucleotide binding;GO:0003674//molecular_function;GO:0003824//catalytic activity;GO:0003910//DNA ligase (ATP) activity;GO:0004672//protein kinase activity;GO:0004674//protein serine/threonine kinase activity;GO:0004693//cyclin-dependent protein serine/threonine kinase activity;GO:0005488//binding;GO:0005524//ATP binding;GO:0008047//enzyme activator activity;GO:0008353//RNA polymerase …	GO:0000079//regulation of cyclin-dependent protein serine/threonine kinase activity;GO:0001932//regulation of protein phosphorylation;GO:0001934//positive regulation of protein phosphorylation;GO:0006281//DNA repair;GO:0006310//DNA recombination;GO:0006464//cellular protein modification process;GO:0006468//protein phosphorylation;GO:0006793//phosphorus metabolic process;GO:0006796//phosphate-cont…	--
chr1	2401809	2402200	MergePeak_136	225	244	10.7161	11.9694	2402004	5' UTR	chr1	2398389	2403770	5382	-	Mp1g02210	Mp1g02210.1	2398389	2403770	5382	-	Mp1g02210	Mp1g02210.1	1766	CDKF-1	PTQ42483.1 hypothetical protein MARPO_0029s0026 [Marchantia polymorpha]	-	-	-	-	GO:0005575//cellular_component;GO:0005622//intracellular anatomical structure;GO:0005634//nucleus;GO:0005737//cytoplasm;GO:0005829//cytosol;GO:0043226//organelle;GO:0043227//membrane-bounded organelle;GO:0043229//intracellular organelle;GO:0043231//intracellular membrane-bounded organelle	GO:0000166//nucleotide binding;GO:0003674//molecular_function;GO:0003824//catalytic activity;GO:0003910//DNA ligase (ATP) activity;GO:0004672//protein kinase activity;GO:0004674//protein serine/threonine kinase activity;GO:0004693//cyclin-dependent protein serine/threonine kinase activity;GO:0005488//binding;GO:0005524//ATP binding;GO:0008047//enzyme activator activity;GO:0008353//RNA polymerase …	GO:0000079//regulation of cyclin-dependent protein serine/threonine kinase activity;GO:0001932//regulation of protein phosphorylation;GO:0001934//positive regulation of protein phosphorylation;GO:0006281//DNA repair;GO:0006310//DNA recombination;GO:0006464//cellular protein modification process;GO:0006468//protein phosphorylation;GO:0006793//phosphorus metabolic process;GO:0006796//phosphate-cont…	--
chr1	2411415	2411694	MergePeak_137	293	241	19.5367	16.5511	2411554	Promoter (<=1kb)	chr1	2412493	2420015	7523	+	Mp1g02240	Mp1g02240.1	2412493	2420015	7523	+	Mp1g02240	Mp1g02240.1	-939	MED8	PTQ42479.1 hypothetical protein MARPO_0029s0023 [Marchantia polymorpha]	-	-	-	-	GO:0005575//cellular_component;GO:0005622//intracellular anatomical structure;GO:0005634//nucleus;GO:0005654//nucleoplasm;GO:0016592//mediator complex;GO:0031974//membrane-enclosed lumen;GO:0031981//nuclear lumen;GO:0032991//protein-containing complex;GO:0043226//organelle;GO:0043227//membrane-bounded organelle;GO:0043229//intracellular organelle;GO:0043231//intracellular membrane-bounded organel…	GO:0003712//transcription coregulator activity	GO:0006139//nucleobase-containing compound metabolic process;GO:0006351//transcription, DNA-templated;GO:0006355//regulation of transcription, DNA-templated;GO:0006357//regulation of transcription by RNA polymerase II;GO:0006725//cellular aromatic compound metabolic process;GO:0006807//nitrogen compound metabolic process;GO:0006950//response to stress;GO:0006952//defense response;GO:0008150//biol…	--
chr1	2419912	2420203	MergePeak_138	242	203	15.473	13.3685	2420057	Distal Intergenic	chr1	-	-	-	-	-	-	2412493	2420015	7523	+	Mp1g02240	Mp1g02240.2	7564	-	-	-	-	-	-	-	-	-	-
chr1	2446146	2446788	MergePeak_139	9179	8482	266.517	253.662	2446467	Exon (Mp1g02260.1/Mp1g02260, exon 6 of 6)	chr1	2445155	2450406	5252	-	Mp1g02260	Mp1g02260.1	2445155	2450406	5252	-	Mp1g02260	Mp1g02260.1	3939	PERK3	PTQ42477.1 hypothetical protein MARPO_0029s0021 [Marchantia polymorpha]	-	-	-	-	-	GO:0004672//protein kinase activity;GO:0005515//protein binding;GO:0005524//ATP binding	GO:0006468//protein phosphorylation	--
chr1	2447973	2448206	MergePeak_140	171	150	13.6434	12.3266	2448089	Intron (Mp1g02260.1/Mp1g02260, intron 3 of 5)	chr1	2445155	2450406	5252	-	Mp1g02260	Mp1g02260.1	2445155	2450406	5252	-	Mp1g02260	Mp1g02260.1	2317	PERK3	PTQ42477.1 hypothetical protein MARPO_0029s0021 [Marchantia polymorpha]	-	-	-	-	-	GO:0004672//protein kinase activity;GO:0005515//protein binding;GO:0005524//ATP binding	GO:0006468//protein phosphorylation	--
chr1	2448462	2448982	MergePeak_141	933	864	33.4338	31.8893	2448722	Intron (Mp1g02260.1/Mp1g02260, intron 2 of 5)	chr1	2445155	2450406	5252	-	Mp1g02260	Mp1g02260.1	2445155	2450406	5252	-	Mp1g02260	Mp1g02260.1	1684	PERK3	PTQ42477.1 hypothetical protein MARPO_0029s0021 [Marchantia polymorpha]	-	-	-	-	-	GO:0004672//protein kinase activity;GO:0005515//protein binding;GO:0005524//ATP binding	GO:0006468//protein phosphorylation	--
chr1	2472925	2473299	MergePeak_142	346	337	17.2261	17.2809	2473112	Exon (Mp1g02280.1/Mp1g02280, exon 16 of 16)	chr1	2467579	2473505	5927	+	Mp1g02280	Mp1g02280.1	2476063	2478782	2720	+	Mp1g02290	Mp1g02290.1	-2951	At4g17910	PTQ42474.1 hypothetical protein MARPO_0029s0019 [Marchantia polymorpha]	Metabolism;Metabolism	Global and overview maps;Glycan biosynthesis and metabolism	ko01100//Metabolic pathways;ko00563//Glycosylphosphatidylinositol (GPI)-anchor biosynthesis	K05283;K05283	GO:0005575//cellular_component;GO:0005622//intracellular anatomical structure;GO:0005737//cytoplasm;GO:0005783//endoplasmic reticulum;GO:0005789//endoplasmic reticulum membrane;GO:0012505//endomembrane system;GO:0016020//membrane;GO:0016021//integral component of membrane;GO:0031224//intrinsic component of membrane;GO:0031984//organelle subcompartment;GO:0042175//nuclear outer membrane-endoplasmi…	GO:0003674//molecular_function;GO:0003824//catalytic activity;GO:0008374//O-acyltransferase activity;GO:0016740//transferase activity;GO:0016746//acyltransferase activity;GO:0016747//acyltransferase activity, transferring groups other than amino-acyl groups;GO:0032216//glucosaminyl-phosphatidylinositol O-acyltransferase activity	GO:0000003//reproduction;GO:0006464//cellular protein modification process;GO:0006497//protein lipidation;GO:0006505//GPI anchor metabolic process;GO:0006506//GPI anchor biosynthetic process;GO:0006629//lipid metabolic process;GO:0006643//membrane lipid metabolic process;GO:0006644//phospholipid metabolic process;GO:0006650//glycerophospholipid metabolic process;GO:0006661//phosphatidylinositol b…	--
chr1	2476562	2476902	MergePeak_143	225	181	12.3188	10.2069	2476732	Exon (Mp1g02290.1/Mp1g02290, exon 1 of 2)	chr1	2476063	2478782	2720	+	Mp1g02290	Mp1g02290.1	2476063	2478782	2720	+	Mp1g02290	Mp1g02290.1	669	MSRA3	OAE33023.1 hypothetical protein AXG93_1913s1250 [Marchantia polymorpha subsp. ruderalis] [Marchantia polymorpha]	-	-	-	-	-	GO:0008113//peptide-methionine (S)-S-oxide reductase activity	GO:0006979//response to oxidative stress;GO:0030091//protein repair	--
chr1	2495969	2496571	MergePeak_144	290	229	8.97887	7.30275	2496270	3' UTR	chr1	2495201	2499149	3949	-	Mp1g02340	Mp1g02340.1	2490134	2493617	3484	-	Mp1g02320	Mp1g02320.1	-2653	--	PTQ42468.1 hypothetical protein MARPO_0029s0013 [Marchantia polymorpha]	-	-	-	-	-	-	-	--
chr1	2521595	2522070	MergePeak_145	636	546	24.9455	22.0574	2521832	Intron (Mp1g02350.2/Mp1g02350, intron 5 of 10)	chr1	2519752	2525553	5802	-	Mp1g02350	Mp1g02350.2	2519752	2525553	5802	-	Mp1g02350	Mp1g02350.2	3721	RH15	KAG6545210.1 hypothetical protein Mapa_013322 [Marchantia paleacea]	Genetic Information Processing;Genetic Information Processing;Genetic Information Processing	Transcription;Translation;Translation	ko03040//Spliceosome;ko03013//Nucleocytoplasmic transport;ko03015//mRNA surveillance pathway	K12812;K12812;K12812	GO:0009380//excinuclease repair complex;GO:0022625//cytosolic large ribosomal subunit	GO:0003676//nucleic acid binding;GO:0003677//DNA binding;GO:0003690//double-stranded DNA binding;GO:0003735//structural constituent of ribosome;GO:0004386//helicase activity;GO:0005515//protein binding;GO:0005524//ATP binding;GO:0009381//excinuclease ABC activity;GO:0016787//hydrolase activity;GO:0016887//ATP hydrolysis activity	GO:0006139//nucleobase-containing compound metabolic process;GO:0006268//DNA unwinding involved in DNA replication;GO:0006281//DNA repair;GO:0006289//nucleotide-excision repair;GO:0006310//DNA recombination;GO:0006412//translation;GO:0043571//maintenance of CRISPR repeat elements	--
chr1	2541236	2541719	MergePeak_146	712	808	27.4648	32.1022	2541477	Intron (Mp1g02360.1/Mp1g02360, intron 6 of 9)	chr1	2539437	2545629	6193	-	Mp1g02360	Mp1g02360.1	2539437	2545629	6193	-	Mp1g02360	Mp1g02360.1	4152	At2g32040	OAE33019.1 hypothetical protein AXG93_1913s1210 [Marchantia polymorpha subsp. ruderalis] [Marchantia polymorpha]	-	-	-	-	GO:0016021//integral component of membrane	GO:0022857//transmembrane transporter activity	GO:0055085//transmembrane transport;GO:0070072//vacuolar proton-transporting V-type ATPase complex assembly	--
chr1	2560436	2560687	MergePeak_147	161	147	11.928	11.2172	2560561	Downstream (2-3kb)	chr1	2562933	2570525	7593	-	Mp1g02380	Mp1g02380.1	2546997	2552578	5582	-	Mp1g02370	Mp1g02370.1	-7983	NPR3	PTQ42462.1 hypothetical protein MARPO_0029s0009 [Marchantia polymorpha]	Environmental Information Processing	Signal transduction	ko04075//Plant hormone signal transduction	K14508	-	GO:0005515//protein binding;GO:0008168//methyltransferase activity	-	--
chr1	2563970	2564346	MergePeak_148	269	209	13.3215	10.6604	2564158	Intron (Mp1g02380.1/Mp1g02380, intron 5 of 5)	chr1	2562933	2570525	7593	-	Mp1g02380	Mp1g02380.1	2562933	2570525	7593	-	Mp1g02380	Mp1g02380.1	6367	NPR3	PTQ42462.1 hypothetical protein MARPO_0029s0009 [Marchantia polymorpha]	Environmental Information Processing	Signal transduction	ko04075//Plant hormone signal transduction	K14508	-	GO:0005515//protein binding;GO:0008168//methyltransferase activity	-	--
chr1	2569310	2569704	MergePeak_149	349	316	16.4957	15.3836	2569507	Exon (Mp1g02380.1/Mp1g02380, exon 1 of 6)	chr1	2562933	2570525	7593	-	Mp1g02380	Mp1g02380.1	2562933	2570525	7593	-	Mp1g02380	Mp1g02380.1	1018	NPR3	PTQ42462.1 hypothetical protein MARPO_0029s0009 [Marchantia polymorpha]	Environmental Information Processing	Signal transduction	ko04075//Plant hormone signal transduction	K14508	-	GO:0005515//protein binding;GO:0008168//methyltransferase activity	-	--
chr1	2575524	2575794	MergePeak_150	305	294	21.0122	20.8615	2575659	Downstream (2-3kb)	chr1	2578347	2581808	3462	-	Mp1g02390	Mp1g02390.1	2562933	2570525	7593	-	Mp1g02380	Mp1g02380.1	-5134	--	PTQ42461.1 hypothetical protein MARPO_0029s0008 [Marchantia polymorpha]	-	-	-	-	-	-	-	--
chr1	2581893	2582329	MergePeak_151	641	659	27.3853	28.9983	2582111	Promoter (<=1kb)	chr1	2578347	2581808	3462	-	Mp1g02390	Mp1g02390.1	2578347	2581808	3462	-	Mp1g02390	Mp1g02390.1	-303	--	PTQ42461.1 hypothetical protein MARPO_0029s0008 [Marchantia polymorpha]	-	-	-	-	-	-	-	--
chr1	2588698	2589371	MergePeak_152	440	424	12.188	12.0969	2589034	Promoter (<=1kb)	chr1	2587170	2588678	1509	-	Mp1g02420	Mp1g02420.1	2587170	2588678	1509	-	Mp1g02420	Mp1g02420.1	-356	--	PTQ42457.1 hypothetical protein MARPO_0029s0004 [Marchantia polymorpha]	-	-	-	-	-	-	-	--
chr1	2694196	2694702	MergePeak_153	182	212	6.702	8.04074	2694449	Distal Intergenic	chr1	-	-	-	-	-	-	2706586	2708412	1827	-	Mp1g02470	Mp1g02470.1	13963	-	-	-	-	-	-	-	-	-	-
chr1	2839067	2839681	MergePeak_154	5766	5515	175.041	172.44	2839374	Promoter (1-2kb)	chr1	2836031	2837779	1749	-	Mp1g02540	Mp1g02540.1	2836031	2837779	1749	-	Mp1g02540	Mp1g02540.1	-1595	--	PTQ31258.1 hypothetical protein MARPO_0113s0002 [Marchantia polymorpha]	-	-	-	-	GO:0043240//Fanconi anaemia nuclear complex	-	GO:0036297//interstrand cross-link repair	--
chr1	2840025	2840723	MergePeak_155	307	358	8.19978	9.84859	2840374	Downstream (1-2kb)	chr1	2841528	2849867	8340	-	Mp1g02550	Mp1g02550.1	2836031	2837779	1749	-	Mp1g02540	Mp1g02540.1	-2595	--	PTQ31259.1 hypothetical protein MARPO_0113s0003 [Marchantia polymorpha]	-	-	-	-	-	GO:0005515//protein binding	-	--
chr1	2843149	2843920	MergePeak_156	508	548	12.2854	13.65	2843534	Intron (Mp1g02550.1/Mp1g02550, intron 14 of 16)	chr1	2841528	2849867	8340	-	Mp1g02550	Mp1g02550.1	2836031	2837779	1749	-	Mp1g02540	Mp1g02540.1	-5755	--	PTQ31259.1 hypothetical protein MARPO_0113s0003 [Marchantia polymorpha]	-	-	-	-	-	GO:0005515//protein binding	-	--
chr1	2855978	2856218	MergePeak_157	151	123	11.6977	9.81423	2856098	Intron (Mp1g02560.1/Mp1g02560, intron 9 of 10)	chr1	2853790	2859715	5926	-	Mp1g02560	Mp1g02560.1	2853790	2859715	5926	-	Mp1g02560	Mp1g02560.1	3617	CLPC1	PTQ31260.1 hypothetical protein MARPO_0113s0004 [Marchantia polymorpha]	-	-	-	-	GO:0009360//DNA polymerase III complex;GO:0009368//endopeptidase Clp complex;GO:0009376//HslUV protease complex;GO:0009379//Holliday junction helicase complex;GO:0033104//type VI protein secretion system complex	GO:0003677//DNA binding;GO:0003678//DNA helicase activity;GO:0003723//RNA binding;GO:0003724//RNA helicase activity;GO:0003887//DNA-directed DNA polymerase activity;GO:0003924//GTPase activity;GO:0004176//ATP-dependent peptidase activity;GO:0004252//serine-type endopeptidase activity;GO:0005198//structural molecule activity;GO:0005515//protein binding;GO:0005524//ATP binding;GO:0005525//GTP bindi…	GO:0002949//tRNA threonylcarbamoyladenosine modification;GO:0006260//DNA replication;GO:0006281//DNA repair;GO:0006310//DNA recombination;GO:0006355//regulation of transcription, DNA-templated;GO:0006457//protein folding;GO:0006508//proteolysis;GO:0009306//protein secretion;GO:0030436//asexual sporulation;GO:0031412//gas vesicle organization;GO:0032297//negative regulation of DNA-dependent DNA re…	--
chr1	2872945	2873266	MergePeak_158	235	200	13.6255	11.9438	2873105	Promoter (<=1kb)	chr1	2873190	2876585	3396	+	Mp1g02570	Mp1g02570.1	2873190	2876585	3396	+	Mp1g02570	Mp1g02570.1	-85	At1g10780	PTQ31263.1 hypothetical protein MARPO_0113s0005 [Marchantia polymorpha]	-	-	-	-	GO:0005575//cellular_component;GO:0005911//cell-cell junction;GO:0009506//plasmodesma;GO:0030054//cell junction;GO:0055044//symplast	GO:0005515//protein binding	-	--
chr1	2875102	2875623	MergePeak_159	893	971	31.9391	35.7698	2875362	Intron (Mp1g02570.1/Mp1g02570, intron 1 of 2)	chr1	2873190	2876585	3396	+	Mp1g02570	Mp1g02570.1	2873190	2876585	3396	+	Mp1g02570	Mp1g02570.1	2172	At1g10780	PTQ31263.1 hypothetical protein MARPO_0113s0005 [Marchantia polymorpha]	-	-	-	-	GO:0005575//cellular_component;GO:0005911//cell-cell junction;GO:0009506//plasmodesma;GO:0030054//cell junction;GO:0055044//symplast	GO:0005515//protein binding	-	--
chr1	2884156	2884523	MergePeak_160	287	329	14.5605	17.1916	2884339	Promoter (<=1kb)	chr1	2884618	2888876	4259	+	Mp1g02580	Mp1g02580.1	2884618	2888876	4259	+	Mp1g02580	Mp1g02580.1	-279	MAX2A	OAE20021.1 hypothetical protein AXG93_2584s1050 [Marchantia polymorpha subsp. ruderalis] [Marchantia polymorpha]	-	-	-	-	-	GO:0005515//protein binding	-	--
chr1	2910269	2910635	MergePeak_161	485	437	24.6727	22.8973	2910452	Promoter (1-2kb)	chr1	2905068	2909441	4374	-	Mp1g02600	Mp1g02600.1	2905068	2909441	4374	-	Mp1g02600	Mp1g02600.1	-1011	IRX9H	PTQ31266.1 hypothetical protein MARPO_0113s0008 [Marchantia polymorpha]	-	-	-	-	GO:0016020//membrane	GO:0015018//galactosylgalactosylxylosylprotein 3-beta-glucuronosyltransferase activity	-	--
chr1	2915430	2916357	MergePeak_162	814	735	16.3764	15.2303	2915893	Intron (Mp1g02610.1/Mp1g02610, intron 2 of 5)	chr1	2912202	2917855	5654	-	Mp1g02610	Mp1g02610.1	2912202	2917855	5654	-	Mp1g02610	Mp1g02610.1	1962	SGR2	PTQ31267.1 hypothetical protein MARPO_0113s0009 [Marchantia polymorpha]	Metabolism;Metabolism	Global and overview maps;Metabolism of cofactors and vitamins	ko01110//Biosynthesis of secondary metabolites;ko00860//Porphyrin metabolism	K22013;K22013	-	-	-	--
chr1	2952460	2952751	MergePeak_163	230	189	14.7057	12.4465	2952605	3' UTR	chr1	2949378	2952642	3265	+	Mp1g02650	Mp1g02650.1	2949378	2952642	3265	+	Mp1g02650	Mp1g02650.1	3227	rmlD	PTQ31271.1 hypothetical protein MARPO_0113s0013 [Marchantia polymorpha]	-	-	-	-	-	GO:0003824//catalytic activity;GO:0003854//3-beta-hydroxy-delta5-steroid dehydrogenase activity;GO:0003942//N-acetyl-gamma-glutamyl-phosphate reductase activity;GO:0003978//UDP-glucose 4-epimerase activity;GO:0008460//dTDP-glucose 4,6-dehydratase activity;GO:0008712//ADP-glyceromanno-heptose 6-epimerase activity;GO:0008831//dTDP-4-dehydrorhamnose reductase activity;GO:0016616//oxidoreductase acti…	GO:0006012//galactose metabolic process;GO:0006592//ornithine biosynthetic process;GO:0006694//steroid biosynthetic process;GO:0009243//O antigen biosynthetic process;GO:0009244//lipopolysaccharide core region biosynthetic process;GO:0019305//dTDP-rhamnose biosynthetic process	--
chr1	2958958	2959387	MergePeak_164	246	219	10.6809	9.79364	2959172	Exon (Mp1g02660.1/Mp1g02660, exon 16 of 19)	chr1	2952916	2970295	17380	-	Mp1g02660	Mp1g02660.1	2949378	2952642	3265	+	Mp1g02650	Mp1g02650.1	9794	BGAL17	PTQ31272.1 hypothetical protein MARPO_0113s0014 [Marchantia polymorpha]	Metabolism;Metabolism;Metabolism;Metabolism;Metabolism;Metabolism	Global and overview maps;Carbohydrate metabolism;Lipid metabolism;Glycan biosynthesis and metabolism;Glycan biosynthesis and metabolism;Glycan biosynthesis and metabolism	ko01100//Metabolic pathways;ko00052//Galactose metabolism;ko00600//Sphingolipid metabolism;ko00511//Other glycan degradation;ko00531//Glycosaminoglycan degradation;ko00604//Glycosphingolipid biosynthesis - ganglio series	K12309;K12309;K12309;K12309;K12309;K12309	GO:0009341//beta-galactosidase complex	GO:0004565//beta-galactosidase activity	GO:0005975//carbohydrate metabolic process	--
chr1	2990094	2990570	MergePeak_165	490	433	19.1787	17.4557	2990332	Downstream (<1kb)	chr1	2990605	2993137	2533	-	Mp1g02690	Mp1g02690.1	2990605	2993137	2533	-	Mp1g02690	Mp1g02690.1	2805	At5g09310	OAE20033.1 hypothetical protein AXG93_2584s1170 [Marchantia polymorpha subsp. ruderalis] [Marchantia polymorpha]	-	-	-	-	GO:0000139//Golgi membrane;GO:0005575//cellular_component;GO:0005622//intracellular anatomical structure;GO:0005737//cytoplasm;GO:0005768//endosome;GO:0005770//late endosome;GO:0005783//endoplasmic reticulum;GO:0005789//endoplasmic reticulum membrane;GO:0005794//Golgi apparatus;GO:0005795//Golgi stack;GO:0005798//Golgi-associated vesicle;GO:0005886//plasma membrane;GO:0005887//integral component …	-	GO:0000003//reproduction;GO:0001667//ameboidal-type cell migration;GO:0003006//developmental process involved in reproduction;GO:0006508//proteolysis;GO:0006509//membrane protein ectodomain proteolysis;GO:0006518//peptide metabolic process;GO:0006807//nitrogen compound metabolic process;GO:0006928//movement of cell or subcellular component;GO:0007154//cell communication;GO:0007165//signal transdu…	--
chr1	2991145	2991369	MergePeak_166	119	108	9.87428	9.23017	2991257	3' UTR	chr1	2990605	2993137	2533	-	Mp1g02690	Mp1g02690.1	2990605	2993137	2533	-	Mp1g02690	Mp1g02690.1	1880	At5g09310	OAE20033.1 hypothetical protein AXG93_2584s1170 [Marchantia polymorpha subsp. ruderalis] [Marchantia polymorpha]	-	-	-	-	GO:0000139//Golgi membrane;GO:0005575//cellular_component;GO:0005622//intracellular anatomical structure;GO:0005737//cytoplasm;GO:0005768//endosome;GO:0005770//late endosome;GO:0005783//endoplasmic reticulum;GO:0005789//endoplasmic reticulum membrane;GO:0005794//Golgi apparatus;GO:0005795//Golgi stack;GO:0005798//Golgi-associated vesicle;GO:0005886//plasma membrane;GO:0005887//integral component …	-	GO:0000003//reproduction;GO:0001667//ameboidal-type cell migration;GO:0003006//developmental process involved in reproduction;GO:0006508//proteolysis;GO:0006509//membrane protein ectodomain proteolysis;GO:0006518//peptide metabolic process;GO:0006807//nitrogen compound metabolic process;GO:0006928//movement of cell or subcellular component;GO:0007154//cell communication;GO:0007165//signal transdu…	--
chr1	3018318	3018609	MergePeak_167	195	182	12.4679	11.9855	3018463	3' UTR	chr1	3018274	3025957	7684	-	Mp1g02710	Mp1g02710.1	3018274	3025957	7684	-	Mp1g02710	Mp1g02710.1	7494	--	OAE20035.1 hypothetical protein AXG93_2584s1190 [Marchantia polymorpha subsp. ruderalis] [Marchantia polymorpha]	Genetic Information Processing	Transcription	ko03020//RNA polymerase	K14721	GO:0000428//DNA-directed RNA polymerase complex;GO:0005575//cellular_component;GO:0005622//intracellular anatomical structure;GO:0005634//nucleus;GO:0005654//nucleoplasm;GO:0005666//RNA polymerase III complex;GO:0005737//cytoplasm;GO:0005829//cytosol;GO:0030880//RNA polymerase complex;GO:0031974//membrane-enclosed lumen;GO:0031981//nuclear lumen;GO:0032991//protein-containing complex;GO:0043226//…	GO:0003674//molecular_function;GO:0003824//catalytic activity;GO:0003899//DNA-directed 5'-3' RNA polymerase activity;GO:0005488//binding;GO:0005515//protein binding;GO:0016740//transferase activity;GO:0016772//transferase activity, transferring phosphorus-containing groups;GO:0016779//nucleotidyltransferase activity;GO:0034062//5'-3' RNA polymerase activity;GO:0097747//RNA polymerase activity;GO:…	GO:0002252//immune effector process;GO:0002376//immune system process;GO:0006139//nucleobase-containing compound metabolic process;GO:0006351//transcription, DNA-templated;GO:0006383//transcription by RNA polymerase III;GO:0006399//tRNA metabolic process;GO:0006725//cellular aromatic compound metabolic process;GO:0006807//nitrogen compound metabolic process;GO:0006950//response to stress;GO:00069…	--
chr1	3022781	3023299	MergePeak_168	759	714	27.3033	26.4545	3023040	Intron (Mp1g02710.1/Mp1g02710, intron 3 of 12)	chr1	3018274	3025957	7684	-	Mp1g02710	Mp1g02710.1	3018274	3025957	7684	-	Mp1g02710	Mp1g02710.1	2917	--	OAE20035.1 hypothetical protein AXG93_2584s1190 [Marchantia polymorpha subsp. ruderalis] [Marchantia polymorpha]	Genetic Information Processing	Transcription	ko03020//RNA polymerase	K14721	GO:0000428//DNA-directed RNA polymerase complex;GO:0005575//cellular_component;GO:0005622//intracellular anatomical structure;GO:0005634//nucleus;GO:0005654//nucleoplasm;GO:0005666//RNA polymerase III complex;GO:0005737//cytoplasm;GO:0005829//cytosol;GO:0030880//RNA polymerase complex;GO:0031974//membrane-enclosed lumen;GO:0031981//nuclear lumen;GO:0032991//protein-containing complex;GO:0043226//…	GO:0003674//molecular_function;GO:0003824//catalytic activity;GO:0003899//DNA-directed 5'-3' RNA polymerase activity;GO:0005488//binding;GO:0005515//protein binding;GO:0016740//transferase activity;GO:0016772//transferase activity, transferring phosphorus-containing groups;GO:0016779//nucleotidyltransferase activity;GO:0034062//5'-3' RNA polymerase activity;GO:0097747//RNA polymerase activity;GO:…	GO:0002252//immune effector process;GO:0002376//immune system process;GO:0006139//nucleobase-containing compound metabolic process;GO:0006351//transcription, DNA-templated;GO:0006383//transcription by RNA polymerase III;GO:0006399//tRNA metabolic process;GO:0006725//cellular aromatic compound metabolic process;GO:0006807//nitrogen compound metabolic process;GO:0006950//response to stress;GO:00069…	--
chr1	3030224	3030719	MergePeak_169	509	510	19.1592	19.7723	3030471	Intron (Mp1g02720.1/Mp1g02720, intron 8 of 18)	chr1	3027488	3034460	6973	+	Mp1g02720	Mp1g02720.1	3027488	3034460	6973	+	Mp1g02720	Mp1g02720.1	2983	KU70	OAE20036.1 hypothetical protein AXG93_2584s1200 [Marchantia polymorpha subsp. ruderalis] [Marchantia polymorpha]	Genetic Information Processing	Replication and repair	ko03450//Non-homologous end-joining	K10884	-	GO:0003677//DNA binding;GO:0003678//DNA helicase activity;GO:0045027//DNA end binding	GO:0006303//double-strand break repair via nonhomologous end joining	--
chr1	3042204	3042555	MergePeak_170	293	278	15.5405	15.1869	3042379	Downstream (<1kb)	chr1	3042748	3049961	7214	-	Mp1g02730	Mp1g02730.1	3042748	3049961	7214	-	Mp1g02730	Mp1g02730.1	7582	WDR91	PTQ31283.1 hypothetical protein MARPO_0113s0021 [Marchantia polymorpha]	-	-	-	-	GO:0000795//synaptonemal complex;GO:0005575//cellular_component;GO:0005622//intracellular anatomical structure;GO:0005737//cytoplasm;GO:0005768//endosome;GO:0005769//early endosome;GO:0005770//late endosome;GO:0005829//cytosol;GO:0010008//endosome membrane;GO:0012505//endomembrane system;GO:0016020//membrane;GO:0019898//extrinsic component of membrane;GO:0031090//organelle membrane;GO:0031312//ex…	GO:0003674//molecular_function;GO:0005488//binding;GO:0005515//protein binding;GO:0019207//kinase regulator activity;GO:0030234//enzyme regulator activity;GO:0035014//phosphatidylinositol 3-kinase regulator activity;GO:0098772//molecular function regulator	GO:0006810//transport;GO:0006950//response to stress;GO:0006996//organelle organization;GO:0007130//synaptonemal complex assembly;GO:0008150//biological_process;GO:0009611//response to wounding;GO:0009894//regulation of catabolic process;GO:0009987//cellular process;GO:0016043//cellular component organization;GO:0016192//vesicle-mediated transport;GO:0016482//cytosolic transport;GO:0019216//regul…	--
chr1	3049770	3050138	MergePeak_171	281	207	14.2174	10.7873	3049954	5' UTR	chr1	3042748	3049961	7214	-	Mp1g02730	Mp1g02730.1	3042748	3049961	7214	-	Mp1g02730	Mp1g02730.1	7	WDR91	PTQ31283.1 hypothetical protein MARPO_0113s0021 [Marchantia polymorpha]	-	-	-	-	GO:0000795//synaptonemal complex;GO:0005575//cellular_component;GO:0005622//intracellular anatomical structure;GO:0005737//cytoplasm;GO:0005768//endosome;GO:0005769//early endosome;GO:0005770//late endosome;GO:0005829//cytosol;GO:0010008//endosome membrane;GO:0012505//endomembrane system;GO:0016020//membrane;GO:0019898//extrinsic component of membrane;GO:0031090//organelle membrane;GO:0031312//ex…	GO:0003674//molecular_function;GO:0005488//binding;GO:0005515//protein binding;GO:0019207//kinase regulator activity;GO:0030234//enzyme regulator activity;GO:0035014//phosphatidylinositol 3-kinase regulator activity;GO:0098772//molecular function regulator	GO:0006810//transport;GO:0006950//response to stress;GO:0006996//organelle organization;GO:0007130//synaptonemal complex assembly;GO:0008150//biological_process;GO:0009611//response to wounding;GO:0009894//regulation of catabolic process;GO:0009987//cellular process;GO:0016043//cellular component organization;GO:0016192//vesicle-mediated transport;GO:0016482//cytosolic transport;GO:0019216//regul…	--
chr1	3056587	3057015	MergePeak_172	450	433	19.5838	19.4088	3056801	Exon (Mp1g02740.1/Mp1g02740, exon 3 of 3)	chr1	3054053	3057801	3749	+	Mp1g02740	Mp1g02740.1	3054053	3057801	3749	+	Mp1g02740	Mp1g02740.1	2748	GAUT8	OAE20038.1 hypothetical protein AXG93_2584s1220 [Marchantia polymorpha subsp. ruderalis] [Marchantia polymorpha]	Metabolism;Metabolism	Global and overview maps;Carbohydrate metabolism	ko01100//Metabolic pathways;ko00520//Amino sugar and nucleotide sugar metabolism	K13648;K13648	-	GO:0016757//glycosyltransferase activity	-	--
chr1	3058433	3058764	MergePeak_173	196	145	11.022	8.39843	3058598	Distal Intergenic	chr1	-	-	-	-	-	-	3054053	3057801	3749	+	Mp1g02740	Mp1g02740.1	4545	-	-	-	-	-	-	-	-	-	-
chr1	3106075	3106422	MergePeak_174	408	442	21.8888	24.4237	3106248	3' UTR	chr1	3102607	3106347	3741	+	Mp1g02810	Mp1g02810.1	3102607	3106351	3745	+	Mp1g02810	Mp1g02810.2	3641	--	PTQ31292.1 hypothetical protein MARPO_0113s0029 [Marchantia polymorpha]	-	-	-	-	-	-	-	--
chr1	3125588	3125951	MergePeak_175	218	218	11.1814	11.5166	3125769	Exon (Mp1g02820.1/Mp1g02820, exon 24 of 26)	chr1	3124463	3134466	10004	-	Mp1g02820	Mp1g02820.1	3124463	3134466	10004	-	Mp1g02820	Mp1g02820.1	8697	Smarcal1	PTQ31294.1 hypothetical protein MARPO_0113s0030 [Marchantia polymorpha]	-	-	-	-	GO:0000228//nuclear chromosome;GO:0005575//cellular_component;GO:0005622//intracellular anatomical structure;GO:0005634//nucleus;GO:0005657//replication fork;GO:0005694//chromosome;GO:0031974//membrane-enclosed lumen;GO:0031981//nuclear lumen;GO:0043226//organelle;GO:0043227//membrane-bounded organelle;GO:0043228//non-membrane-bounded organelle;GO:0043229//intracellular organelle;GO:0043231//intr…	GO:0000166//nucleotide binding;GO:0003674//molecular_function;GO:0003676//nucleic acid binding;GO:0003677//DNA binding;GO:0003824//catalytic activity;GO:0004386//helicase activity;GO:0004518//nuclease activity;GO:0004519//endonuclease activity;GO:0004520//endodeoxyribonuclease activity;GO:0004536//deoxyribonuclease activity;GO:0005488//binding;GO:0005515//protein binding;GO:0005524//ATP binding;G…	GO:0000018//regulation of DNA recombination;GO:0006139//nucleobase-containing compound metabolic process;GO:0006259//DNA metabolic process;GO:0006260//DNA replication;GO:0006261//DNA-dependent DNA replication;GO:0006275//regulation of DNA replication;GO:0006281//DNA repair;GO:0006725//cellular aromatic compound metabolic process;GO:0006807//nitrogen compound metabolic process;GO:0006950//response…	--
chr1	3126777	3127095	MergePeak_176	183	194	10.7103	11.6944	3126936	Exon (Mp1g02820.1/Mp1g02820, exon 20 of 26)	chr1	3124463	3134466	10004	-	Mp1g02820	Mp1g02820.1	3124463	3134466	10004	-	Mp1g02820	Mp1g02820.1	7530	Smarcal1	PTQ31294.1 hypothetical protein MARPO_0113s0030 [Marchantia polymorpha]	-	-	-	-	GO:0000228//nuclear chromosome;GO:0005575//cellular_component;GO:0005622//intracellular anatomical structure;GO:0005634//nucleus;GO:0005657//replication fork;GO:0005694//chromosome;GO:0031974//membrane-enclosed lumen;GO:0031981//nuclear lumen;GO:0043226//organelle;GO:0043227//membrane-bounded organelle;GO:0043228//non-membrane-bounded organelle;GO:0043229//intracellular organelle;GO:0043231//intr…	GO:0000166//nucleotide binding;GO:0003674//molecular_function;GO:0003676//nucleic acid binding;GO:0003677//DNA binding;GO:0003824//catalytic activity;GO:0004386//helicase activity;GO:0004518//nuclease activity;GO:0004519//endonuclease activity;GO:0004520//endodeoxyribonuclease activity;GO:0004536//deoxyribonuclease activity;GO:0005488//binding;GO:0005515//protein binding;GO:0005524//ATP binding;G…	GO:0000018//regulation of DNA recombination;GO:0006139//nucleobase-containing compound metabolic process;GO:0006259//DNA metabolic process;GO:0006260//DNA replication;GO:0006261//DNA-dependent DNA replication;GO:0006275//regulation of DNA replication;GO:0006281//DNA repair;GO:0006725//cellular aromatic compound metabolic process;GO:0006807//nitrogen compound metabolic process;GO:0006950//response…	--
chr1	3155152	3155615	MergePeak_177	1053	1016	42.3693	42.106	3155383	Distal Intergenic	chr1	-	-	-	-	-	-	3158070	3167928	9859	+	Mp1g02840	Mp1g02840.1	-2687	-	-	-	-	-	-	-	-	-	-
chr1	3207697	3208666	MergePeak_178	1528	1546	29.4099	30.6483	3208181	Promoter (<=1kb)	chr1	3208669	3211896	3228	+	Mp1g02885	Mp1g02885.1	3208669	3211896	3228	+	Mp1g02885	Mp1g02885.1	-488	--	-	-	-	-	-	-	-	-	--
chr1	3222162	3222406	MergePeak_179	117	114	8.91581	8.94761	3222284	5' UTR	chr1	3221285	3224756	3472	+	Mp1g02900	Mp1g02900.1	3221285	3224756	3472	+	Mp1g02900	Mp1g02900.1	999	--	OAE20054.1 hypothetical protein AXG93_2584s1380 [Marchantia polymorpha subsp. ruderalis] [Marchantia polymorpha]	-	-	-	-	-	-	GO:0003333//amino acid transmembrane transport;GO:2001032//regulation of double-strand break repair via nonhomologous end joining	--
chr1	3225987	3226239	MergePeak_180	137	163	10.1098	12.389	3226113	Exon (Mp1g02910.1/Mp1g02910, exon 6 of 7)	chr1	3225055	3228914	3860	-	Mp1g02910	Mp1g02910.1	3225055	3228914	3860	-	Mp1g02910	Mp1g02910.1	2801	TPK1	PTQ31310.1 hypothetical protein MARPO_0113s0040 [Marchantia polymorpha]	Metabolism;Metabolism	Global and overview maps;Metabolism of cofactors and vitamins	ko01100//Metabolic pathways;ko00730//Thiamine metabolism	K00949;K00949	-	GO:0004788//thiamine diphosphokinase activity;GO:0005524//ATP binding;GO:0030975//thiamine binding	GO:0006772//thiamine metabolic process;GO:0009229//thiamine diphosphate biosynthetic process	--
chr1	3228875	3229172	MergePeak_181	185	122	11.5904	7.87249	3229023	Promoter (<=1kb)	chr1	3225055	3228914	3860	-	Mp1g02910	Mp1g02910.1	3225055	3228914	3860	-	Mp1g02910	Mp1g02910.1	-109	TPK1	PTQ31310.1 hypothetical protein MARPO_0113s0040 [Marchantia polymorpha]	Metabolism;Metabolism	Global and overview maps;Metabolism of cofactors and vitamins	ko01100//Metabolic pathways;ko00730//Thiamine metabolism	K00949;K00949	-	GO:0004788//thiamine diphosphokinase activity;GO:0005524//ATP binding;GO:0030975//thiamine binding	GO:0006772//thiamine metabolic process;GO:0009229//thiamine diphosphate biosynthetic process	--
chr1	3230761	3231301	MergePeak_182	740	752	25.5373	26.7294	3231031	Exon (Mp1g02920.1/Mp1g02920, exon 1 of 1)	chr1	3230046	3231926	1881	+	Mp1g02920	Mp1g02920.1	3230046	3231926	1881	+	Mp1g02920	Mp1g02920.1	985	VHA-B2	OAE20056.1 hypothetical protein AXG93_2584s1400 [Marchantia polymorpha subsp. ruderalis] [Marchantia polymorpha]	Metabolism;Metabolism;Cellular Processes	Global and overview maps;Energy metabolism;Transport and catabolism	ko01100//Metabolic pathways;ko00190//Oxidative phosphorylation;ko04145//Phagosome	K02147;K02147;K02147	GO:0000275//mitochondrial proton-transporting ATP synthase complex, catalytic sector F(1);GO:0009288//bacterial-type flagellum;GO:0016469//proton-transporting two-sector ATPase complex;GO:0016471//vacuolar proton-transporting V-type ATPase complex;GO:0030257//type III protein secretion system complex;GO:0045261//proton-transporting ATP synthase complex, catalytic core F(1);GO:0045262//plasma memb…	GO:0005524//ATP binding;GO:0008553//P-type proton-exporting transporter activity;GO:0016887//ATP hydrolysis activity;GO:0046933//proton-transporting ATP synthase activity, rotational mechanism;GO:0046961//proton-transporting ATPase activity, rotational mechanism	GO:0001539//cilium or flagellum-dependent cell motility;GO:0015986//ATP synthesis coupled proton transport;GO:0030254//protein secretion by the type III secretion system;GO:0046034//ATP metabolic process;GO:1902600//proton transmembrane transport	--
chr1	3238695	3239267	MergePeak_183	2393	2462	77.9703	82.6232	3238981	5' UTR	chr1	3236364	3239452	3089	-	Mp1g02940	Mp1g02940.1	3236364	3239452	3089	-	Mp1g02940	Mp1g02940.1	471	--	OAE20058.1 hypothetical protein AXG93_2584s1420 [Marchantia polymorpha subsp. ruderalis] [Marchantia polymorpha]	-	-	-	-	-	GO:0009055//electron transfer activity;GO:0051536//iron-sulfur cluster binding	-	--
chr1	3261788	3262115	MergePeak_184	337	286	19.1821	16.7672	3261951	Distal Intergenic	chr1	-	-	-	-	-	-	3264184	3266465	2282	+	Mp1g02970	Mp1g02970.1	-2233	-	-	-	-	-	-	-	-	-	-
chr1	3262524	3263045	MergePeak_185	568	490	20.3151	18.0507	3262784	Promoter (1-2kb)	chr1	3264184	3266465	2282	+	Mp1g02970	Mp1g02970.1	3264184	3266465	2282	+	Mp1g02970	Mp1g02970.1	-1400	--	PTQ31318.1 hypothetical protein MARPO_0113s0046 [Marchantia polymorpha]	-	-	-	-	-	-	-	--
chr1	3264895	3265387	MergePeak_186	310	267	11.7397	10.4144	3265141	5' UTR	chr1	3264184	3266465	2282	+	Mp1g02970	Mp1g02970.1	3264184	3266465	2282	+	Mp1g02970	Mp1g02970.1	957	--	PTQ31318.1 hypothetical protein MARPO_0113s0046 [Marchantia polymorpha]	-	-	-	-	-	-	-	--
chr1	3276403	3276757	MergePeak_187	198	219	10.4131	11.8627	3276580	Promoter (1-2kb)	chr1	3272110	3274587	2478	-	Mp1g02990	Mp1g02990.1	3272110	3274587	2478	-	Mp1g02990	Mp1g02990.1	-1993	--	BBM97096.1 hypothetical protein Mp_1g02990 [Marchantia polymorpha subsp. ruderalis] [Marchantia polymorpha]	-	-	-	-	-	-	-	--
chr1	3295327	3295783	MergePeak_188	583	547	23.8174	23.0165	3295555	3' UTR	chr1	3294921	3306812	11892	-	Mp1g03000	Mp1g03000.2	3294921	3306812	11892	-	Mp1g03000	Mp1g03000.1	11257	WDR62	OAE20063.1 hypothetical protein AXG93_2584s1470 [Marchantia polymorpha subsp. ruderalis] [Marchantia polymorpha]	-	-	-	-	-	GO:0005515//protein binding	-	--
chr1	3300940	3301322	MergePeak_189	229	268	11.1629	13.4556	3301131	Exon (Mp1g03000.1/Mp1g03000, exon 13 of 22)	chr1	3294921	3306812	11892	-	Mp1g03000	Mp1g03000.1	3294921	3306812	11892	-	Mp1g03000	Mp1g03000.1	5681	WDR62	OAE20063.1 hypothetical protein AXG93_2584s1470 [Marchantia polymorpha subsp. ruderalis] [Marchantia polymorpha]	-	-	-	-	-	GO:0005515//protein binding	-	--
chr1	3330683	3331098	MergePeak_190	400	337	17.9518	15.5778	3330890	Intron (Mp1g03010.1/Mp1g03010, intron 6 of 6)	chr1	3325877	3332786	6910	+	Mp1g03010	Mp1g03010.1	3325877	3332786	6910	+	Mp1g03010	Mp1g03010.1	5013	--	OAE20064.1 hypothetical protein AXG93_2584s1480 [Marchantia polymorpha subsp. ruderalis] [Marchantia polymorpha]	-	-	-	-	-	GO:0003743//translation initiation factor activity	-	--
chr1	3341303	3341621	MergePeak_191	236	204	13.8122	12.2972	3341462	Promoter (1-2kb)	chr1	3342881	3345864	2984	+	Mp1g03020	Mp1g03020.1	3342881	3345864	2984	+	Mp1g03020	Mp1g03020.1	-1419	--	PTQ31324.1 hypothetical protein MARPO_0113s0050 [Marchantia polymorpha]	-	-	-	-	GO:0005634//nucleus;GO:0005672//transcription factor TFIIA complex;GO:0005886//plasma membrane;GO:0016021//integral component of membrane	GO:0003677//DNA binding;GO:0004190//aspartic-type endopeptidase activity;GO:0016787//hydrolase activity	GO:0006338//chromatin remodeling;GO:0006367//transcription initiation from RNA polymerase II promoter;GO:0016485//protein processing	--
chr1	3375332	3375703	MergePeak_192	344	288	17.2646	14.8874	3375517	Promoter (1-2kb)	chr1	3369761	3373602	3842	-	Mp1g03060	Mp1g03060.1	3369761	3373602	3842	-	Mp1g03060	Mp1g03060.1	-1915	SRT1505	PTQ31328.1 hypothetical protein MARPO_0113s0054 [Marchantia polymorpha]	Metabolism;Metabolism	Global and overview maps;Metabolism of cofactors and vitamins	ko01100//Metabolic pathways;ko00760//Nicotinate and nicotinamide metabolism	K11415;K11415	-	GO:0000287//magnesium ion binding;GO:0030976//thiamine pyrophosphate binding;GO:0070403//NAD+ binding	-	--
chr1	3395846	3396154	MergePeak_193	151	158	9.12346	9.83257	3396000	Intron (Mp1g03090.1/Mp1g03090, intron 2 of 6)	chr1	3393897	3398572	4676	-	Mp1g03090	Mp1g03090.1	3393897	3398572	4676	-	Mp1g03090	Mp1g03090.1	2572	VPS60-1	PTQ31333.1 hypothetical protein MARPO_0113s0057 [Marchantia polymorpha]	Cellular Processes	Transport and catabolism	ko04144//Endocytosis	K12198	GO:0005576//extracellular region;GO:0005577//fibrinogen complex	GO:0004518//nuclease activity;GO:0005102//signaling receptor binding;GO:0008289//lipid binding	GO:0006869//lipid transport;GO:0007034//vacuolar transport;GO:0030168//platelet activation;GO:0051258//protein polymerization	--
chr1	3399367	3399663	MergePeak_194	130	117	8.172	7.57526	3399515	Promoter (<=1kb)	chr1	3393897	3398572	4676	-	Mp1g03090	Mp1g03090.1	3393897	3398572	4676	-	Mp1g03090	Mp1g03090.2	-943	VPS60-1	PTQ31333.1 hypothetical protein MARPO_0113s0057 [Marchantia polymorpha]	Cellular Processes	Transport and catabolism	ko04144//Endocytosis	K12198	GO:0005576//extracellular region;GO:0005577//fibrinogen complex	GO:0004518//nuclease activity;GO:0005102//signaling receptor binding;GO:0008289//lipid binding	GO:0006869//lipid transport;GO:0007034//vacuolar transport;GO:0030168//platelet activation;GO:0051258//protein polymerization	--
chr1	3441192	3441524	MergePeak_195	305	280	17.1	16.169	3441358	Promoter (<=1kb)	chr1	3437811	3441046	3236	-	Mp1g03120	Mp1g03120.1	3437811	3441046	3236	-	Mp1g03120	Mp1g03120.1	-312	TRPA1	OAE20075.1 hypothetical protein AXG93_2584s1590 [Marchantia polymorpha subsp. ruderalis] [Marchantia polymorpha]	Metabolism;Metabolism;Metabolism;Metabolism;Metabolism	Global and overview maps;Global and overview maps;Global and overview maps;Amino acid metabolism;Amino acid metabolism	ko01100//Metabolic pathways;ko01110//Biosynthesis of secondary metabolites;ko01230//Biosynthesis of amino acids;ko00260//Glycine, serine and threonine metabolism;ko00400//Phenylalanine, tyrosine and tryptophan biosynthesis	K01695;K01695;K01695;K01695;K01695	GO:0005575//cellular_component;GO:0005622//intracellular anatomical structure;GO:0005634//nucleus;GO:0005737//cytoplasm;GO:0009507//chloroplast;GO:0009536//plastid;GO:0043226//organelle;GO:0043227//membrane-bounded organelle;GO:0043229//intracellular organelle;GO:0043231//intracellular membrane-bounded organelle	GO:0000107//imidazoleglycerol-phosphate synthase activity;GO:0003674//molecular_function;GO:0003824//catalytic activity;GO:0003949//1-(5-phosphoribosyl)-5-[(5-phosphoribosylamino)methylideneamino]imidazole-4-carboxamide isomerase activity;GO:0004425//indole-3-glycerol-phosphate synthase activity;GO:0004750//ribulose-phosphate 3-epimerase activity;GO:0004807//triose-phosphate isomerase activity;GO…	GO:0000105//histidine biosynthetic process;GO:0000162//tryptophan biosynthetic process;GO:0005975//carbohydrate metabolic process;GO:0006051//N-acetylmannosamine metabolic process;GO:0006082//organic acid metabolic process;GO:0006096//glycolytic process;GO:0006098//pentose-phosphate shunt;GO:0006520//cellular amino acid metabolic process;GO:0006568//tryptophan metabolic process;GO:0006576//cellul…	--
chr1	3444694	3445020	MergePeak_196	246	301	14.0452	17.7006	3444857	Downstream (<1kb)	chr1	3444955	3452505	7551	-	Mp1g03130	Mp1g03130.1	3437811	3441046	3236	-	Mp1g03120	Mp1g03120.1	-3811	D2HGDH	PTQ31339.1 hypothetical protein MARPO_0113s0062 [Marchantia polymorpha]	-	-	-	-	GO:0005575//cellular_component;GO:0005622//intracellular anatomical structure;GO:0005737//cytoplasm;GO:0005739//mitochondrion;GO:0043226//organelle;GO:0043227//membrane-bounded organelle;GO:0043229//intracellular organelle;GO:0043231//intracellular membrane-bounded organelle	GO:0000166//nucleotide binding;GO:0003674//molecular_function;GO:0003824//catalytic activity;GO:0004457//lactate dehydrogenase activity;GO:0004458//D-lactate dehydrogenase (cytochrome) activity;GO:0005488//binding;GO:0016491//oxidoreductase activity;GO:0016614//oxidoreductase activity, acting on CH-OH group of donors;GO:0016898//oxidoreductase activity, acting on the CH-OH group of donors, cytoch…	GO:0005975//carbohydrate metabolic process;GO:0006082//organic acid metabolic process;GO:0006089//lactate metabolic process;GO:0006091//generation of precursor metabolites and energy;GO:0006807//nitrogen compound metabolic process;GO:0008150//biological_process;GO:0008152//metabolic process;GO:0009853//photorespiration;GO:0009987//cellular process;GO:0015980//energy derivation by oxidation of org…	--
chr1	3447005	3447453	MergePeak_197	273	266	11.3516	11.3921	3447229	Intron (Mp1g03130.1/Mp1g03130, intron 9 of 14)	chr1	3444955	3452505	7551	-	Mp1g03130	Mp1g03130.1	3444955	3452505	7551	-	Mp1g03130	Mp1g03130.1	5276	D2HGDH	PTQ31339.1 hypothetical protein MARPO_0113s0062 [Marchantia polymorpha]	-	-	-	-	GO:0005575//cellular_component;GO:0005622//intracellular anatomical structure;GO:0005737//cytoplasm;GO:0005739//mitochondrion;GO:0043226//organelle;GO:0043227//membrane-bounded organelle;GO:0043229//intracellular organelle;GO:0043231//intracellular membrane-bounded organelle	GO:0000166//nucleotide binding;GO:0003674//molecular_function;GO:0003824//catalytic activity;GO:0004457//lactate dehydrogenase activity;GO:0004458//D-lactate dehydrogenase (cytochrome) activity;GO:0005488//binding;GO:0016491//oxidoreductase activity;GO:0016614//oxidoreductase activity, acting on CH-OH group of donors;GO:0016898//oxidoreductase activity, acting on the CH-OH group of donors, cytoch…	GO:0005975//carbohydrate metabolic process;GO:0006082//organic acid metabolic process;GO:0006089//lactate metabolic process;GO:0006091//generation of precursor metabolites and energy;GO:0006807//nitrogen compound metabolic process;GO:0008150//biological_process;GO:0008152//metabolic process;GO:0009853//photorespiration;GO:0009987//cellular process;GO:0015980//energy derivation by oxidation of org…	--
chr1	3511973	3512274	MergePeak_198	189	201	11.6841	12.7985	3512123	Promoter (1-2kb)	chr1	3513884	3518887	5004	+	Mp1g03160	Mp1g03160.1	3513884	3518887	5004	+	Mp1g03160	Mp1g03160.1	-1761	OsI_04558	OAE35323.1 hypothetical protein AXG93_4491s1030 [Marchantia polymorpha subsp. ruderalis] [Marchantia polymorpha]	Metabolism;Metabolism;Metabolism;Metabolism;Metabolism;Metabolism;Metabolism	Global and overview maps;Global and overview maps;Global and overview maps;Carbohydrate metabolism;Energy metabolism;Carbohydrate metabolism;Carbohydrate metabolism	ko01100//Metabolic pathways;ko01110//Biosynthesis of secondary metabolites;ko01200//Carbon metabolism;ko00010//Glycolysis / Gluconeogenesis;ko00710//Carbon fixation in photosynthetic organisms;ko00030//Pentose phosphate pathway;ko00051//Fructose and mannose metabolism	K03841;K03841;K03841;K03841;K03841;K03841;K03841	-	-	GO:0046855//inositol phosphate dephosphorylation	--
chr1	3513649	3513895	MergePeak_199	131	112	9.90183	8.71946	3513772	Promoter (<=1kb)	chr1	3513884	3518887	5004	+	Mp1g03160	Mp1g03160.1	3513884	3518887	5004	+	Mp1g03160	Mp1g03160.1	-112	OsI_04558	OAE35323.1 hypothetical protein AXG93_4491s1030 [Marchantia polymorpha subsp. ruderalis] [Marchantia polymorpha]	Metabolism;Metabolism;Metabolism;Metabolism;Metabolism;Metabolism;Metabolism	Global and overview maps;Global and overview maps;Global and overview maps;Carbohydrate metabolism;Energy metabolism;Carbohydrate metabolism;Carbohydrate metabolism	ko01100//Metabolic pathways;ko01110//Biosynthesis of secondary metabolites;ko01200//Carbon metabolism;ko00010//Glycolysis / Gluconeogenesis;ko00710//Carbon fixation in photosynthetic organisms;ko00030//Pentose phosphate pathway;ko00051//Fructose and mannose metabolism	K03841;K03841;K03841;K03841;K03841;K03841;K03841	-	-	GO:0046855//inositol phosphate dephosphorylation	--
chr1	3515633	3516125	MergePeak_200	633	643	23.9717	25.0803	3515879	Exon (Mp1g03160.1/Mp1g03160, exon 4 of 12)	chr1	3513884	3518887	5004	+	Mp1g03160	Mp1g03160.1	3513884	3518887	5004	+	Mp1g03160	Mp1g03160.2	1995	OsI_04558	OAE35323.1 hypothetical protein AXG93_4491s1030 [Marchantia polymorpha subsp. ruderalis] [Marchantia polymorpha]	Metabolism;Metabolism;Metabolism;Metabolism;Metabolism;Metabolism;Metabolism	Global and overview maps;Global and overview maps;Global and overview maps;Carbohydrate metabolism;Energy metabolism;Carbohydrate metabolism;Carbohydrate metabolism	ko01100//Metabolic pathways;ko01110//Biosynthesis of secondary metabolites;ko01200//Carbon metabolism;ko00010//Glycolysis / Gluconeogenesis;ko00710//Carbon fixation in photosynthetic organisms;ko00030//Pentose phosphate pathway;ko00051//Fructose and mannose metabolism	K03841;K03841;K03841;K03841;K03841;K03841;K03841	-	-	GO:0046855//inositol phosphate dephosphorylation	--
chr1	3538026	3538270	MergePeak_201	162	142	12.345	11.1453	3538148	5' UTR	chr1	3536853	3541168	4316	+	Mp1g03190	Mp1g03190.1	3536853	3541168	4316	+	Mp1g03190	Mp1g03190.1	1295	--	PTQ48680.1 hypothetical protein MARPO_0005s0288 [Marchantia polymorpha]	-	-	-	-	-	GO:0003968//RNA-directed 5'-3' RNA polymerase activity	-	--
chr1	3546101	3546399	MergePeak_202	151	126	9.42859	8.10341	3546250	Exon (Mp1g03200.1/Mp1g03200, exon 4 of 4)	chr1	3542085	3546824	4740	+	Mp1g03200	Mp1g03200.1	3542085	3546824	4740	+	Mp1g03200	Mp1g03200.1	4165	Os02g0194200	PTQ48679.1 hypothetical protein MARPO_0005s0287 [Marchantia polymorpha]	-	-	-	-	GO:0009898//cytoplasmic side of plasma membrane;GO:0043190//ATP-binding cassette (ABC) transporter complex	GO:0000166//nucleotide binding;GO:0003723//RNA binding;GO:0004654//polyribonucleotide nucleotidyltransferase activity;GO:0005524//ATP binding;GO:0015440//ABC-type peptide transporter activity;GO:0046872//metal ion binding	GO:0006353//DNA-templated transcription, termination;GO:0006402//mRNA catabolic process;GO:0015833//peptide transport	C3H
chr1	3546695	3547380	MergePeak_203	8057	7716	219.276	216.29	3547037	Downstream (1-2kb)	chr1	3542085	3546824	4740	+	Mp1g03200	Mp1g03200.1	3542085	3546824	4740	+	Mp1g03200	Mp1g03200.1	4952	Os02g0194200	PTQ48679.1 hypothetical protein MARPO_0005s0287 [Marchantia polymorpha]	-	-	-	-	GO:0009898//cytoplasmic side of plasma membrane;GO:0043190//ATP-binding cassette (ABC) transporter complex	GO:0000166//nucleotide binding;GO:0003723//RNA binding;GO:0004654//polyribonucleotide nucleotidyltransferase activity;GO:0005524//ATP binding;GO:0015440//ABC-type peptide transporter activity;GO:0046872//metal ion binding	GO:0006353//DNA-templated transcription, termination;GO:0006402//mRNA catabolic process;GO:0015833//peptide transport	C3H
chr1	3548585	3548861	MergePeak_204	229	207	15.4347	14.3701	3548723	Downstream (<1kb)	chr1	3548944	3553497	4554	-	Mp1g03210	Mp1g03210.1	3548944	3553497	4554	-	Mp1g03210	Mp1g03210.1	4774	EDM2	PTQ48678.1 hypothetical protein MARPO_0005s0286 [Marchantia polymorpha]	-	-	-	-	-	-	-	--
chr1	3585154	3585694	MergePeak_205	554	518	19.1185	18.412	3585424	Distal Intergenic	chr1	-	-	-	-	-	-	3588137	3589700	1564	+	Mp1g03230	Mp1g03230.1	-2713	-	-	-	-	-	-	-	-	-	-
chr1	3589578	3590081	MergePeak_206	705	753	26.1156	28.7298	3589829	3' UTR	chr1	3589741	3590993	1253	-	Mp1g03240	Mp1g03240.1	3589741	3590993	1253	-	Mp1g03240	Mp1g03240.1	1164	--	PTQ48675.1 hypothetical protein MARPO_0005s0283 [Marchantia polymorpha]	-	-	-	-	-	-	-	--
chr1	3624506	3625059	MergePeak_207	1044	1045	35.1829	36.2723	3624782	Promoter (1-2kb)	chr1	3625906	3628049	2144	+	Mp1g03290	Mp1g03290.1	3625906	3628049	2144	+	Mp1g03290	Mp1g03290.1	-1124	At4g34730	OAE35336.1 hypothetical protein AXG93_4491s1160 [Marchantia polymorpha subsp. ruderalis] [Marchantia polymorpha]	-	-	-	-	GO:0005575//cellular_component;GO:0005622//intracellular anatomical structure;GO:0005737//cytoplasm;GO:0009507//chloroplast;GO:0009536//plastid;GO:0043226//organelle;GO:0043227//membrane-bounded organelle;GO:0043229//intracellular organelle;GO:0043231//intracellular membrane-bounded organelle	GO:0019843//rRNA binding	GO:0006139//nucleobase-containing compound metabolic process;GO:0006364//rRNA processing;GO:0006396//RNA processing;GO:0006725//cellular aromatic compound metabolic process;GO:0006807//nitrogen compound metabolic process;GO:0008150//biological_process;GO:0008152//metabolic process;GO:0009987//cellular process;GO:0010467//gene expression;GO:0016070//RNA metabolic process;GO:0016072//rRNA metabolic…	--
chr1	3629066	3629410	MergePeak_208	218	224	11.7972	12.4853	3629238	Distal Intergenic	chr1	-	-	-	-	-	-	3625906	3628049	2144	+	Mp1g03290	Mp1g03290.1	3332	-	-	-	-	-	-	-	-	-	-
chr1	3655744	3656479	MergePeak_209	659	622	16.7166	16.251	3656111	Distal Intergenic	chr1	-	-	-	-	-	-	3667444	3671967	4524	+	Mp1g03300	Mp1g03300.1	-11333	-	-	-	-	-	-	-	-	-	-
chr1	3658411	3658764	MergePeak_210	417	354	21.9925	19.2295	3658587	Distal Intergenic	chr1	-	-	-	-	-	-	3667444	3671967	4524	+	Mp1g03300	Mp1g03300.1	-8857	-	-	-	-	-	-	-	-	-	-
chr1	3671560	3671983	MergePeak_211	197	232	8.67444	10.5218	3671771	Promoter (1-2kb)	chr1	3672831	3676396	3566	+	Mp1g03310	Mp1g03310.1	3672831	3676318	3488	+	Mp1g03310	Mp1g03310.2	-1060	--	PTQ48665.1 hypothetical protein MARPO_0005s0276 [Marchantia polymorpha]	-	-	-	-	GO:0016020//membrane	GO:0005524//ATP binding;GO:0046873//metal ion transmembrane transporter activity	GO:0007059//chromosome segregation;GO:0030001//metal ion transport;GO:0030261//chromosome condensation;GO:0055085//transmembrane transport	--
chr1	3675655	3676178	MergePeak_212	1199	1186	42.7198	43.5233	3675916	3' UTR	chr1	3672831	3676318	3488	+	Mp1g03310	Mp1g03310.4	3672831	3676396	3566	+	Mp1g03310	Mp1g03310.1	3085	--	PTQ48665.1 hypothetical protein MARPO_0005s0276 [Marchantia polymorpha]	-	-	-	-	GO:0016020//membrane	GO:0005524//ATP binding;GO:0046873//metal ion transmembrane transporter activity	GO:0007059//chromosome segregation;GO:0030001//metal ion transport;GO:0030261//chromosome condensation;GO:0055085//transmembrane transport	--
chr1	3703935	3704318	MergePeak_213	295	245	14.3427	12.2688	3704126	Downstream (<1kb)	chr1	3704562	3710930	6369	-	Mp1g03340	Mp1g03340.1	3704562	3710930	6369	-	Mp1g03340	Mp1g03340.1	6804	At5g57670	BAF79959.1 receptor-like kinase [Marchantia polymorpha]	-	-	-	-	-	GO:0004672//protein kinase activity;GO:0005524//ATP binding	GO:0006468//protein phosphorylation	--
chr1	3711438	3712247	MergePeak_214	555	614	12.7923	14.5764	3711842	Promoter (<=1kb)	chr1	3704562	3710930	6369	-	Mp1g03340	Mp1g03340.1	3704562	3710930	6369	-	Mp1g03340	Mp1g03340.1	-912	At5g57670	BAF79959.1 receptor-like kinase [Marchantia polymorpha]	-	-	-	-	-	GO:0004672//protein kinase activity;GO:0005524//ATP binding	GO:0006468//protein phosphorylation	--
chr1	3713346	3713910	MergePeak_215	225	239	7.4349	8.13426	3713628	Distal Intergenic	chr1	-	-	-	-	-	-	3704562	3710930	6369	-	Mp1g03340	Mp1g03340.1	-2698	-	-	-	-	-	-	-	-	-	-
chr1	3719744	3720246	MergePeak_216	905	923	33.5909	35.286	3719995	Distal Intergenic	chr1	-	-	-	-	-	-	3704562	3710930	6369	-	Mp1g03340	Mp1g03340.1	-9065	-	-	-	-	-	-	-	-	-	-
chr1	3757506	3758044	MergePeak_217	204	232	7.06615	8.2769	3757775	5' UTR	chr1	3754755	3759019	4265	-	Mp1g03390	Mp1g03390.1	3754755	3759019	4265	-	Mp1g03390	Mp1g03390.1	1244	--	PTQ48653.1 hypothetical protein MARPO_0005s0268 [Marchantia polymorpha]	-	-	-	-	-	-	-	--
chr1	3774260	3774600	MergePeak_218	256	306	14.0161	17.2558	3774430	5' UTR	chr1	3774326	3790262	15937	+	Mp1g03410	Mp1g03410.1	3774326	3790262	15937	+	Mp1g03410	Mp1g03410.1	104	iqw1	PTQ48651.1 hypothetical protein MARPO_0005s0266 [Marchantia polymorpha]	-	-	-	-	GO:0000151//ubiquitin ligase complex;GO:0005575//cellular_component;GO:0005622//intracellular anatomical structure;GO:0005634//nucleus;GO:0005654//nucleoplasm;GO:0005737//cytoplasm;GO:0005829//cytosol;GO:0031461//cullin-RING ubiquitin ligase complex;GO:0031974//membrane-enclosed lumen;GO:0031981//nuclear lumen;GO:0032991//protein-containing complex;GO:0043226//organelle;GO:0043227//membrane-bound…	GO:0003674//molecular_function;GO:0004857//enzyme inhibitor activity;GO:0005488//binding;GO:0005515//protein binding;GO:0019899//enzyme binding;GO:0030234//enzyme regulator activity;GO:0042393//histone binding;GO:0042826//histone deacetylase binding;GO:0098772//molecular function regulator	GO:0000122//negative regulation of transcription by RNA polymerase II;GO:0001101//response to acid chemical;GO:0001701//in utero embryonic development;GO:0005975//carbohydrate metabolic process;GO:0005996//monosaccharide metabolic process;GO:0006006//glucose metabolic process;GO:0006355//regulation of transcription, DNA-templated;GO:0006357//regulation of transcription by RNA polymerase II;GO:000…	--
chr1	3789172	3789520	MergePeak_219	194	169	10.3781	9.31171	3789346	Exon (Mp1g03410.1/Mp1g03410, exon 18 of 19)	chr1	3774326	3790262	15937	+	Mp1g03410	Mp1g03410.1	3792323	3797263	4941	+	Mp1g03420	Mp1g03420.1	-2977	iqw1	PTQ48651.1 hypothetical protein MARPO_0005s0266 [Marchantia polymorpha]	-	-	-	-	GO:0000151//ubiquitin ligase complex;GO:0005575//cellular_component;GO:0005622//intracellular anatomical structure;GO:0005634//nucleus;GO:0005654//nucleoplasm;GO:0005737//cytoplasm;GO:0005829//cytosol;GO:0031461//cullin-RING ubiquitin ligase complex;GO:0031974//membrane-enclosed lumen;GO:0031981//nuclear lumen;GO:0032991//protein-containing complex;GO:0043226//organelle;GO:0043227//membrane-bound…	GO:0003674//molecular_function;GO:0004857//enzyme inhibitor activity;GO:0005488//binding;GO:0005515//protein binding;GO:0019899//enzyme binding;GO:0030234//enzyme regulator activity;GO:0042393//histone binding;GO:0042826//histone deacetylase binding;GO:0098772//molecular function regulator	GO:0000122//negative regulation of transcription by RNA polymerase II;GO:0001101//response to acid chemical;GO:0001701//in utero embryonic development;GO:0005975//carbohydrate metabolic process;GO:0005996//monosaccharide metabolic process;GO:0006006//glucose metabolic process;GO:0006355//regulation of transcription, DNA-templated;GO:0006357//regulation of transcription by RNA polymerase II;GO:000…	--
chr1	3795496	3795793	MergePeak_220	180	175	11.2771	11.2925	3795644	Exon (Mp1g03420.1/Mp1g03420, exon 9 of 12)	chr1	3792323	3797263	4941	+	Mp1g03420	Mp1g03420.1	3792323	3798029	5707	+	Mp1g03420	Mp1g03420.2	3321	CYP65	OAE33183.1 hypothetical protein AXG93_4773s1570 [Marchantia polymorpha subsp. ruderalis] [Marchantia polymorpha]	Genetic Information Processing	Folding, sorting and degradation	ko04120//Ubiquitin mediated proteolysis	K10598	GO:0005575//cellular_component;GO:0005622//intracellular anatomical structure;GO:0005634//nucleus;GO:0005654//nucleoplasm;GO:0005737//cytoplasm;GO:0005794//Golgi apparatus;GO:0005796//Golgi lumen;GO:0005886//plasma membrane;GO:0012505//endomembrane system;GO:0016020//membrane;GO:0031974//membrane-enclosed lumen;GO:0031981//nuclear lumen;GO:0043226//organelle;GO:0043227//membrane-bounded organelle…	GO:0003674//molecular_function;GO:0003755//peptidyl-prolyl cis-trans isomerase activity;GO:0003824//catalytic activity;GO:0004842//ubiquitin-protein transferase activity;GO:0005488//binding;GO:0005515//protein binding;GO:0008270//zinc ion binding;GO:0016740//transferase activity;GO:0016853//isomerase activity;GO:0016859//cis-trans isomerase activity;GO:0019787//ubiquitin-like protein transferase …	GO:0000003//reproduction;GO:0000209//protein polyubiquitination;GO:0000375//RNA splicing, via transesterification reactions;GO:0000377//RNA splicing, via transesterification reactions with bulged adenosine as nucleophile;GO:0000398//mRNA splicing, via spliceosome;GO:0000413//protein peptidyl-prolyl isomerization;GO:0002376//immune system process;GO:0003006//developmental process involved in repro…	--
chr1	3814473	3814874	MergePeak_221	284	215	13.1897	10.2844	3814673	Promoter (<=1kb)	chr1	3810731	3814310	3580	-	Mp1g03460	Mp1g03460.1	3810731	3814310	3580	-	Mp1g03460	Mp1g03460.1	-363	AHT1	PTQ48644.1 hypothetical protein MARPO_0005s0261 [Marchantia polymorpha]	Metabolism;Metabolism;Metabolism;Metabolism;Metabolism	Global and overview maps;Global and overview maps;Biosynthesis of other secondary metabolites;Biosynthesis of other secondary metabolites;Biosynthesis of other secondary metabolites	ko01100//Metabolic pathways;ko01110//Biosynthesis of secondary metabolites;ko00940//Phenylpropanoid biosynthesis;ko00941//Flavonoid biosynthesis;ko00945//Stilbenoid, diarylheptanoid and gingerol biosynthesis	K13065;K13065;K13065;K13065;K13065	-	GO:0016747//acyltransferase activity, transferring groups other than amino-acyl groups	-	--
chr1	3844729	3845089	MergePeak_222	346	339	17.8941	18.0576	3844909	Exon (Mp1g03490.1/Mp1g03490, exon 1 of 2)	chr1	3843160	3845225	2066	-	Mp1g03490	Mp1g03490.1	3843160	3845225	2066	-	Mp1g03490	Mp1g03490.1	316	--	OAE33177.1 hypothetical protein AXG93_4773s1510 [Marchantia polymorpha subsp. ruderalis] [Marchantia polymorpha]	-	-	-	-	-	GO:0004867//serine-type endopeptidase inhibitor activity	GO:0030212//hyaluronan metabolic process	--
chr1	3847514	3848814	MergePeak_223	1014	924	14.5513	13.6572	3848164	Distal Intergenic	chr1	-	-	-	-	-	-	3846351	3846557	207	+	Mp1g03500	Mp1g03500.1	1813	-	-	-	-	-	-	-	-	-	-
chr1	3862010	3862323	MergePeak_224	262	298	15.578	18.2497	3862166	Intron (Mp1g03510.1/Mp1g03510, intron 8 of 12)	chr1	3858875	3865569	6695	-	Mp1g03510	Mp1g03510.1	3858875	3865569	6695	-	Mp1g03510	Mp1g03510.1	3403	RNU1	PTQ48637.1 hypothetical protein MARPO_0005s0256 [Marchantia polymorpha]	Genetic Information Processing	Transcription	ko03040//Spliceosome	K11093	-	GO:0003676//nucleic acid binding	GO:0008380//RNA splicing	--
chr1	3875851	3876354	MergePeak_225	602	604	22.3001	23.0449	3876102	Intron (Mp1g03530.1/Mp1g03530, intron 3 of 7)	chr1	3873877	3877400	3524	-	Mp1g03530	Mp1g03530.1	3873877	3877400	3524	-	Mp1g03530	Mp1g03530.1	1298	PBB2	OAE33174.1 hypothetical protein AXG93_4773s1480 [Marchantia polymorpha subsp. ruderalis] [Marchantia polymorpha]	Genetic Information Processing	Folding, sorting and degradation	ko03050//Proteasome	K02739	GO:0000502//proteasome complex;GO:0005839//proteasome core complex;GO:0009376//HslUV protease complex	GO:0004175//endopeptidase activity;GO:0004176//ATP-dependent peptidase activity;GO:0004298//threonine-type endopeptidase activity	GO:0006508//proteolysis;GO:0010498//proteasomal protein catabolic process;GO:0051603//proteolysis involved in cellular protein catabolic process	--
chr1	3920252	3920598	MergePeak_226	220	201	11.8368	11.1387	3920425	Promoter (<=1kb)	chr1	3921006	3924079	3074	+	Mp1g03580	Mp1g03580.1	3921006	3924079	3074	+	Mp1g03580	Mp1g03580.1	-581	--	PTQ26645.1 hypothetical protein MARPO_0737s0001 [Marchantia polymorpha]	-	-	-	-	-	GO:0003700//DNA-binding transcription factor activity	GO:0006355//regulation of transcription, DNA-templated	bZIP
chr1	3921217	3921496	MergePeak_227	129	140	8.60147	9.61476	3921356	5' UTR	chr1	3921006	3924079	3074	+	Mp1g03580	Mp1g03580.1	3921006	3924079	3074	+	Mp1g03580	Mp1g03580.1	350	--	PTQ26645.1 hypothetical protein MARPO_0737s0001 [Marchantia polymorpha]	-	-	-	-	-	GO:0003700//DNA-binding transcription factor activity	GO:0006355//regulation of transcription, DNA-templated	bZIP
chr1	3928098	3928422	MergePeak_228	273	272	15.6827	16.0936	3928260	Distal Intergenic	chr1	-	-	-	-	-	-	3921006	3924079	3074	+	Mp1g03580	Mp1g03580.1	7254	-	-	-	-	-	-	-	-	-	-
chr1	3950195	3950711	MergePeak_229	525	572	18.9588	21.2752	3950453	Intron (Mp1g03600.1/Mp1g03600, intron 1 of 8)	chr1	3945067	3950768	5702	-	Mp1g03600	Mp1g03600.1	3945067	3950768	5702	-	Mp1g03600	Mp1g03600.1	315	OTU1	PTQ48629.1 hypothetical protein MARPO_0005s0248 [Marchantia polymorpha]	-	-	-	-	-	-	-	--
chr1	3963719	3964175	MergePeak_230	458	475	18.7107	19.9869	3963947	Promoter (<=1kb)	chr1	3964701	3967604	2904	+	Mp1g03620	Mp1g03620.1	3964701	3967604	2904	+	Mp1g03620	Mp1g03620.1	-754	--	PTQ48627.1 hypothetical protein MARPO_0005s0246 [Marchantia polymorpha]	-	-	-	-	-	-	-	--
chr1	3970655	3971059	MergePeak_231	212	176	9.77287	8.35653	3970857	Promoter (<=1kb)	chr1	3968968	3970776	1809	-	Mp1g03630	Mp1g03630.1	3968968	3970776	1809	-	Mp1g03630	Mp1g03630.1	-81	RPL6	PTQ48626.1 hypothetical protein MARPO_0005s0245 [Marchantia polymorpha]	Genetic Information Processing	Translation	ko03010//Ribosome	K02933	GO:0005840//ribosome;GO:0022625//cytosolic large ribosomal subunit	GO:0003735//structural constituent of ribosome;GO:0019843//rRNA binding	GO:0006412//translation	--
chr1	3981537	3981988	MergePeak_232	349	337	14.4155	14.3371	3981762	Intron (Mp1g03650.1/Mp1g03650, intron 2 of 7)	chr1	3978826	3983773	4948	-	Mp1g03650	Mp1g03650.1	3978826	3983773	4948	-	Mp1g03650	Mp1g03650.1	2011	SLC35G1	PTQ48624.1 hypothetical protein MARPO_0005s0243 [Marchantia polymorpha]	-	-	-	-	GO:0016020//membrane;GO:0016021//integral component of membrane	-	-	--
chr1	3985337	3985753	MergePeak_233	316	315	14.1479	14.5259	3985545	Promoter (1-2kb)	chr1	3978826	3983773	4948	-	Mp1g03650	Mp1g03650.1	3978826	3983773	4948	-	Mp1g03650	Mp1g03650.1	-1772	SLC35G1	PTQ48624.1 hypothetical protein MARPO_0005s0243 [Marchantia polymorpha]	-	-	-	-	GO:0016020//membrane;GO:0016021//integral component of membrane	-	-	--
chr1	3991351	3991669	MergePeak_234	194	182	11.3541	10.9711	3991510	Distal Intergenic	chr1	-	-	-	-	-	-	3996720	4000441	3722	+	Mp1g03670	Mp1g03670.1	-5210	-	-	-	-	-	-	-	-	-	-
chr1	4000514	4001125	MergePeak_235	1113	1042	33.9535	32.7404	4000819	Distal Intergenic	chr1	-	-	-	-	-	-	3996720	4000441	3722	+	Mp1g03670	Mp1g03670.1	4099	-	-	-	-	-	-	-	-	-	-
chr1	4055888	4056220	MergePeak_236	214	249	11.9981	14.3788	4056054	Exon (Mp1g03680.1/Mp1g03680, exon 4 of 17)	chr1	4049340	4058001	8662	-	Mp1g03680	Mp1g03680.1	4049340	4058001	8662	-	Mp1g03680	Mp1g03680.1	1947	naa35	PTQ48620.1 hypothetical protein MARPO_0005s0239 [Marchantia polymorpha]	-	-	-	-	GO:0005575//cellular_component;GO:0005622//intracellular anatomical structure;GO:0005737//cytoplasm;GO:0005844//polysome;GO:0031248//protein acetyltransferase complex;GO:0031414//N-terminal protein acetyltransferase complex;GO:0031417//NatC complex;GO:0032991//protein-containing complex;GO:1902493//acetyltransferase complex;GO:1902494//catalytic complex;GO:1990234//transferase complex;GO:1990904/…	GO:0003674//molecular_function;GO:0003824//catalytic activity;GO:0004596//peptide alpha-N-acetyltransferase activity;GO:0008080//N-acetyltransferase activity;GO:0016407//acetyltransferase activity;GO:0016410//N-acyltransferase activity;GO:0016740//transferase activity;GO:0016746//acyltransferase activity;GO:0016747//acyltransferase activity, transferring groups other than amino-acyl groups;GO:003…	GO:0001568//blood vessel development;GO:0001756//somitogenesis;GO:0001944//vasculature development;GO:0002119//nematode larval development;GO:0002164//larval development;GO:0003002//regionalization;GO:0006464//cellular protein modification process;GO:0006473//protein acetylation;GO:0006474//N-terminal protein amino acid acetylation;GO:0006807//nitrogen compound metabolic process;GO:0006914//autop…	--
chr1	4058161	4058485	MergePeak_237	172	144	9.88067	8.52015	4058323	Promoter (<=1kb)	chr1	4058380	4058691	312	+	Mp1g03690	Mp1g03690.1	4058380	4058691	312	+	Mp1g03690	Mp1g03690.1	-57	--	PTQ48619.1 hypothetical protein MARPO_0005s0238 [Marchantia polymorpha]	-	-	-	-	-	-	-	--
chr1	4077159	4077433	MergePeak_238	226	180	15.3432	12.5866	4077296	Downstream (1-2kb)	chr1	4078386	4082602	4217	-	Mp1g03720	Mp1g03720.1	4078386	4082602	4217	-	Mp1g03720	Mp1g03720.1	5306	GAMMACA2	OAE24309.1 hypothetical protein AXG93_1052s1320 [Marchantia polymorpha subsp. ruderalis] [Marchantia polymorpha]	-	-	-	-	GO:0005737//cytoplasm	GO:0003977//UDP-N-acetylglucosamine diphosphorylase activity;GO:0008666//2,3,4,5-tetrahydropyridine-2,6-dicarboxylate N-succinyltransferase activity;GO:0008780//acyl-[acyl-carrier-protein]-UDP-N-acetylglucosamine O-acyltransferase activity;GO:0008878//glucose-1-phosphate adenylyltransferase activity;GO:0009001//serine O-acetyltransferase activity;GO:0016410//N-acyltransferase activity;GO:0016772/…	GO:0005978//glycogen biosynthetic process;GO:0006535//cysteine biosynthetic process from serine;GO:0009089//lysine biosynthetic process via diaminopimelate;GO:0009103//lipopolysaccharide biosynthetic process;GO:0009245//lipid A biosynthetic process;GO:0009252//peptidoglycan biosynthetic process;GO:0010124//phenylacetate catabolic process	--
chr1	4090961	4091281	MergePeak_239	193	189	11.2252	11.3221	4091121	Exon (Mp1g03730.1/Mp1g03730, exon 4 of 5)	chr1	4088804	4092397	3594	+	Mp1g03730	Mp1g03730.1	4088804	4092397	3594	+	Mp1g03730	Mp1g03730.1	2317	FXG1	OAE24308.1 hypothetical protein AXG93_1052s1310 [Marchantia polymorpha subsp. ruderalis] [Marchantia polymorpha]	-	-	-	-	-	GO:0016788//hydrolase activity, acting on ester bonds	-	--
chr1	4100020	4100524	MergePeak_240	1009	1042	37.3028	39.6775	4100272	5' UTR	chr1	4098981	4101359	2379	-	Mp1g03750	Mp1g03750.2	4098695	4101355	2661	-	Mp1g03750	Mp1g03750.1	1083	--	PTQ48613.1 hypothetical protein MARPO_0005s0232 [Marchantia polymorpha]	-	-	-	-	-	-	-	--
chr1	4100884	4101391	MergePeak_241	722	670	26.5347	25.3618	4101137	5' UTR	chr1	4098695	4101355	2661	-	Mp1g03750	Mp1g03750.1	4098695	4101355	2661	-	Mp1g03750	Mp1g03750.1	218	--	PTQ48613.1 hypothetical protein MARPO_0005s0232 [Marchantia polymorpha]	-	-	-	-	-	-	-	--
chr1	4114342	4114631	MergePeak_242	160	170	10.3006	11.2725	4114486	Distal Intergenic	chr1	-	-	-	-	-	-	4108147	4112100	3954	-	Mp1g03780	Mp1g03780.1	-2386	-	-	-	-	-	-	-	-	-	-
chr1	4119635	4119985	MergePeak_243	253	227	13.4572	12.4362	4119810	Intron (Mp1g03790.1/Mp1g03790, intron 12 of 12)	chr1	4118106	4130113	12008	-	Mp1g03790	Mp1g03790.1	4108147	4112100	3954	-	Mp1g03780	Mp1g03780.1	-7710	--	PTQ48606.1 hypothetical protein MARPO_0005s0228 [Marchantia polymorpha]	-	-	-	-	-	-	-	--
chr1	4120416	4120669	MergePeak_244	172	188	12.6426	14.2329	4120542	Intron (Mp1g03790.1/Mp1g03790, intron 12 of 12)	chr1	4118106	4130113	12008	-	Mp1g03790	Mp1g03790.1	4108147	4112100	3954	-	Mp1g03780	Mp1g03780.1	-8442	--	PTQ48606.1 hypothetical protein MARPO_0005s0228 [Marchantia polymorpha]	-	-	-	-	-	-	-	--
chr1	4121293	4121816	MergePeak_245	845	870	30.1069	31.9269	4121554	Intron (Mp1g03790.1/Mp1g03790, intron 12 of 12)	chr1	4118106	4130113	12008	-	Mp1g03790	Mp1g03790.1	4129294	4138407	9114	+	Mp1g03800	Mp1g03800.2	-7740	--	PTQ48606.1 hypothetical protein MARPO_0005s0228 [Marchantia polymorpha]	-	-	-	-	-	-	-	--
chr1	4128580	4128989	MergePeak_246	294	266	13.3877	12.4757	4128784	Promoter (<=1kb)	chr1	4129294	4138409	9116	+	Mp1g03800	Mp1g03800.1	4129294	4138407	9114	+	Mp1g03800	Mp1g03800.2	-510	PIGG	PTQ48607.1 hypothetical protein MARPO_0005s0227 [Marchantia polymorpha]	Metabolism;Metabolism	Global and overview maps;Glycan biosynthesis and metabolism	ko01100//Metabolic pathways;ko00563//Glycosylphosphatidylinositol (GPI)-anchor biosynthesis	K05310;K05310	GO:0005575//cellular_component;GO:0005622//intracellular anatomical structure;GO:0005737//cytoplasm;GO:0005783//endoplasmic reticulum;GO:0005789//endoplasmic reticulum membrane;GO:0012505//endomembrane system;GO:0016020//membrane;GO:0016021//integral component of membrane;GO:0030176//integral component of endoplasmic reticulum membrane;GO:0031224//intrinsic component of membrane;GO:0031227//intri…	GO:0003674//molecular_function;GO:0003824//catalytic activity;GO:0008484//sulfuric ester hydrolase activity;GO:0016740//transferase activity;GO:0016772//transferase activity, transferring phosphorus-containing groups;GO:0016780//phosphotransferase activity, for other substituted phosphate groups;GO:0046537//2,3-bisphosphoglycerate-independent phosphoglycerate mutase activity;GO:0046872//metal ion…	GO:0006096//glycolytic process;GO:0006464//cellular protein modification process;GO:0006497//protein lipidation;GO:0006505//GPI anchor metabolic process;GO:0006506//GPI anchor biosynthetic process;GO:0006629//lipid metabolic process;GO:0006643//membrane lipid metabolic process;GO:0006644//phospholipid metabolic process;GO:0006650//glycerophospholipid metabolic process;GO:0006661//phosphatidylinos…	--
chr1	4138464	4138885	MergePeak_247	278	311	12.2991	14.1715	4138674	Downstream (<1kb)	chr1	4139411	4140754	1344	-	Mp1g03810	Mp1g03810.1	4139411	4140754	1344	-	Mp1g03810	Mp1g03810.1	2080	--	PTQ48604.1 hypothetical protein MARPO_0005s0226 [Marchantia polymorpha]	-	-	-	-	-	GO:0008168//methyltransferase activity	-	--
chr1	4139676	4140079	MergePeak_248	400	347	18.485	16.5164	4139877	3' UTR	chr1	4139411	4140754	1344	-	Mp1g03810	Mp1g03810.1	4139411	4140754	1344	-	Mp1g03810	Mp1g03810.1	877	--	PTQ48604.1 hypothetical protein MARPO_0005s0226 [Marchantia polymorpha]	-	-	-	-	-	GO:0008168//methyltransferase activity	-	--
chr1	4163908	4164231	MergePeak_249	188	212	10.8331	12.5823	4164069	Exon (Mp1g03840.1/Mp1g03840, exon 6 of 6)	chr1	4159151	4165242	6092	+	Mp1g03840	Mp1g03840.1	4159151	4165242	6092	+	Mp1g03840	Mp1g03840.1	4918	--	PTQ48600.1 hypothetical protein MARPO_0005s0223 [Marchantia polymorpha]	-	-	-	-	-	GO:0008270//zinc ion binding	-	--
chr1	4166919	4167275	MergePeak_250	239	230	12.4989	12.3888	4167097	Distal Intergenic	chr1	-	-	-	-	-	-	4170289	4171999	1711	+	Mp1g03850	Mp1g03850.1	-3192	-	-	-	-	-	-	-	-	-	-
chr1	4168445	4168915	MergePeak_251	1678	1564	66.5139	63.8534	4168680	Promoter (1-2kb)	chr1	4170289	4171999	1711	+	Mp1g03850	Mp1g03850.1	4170289	4171999	1711	+	Mp1g03850	Mp1g03850.1	-1609	--	KAG6547405.1 hypothetical protein Mapa_010853 [Marchantia paleacea]	-	-	-	-	-	-	-	--
chr1	4169221	4169610	MergePeak_252	508	463	24.3187	22.8289	4169415	Promoter (<=1kb)	chr1	4170289	4171999	1711	+	Mp1g03850	Mp1g03850.1	4170289	4171999	1711	+	Mp1g03850	Mp1g03850.1	-874	--	KAG6547405.1 hypothetical protein Mapa_010853 [Marchantia paleacea]	-	-	-	-	-	-	-	--
chr1	4184942	4185347	MergePeak_253	330	326	15.175	15.4404	4185144	Intron (Mp1g03860.1/Mp1g03860, intron 2 of 8)	chr1	4182136	4188331	6196	+	Mp1g03860	Mp1g03860.1	4182136	4188331	6196	+	Mp1g03860	Mp1g03860.1	3008	NUP62	OAE24296.1 hypothetical protein AXG93_1052s1190 [Marchantia polymorpha subsp. ruderalis] [Marchantia polymorpha]	Genetic Information Processing	Translation	ko03013//Nucleocytoplasmic transport	K14306	GO:0000922//spindle pole;GO:0005575//cellular_component;GO:0005622//intracellular anatomical structure;GO:0005634//nucleus;GO:0005635//nuclear envelope;GO:0005642//annulate lamellae;GO:0005643//nuclear pore;GO:0005737//cytoplasm;GO:0005801//cis-Golgi network;GO:0005813//centrosome;GO:0005815//microtubule organizing center;GO:0005819//spindle;GO:0005829//cytosol;GO:0005856//cytoskeleton;GO:0012505…	GO:0003674//molecular_function;GO:0005102//signaling receptor binding;GO:0005198//structural molecule activity;GO:0005488//binding;GO:0005515//protein binding;GO:0005524//ATP binding;GO:0005543//phospholipid binding;GO:0008092//cytoskeletal protein binding;GO:0008134//transcription factor binding;GO:0008289//lipid binding;GO:0008855//exodeoxyribonuclease VII activity;GO:0017056//structural consti…	GO:0000003//reproduction;GO:0000070//mitotic sister chromatid segregation;GO:0000132//establishment of mitotic spindle orientation;GO:0000226//microtubule cytoskeleton organization;GO:0000278//mitotic cell cycle;GO:0000280//nuclear division;GO:0000819//sister chromatid segregation;GO:0001932//regulation of protein phosphorylation;GO:0001933//negative regulation of protein phosphorylation;GO:00061…	--
chr1	4188167	4188741	MergePeak_254	359	359	11.6565	12.0059	4188454	Distal Intergenic	chr1	-	-	-	-	-	-	4190808	4193354	2547	+	Mp1g03870	Mp1g03870.1	-2354	-	-	-	-	-	-	-	-	-	-
chr1	4215159	4215371	MergePeak_255	160	165	14.0243	14.8961	4215265	Promoter (<=1kb)	chr1	4212418	4215231	2814	-	Mp1g03900	Mp1g03900.1	4212418	4215231	2814	-	Mp1g03900	Mp1g03900.1	-34	SMD1B	KAG6548597.1 hypothetical protein Mapa_010086 [Marchantia paleacea]	Genetic Information Processing	Transcription	ko03040//Spliceosome	K11087	GO:0034719//SMN-Sm protein complex	-	GO:0006464//cellular protein modification process	--
chr1	4226629	4227039	MergePeak_256	382	338	17.3525	15.8141	4226834	Promoter (1-2kb)	chr1	4228211	4231530	3320	+	Mp1g03930	Mp1g03930.1	4228211	4231530	3320	+	Mp1g03930	Mp1g03930.1	-1377	--	-	-	-	-	-	-	-	-	--
chr1	4256551	4257010	MergePeak_257	609	569	24.7173	23.7861	4256780	Downstream (2-3kb)	chr1	4259020	4260119	1100	-	Mp1g03960	Mp1g03960.1	4259020	4260119	1100	-	Mp1g03960	Mp1g03960.1	3339	--	PTQ48588.1 hypothetical protein MARPO_0005s0211 [Marchantia polymorpha]	-	-	-	-	-	-	-	--
chr1	4267798	4268055	MergePeak_258	249	172	18.0186	12.8197	4267926	Distal Intergenic	chr1	-	-	-	-	-	-	4259020	4260119	1100	-	Mp1g03960	Mp1g03960.1	-7807	-	-	-	-	-	-	-	-	-	-
chr1	4281770	4282040	MergePeak_259	203	170	13.9852	12.0628	4281905	Exon (Mp1g03970.1/Mp1g03970, exon 7 of 17)	chr1	4278375	4288763	10389	+	Mp1g03970	Mp1g03970.1	4278375	4288763	10389	+	Mp1g03970	Mp1g03970.1	3530	dfa3	AMJ52189.1 flavodiiron protein A [Marchantia polymorpha]	-	-	-	-	-	GO:0009055//electron transfer activity;GO:0010181//FMN binding;GO:0016491//oxidoreductase activity;GO:0018660//4-hydroxyphenylacetate,NADH:oxygen oxidoreductase (3-hydroxylating) activity	-	--
chr1	4288086	4288542	MergePeak_260	659	655	26.9222	27.5609	4288314	Intron (Mp1g03970.1/Mp1g03970, intron 16 of 16)	chr1	4278375	4288763	10389	+	Mp1g03970	Mp1g03970.1	4278375	4288763	10389	+	Mp1g03970	Mp1g03970.1	9939	dfa3	AMJ52189.1 flavodiiron protein A [Marchantia polymorpha]	-	-	-	-	-	GO:0009055//electron transfer activity;GO:0010181//FMN binding;GO:0016491//oxidoreductase activity;GO:0018660//4-hydroxyphenylacetate,NADH:oxygen oxidoreductase (3-hydroxylating) activity	-	--
chr1	4288779	4289131	MergePeak_261	296	239	15.6552	13.0194	4288955	Distal Intergenic	chr1	-	-	-	-	-	-	4294873	4298887	4015	-	Mp1g03980	Mp1g03980.1	9932	-	-	-	-	-	-	-	-	-	-
chr1	4291170	4291449	MergePeak_262	258	292	17.2029	20.0536	4291309	Distal Intergenic	chr1	-	-	-	-	-	-	4294873	4298887	4015	-	Mp1g03980	Mp1g03980.1	7578	-	-	-	-	-	-	-	-	-	-
chr1	4297811	4298468	MergePeak_263	1991	1949	56.492	56.9579	4298139	Intron (Mp1g03980.1/Mp1g03980, intron 2 of 13)	chr1	4294873	4298887	4015	-	Mp1g03980	Mp1g03980.1	4294873	4298887	4015	-	Mp1g03980	Mp1g03980.1	748	GS1-1	PTQ48586.1 hypothetical protein MARPO_0005s0209 [Marchantia polymorpha]	Metabolism;Metabolism;Metabolism;Metabolism;Metabolism;Metabolism	Global and overview maps;Global and overview maps;Carbohydrate metabolism;Energy metabolism;Amino acid metabolism;Amino acid metabolism	ko01100//Metabolic pathways;ko01230//Biosynthesis of amino acids;ko00630//Glyoxylate and dicarboxylate metabolism;ko00910//Nitrogen metabolism;ko00250//Alanine, aspartate and glutamate metabolism;ko00220//Arginine biosynthesis	K01915;K01915;K01915;K01915;K01915;K01915	-	GO:0004356//glutamate-ammonia ligase activity	GO:0006542//glutamine biosynthetic process;GO:0006807//nitrogen compound metabolic process	--
chr1	4308931	4309339	MergePeak_264	366	407	16.707	19.1355	4309135	Intron (Mp1g03990.1/Mp1g03990, intron 26 of 27)	chr1	4307308	4319207	11900	-	Mp1g03990	Mp1g03990.1	4307308	4319207	11900	-	Mp1g03990	Mp1g03990.1	10072	KIN4A	PTQ48585.1 hypothetical protein MARPO_0005s0208 [Marchantia polymorpha]	-	-	-	-	-	GO:0005524//ATP binding;GO:0008017//microtubule binding	GO:0007018//microtubule-based movement	--
chr1	4345884	4346685	MergePeak_265	483	553	11.2438	13.2593	4346284	Exon (Mp1g04010.1/Mp1g04010, exon 2 of 3)	chr1	4344544	4347529	2986	-	Mp1g04010	Mp1g04010.1	4344544	4347529	2986	-	Mp1g04010	Mp1g04010.1	1245	PDH-E1	OAE24279.1 hypothetical protein AXG93_1052s1020 [Marchantia polymorpha subsp. ruderalis] [Marchantia polymorpha]	Metabolism;Metabolism;Metabolism;Metabolism;Metabolism;Metabolism	Global and overview maps;Global and overview maps;Global and overview maps;Carbohydrate metabolism;Carbohydrate metabolism;Carbohydrate metabolism	ko01100//Metabolic pathways;ko01110//Biosynthesis of secondary metabolites;ko01200//Carbon metabolism;ko00010//Glycolysis / Gluconeogenesis;ko00620//Pyruvate metabolism;ko00020//Citrate cycle (TCA cycle)	K00161;K00161;K00161;K00161;K00161;K00161	GO:0005575//cellular_component;GO:0005622//intracellular anatomical structure;GO:0005737//cytoplasm;GO:0009507//chloroplast;GO:0009526//plastid envelope;GO:0009532//plastid stroma;GO:0009536//plastid;GO:0009570//chloroplast stroma;GO:0009941//chloroplast envelope;GO:0031967//organelle envelope;GO:0031975//envelope;GO:0043226//organelle;GO:0043227//membrane-bounded organelle;GO:0043229//intracellu…	GO:0003674//molecular_function;GO:0003824//catalytic activity;GO:0004591//oxoglutarate dehydrogenase (succinyl-transferring) activity;GO:0004738//pyruvate dehydrogenase activity;GO:0004739//pyruvate dehydrogenase (acetyl-transferring) activity;GO:0004802//transketolase activity;GO:0008661//1-deoxy-D-xylulose-5-phosphate synthase activity;GO:0016491//oxidoreductase activity;GO:0016624//oxidoreduct…	GO:0005975//carbohydrate metabolic process;GO:0006082//organic acid metabolic process;GO:0006084//acetyl-CoA metabolic process;GO:0006085//acetyl-CoA biosynthetic process;GO:0006086//acetyl-CoA biosynthetic process from pyruvate;GO:0006090//pyruvate metabolic process;GO:0006091//generation of precursor metabolites and energy;GO:0006096//glycolytic process;GO:0006098//pentose-phosphate shunt;GO:00…	--
chr1	4451255	4451718	MergePeak_266	623	662	25.0675	27.4352	4451486	Downstream (<1kb)	chr1	4451495	4454199	2705	-	Mp1g04040	Mp1g04040.1	4451495	4454199	2705	-	Mp1g04040	Mp1g04040.1	2713	GRP-2	PTQ48579.1 hypothetical protein MARPO_0005s0203 [Marchantia polymorpha]	-	-	-	-	-	GO:0003676//nucleic acid binding;GO:0008270//zinc ion binding	GO:0008156//negative regulation of DNA replication;GO:0009409//response to cold	--
chr1	4481164	4481623	MergePeak_267	1723	1675	69.9308	70.0205	4481393	Distal Intergenic	chr1	-	-	-	-	-	-	4484102	4491628	7527	+	Mp1g04060	Mp1g04060.1	-2709	-	-	-	-	-	-	-	-	-	-
chr1	4486451	4486809	MergePeak_268	294	305	15.2895	16.3371	4486630	Exon (Mp1g04060.1/Mp1g04060, exon 5 of 13)	chr1	4484102	4491628	7527	+	Mp1g04060	Mp1g04060.1	4484102	4491628	7527	+	Mp1g04060	Mp1g04060.2	2528	fhkC	PTQ48576.1 hypothetical protein MARPO_0005s0201 [Marchantia polymorpha]	-	-	-	-	-	GO:0005515//protein binding	-	--
chr1	4487440	4488122	MergePeak_269	269	291	7.35314	8.19296	4487781	Intron (Mp1g04060.1/Mp1g04060, intron 7 of 12)	chr1	4484102	4491628	7527	+	Mp1g04060	Mp1g04060.1	4484102	4491628	7527	+	Mp1g04060	Mp1g04060.2	3679	fhkC	PTQ48576.1 hypothetical protein MARPO_0005s0201 [Marchantia polymorpha]	-	-	-	-	-	GO:0005515//protein binding	-	--
chr1	4508870	4509291	MergePeak_270	305	304	13.4936	13.8525	4509080	Distal Intergenic	chr1	-	-	-	-	-	-	4520043	4520959	917	-	Mp1g04080	Mp1g04080.1	11879	-	-	-	-	-	-	-	-	-	-
chr1	4545452	4545861	MergePeak_271	408	320	18.5788	15.0084	4545656	Promoter (<=1kb)	chr1	4546202	4554473	8272	+	Mp1g04100	Mp1g04100.1	4546202	4554473	8272	+	Mp1g04100	Mp1g04100.1	-546	PLA2	PTQ48571.1 hypothetical protein MARPO_0005s0196 [Marchantia polymorpha]	-	-	-	-	-	GO:0003676//nucleic acid binding	GO:0008380//RNA splicing	--
chr1	4550908	4551400	MergePeak_272	211	174	7.99055	6.78689	4551154	Exon (Mp1g04100.1/Mp1g04100, exon 2 of 6)	chr1	4546202	4554473	8272	+	Mp1g04100	Mp1g04100.1	4546202	4554473	8272	+	Mp1g04100	Mp1g04100.1	4952	PLA2	PTQ48571.1 hypothetical protein MARPO_0005s0196 [Marchantia polymorpha]	-	-	-	-	-	GO:0003676//nucleic acid binding	GO:0008380//RNA splicing	--
chr1	4563385	4563785	MergePeak_273	355	314	16.5282	15.0575	4563585	5' UTR	chr1	4559325	4564240	4916	-	Mp1g04120	Mp1g04120.1	4559325	4564240	4916	-	Mp1g04120	Mp1g04120.1	655	--	PTQ48570.1 hypothetical protein MARPO_0005s0195 [Marchantia polymorpha]	-	-	-	-	-	GO:0005509//calcium ion binding	-	--
chr1	4588188	4589255	MergePeak_274	8867	8779	155.005	158.067	4588721	Intron (Mp1g04150.3/Mp1g04150, intron 2 of 7)	chr1	4586693	4590505	3813	-	Mp1g04150	Mp1g04150.3	4586693	4590505	3813	-	Mp1g04150	Mp1g04150.3	1784	SERK2	OAE18557.1 hypothetical protein AXG93_1923s1130 [Marchantia polymorpha subsp. ruderalis] [Marchantia polymorpha]	-	-	-	-	-	GO:0004672//protein kinase activity;GO:0005515//protein binding;GO:0005524//ATP binding	GO:0006468//protein phosphorylation	--
chr1	4590885	4591484	MergePeak_275	331	328	10.2995	10.5121	4591184	5' UTR	chr1	4586693	4591284	4592	-	Mp1g04150	Mp1g04150.1	4586693	4591284	4592	-	Mp1g04150	Mp1g04150.1	100	SERK2	OAE18557.1 hypothetical protein AXG93_1923s1130 [Marchantia polymorpha subsp. ruderalis] [Marchantia polymorpha]	-	-	-	-	-	GO:0004672//protein kinase activity;GO:0005515//protein binding;GO:0005524//ATP binding	GO:0006468//protein phosphorylation	--
chr1	4609042	4609921	MergePeak_276	623	544	13.2174	11.8873	4609481	Exon (Mp1g04160.1/Mp1g04160, exon 4 of 10)	chr1	4607821	4611830	4010	+	Mp1g04160	Mp1g04160.1	4607821	4612291	4471	+	Mp1g04160	Mp1g04160.2	1660	--	PTQ48562.1 hypothetical protein MARPO_0005s0191 [Marchantia polymorpha]	-	-	-	-	-	GO:0005515//protein binding	GO:0051321//meiotic cell cycle	--
chr1	4611126	4611446	MergePeak_277	167	184	9.71298	11.0225	4611286	Intron (Mp1g04160.1/Mp1g04160, intron 9 of 9)	chr1	4607821	4611830	4010	+	Mp1g04160	Mp1g04160.1	4612750	4614649	1900	-	Mp1g04170	Mp1g04170.1	3363	--	PTQ48562.1 hypothetical protein MARPO_0005s0191 [Marchantia polymorpha]	-	-	-	-	-	GO:0005515//protein binding	GO:0051321//meiotic cell cycle	--
chr1	4613423	4613843	MergePeak_278	322	290	14.2796	13.246	4613633	Exon (Mp1g04170.1/Mp1g04170, exon 1 of 1)	chr1	4612750	4614649	1900	-	Mp1g04170	Mp1g04170.1	4612750	4614649	1900	-	Mp1g04170	Mp1g04170.1	1016	hemW	PTQ48559.1 hypothetical protein MARPO_0005s0190 [Marchantia polymorpha]	-	-	-	-	-	GO:0003824//catalytic activity;GO:0008172//S-methyltransferase activity;GO:0016407//acetyltransferase activity;GO:0016782//transferase activity, transferring sulphur-containing groups;GO:0051536//iron-sulfur cluster binding;GO:0051539//4 iron, 4 sulfur cluster binding;GO:0051989//coproporphyrinogen dehydrogenase activity	GO:0006400//tRNA modification;GO:0006779//porphyrin-containing compound biosynthetic process;GO:0046500//S-adenosylmethionine metabolic process	--
chr1	4625082	4625449	MergePeak_279	477	451	24.1998	23.5666	4625265	Exon (Mp1g04190.1/Mp1g04190, exon 2 of 3)	chr1	4624674	4626245	1572	+	Mp1g04190	Mp1g04190.1	4624674	4626245	1572	+	Mp1g04190	Mp1g04190.1	591	AQP1	OAE18560.1 hypothetical protein AXG93_1923s1160 [Marchantia polymorpha subsp. ruderalis] [Marchantia polymorpha]	-	-	-	-	GO:0016020//membrane	GO:0015267//channel activity	GO:0055085//transmembrane transport	--
chr1	4628901	4629403	MergePeak_280	218	229	8.09151	8.75459	4629152	Distal Intergenic	chr1	-	-	-	-	-	-	4624674	4626245	1572	+	Mp1g04190	Mp1g04190.1	4478	-	-	-	-	-	-	-	-	-	-
chr1	4640083	4640487	MergePeak_281	764	793	35.2192	37.6519	4640285	Downstream (<1kb)	chr1	4640623	4646954	6332	-	Mp1g04210	Mp1g04210.1	4632330	4634051	1722	-	Mp1g04200	Mp1g04200.1	-6234	At2g20420	PTQ48555.1 hypothetical protein MARPO_0005s0186 [Marchantia polymorpha]	Metabolism;Metabolism;Metabolism;Metabolism;Metabolism	Global and overview maps;Global and overview maps;Global and overview maps;Carbohydrate metabolism;Carbohydrate metabolism	ko01100//Metabolic pathways;ko01110//Biosynthesis of secondary metabolites;ko01200//Carbon metabolism;ko00020//Citrate cycle (TCA cycle);ko00640//Propanoate metabolism	K01900;K01900;K01900;K01900;K01900	-	GO:0003824//catalytic activity;GO:0003985//acetyl-CoA C-acetyltransferase activity;GO:0004774//succinate-CoA ligase activity;GO:0004775//succinate-CoA ligase (ADP-forming) activity;GO:0004776//succinate-CoA ligase (GDP-forming) activity	GO:0006099//tricarboxylic acid cycle;GO:0046356//acetyl-CoA catabolic process	--
chr1	4651394	4651699	MergePeak_282	216	169	13.1787	10.6202	4651546	Exon (Mp1g04220.1/Mp1g04220, exon 2 of 3)	chr1	4650473	4654521	4049	-	Mp1g04220	Mp1g04220.1	4650473	4654521	4049	-	Mp1g04220	Mp1g04220.1	2975	C1GALT1	PTQ48553.1 hypothetical protein MARPO_0005s0185 [Marchantia polymorpha]	-	-	-	-	GO:0016020//membrane	GO:0016757//glycosyltransferase activity	-	--
chr1	4655648	4656054	MergePeak_283	906	893	41.5599	42.1915	4655851	Promoter (1-2kb)	chr1	4650473	4654521	4049	-	Mp1g04220	Mp1g04220.1	4650473	4654521	4049	-	Mp1g04220	Mp1g04220.1	-1330	C1GALT1	PTQ48553.1 hypothetical protein MARPO_0005s0185 [Marchantia polymorpha]	-	-	-	-	GO:0016020//membrane	GO:0016757//glycosyltransferase activity	-	--
chr1	4668934	4669430	MergePeak_284	772	733	29.0003	28.3606	4669182	Downstream (<1kb)	chr1	4669849	4673044	3196	-	Mp1g04250	Mp1g04250.1	4669849	4673044	3196	-	Mp1g04250	Mp1g04250.1	3862	LYSA1	PTQ48550.1 hypothetical protein MARPO_0005s0182 [Marchantia polymorpha]	Metabolism;Metabolism;Metabolism;Metabolism;Metabolism	Global and overview maps;Global and overview maps;Global and overview maps;Amino acid metabolism;Metabolism of other amino acids	ko01100//Metabolic pathways;ko01110//Biosynthesis of secondary metabolites;ko01230//Biosynthesis of amino acids;ko00300//Lysine biosynthesis;ko00470//D-Amino acid metabolism	K01586;K01586;K01586;K01586;K01586	-	GO:0003824//catalytic activity;GO:0008792//arginine decarboxylase activity;GO:0008836//diaminopimelate decarboxylase activity;GO:0016831//carboxy-lyase activity	GO:0008216//spermidine metabolic process;GO:0008295//spermidine biosynthetic process;GO:0009089//lysine biosynthetic process via diaminopimelate	--
chr1	4688686	4689348	MergePeak_285	636	628	17.9096	18.2144	4689017	Exon (Mp1g04270.1/Mp1g04270, exon 10 of 13)	chr1	4685881	4690508	4628	+	Mp1g04270	Mp1g04270.1	4685881	4690508	4628	+	Mp1g04270	Mp1g04270.1	3136	ALG5	PTQ48548.1 hypothetical protein MARPO_0005s0180 [Marchantia polymorpha]	Metabolism;Metabolism	Global and overview maps;Glycan biosynthesis and metabolism	ko01100//Metabolic pathways;ko00510//N-Glycan biosynthesis	K00729;K00729	-	GO:0008375//acetylglucosaminyltransferase activity;GO:0016740//transferase activity	GO:0009058//biosynthetic process;GO:0009877//nodulation;GO:0042710//biofilm formation	--
chr1	4693973	4694414	MergePeak_286	308	291	13.0098	12.6602	4694193	Promoter (<=1kb)	chr1	4691774	4694171	2398	-	Mp1g04280	Mp1g04280.1	4691774	4694171	2398	-	Mp1g04280	Mp1g04280.1	-22	PSMG3	PTQ48547.1 hypothetical protein MARPO_0005s0179 [Marchantia polymorpha]	-	-	-	-	-	-	-	--
chr1	4694793	4695151	MergePeak_287	295	248	15.3415	13.2839	4694972	Intron (Mp1g04290.1/Mp1g04290, intron 1 of 8)	chr1	4694477	4698859	4383	+	Mp1g04290	Mp1g04290.1	4694477	4698859	4383	+	Mp1g04290	Mp1g04290.1	495	RPT6A	PTQ48546.1 hypothetical protein MARPO_0005s0178 [Marchantia polymorpha]	Genetic Information Processing	Folding, sorting and degradation	ko03050//Proteasome	K03066	GO:0000502//proteasome complex;GO:0009360//DNA polymerase III complex;GO:0009368//endopeptidase Clp complex;GO:0009376//HslUV protease complex;GO:0009379//Holliday junction helicase complex	GO:0003677//DNA binding;GO:0003678//DNA helicase activity;GO:0003723//RNA binding;GO:0003724//RNA helicase activity;GO:0003887//DNA-directed DNA polymerase activity;GO:0004176//ATP-dependent peptidase activity;GO:0004222//metalloendopeptidase activity;GO:0004252//serine-type endopeptidase activity;GO:0004386//helicase activity;GO:0005198//structural molecule activity;GO:0005524//ATP binding;GO:00…	GO:0002949//tRNA threonylcarbamoyladenosine modification;GO:0006260//DNA replication;GO:0006281//DNA repair;GO:0006310//DNA recombination;GO:0006355//regulation of transcription, DNA-templated;GO:0006508//proteolysis;GO:0007165//signal transduction;GO:0009306//protein secretion;GO:0010498//proteasomal protein catabolic process;GO:0019079//viral genome replication;GO:0019941//modification-dependen…	--
chr1	4698084	4698491	MergePeak_288	366	437	16.748	20.5963	4698287	Intron (Mp1g04290.1/Mp1g04290, intron 8 of 8)	chr1	4694477	4698859	4383	+	Mp1g04290	Mp1g04290.1	4694477	4698859	4383	+	Mp1g04290	Mp1g04290.1	3810	RPT6A	PTQ48546.1 hypothetical protein MARPO_0005s0178 [Marchantia polymorpha]	Genetic Information Processing	Folding, sorting and degradation	ko03050//Proteasome	K03066	GO:0000502//proteasome complex;GO:0009360//DNA polymerase III complex;GO:0009368//endopeptidase Clp complex;GO:0009376//HslUV protease complex;GO:0009379//Holliday junction helicase complex	GO:0003677//DNA binding;GO:0003678//DNA helicase activity;GO:0003723//RNA binding;GO:0003724//RNA helicase activity;GO:0003887//DNA-directed DNA polymerase activity;GO:0004176//ATP-dependent peptidase activity;GO:0004222//metalloendopeptidase activity;GO:0004252//serine-type endopeptidase activity;GO:0004386//helicase activity;GO:0005198//structural molecule activity;GO:0005524//ATP binding;GO:00…	GO:0002949//tRNA threonylcarbamoyladenosine modification;GO:0006260//DNA replication;GO:0006281//DNA repair;GO:0006310//DNA recombination;GO:0006355//regulation of transcription, DNA-templated;GO:0006508//proteolysis;GO:0007165//signal transduction;GO:0009306//protein secretion;GO:0010498//proteasomal protein catabolic process;GO:0019079//viral genome replication;GO:0019941//modification-dependen…	--
chr1	4698748	4699119	MergePeak_289	433	477	21.7313	24.6572	4698933	Distal Intergenic	chr1	-	-	-	-	-	-	4694477	4698859	4383	+	Mp1g04290	Mp1g04290.1	4456	-	-	-	-	-	-	-	-	-	-
chr1	4725730	4726181	MergePeak_290	420	365	17.3481	15.5283	4725955	Intron (Mp1g04330.1/Mp1g04330, intron 20 of 20)	chr1	4724469	4733869	9401	-	Mp1g04330	Mp1g04330.1	4724469	4733869	9401	-	Mp1g04330	Mp1g04330.1	7914	SMC2-1	PTQ48540.1 hypothetical protein MARPO_0005s0174 [Marchantia polymorpha]	-	-	-	-	GO:0000228//nuclear chromosome;GO:0000775//chromosome, centromeric region;GO:0000776//kinetochore;GO:0000779//condensed chromosome, centromeric region;GO:0000785//chromatin;GO:0000793//condensed chromosome;GO:0000794//condensed nuclear chromosome;GO:0000796//condensin complex;GO:0005575//cellular_component;GO:0005622//intracellular anatomical structure;GO:0005634//nucleus;GO:0005654//nucleoplasm;…	GO:0000166//nucleotide binding;GO:0000217//DNA secondary structure binding;GO:0003674//molecular_function;GO:0003676//nucleic acid binding;GO:0003677//DNA binding;GO:0003680//minor groove of adenine-thymine-rich DNA binding;GO:0003682//chromatin binding;GO:0003690//double-stranded DNA binding;GO:0003697//single-stranded DNA binding;GO:0003824//catalytic activity;GO:0005215//transporter activity;G…	GO:0000003//reproduction;GO:0000012//single strand break repair;GO:0000070//mitotic sister chromatid segregation;GO:0000278//mitotic cell cycle;GO:0000280//nuclear division;GO:0000819//sister chromatid segregation;GO:0006139//nucleobase-containing compound metabolic process;GO:0006259//DNA metabolic process;GO:0006281//DNA repair;GO:0006310//DNA recombination;GO:0006323//DNA packaging;GO:0006725/…	--
chr1	4750251	4750851	MergePeak_291	5364	5026	166.631	160.811	4750551	Downstream (<1kb)	chr1	4751033	4754554	3522	-	Mp1g04360	Mp1g04360.1	4744580	4747981	3402	-	Mp1g04350	Mp1g04350.1	-2570	PNC1	OAE18575.1 hypothetical protein AXG93_1923s1310 [Marchantia polymorpha subsp. ruderalis] [Marchantia polymorpha]	-	-	-	-	-	-	-	--
chr1	4754454	4755039	MergePeak_292	1831	1793	58.3354	58.8371	4754746	Promoter (<=1kb)	chr1	4751033	4754554	3522	-	Mp1g04360	Mp1g04360.1	4751033	4754554	3522	-	Mp1g04360	Mp1g04360.1	-192	PNC1	OAE18575.1 hypothetical protein AXG93_1923s1310 [Marchantia polymorpha subsp. ruderalis] [Marchantia polymorpha]	-	-	-	-	-	-	-	--
chr1	4779355	4779728	MergePeak_293	277	289	13.8277	14.8592	4779541	Intron (Mp1g04400.1/Mp1g04400, intron 1 of 11)	chr1	4778896	4786519	7624	+	Mp1g04400	Mp1g04400.1	4778941	4786495	7555	+	Mp1g04400	Mp1g04400.2	600	Rmc1	PTQ48530.1 hypothetical protein MARPO_0005s0167 [Marchantia polymorpha]	-	-	-	-	GO:0000323//lytic vacuole;GO:0005575//cellular_component;GO:0005622//intracellular anatomical structure;GO:0005737//cytoplasm;GO:0005764//lysosome;GO:0005765//lysosomal membrane;GO:0005768//endosome;GO:0005770//late endosome;GO:0005773//vacuole;GO:0005774//vacuolar membrane;GO:0010008//endosome membrane;GO:0012505//endomembrane system;GO:0016020//membrane;GO:0031090//organelle membrane;GO:0031410…	GO:0003674//molecular_function;GO:0005488//binding;GO:0005515//protein binding	GO:0006914//autophagy;GO:0008150//biological_process;GO:0008152//metabolic process;GO:0009056//catabolic process;GO:0009894//regulation of catabolic process;GO:0009987//cellular process;GO:0010506//regulation of autophagy;GO:0019222//regulation of metabolic process;GO:0031323//regulation of cellular metabolic process;GO:0031329//regulation of cellular catabolic process;GO:0044237//cellular metabo…	--
chr1	4782628	4782972	MergePeak_294	202	166	10.9313	9.25246	4782800	Intron (Mp1g04400.1/Mp1g04400, intron 7 of 11)	chr1	4778896	4786519	7624	+	Mp1g04400	Mp1g04400.1	4778941	4786495	7555	+	Mp1g04400	Mp1g04400.2	3859	Rmc1	PTQ48530.1 hypothetical protein MARPO_0005s0167 [Marchantia polymorpha]	-	-	-	-	GO:0000323//lytic vacuole;GO:0005575//cellular_component;GO:0005622//intracellular anatomical structure;GO:0005737//cytoplasm;GO:0005764//lysosome;GO:0005765//lysosomal membrane;GO:0005768//endosome;GO:0005770//late endosome;GO:0005773//vacuole;GO:0005774//vacuolar membrane;GO:0010008//endosome membrane;GO:0012505//endomembrane system;GO:0016020//membrane;GO:0031090//organelle membrane;GO:0031410…	GO:0003674//molecular_function;GO:0005488//binding;GO:0005515//protein binding	GO:0006914//autophagy;GO:0008150//biological_process;GO:0008152//metabolic process;GO:0009056//catabolic process;GO:0009894//regulation of catabolic process;GO:0009987//cellular process;GO:0010506//regulation of autophagy;GO:0019222//regulation of metabolic process;GO:0031323//regulation of cellular metabolic process;GO:0031329//regulation of cellular catabolic process;GO:0044237//cellular metabo…	--
chr1	4783239	4783636	MergePeak_295	414	336	19.4204	16.234	4783437	Intron (Mp1g04400.1/Mp1g04400, intron 7 of 11)	chr1	4778896	4786519	7624	+	Mp1g04400	Mp1g04400.1	4778941	4786495	7555	+	Mp1g04400	Mp1g04400.2	4496	Rmc1	PTQ48530.1 hypothetical protein MARPO_0005s0167 [Marchantia polymorpha]	-	-	-	-	GO:0000323//lytic vacuole;GO:0005575//cellular_component;GO:0005622//intracellular anatomical structure;GO:0005737//cytoplasm;GO:0005764//lysosome;GO:0005765//lysosomal membrane;GO:0005768//endosome;GO:0005770//late endosome;GO:0005773//vacuole;GO:0005774//vacuolar membrane;GO:0010008//endosome membrane;GO:0012505//endomembrane system;GO:0016020//membrane;GO:0031090//organelle membrane;GO:0031410…	GO:0003674//molecular_function;GO:0005488//binding;GO:0005515//protein binding	GO:0006914//autophagy;GO:0008150//biological_process;GO:0008152//metabolic process;GO:0009056//catabolic process;GO:0009894//regulation of catabolic process;GO:0009987//cellular process;GO:0010506//regulation of autophagy;GO:0019222//regulation of metabolic process;GO:0031323//regulation of cellular metabolic process;GO:0031329//regulation of cellular catabolic process;GO:0044237//cellular metabo…	--
chr1	4791367	4791827	MergePeak_296	360	360	14.5795	15.0165	4791597	Intron (Mp1g04410.2/Mp1g04410, intron 2 of 3)	chr1	4790280	4797815	7536	+	Mp1g04410	Mp1g04410.2	4790280	4798316	8037	+	Mp1g04410	Mp1g04410.1	1317	NINJA1	PTQ48527.1 hypothetical protein MARPO_0005s0166 [Marchantia polymorpha]	-	-	-	-	-	-	-	--
chr1	4804079	4804461	MergePeak_297	218	218	10.6267	10.9453	4804270	Exon (Mp1g04430.1/Mp1g04430, exon 3 of 6)	chr1	4801470	4806146	4677	-	Mp1g04430	Mp1g04430.1	4801947	4806009	4063	-	Mp1g04430	Mp1g04430.2	1739	PS1	PTQ48525.1 hypothetical protein MARPO_0005s0164 [Marchantia polymorpha]	-	-	-	-	GO:0005575//cellular_component;GO:0005622//intracellular anatomical structure;GO:0005634//nucleus;GO:0005654//nucleoplasm;GO:0005681//spliceosomal complex;GO:0005737//cytoplasm;GO:0016604//nuclear body;GO:0016607//nuclear speck;GO:0031974//membrane-enclosed lumen;GO:0031981//nuclear lumen;GO:0032991//protein-containing complex;GO:0043226//organelle;GO:0043227//membrane-bounded organelle;GO:004322…	GO:0003674//molecular_function;GO:0003676//nucleic acid binding;GO:0003677//DNA binding;GO:0003723//RNA binding;GO:0003729//mRNA binding;GO:0003824//catalytic activity;GO:0004518//nuclease activity;GO:0004519//endonuclease activity;GO:0004540//ribonuclease activity;GO:0004857//enzyme inhibitor activity;GO:0004864//protein phosphatase inhibitor activity;GO:0004865//protein serine/threonine phospha…	GO:0000003//reproduction;GO:0006139//nucleobase-containing compound metabolic process;GO:0006351//transcription, DNA-templated;GO:0006355//regulation of transcription, DNA-templated;GO:0006396//RNA processing;GO:0006397//mRNA processing;GO:0006401//RNA catabolic process;GO:0006725//cellular aromatic compound metabolic process;GO:0006807//nitrogen compound metabolic process;GO:0007049//cell cycle;…	--
chr1	4841528	4842170	MergePeak_298	11794	11433	342.445	341.915	4841849	Exon (Mp1g04480.1/Mp1g04480, exon 16 of 20)	chr1	4832725	4845506	12782	+	Mp1g04480	Mp1g04480.1	4832725	4845506	12782	+	Mp1g04480	Mp1g04480.1	9124	RLT1	PTQ48519.1 hypothetical protein MARPO_0005s0159 [Marchantia polymorpha]	-	-	-	-	GO:0005575//cellular_component;GO:0005622//intracellular anatomical structure;GO:0005634//nucleus;GO:0043226//organelle;GO:0043227//membrane-bounded organelle;GO:0043229//intracellular organelle;GO:0043231//intracellular membrane-bounded organelle	GO:0000976//transcription cis-regulatory region binding;GO:0000977//RNA polymerase II transcription regulatory region sequence-specific DNA binding;GO:0000978//RNA polymerase II cis-regulatory region sequence-specific DNA binding;GO:0000981//DNA-binding transcription factor activity, RNA polymerase II-specific;GO:0000987//cis-regulatory region sequence-specific DNA binding;GO:0001067//transcripti…	GO:0000003//reproduction;GO:0000122//negative regulation of transcription by RNA polymerase II;GO:0001501//skeletal system development;GO:0001525//angiogenesis;GO:0001568//blood vessel development;GO:0001944//vasculature development;GO:0002244//hematopoietic progenitor cell differentiation;GO:0002376//immune system process;GO:0002520//immune system development;GO:0003002//regionalization;GO:00030…	HB-other
chr1	4844136	4844409	MergePeak_299	139	169	9.47121	11.8605	4844272	Exon (Mp1g04480.1/Mp1g04480, exon 20 of 20)	chr1	4832725	4845506	12782	+	Mp1g04480	Mp1g04480.1	4832725	4845506	12782	+	Mp1g04480	Mp1g04480.1	11547	RLT1	PTQ48519.1 hypothetical protein MARPO_0005s0159 [Marchantia polymorpha]	-	-	-	-	GO:0005575//cellular_component;GO:0005622//intracellular anatomical structure;GO:0005634//nucleus;GO:0043226//organelle;GO:0043227//membrane-bounded organelle;GO:0043229//intracellular organelle;GO:0043231//intracellular membrane-bounded organelle	GO:0000976//transcription cis-regulatory region binding;GO:0000977//RNA polymerase II transcription regulatory region sequence-specific DNA binding;GO:0000978//RNA polymerase II cis-regulatory region sequence-specific DNA binding;GO:0000981//DNA-binding transcription factor activity, RNA polymerase II-specific;GO:0000987//cis-regulatory region sequence-specific DNA binding;GO:0001067//transcripti…	GO:0000003//reproduction;GO:0000122//negative regulation of transcription by RNA polymerase II;GO:0001501//skeletal system development;GO:0001525//angiogenesis;GO:0001568//blood vessel development;GO:0001944//vasculature development;GO:0002244//hematopoietic progenitor cell differentiation;GO:0002376//immune system process;GO:0002520//immune system development;GO:0003002//regionalization;GO:00030…	HB-other
chr1	4855301	4855760	MergePeak_300	543	530	22.0386	22.1557	4855530	Intron (Mp1g04490.1/Mp1g04490, intron 2 of 5)	chr1	4852937	4857269	4333	-	Mp1g04490	Mp1g04490.1	4852937	4857269	4333	-	Mp1g04490	Mp1g04490.1	1739	GAT1_2.1	PTQ48518.1 hypothetical protein MARPO_0005s0158 [Marchantia polymorpha]	-	-	-	-	GO:0005951//carbamoyl-phosphate synthase complex	GO:0000107//imidazoleglycerol-phosphate synthase activity;GO:0003674//molecular_function;GO:0003824//catalytic activity;GO:0003922//GMP synthase (glutamine-hydrolyzing) activity;GO:0004088//carbamoyl-phosphate synthase (glutamine-hydrolyzing) activity;GO:0016740//transferase activity;GO:0016787//hydrolase activity;GO:0016810//hydrolase activity, acting on carbon-nitrogen (but not peptide) bonds;G…	GO:0000105//histidine biosynthetic process;GO:0006082//organic acid metabolic process;GO:0006177//GMP biosynthetic process;GO:0006520//cellular amino acid metabolic process;GO:0006541//glutamine metabolic process;GO:0006807//nitrogen compound metabolic process;GO:0008150//biological_process;GO:0008152//metabolic process;GO:0009064//glutamine family amino acid metabolic process;GO:0009220//pyrimid…	--
chr1	4858602	4858951	MergePeak_301	162	163	8.64148	8.95546	4858776	Promoter (1-2kb)	chr1	4852937	4857269	4333	-	Mp1g04490	Mp1g04490.1	4852937	4857269	4333	-	Mp1g04490	Mp1g04490.1	-1507	GAT1_2.1	PTQ48518.1 hypothetical protein MARPO_0005s0158 [Marchantia polymorpha]	-	-	-	-	GO:0005951//carbamoyl-phosphate synthase complex	GO:0000107//imidazoleglycerol-phosphate synthase activity;GO:0003674//molecular_function;GO:0003824//catalytic activity;GO:0003922//GMP synthase (glutamine-hydrolyzing) activity;GO:0004088//carbamoyl-phosphate synthase (glutamine-hydrolyzing) activity;GO:0016740//transferase activity;GO:0016787//hydrolase activity;GO:0016810//hydrolase activity, acting on carbon-nitrogen (but not peptide) bonds;G…	GO:0000105//histidine biosynthetic process;GO:0006082//organic acid metabolic process;GO:0006177//GMP biosynthetic process;GO:0006520//cellular amino acid metabolic process;GO:0006541//glutamine metabolic process;GO:0006807//nitrogen compound metabolic process;GO:0008150//biological_process;GO:0008152//metabolic process;GO:0009064//glutamine family amino acid metabolic process;GO:0009220//pyrimid…	--
chr1	4860682	4861010	MergePeak_302	188	239	10.6685	13.9692	4860846	Distal Intergenic	chr1	-	-	-	-	-	-	4852937	4857269	4333	-	Mp1g04490	Mp1g04490.1	-3577	-	-	-	-	-	-	-	-	-	-
chr1	4871105	4871590	MergePeak_303	896	769	34.4202	30.4269	4871347	Downstream (<1kb)	chr1	4872112	4874639	2528	-	Mp1g04500	Mp1g04500.1	4872112	4874639	2528	-	Mp1g04500	Mp1g04500.1	3292	SPA	PTQ48517.1 hypothetical protein MARPO_0005s0157 [Marchantia polymorpha]	-	-	-	-	-	GO:0005515//protein binding;GO:0031072//heat shock protein binding;GO:0051082//unfolded protein binding	GO:0006457//protein folding;GO:0009408//response to heat	--
chr1	4874145	4874391	MergePeak_304	138	161	10.4309	12.5342	4874268	Exon (Mp1g04500.1/Mp1g04500, exon 1 of 5)	chr1	4872112	4874639	2528	-	Mp1g04500	Mp1g04500.1	4872112	4874639	2528	-	Mp1g04500	Mp1g04500.1	371	SPA	PTQ48517.1 hypothetical protein MARPO_0005s0157 [Marchantia polymorpha]	-	-	-	-	-	GO:0005515//protein binding;GO:0031072//heat shock protein binding;GO:0051082//unfolded protein binding	GO:0006457//protein folding;GO:0009408//response to heat	--
chr1	4888670	4889233	MergePeak_305	2277	2213	75.3746	75.452	4888951	Distal Intergenic	chr1	-	-	-	-	-	-	4891773	4895949	4177	+	Mp1g04530	Mp1g04530.2	-2822	-	-	-	-	-	-	-	-	-	-
chr1	4892783	4893109	MergePeak_306	281	227	16.0435	13.3489	4892946	5' UTR	chr1	4891773	4895949	4177	+	Mp1g04530	Mp1g04530.2	4891786	4895949	4164	+	Mp1g04530	Mp1g04530.1	1160	At1g52310	KAG6541659.1 hypothetical protein Mapa_016924 [Marchantia paleacea]	-	-	-	-	GO:0005575//cellular_component;GO:0005886//plasma membrane;GO:0016020//membrane;GO:0016021//integral component of membrane;GO:0031224//intrinsic component of membrane;GO:0071944//cell periphery	GO:0000166//nucleotide binding;GO:0003674//molecular_function;GO:0003824//catalytic activity;GO:0004672//protein kinase activity;GO:0004674//protein serine/threonine kinase activity;GO:0004713//protein tyrosine kinase activity;GO:0004714//transmembrane receptor protein tyrosine kinase activity;GO:0004888//transmembrane signaling receptor activity;GO:0005488//binding;GO:0005524//ATP binding;GO:001…	GO:0006464//cellular protein modification process;GO:0006468//protein phosphorylation;GO:0006793//phosphorus metabolic process;GO:0006796//phosphate-containing compound metabolic process;GO:0006807//nitrogen compound metabolic process;GO:0007154//cell communication;GO:0007165//signal transduction;GO:0008150//biological_process;GO:0008152//metabolic process;GO:0009987//cellular process;GO:0016310/…	--
chr1	4893987	4894456	MergePeak_307	202	261	8.02407	10.6785	4894221	Intron (Mp1g04530.2/Mp1g04530, intron 3 of 4)	chr1	4891773	4895949	4177	+	Mp1g04530	Mp1g04530.2	4891786	4895949	4164	+	Mp1g04530	Mp1g04530.1	2435	At1g52310	KAG6541659.1 hypothetical protein Mapa_016924 [Marchantia paleacea]	-	-	-	-	GO:0005575//cellular_component;GO:0005886//plasma membrane;GO:0016020//membrane;GO:0016021//integral component of membrane;GO:0031224//intrinsic component of membrane;GO:0071944//cell periphery	GO:0000166//nucleotide binding;GO:0003674//molecular_function;GO:0003824//catalytic activity;GO:0004672//protein kinase activity;GO:0004674//protein serine/threonine kinase activity;GO:0004713//protein tyrosine kinase activity;GO:0004714//transmembrane receptor protein tyrosine kinase activity;GO:0004888//transmembrane signaling receptor activity;GO:0005488//binding;GO:0005524//ATP binding;GO:001…	GO:0006464//cellular protein modification process;GO:0006468//protein phosphorylation;GO:0006793//phosphorus metabolic process;GO:0006796//phosphate-containing compound metabolic process;GO:0006807//nitrogen compound metabolic process;GO:0007154//cell communication;GO:0007165//signal transduction;GO:0008150//biological_process;GO:0008152//metabolic process;GO:0009987//cellular process;GO:0016310/…	--
chr1	4895633	4895956	MergePeak_308	257	197	14.8091	11.692	4895794	Exon (Mp1g04530.2/Mp1g04530, exon 5 of 5)	chr1	4891773	4895949	4177	+	Mp1g04530	Mp1g04530.2	4895869	4898065	2197	-	Mp1g04535	Mp1g04535.1	2271	At1g52310	KAG6541659.1 hypothetical protein Mapa_016924 [Marchantia paleacea]	-	-	-	-	GO:0005575//cellular_component;GO:0005886//plasma membrane;GO:0016020//membrane;GO:0016021//integral component of membrane;GO:0031224//intrinsic component of membrane;GO:0071944//cell periphery	GO:0000166//nucleotide binding;GO:0003674//molecular_function;GO:0003824//catalytic activity;GO:0004672//protein kinase activity;GO:0004674//protein serine/threonine kinase activity;GO:0004713//protein tyrosine kinase activity;GO:0004714//transmembrane receptor protein tyrosine kinase activity;GO:0004888//transmembrane signaling receptor activity;GO:0005488//binding;GO:0005524//ATP binding;GO:001…	GO:0006464//cellular protein modification process;GO:0006468//protein phosphorylation;GO:0006793//phosphorus metabolic process;GO:0006796//phosphate-containing compound metabolic process;GO:0006807//nitrogen compound metabolic process;GO:0007154//cell communication;GO:0007165//signal transduction;GO:0008150//biological_process;GO:0008152//metabolic process;GO:0009987//cellular process;GO:0016310/…	--
chr1	4899690	4900005	MergePeak_309	208	151	12.289	9.18879	4899847	Promoter (1-2kb)	chr1	4895869	4898065	2197	-	Mp1g04535	Mp1g04535.1	4895869	4898065	2197	-	Mp1g04535	Mp1g04535.1	-1782	--	-	-	-	-	-	-	-	GO:0009292//genetic transfer	--
chr1	4919605	4920523	MergePeak_310	1219	1103	24.7645	23.0796	4920064	Downstream (2-3kb)	chr1	4922608	4925344	2737	-	Mp1g04550	Mp1g04550.1	4910923	4916146	5224	-	Mp1g04540	Mp1g04540.1	-3918	NFYC1	PTQ48512.1 hypothetical protein MARPO_0005s0152 [Marchantia polymorpha]	-	-	-	-	-	GO:0003677//DNA binding	GO:0006281//DNA repair;GO:0051382//kinetochore assembly	NF-YC
chr1	4936021	4936294	MergePeak_311	188	206	12.81	14.4572	4936157	Intron (Mp1g04560.1/Mp1g04560, intron 6 of 12)	chr1	4933878	4939047	5170	+	Mp1g04560	Mp1g04560.1	4933878	4939047	5170	+	Mp1g04560	Mp1g04560.1	2279	EER5	PTQ48511.1 hypothetical protein MARPO_0005s0151 [Marchantia polymorpha]	-	-	-	-	GO:0005575//cellular_component;GO:0005622//intracellular anatomical structure;GO:0005634//nucleus;GO:0005737//cytoplasm;GO:0005844//polysome;GO:0008180//COP9 signalosome;GO:0032991//protein-containing complex;GO:0043226//organelle;GO:0043227//membrane-bounded organelle;GO:0043229//intracellular organelle;GO:0043231//intracellular membrane-bounded organelle;GO:0070390//transcription export complex…	GO:0003674//molecular_function;GO:0003676//nucleic acid binding;GO:0003677//DNA binding;GO:0003690//double-stranded DNA binding;GO:0003723//RNA binding;GO:0005488//binding;GO:0005515//protein binding;GO:0019904//protein domain specific binding;GO:0097159//organic cyclic compound binding;GO:1901363//heterocyclic compound binding	GO:0000160//phosphorelay signal transduction system;GO:0000375//RNA splicing, via transesterification reactions;GO:0000377//RNA splicing, via transesterification reactions with bulged adenosine as nucleophile;GO:0000398//mRNA splicing, via spliceosome;GO:0000749//response to pheromone triggering conjugation with cellular fusion;GO:0000754//adaptation of signaling pathway by response to pheromone …	--
chr1	4938235	4938746	MergePeak_312	1175	1023	42.8459	38.4215	4938490	3' UTR	chr1	4933878	4939047	5170	+	Mp1g04560	Mp1g04560.1	4933878	4939047	5170	+	Mp1g04560	Mp1g04560.1	4612	EER5	PTQ48511.1 hypothetical protein MARPO_0005s0151 [Marchantia polymorpha]	-	-	-	-	GO:0005575//cellular_component;GO:0005622//intracellular anatomical structure;GO:0005634//nucleus;GO:0005737//cytoplasm;GO:0005844//polysome;GO:0008180//COP9 signalosome;GO:0032991//protein-containing complex;GO:0043226//organelle;GO:0043227//membrane-bounded organelle;GO:0043229//intracellular organelle;GO:0043231//intracellular membrane-bounded organelle;GO:0070390//transcription export complex…	GO:0003674//molecular_function;GO:0003676//nucleic acid binding;GO:0003677//DNA binding;GO:0003690//double-stranded DNA binding;GO:0003723//RNA binding;GO:0005488//binding;GO:0005515//protein binding;GO:0019904//protein domain specific binding;GO:0097159//organic cyclic compound binding;GO:1901363//heterocyclic compound binding	GO:0000160//phosphorelay signal transduction system;GO:0000375//RNA splicing, via transesterification reactions;GO:0000377//RNA splicing, via transesterification reactions with bulged adenosine as nucleophile;GO:0000398//mRNA splicing, via spliceosome;GO:0000749//response to pheromone triggering conjugation with cellular fusion;GO:0000754//adaptation of signaling pathway by response to pheromone …	--
chr1	4943865	4944186	MergePeak_313	142	145	8.2333	8.65925	4944025	Intron (Mp1g04570.1/Mp1g04570, intron 3 of 12)	chr1	4940244	4945679	5436	-	Mp1g04570	Mp1g04570.1	4940244	4945679	5436	-	Mp1g04570	Mp1g04570.1	1654	Os12g0623900	PTQ48510.1 hypothetical protein MARPO_0005s0150 [Marchantia polymorpha]	Metabolism;Metabolism;Metabolism;Metabolism;Metabolism	Global and overview maps;Global and overview maps;Global and overview maps;Amino acid metabolism;Metabolism of other amino acids	ko01100//Metabolic pathways;ko01110//Biosynthesis of secondary metabolites;ko01230//Biosynthesis of amino acids;ko00270//Cysteine and methionine metabolism;ko00450//Selenocompound metabolism	K00549;K00549;K00549;K00549;K00549	-	GO:0003871//5-methyltetrahydropteroyltriglutamate-homocysteine S-methyltransferase activity;GO:0008270//zinc ion binding	GO:0008652//cellular amino acid biosynthetic process;GO:0009086//methionine biosynthetic process	--
chr1	4956826	4957770	MergePeak_314	907	969	17.9191	19.7179	4957298	Exon (Mp1g04580.1/Mp1g04580, exon 4 of 13)	chr1	4955802	4961596	5795	+	Mp1g04580	Mp1g04580.1	4955802	4961596	5795	+	Mp1g04580	Mp1g04580.1	1496	At3g57050	PTQ48509.1 hypothetical protein MARPO_0005s0149 [Marchantia polymorpha]	Metabolism;Metabolism;Metabolism;Metabolism;Metabolism	Global and overview maps;Global and overview maps;Global and overview maps;Amino acid metabolism;Metabolism of other amino acids	ko01100//Metabolic pathways;ko01110//Biosynthesis of secondary metabolites;ko01230//Biosynthesis of amino acids;ko00270//Cysteine and methionine metabolism;ko00450//Selenocompound metabolism	K01760;K01760;K01760;K01760;K01760	GO:0005575//cellular_component;GO:0005622//intracellular anatomical structure;GO:0005634//nucleus;GO:0005737//cytoplasm;GO:0005777//peroxisome;GO:0009507//chloroplast;GO:0009532//plastid stroma;GO:0009536//plastid;GO:0009570//chloroplast stroma;GO:0042579//microbody;GO:0043226//organelle;GO:0043227//membrane-bounded organelle;GO:0043229//intracellular organelle;GO:0043231//intracellular membrane-…	GO:0003674//molecular_function;GO:0003824//catalytic activity;GO:0003870//5-aminolevulinate synthase activity;GO:0003961//O-acetylhomoserine aminocarboxypropyltransferase activity;GO:0003962//cystathionine gamma-synthase activity;GO:0004121//cystathionine beta-lyase activity;GO:0004123//cystathionine gamma-lyase activity;GO:0004124//cysteine synthase activity;GO:0004375//glycine dehydrogenase (de…	GO:0000096//sulfur amino acid metabolic process;GO:0000097//sulfur amino acid biosynthetic process;GO:0000105//histidine biosynthetic process;GO:0006082//organic acid metabolic process;GO:0006520//cellular amino acid metabolic process;GO:0006534//cysteine metabolic process;GO:0006546//glycine catabolic process;GO:0006555//methionine metabolic process;GO:0006783//heme biosynthetic process;GO:00067…	--
chr1	4968789	4969164	MergePeak_315	284	289	14.1017	14.7801	4968976	Promoter (1-2kb)	chr1	4969983	4975543	5561	+	Mp1g04600	Mp1g04600.1	4969983	4975543	5561	+	Mp1g04600	Mp1g04600.1	-1007	dnaJ	PTQ48507.1 hypothetical protein MARPO_0005s0147 [Marchantia polymorpha]	-	-	-	-	GO:0016020//membrane	GO:0005515//protein binding;GO:0009055//electron transfer activity	GO:0006457//protein folding;GO:0009408//response to heat	--
chr1	4976845	4977349	MergePeak_316	1126	1024	41.6283	38.9921	4977097	Exon (Mp1g04610.1/Mp1g04610, exon 1 of 1)	chr1	4976089	4977301	1213	-	Mp1g04610	Mp1g04610.1	4976089	4977301	1213	-	Mp1g04610	Mp1g04610.1	204	--	PTQ48506.1 hypothetical protein MARPO_0005s0146 [Marchantia polymorpha]	-	-	-	-	-	-	-	--
chr1	4995364	4995932	MergePeak_317	1309	1182	42.9505	39.946	4995648	Intron (Mp1g04640.1/Mp1g04640, intron 1 of 9)	chr1	4991212	4996785	5574	-	Mp1g04640	Mp1g04640.1	4991212	4996785	5574	-	Mp1g04640	Mp1g04640.1	1137	brd4	PTQ48502.1 hypothetical protein MARPO_0005s0143 [Marchantia polymorpha]	-	-	-	-	GO:0005575//cellular_component;GO:0005622//intracellular anatomical structure;GO:0005634//nucleus;GO:0005737//cytoplasm;GO:0043226//organelle;GO:0043227//membrane-bounded organelle;GO:0043229//intracellular organelle;GO:0043231//intracellular membrane-bounded organelle	GO:0001067//transcription regulatory region nucleic acid binding;GO:0001091//RNA polymerase II general transcription initiation factor binding;GO:0001094//TFIID-class transcription factor complex binding;GO:0001098//basal transcription machinery binding;GO:0001099//basal RNA polymerase II transcription machinery binding;GO:0003674//molecular_function;GO:0003676//nucleic acid binding;GO:0003677//D…	GO:0001672//regulation of chromatin assembly or disassembly;GO:0006139//nucleobase-containing compound metabolic process;GO:0006259//DNA metabolic process;GO:0006281//DNA repair;GO:0006351//transcription, DNA-templated;GO:0006355//regulation of transcription, DNA-templated;GO:0006725//cellular aromatic compound metabolic process;GO:0006807//nitrogen compound metabolic process;GO:0006950//response…	--
chr1	5013428	5013893	MergePeak_318	440	460	17.6282	18.9819	5013660	Exon (Mp1g04650.1/Mp1g04650, exon 6 of 9)	chr1	5010951	5015754	4804	+	Mp1g04650	Mp1g04650.1	5010951	5015754	4804	+	Mp1g04650	Mp1g04650.1	2709	CK1	OAE18601.1 hypothetical protein AXG93_1923s1570 [Marchantia polymorpha subsp. ruderalis] [Marchantia polymorpha]	Metabolism;Metabolism	Global and overview maps;Lipid metabolism	ko01100//Metabolic pathways;ko00564//Glycerophospholipid metabolism	K14156;K14156	-	GO:0003674//molecular_function;GO:0004413//homoserine kinase activity;GO:0004672//protein kinase activity;GO:0005524//ATP binding;GO:0019165//thiamine kinase activity;GO:0046522//S-methyl-5-thioribose kinase activity	GO:0006468//protein phosphorylation;GO:0009088//threonine biosynthetic process;GO:0009228//thiamine biosynthetic process;GO:0019509//L-methionine salvage from methylthioadenosine;GO:0030436//asexual sporulation	--
chr1	5039681	5040178	MergePeak_319	212	224	7.94781	8.64942	5039929	Downstream (2-3kb)	chr1	5036873	5039909	3037	+	Mp1g04670	Mp1g04670.1	5036873	5039909	3037	+	Mp1g04670	Mp1g04670.1	3056	At5g49610	PTQ48499.1 hypothetical protein MARPO_0005s0140 [Marchantia polymorpha]	-	-	-	-	-	GO:0003674//molecular_function;GO:0003824//catalytic activity;GO:0004842//ubiquitin-protein transferase activity;GO:0005515//protein binding;GO:0016740//transferase activity;GO:0019787//ubiquitin-like protein transferase activity;GO:0140096//catalytic activity, acting on a protein	GO:0003002//regionalization;GO:0006464//cellular protein modification process;GO:0006508//proteolysis;GO:0006511//ubiquitin-dependent protein catabolic process;GO:0006807//nitrogen compound metabolic process;GO:0007275//multicellular organism development;GO:0007389//pattern specification process;GO:0008150//biological_process;GO:0008152//metabolic process;GO:0009056//catabolic process;GO:0009057/…	--
chr1	5069804	5070126	MergePeak_320	232	156	13.4099	9.28732	5069965	Intron (Mp1g04690.1/Mp1g04690, intron 5 of 5)	chr1	5069107	5076338	7232	-	Mp1g04690	Mp1g04690.1	5069107	5076338	7232	-	Mp1g04690	Mp1g04690.1	6373	--	PTQ48497.1 hypothetical protein MARPO_0005s0138 [Marchantia polymorpha]	-	-	-	-	-	-	-	--
chr1	5084349	5084628	MergePeak_321	199	196	13.2689	13.4607	5084488	Distal Intergenic	chr1	-	-	-	-	-	-	5089905	5091053	1149	-	Mp1g04710	Mp1g04710.1	6565	-	-	-	-	-	-	-	-	-	-
chr1	5121108	5121341	MergePeak_322	200	180	15.9572	14.7919	5121224	Promoter (<=1kb)	chr1	5121423	5125468	4046	+	Mp1g04760	Mp1g04760.1	5121423	5125468	4046	+	Mp1g04760	Mp1g04760.1	-199	Ufd1-like	PTQ48491.1 hypothetical protein MARPO_0005s0132 [Marchantia polymorpha]	-	-	-	-	-	GO:0008270//zinc ion binding	GO:0006508//proteolysis;GO:0006511//ubiquitin-dependent protein catabolic process;GO:0006807//nitrogen compound metabolic process;GO:0008150//biological_process;GO:0008152//metabolic process;GO:0009056//catabolic process;GO:0009057//macromolecule catabolic process;GO:0009987//cellular process;GO:0010498//proteasomal protein catabolic process;GO:0019538//protein metabolic process;GO:0019941//modif…	--
chr1	5124546	5124813	MergePeak_323	135	139	9.4046	9.97352	5124679	Exon (Mp1g04760.1/Mp1g04760, exon 4 of 4)	chr1	5121423	5125468	4046	+	Mp1g04760	Mp1g04760.1	5121423	5125468	4046	+	Mp1g04760	Mp1g04760.1	3256	Ufd1-like	PTQ48491.1 hypothetical protein MARPO_0005s0132 [Marchantia polymorpha]	-	-	-	-	-	GO:0008270//zinc ion binding	GO:0006508//proteolysis;GO:0006511//ubiquitin-dependent protein catabolic process;GO:0006807//nitrogen compound metabolic process;GO:0008150//biological_process;GO:0008152//metabolic process;GO:0009056//catabolic process;GO:0009057//macromolecule catabolic process;GO:0009987//cellular process;GO:0010498//proteasomal protein catabolic process;GO:0019538//protein metabolic process;GO:0019941//modif…	--
chr1	5125422	5125695	MergePeak_324	171	128	11.6516	8.98313	5125558	3' UTR	chr1	5125048	5128031	2984	-	Mp1g04770	Mp1g04770.1	5125048	5128031	2984	-	Mp1g04770	Mp1g04770.1	2473	--	PTQ48490.1 hypothetical protein MARPO_0005s0131 [Marchantia polymorpha]	-	-	-	-	-	-	-	--
chr1	5138135	5138546	MergePeak_325	494	552	22.3857	25.7638	5138340	Promoter (1-2kb)	chr1	5139344	5143764	4421	+	Mp1g04790	Mp1g04790.1	5139344	5143764	4421	+	Mp1g04790	Mp1g04790.1	-1004	eIF2gamma	PTQ48488.1 hypothetical protein MARPO_0005s0129 [Marchantia polymorpha]	-	-	-	-	GO:0005575//cellular_component;GO:0005737//cytoplasm	GO:0003743//translation initiation factor activity;GO:0003746//translation elongation factor activity;GO:0003924//GTPase activity;GO:0004781//sulfate adenylyltransferase (ATP) activity;GO:0005524//ATP binding;GO:0005525//GTP binding;GO:0019001//guanyl nucleotide binding;GO:0031683//G-protein beta/gamma-subunit complex binding;GO:0043022//ribosome binding	GO:0000103//sulfate assimilation;GO:0001514//selenocysteine incorporation;GO:0006412//translation;GO:0006413//translational initiation;GO:0006414//translational elongation;GO:0006950//response to stress;GO:0007186//G protein-coupled receptor signaling pathway;GO:0008150//biological_process;GO:0042254//ribosome biogenesis	--
chr1	5141196	5141469	MergePeak_326	161	160	10.9703	11.2289	5141332	Intron (Mp1g04790.1/Mp1g04790, intron 4 of 6)	chr1	5139344	5143764	4421	+	Mp1g04790	Mp1g04790.1	5139344	5143764	4421	+	Mp1g04790	Mp1g04790.1	1988	eIF2gamma	PTQ48488.1 hypothetical protein MARPO_0005s0129 [Marchantia polymorpha]	-	-	-	-	GO:0005575//cellular_component;GO:0005737//cytoplasm	GO:0003743//translation initiation factor activity;GO:0003746//translation elongation factor activity;GO:0003924//GTPase activity;GO:0004781//sulfate adenylyltransferase (ATP) activity;GO:0005524//ATP binding;GO:0005525//GTP binding;GO:0019001//guanyl nucleotide binding;GO:0031683//G-protein beta/gamma-subunit complex binding;GO:0043022//ribosome binding	GO:0000103//sulfate assimilation;GO:0001514//selenocysteine incorporation;GO:0006412//translation;GO:0006413//translational initiation;GO:0006414//translational elongation;GO:0006950//response to stress;GO:0007186//G protein-coupled receptor signaling pathway;GO:0008150//biological_process;GO:0042254//ribosome biogenesis	--
chr1	5144305	5144656	MergePeak_327	376	370	19.9428	20.2128	5144480	Distal Intergenic	chr1	-	-	-	-	-	-	5139344	5143764	4421	+	Mp1g04790	Mp1g04790.1	5136	-	-	-	-	-	-	-	-	-	-
chr1	5158896	5159422	MergePeak_328	1172	1205	41.5201	43.9688	5159159	Intron (Mp1g04800.1/Mp1g04800, intron 1 of 8)	chr1	5155320	5160611	5292	-	Mp1g04800	Mp1g04800.1	5155320	5160611	5292	-	Mp1g04800	Mp1g04800.1	1452	BZW2	KAG6547451.1 hypothetical protein Mapa_010899 [Marchantia paleacea]	-	-	-	-	-	GO:0005515//protein binding	-	--
chr1	5159660	5160006	MergePeak_329	277	254	14.9036	14.0758	5159833	Intron (Mp1g04800.1/Mp1g04800, intron 1 of 8)	chr1	5155320	5160611	5292	-	Mp1g04800	Mp1g04800.1	5155320	5160611	5292	-	Mp1g04800	Mp1g04800.1	778	BZW2	KAG6547451.1 hypothetical protein Mapa_010899 [Marchantia paleacea]	-	-	-	-	-	GO:0005515//protein binding	-	--
chr1	5176547	5176853	MergePeak_330	169	149	10.2775	9.33289	5176700	Exon (Mp1g04810.1/Mp1g04810, exon 5 of 5)	chr1	5175906	5184641	8736	-	Mp1g04810	Mp1g04810.1	5175906	5184641	8736	-	Mp1g04810	Mp1g04810.1	7941	--	PTQ48486.1 hypothetical protein MARPO_0005s0127 [Marchantia polymorpha]	-	-	-	-	GO:0005634//nucleus	GO:0003677//DNA binding;GO:0003723//RNA binding	GO:0006351//transcription, DNA-templated;GO:0008380//RNA splicing;GO:0045893//positive regulation of transcription, DNA-templated	--
chr1	5183300	5183785	MergePeak_331	989	965	37.9928	38.1821	5183542	5' UTR	chr1	5175906	5184641	8736	-	Mp1g04810	Mp1g04810.1	5175906	5184641	8736	-	Mp1g04810	Mp1g04810.1	1099	--	PTQ48486.1 hypothetical protein MARPO_0005s0127 [Marchantia polymorpha]	-	-	-	-	GO:0005634//nucleus	GO:0003677//DNA binding;GO:0003723//RNA binding	GO:0006351//transcription, DNA-templated;GO:0008380//RNA splicing;GO:0045893//positive regulation of transcription, DNA-templated	--
chr1	5184929	5185416	MergePeak_332	1562	1581	59.7589	62.2989	5185172	Promoter (<=1kb)	chr1	5175906	5184641	8736	-	Mp1g04810	Mp1g04810.1	5175906	5184641	8736	-	Mp1g04810	Mp1g04810.1	-531	--	PTQ48486.1 hypothetical protein MARPO_0005s0127 [Marchantia polymorpha]	-	-	-	-	GO:0005634//nucleus	GO:0003677//DNA binding;GO:0003723//RNA binding	GO:0006351//transcription, DNA-templated;GO:0008380//RNA splicing;GO:0045893//positive regulation of transcription, DNA-templated	--
chr1	5200828	5201282	MergePeak_333	365	386	14.9769	16.3134	5201055	Promoter (1-2kb)	chr1	5202469	5206433	3965	+	Mp1g04820	Mp1g04820.1	5202469	5206433	3965	+	Mp1g04820	Mp1g04820.1	-1414	LA1	PTQ48484.1 hypothetical protein MARPO_0005s0125 [Marchantia polymorpha]	-	-	-	-	GO:0005575//cellular_component;GO:0005622//intracellular anatomical structure;GO:0005634//nucleus;GO:0005654//nucleoplasm;GO:0005730//nucleolus;GO:0031974//membrane-enclosed lumen;GO:0031981//nuclear lumen;GO:0032991//protein-containing complex;GO:0043226//organelle;GO:0043227//membrane-bounded organelle;GO:0043228//non-membrane-bounded organelle;GO:0043229//intracellular organelle;GO:0043231//in…	GO:0000049//tRNA binding;GO:0003674//molecular_function;GO:0003676//nucleic acid binding;GO:0003723//RNA binding;GO:0005488//binding;GO:0017069//snRNA binding;GO:0097159//organic cyclic compound binding;GO:0097322//7SK snRNA binding;GO:1901363//heterocyclic compound binding	GO:0006139//nucleobase-containing compound metabolic process;GO:0006396//RNA processing;GO:0006399//tRNA metabolic process;GO:0006725//cellular aromatic compound metabolic process;GO:0006807//nitrogen compound metabolic process;GO:0006950//response to stress;GO:0008033//tRNA processing;GO:0008150//biological_process;GO:0008152//metabolic process;GO:0009611//response to wounding;GO:0009888//tissue…	--
chr1	5212119	5212950	MergePeak_334	518	530	11.6238	12.2496	5212534	Downstream (<1kb)	chr1	5212908	5218054	5147	-	Mp1g04830	Mp1g04830.1	5212908	5218054	5147	-	Mp1g04830	Mp1g04830.1	5520	At5g63930	BAF79945.1 receptor-like kinase [Marchantia polymorpha]	-	-	-	-	-	GO:0004672//protein kinase activity;GO:0005515//protein binding;GO:0005524//ATP binding	GO:0006468//protein phosphorylation	--
chr1	5220399	5220699	MergePeak_335	183	192	11.3508	12.266	5220549	Distal Intergenic	chr1	-	-	-	-	-	-	5212908	5218054	5147	-	Mp1g04830	Mp1g04830.1	-2495	-	-	-	-	-	-	-	-	-	-
chr1	5240223	5240516	MergePeak_336	212	242	13.4626	15.8284	5240369	5' UTR	chr1	5235208	5241182	5975	-	Mp1g04840	Mp1g04840.3	5235208	5241182	5975	-	Mp1g04840	Mp1g04840.1	813	GPAT9	OAE21358.1 hypothetical protein AXG93_891s1060 [Marchantia polymorpha subsp. ruderalis] [Marchantia polymorpha]	Metabolism;Metabolism;Metabolism;Metabolism	Global and overview maps;Global and overview maps;Lipid metabolism;Lipid metabolism	ko01100//Metabolic pathways;ko01110//Biosynthesis of secondary metabolites;ko00564//Glycerophospholipid metabolism;ko00561//Glycerolipid metabolism	K13506;K13506;K13506;K13506	-	GO:0016746//acyltransferase activity	-	--
chr1	5249653	5250106	MergePeak_337	249	231	10.2396	9.78418	5249879	5' UTR	chr1	5249813	5257037	7225	+	Mp1g04850	Mp1g04850.1	5249813	5257037	7225	+	Mp1g04850	Mp1g04850.1	66	Rv2228c	OAE21357.1 hypothetical protein AXG93_891s1050 [Marchantia polymorpha subsp. ruderalis] [Marchantia polymorpha]	-	-	-	-	-	GO:0003676//nucleic acid binding;GO:0004523//RNA-DNA hybrid ribonuclease activity	-	--
chr1	5273341	5273799	MergePeak_338	461	342	18.7512	14.3279	5273570	Intron (Mp1g04870.1/Mp1g04870, intron 3 of 12)	chr1	5269024	5283203	14180	+	Mp1g04870	Mp1g04870.1	5269024	5283203	14180	+	Mp1g04870	Mp1g04870.1	4546	SUA	PTQ48478.1 hypothetical protein MARPO_0005s0121 [Marchantia polymorpha]	-	-	-	-	GO:0005575//cellular_component;GO:0005622//intracellular anatomical structure;GO:0005634//nucleus;GO:0005681//spliceosomal complex;GO:0032991//protein-containing complex;GO:0043226//organelle;GO:0043227//membrane-bounded organelle;GO:0043229//intracellular organelle;GO:0043231//intracellular membrane-bounded organelle;GO:1990904//ribonucleoprotein complex	GO:0003674//molecular_function;GO:0003676//nucleic acid binding;GO:0003723//RNA binding;GO:0003729//mRNA binding;GO:0005488//binding;GO:0043167//ion binding;GO:0043169//cation binding;GO:0046872//metal ion binding;GO:0097159//organic cyclic compound binding;GO:1901363//heterocyclic compound binding	GO:0000245//spliceosomal complex assembly;GO:0000375//RNA splicing, via transesterification reactions;GO:0000377//RNA splicing, via transesterification reactions with bulged adenosine as nucleophile;GO:0000381//regulation of alternative mRNA splicing, via spliceosome;GO:0000398//mRNA splicing, via spliceosome;GO:0006139//nucleobase-containing compound metabolic process;GO:0006396//RNA processing;…	--
chr1	5276131	5276635	MergePeak_339	345	360	12.7547	13.7082	5276383	Intron (Mp1g04870.1/Mp1g04870, intron 5 of 12)	chr1	5269024	5283203	14180	+	Mp1g04870	Mp1g04870.1	5269024	5283203	14180	+	Mp1g04870	Mp1g04870.1	7359	SUA	PTQ48478.1 hypothetical protein MARPO_0005s0121 [Marchantia polymorpha]	-	-	-	-	GO:0005575//cellular_component;GO:0005622//intracellular anatomical structure;GO:0005634//nucleus;GO:0005681//spliceosomal complex;GO:0032991//protein-containing complex;GO:0043226//organelle;GO:0043227//membrane-bounded organelle;GO:0043229//intracellular organelle;GO:0043231//intracellular membrane-bounded organelle;GO:1990904//ribonucleoprotein complex	GO:0003674//molecular_function;GO:0003676//nucleic acid binding;GO:0003723//RNA binding;GO:0003729//mRNA binding;GO:0005488//binding;GO:0043167//ion binding;GO:0043169//cation binding;GO:0046872//metal ion binding;GO:0097159//organic cyclic compound binding;GO:1901363//heterocyclic compound binding	GO:0000245//spliceosomal complex assembly;GO:0000375//RNA splicing, via transesterification reactions;GO:0000377//RNA splicing, via transesterification reactions with bulged adenosine as nucleophile;GO:0000381//regulation of alternative mRNA splicing, via spliceosome;GO:0000398//mRNA splicing, via spliceosome;GO:0006139//nucleobase-containing compound metabolic process;GO:0006396//RNA processing;…	--
chr1	5284889	5285234	MergePeak_340	425	429	22.9326	23.8424	5285061	Downstream (1-2kb)	chr1	5286174	5289719	3546	-	Mp1g04880	Mp1g04880.1	5286174	5289719	3546	-	Mp1g04880	Mp1g04880.1	4658	NRS/ER	OAE21354.1 hypothetical protein AXG93_891s1020 [Marchantia polymorpha subsp. ruderalis] [Marchantia polymorpha]	Metabolism;Metabolism;Metabolism;Metabolism	Global and overview maps;Global and overview maps;Carbohydrate metabolism;Metabolism of terpenoids and polyketides	ko01100//Metabolic pathways;ko01110//Biosynthesis of secondary metabolites;ko00520//Amino sugar and nucleotide sugar metabolism;ko00523//Polyketide sugar unit biosynthesis	K12451;K12451;K12451;K12451	-	GO:0003824//catalytic activity;GO:0003978//UDP-glucose 4-epimerase activity;GO:0008460//dTDP-glucose 4,6-dehydratase activity;GO:0008831//dTDP-4-dehydrorhamnose reductase activity;GO:0047733//CDP-glucose 4,6-dehydratase activity	GO:0006012//galactose metabolic process;GO:0009243//O antigen biosynthetic process;GO:0019305//dTDP-rhamnose biosynthetic process	--
chr1	5287972	5288425	MergePeak_341	998	901	41.0408	38.1625	5288198	Exon (Mp1g04880.1/Mp1g04880, exon 2 of 3)	chr1	5286174	5289719	3546	-	Mp1g04880	Mp1g04880.1	5286174	5289719	3546	-	Mp1g04880	Mp1g04880.1	1521	NRS/ER	OAE21354.1 hypothetical protein AXG93_891s1020 [Marchantia polymorpha subsp. ruderalis] [Marchantia polymorpha]	Metabolism;Metabolism;Metabolism;Metabolism	Global and overview maps;Global and overview maps;Carbohydrate metabolism;Metabolism of terpenoids and polyketides	ko01100//Metabolic pathways;ko01110//Biosynthesis of secondary metabolites;ko00520//Amino sugar and nucleotide sugar metabolism;ko00523//Polyketide sugar unit biosynthesis	K12451;K12451;K12451;K12451	-	GO:0003824//catalytic activity;GO:0003978//UDP-glucose 4-epimerase activity;GO:0008460//dTDP-glucose 4,6-dehydratase activity;GO:0008831//dTDP-4-dehydrorhamnose reductase activity;GO:0047733//CDP-glucose 4,6-dehydratase activity	GO:0006012//galactose metabolic process;GO:0009243//O antigen biosynthetic process;GO:0019305//dTDP-rhamnose biosynthetic process	--
chr1	5306146	5306571	MergePeak_342	451	534	19.7655	24.1046	5306358	3' UTR	chr1	5305448	5307242	1795	-	Mp1g04910	Mp1g04910.1	5305448	5307242	1795	-	Mp1g04910	Mp1g04910.1	884	--	PTQ48474.1 hypothetical protein MARPO_0005s0117 [Marchantia polymorpha]	-	-	-	-	-	-	-	--
chr1	5315957	5316381	MergePeak_343	467	389	20.5149	17.6007	5316169	Promoter (1-2kb)	chr1	5317566	5319617	2052	+	Mp1g04930	Mp1g04930.1	5317566	5319617	2052	+	Mp1g04930	Mp1g04930.1	-1397	--	PTQ48472.1 hypothetical protein MARPO_0005s0115 [Marchantia polymorpha]	-	-	-	-	-	-	-	--
chr1	5338318	5338587	MergePeak_344	127	110	8.78175	7.83425	5338452	Promoter (<=1kb)	chr1	5336377	5337959	1583	-	Mp1g04960	Mp1g04960.1	5336377	5337959	1583	-	Mp1g04960	Mp1g04960.1	-493	SRC2	PTQ48469.1 hypothetical protein MARPO_0005s0112 [Marchantia polymorpha]	-	-	-	-	-	-	-	--
chr1	5413103	5413476	MergePeak_345	212	232	10.5829	11.9285	5413289	Exon (Mp1g05050.1/Mp1g05050, exon 1 of 2)	chr1	5412677	5413542	866	-	Mp1g05050	Mp1g05050.1	5412677	5413542	866	-	Mp1g05050	Mp1g05050.1	253	--	PTQ48460.1 hypothetical protein MARPO_0005s0104 [Marchantia polymorpha]	-	-	-	-	-	-	-	--
chr1	5484696	5484998	MergePeak_346	163	143	10.0435	9.07532	5484847	Exon (Mp1g05110.1/Mp1g05110, exon 8 of 8)	chr1	5482579	5485612	3034	+	Mp1g05110	Mp1g05110.1	5482579	5485612	3034	+	Mp1g05110	Mp1g05110.1	2268	Pigf	PTQ48450.1 hypothetical protein MARPO_0005s0096 [Marchantia polymorpha]	Metabolism;Metabolism	Global and overview maps;Glycan biosynthesis and metabolism	ko01100//Metabolic pathways;ko00563//Glycosylphosphatidylinositol (GPI)-anchor biosynthesis	K05287;K05287	GO:0005575//cellular_component;GO:0005622//intracellular anatomical structure;GO:0005737//cytoplasm;GO:0005783//endoplasmic reticulum;GO:0005789//endoplasmic reticulum membrane;GO:0012505//endomembrane system;GO:0016020//membrane;GO:0016021//integral component of membrane;GO:0031224//intrinsic component of membrane;GO:0031984//organelle subcompartment;GO:0042175//nuclear outer membrane-endoplasmi…	GO:0000234//phosphoethanolamine N-methyltransferase activity;GO:0003674//molecular_function;GO:0003824//catalytic activity;GO:0004307//ethanolaminephosphotransferase activity;GO:0008168//methyltransferase activity;GO:0008170//N-methyltransferase activity;GO:0008757//S-adenosylmethionine-dependent methyltransferase activity;GO:0016491//oxidoreductase activity;GO:0016651//oxidoreductase activity, a…	GO:0006464//cellular protein modification process;GO:0006497//protein lipidation;GO:0006505//GPI anchor metabolic process;GO:0006506//GPI anchor biosynthetic process;GO:0006629//lipid metabolic process;GO:0006643//membrane lipid metabolic process;GO:0006644//phospholipid metabolic process;GO:0006650//glycerophospholipid metabolic process;GO:0006661//phosphatidylinositol biosynthetic process;GO:00…	--
chr1	5489229	5489818	MergePeak_347	1983	2013	62.7497	65.6085	5489523	Exon (Mp1g05120.1/Mp1g05120, exon 1 of 5)	chr1	5486135	5490490	4356	-	Mp1g05120	Mp1g05120.1	5486135	5490490	4356	-	Mp1g05120	Mp1g05120.1	967	At5g67140	OAE19008.1 hypothetical protein AXG93_2839s1030 [Marchantia polymorpha subsp. ruderalis] [Marchantia polymorpha]	-	-	-	-	-	GO:0005515//protein binding	-	--
chr1	5508895	5509456	MergePeak_348	550	540	18.2712	18.4768	5509175	Exon (Mp1g05130.1/Mp1g05130, exon 13 of 15)	chr1	5508271	5514192	5922	-	Mp1g05130	Mp1g05130.1	5508271	5514192	5922	-	Mp1g05130	Mp1g05130.1	5017	AXR1	PTQ48448.1 hypothetical protein MARPO_0005s0094 [Marchantia polymorpha]	-	-	-	-	-	GO:0008641//ubiquitin-like modifier activating enzyme activity;GO:0016779//nucleotidyltransferase activity	GO:0009228//thiamine biosynthetic process	--
chr1	5510637	5511027	MergePeak_349	238	197	11.3643	9.68853	5510832	Intron (Mp1g05130.1/Mp1g05130, intron 7 of 14)	chr1	5508271	5514192	5922	-	Mp1g05130	Mp1g05130.1	5508271	5514192	5922	-	Mp1g05130	Mp1g05130.1	3360	AXR1	PTQ48448.1 hypothetical protein MARPO_0005s0094 [Marchantia polymorpha]	-	-	-	-	-	GO:0008641//ubiquitin-like modifier activating enzyme activity;GO:0016779//nucleotidyltransferase activity	GO:0009228//thiamine biosynthetic process	--
chr1	5512686	5512984	MergePeak_350	176	187	10.9896	12.0265	5512835	Exon (Mp1g05130.1/Mp1g05130, exon 3 of 15)	chr1	5508271	5514192	5922	-	Mp1g05130	Mp1g05130.1	5508271	5514192	5922	-	Mp1g05130	Mp1g05130.1	1357	AXR1	PTQ48448.1 hypothetical protein MARPO_0005s0094 [Marchantia polymorpha]	-	-	-	-	-	GO:0008641//ubiquitin-like modifier activating enzyme activity;GO:0016779//nucleotidyltransferase activity	GO:0009228//thiamine biosynthetic process	--
chr1	5563349	5563588	MergePeak_351	245	201	19.0588	16.1047	5563468	Distal Intergenic	chr1	-	-	-	-	-	-	5544548	5547970	3423	-	Mp1g05160	Mp1g05160.1	-15498	-	-	-	-	-	-	-	-	-	-
chr1	5583825	5585202	MergePeak_352	1043	917	14.1311	12.7964	5584513	Promoter (1-2kb)	chr1	5585664	5589829	4166	+	Mp1g05180	Mp1g05180.1	5585664	5589829	4166	+	Mp1g05180	Mp1g05180.1	-1151	CYP704B1	OAE19016.1 hypothetical protein AXG93_2839s1110 [Marchantia polymorpha subsp. ruderalis] [Marchantia polymorpha]	Metabolism;Metabolism;Metabolism	Global and overview maps;Lipid metabolism;Lipid metabolism	ko01100//Metabolic pathways;ko00071//Fatty acid degradation;ko00073//Cutin, suberine and wax biosynthesis	K20495;K20495;K20495	GO:0005575//cellular_component;GO:0016020//membrane;GO:0016021//integral component of membrane;GO:0031224//intrinsic component of membrane	GO:0003674//molecular_function;GO:0003824//catalytic activity;GO:0004497//monooxygenase activity;GO:0005488//binding;GO:0005506//iron ion binding;GO:0016491//oxidoreductase activity;GO:0016705//oxidoreductase activity, acting on paired donors, with incorporation or reduction of molecular oxygen;GO:0016713//oxidoreductase activity, acting on paired donors, with incorporation or reduction of molecu…	GO:0006725//cellular aromatic compound metabolic process;GO:0007275//multicellular organism development;GO:0008150//biological_process;GO:0008152//metabolic process;GO:0009058//biosynthetic process;GO:0009555//pollen development;GO:0009653//anatomical structure morphogenesis;GO:0009987//cellular process;GO:0010208//pollen wall assembly;GO:0010584//pollen exine formation;GO:0010927//cellular compo…	--
chr1	5588908	5589337	MergePeak_353	476	430	20.6671	19.2295	5589122	3' UTR	chr1	5585664	5589829	4166	+	Mp1g05180	Mp1g05180.1	5585664	5589829	4166	+	Mp1g05180	Mp1g05180.1	3458	CYP704B1	OAE19016.1 hypothetical protein AXG93_2839s1110 [Marchantia polymorpha subsp. ruderalis] [Marchantia polymorpha]	Metabolism;Metabolism;Metabolism	Global and overview maps;Lipid metabolism;Lipid metabolism	ko01100//Metabolic pathways;ko00071//Fatty acid degradation;ko00073//Cutin, suberine and wax biosynthesis	K20495;K20495;K20495	GO:0005575//cellular_component;GO:0016020//membrane;GO:0016021//integral component of membrane;GO:0031224//intrinsic component of membrane	GO:0003674//molecular_function;GO:0003824//catalytic activity;GO:0004497//monooxygenase activity;GO:0005488//binding;GO:0005506//iron ion binding;GO:0016491//oxidoreductase activity;GO:0016705//oxidoreductase activity, acting on paired donors, with incorporation or reduction of molecular oxygen;GO:0016713//oxidoreductase activity, acting on paired donors, with incorporation or reduction of molecu…	GO:0006725//cellular aromatic compound metabolic process;GO:0007275//multicellular organism development;GO:0008150//biological_process;GO:0008152//metabolic process;GO:0009058//biosynthetic process;GO:0009555//pollen development;GO:0009653//anatomical structure morphogenesis;GO:0009987//cellular process;GO:0010208//pollen wall assembly;GO:0010584//pollen exine formation;GO:0010927//cellular compo…	--
chr1	5607201	5607433	MergePeak_354	136	111	10.8974	9.16084	5607317	Promoter (<=1kb)	chr1	5604601	5607084	2484	-	Mp1g05200	Mp1g05200.1	5604601	5607084	2484	-	Mp1g05200	Mp1g05200.1	-233	--	PTQ48442.1 hypothetical protein MARPO_0005s0088 [Marchantia polymorpha]	-	-	-	-	-	-	-	--
chr1	5608177	5608557	MergePeak_355	256	253	12.5446	12.7692	5608367	Promoter (1-2kb)	chr1	5604601	5607084	2484	-	Mp1g05200	Mp1g05200.1	5604601	5607084	2484	-	Mp1g05200	Mp1g05200.1	-1283	--	PTQ48442.1 hypothetical protein MARPO_0005s0088 [Marchantia polymorpha]	-	-	-	-	-	-	-	--
chr1	5616178	5616495	MergePeak_356	248	193	14.5601	11.6707	5616336	Downstream (1-2kb)	chr1	5618145	5619960	1816	-	Mp1g05210	Mp1g05210.1	5618145	5619960	1816	-	Mp1g05210	Mp1g05210.1	3624	--	PTQ48441.1 hypothetical protein MARPO_0005s0087 [Marchantia polymorpha]	-	-	-	-	-	-	-	--
chr1	5621974	5622272	MergePeak_357	142	142	8.86663	9.13241	5622123	Exon (Mp1g05220.1/Mp1g05220, exon 1 of 1)	chr1	5621367	5624401	3035	+	Mp1g05220	Mp1g05220.1	5621367	5624401	3035	+	Mp1g05220	Mp1g05220.1	756	PAL	PTQ48440.1 hypothetical protein MARPO_0005s0086 [Marchantia polymorpha]	Metabolism;Metabolism;Metabolism;Metabolism	Global and overview maps;Global and overview maps;Biosynthesis of other secondary metabolites;Amino acid metabolism	ko01100//Metabolic pathways;ko01110//Biosynthesis of secondary metabolites;ko00940//Phenylpropanoid biosynthesis;ko00360//Phenylalanine metabolism	K10775;K10775;K10775;K10775	-	GO:0004397//histidine ammonia-lyase activity;GO:0016841//ammonia-lyase activity;GO:0050368//tyrosine 2,3-aminomutase activity	GO:0006548//histidine catabolic process;GO:0009058//biosynthetic process;GO:0009698//phenylpropanoid metabolic process	--
chr1	5624350	5625115	MergePeak_358	445	454	10.8461	11.3971	5624732	Downstream (<1kb)	chr1	5625291	5627143	1853	-	Mp1g05230	Mp1g05230.1	5625291	5627143	1853	-	Mp1g05230	Mp1g05230.1	2411	yanB	PTQ48439.1 hypothetical protein MARPO_0005s0085 [Marchantia polymorpha]	-	-	-	-	-	GO:0016787//hydrolase activity	-	--
chr1	5633790	5634066	MergePeak_359	161	159	10.8514	11.0379	5633928	Exon (Mp1g05250.1/Mp1g05250, exon 19 of 19)	chr1	5632791	5640357	7567	-	Mp1g05250	Mp1g05250.1	5630562	5631629	1068	-	Mp1g05240	Mp1g05240.1	-2299	Os07g0201100	OAE19019.1 hypothetical protein AXG93_2839s1150 [Marchantia polymorpha subsp. ruderalis] [Marchantia polymorpha]	-	-	-	-	GO:0030117//membrane coat;GO:0030126//COPI vesicle coat	GO:0005198//structural molecule activity;GO:0005515//protein binding	GO:0006886//intracellular protein transport;GO:0016192//vesicle-mediated transport	--
chr1	5674376	5674656	MergePeak_360	173	199	11.4943	13.6181	5674516	Exon (Mp1g05280.3/Mp1g05280, exon 2 of 9)	chr1	5673560	5677614	4055	+	Mp1g05280	Mp1g05280.3	5673560	5678671	5112	+	Mp1g05280	Mp1g05280.2	956	Os09g0504400	PTQ48433.1 hypothetical protein MARPO_0005s0080 [Marchantia polymorpha]	-	-	-	-	-	GO:0017025//TBP-class protein binding	-	--
chr1	5688277	5688642	MergePeak_361	392	399	19.9961	20.9633	5688459	Promoter (1-2kb)	chr1	5689723	5695004	5282	+	Mp1g05300	Mp1g05300.1	5689723	5695004	5282	+	Mp1g05300	Mp1g05300.1	-1264	AVT6A	PTQ48429.1 hypothetical protein MARPO_0005s0078 [Marchantia polymorpha]	-	-	-	-	-	-	GO:0003333//amino acid transmembrane transport	--
chr1	5690684	5691068	MergePeak_362	370	341	17.9425	17.0319	5690876	5' UTR	chr1	5689723	5695004	5282	+	Mp1g05300	Mp1g05300.1	5689723	5695004	5282	+	Mp1g05300	Mp1g05300.1	1153	AVT6A	PTQ48429.1 hypothetical protein MARPO_0005s0078 [Marchantia polymorpha]	-	-	-	-	-	-	GO:0003333//amino acid transmembrane transport	--
chr1	5693276	5693717	MergePeak_363	387	412	16.3467	17.9243	5693496	Exon (Mp1g05300.1/Mp1g05300, exon 5 of 6)	chr1	5689723	5695004	5282	+	Mp1g05300	Mp1g05300.1	5689723	5695004	5282	+	Mp1g05300	Mp1g05300.1	3773	AVT6A	PTQ48429.1 hypothetical protein MARPO_0005s0078 [Marchantia polymorpha]	-	-	-	-	-	-	GO:0003333//amino acid transmembrane transport	--
chr1	5701772	5702070	MergePeak_364	192	180	11.9887	11.5763	5701921	Exon (Mp1g05310.1/Mp1g05310, exon 6 of 6)	chr1	5698720	5702940	4221	+	Mp1g05310	Mp1g05310.1	5699138	5702940	3803	+	Mp1g05310	Mp1g05310.4	2783	--	PTQ48423.1 hypothetical protein MARPO_0005s0077 [Marchantia polymorpha]	-	-	-	-	GO:0016020//membrane;GO:0016021//integral component of membrane;GO:0019028//viral capsid;GO:0019031//viral envelope	GO:0003677//DNA binding;GO:0005198//structural molecule activity;GO:0005524//ATP binding;GO:0008270//zinc ion binding;GO:0043565//sequence-specific DNA binding;GO:0051082//unfolded protein binding	GO:0006355//regulation of transcription, DNA-templated;GO:0006357//regulation of transcription by RNA polymerase II;GO:0006606//protein import into nucleus;GO:0006886//intracellular protein transport;GO:0007059//chromosome segregation;GO:0030253//protein secretion by the type I secretion system;GO:0030261//chromosome condensation	GATA
chr1	5715556	5715947	MergePeak_365	290	260	13.8119	12.7543	5715751	Intron (Mp1g05320.1/Mp1g05320, intron 1 of 5)	chr1	5714060	5717986	3927	+	Mp1g05320	Mp1g05320.1	5714060	5717986	3927	+	Mp1g05320	Mp1g05320.1	1691	dnaJ1	PTQ48419.1 hypothetical protein MARPO_0005s0076 [Marchantia polymorpha]	-	-	-	-	-	GO:0005515//protein binding	GO:0006457//protein folding;GO:0009408//response to heat	--
chr1	5718089	5718627	MergePeak_366	1557	1441	53.9313	51.4095	5718358	Distal Intergenic	chr1	-	-	-	-	-	-	5714060	5717986	3927	+	Mp1g05320	Mp1g05320.1	4298	-	-	-	-	-	-	-	-	-	-
chr1	5724060	5724324	MergePeak_367	150	164	10.5678	11.9005	5724192	Intron (Mp1g05330.2/Mp1g05330, intron 2 of 9)	chr1	5722775	5727567	4793	+	Mp1g05330	Mp1g05330.2	5723128	5727533	4406	+	Mp1g05330	Mp1g05330.1	1064	aroB'	PTQ48418.1 hypothetical protein MARPO_0005s0075 [Marchantia polymorpha]	-	-	-	-	-	GO:0003856//3-dehydroquinate synthase activity;GO:0016491//oxidoreductase activity	GO:0009073//aromatic amino acid family biosynthetic process	--
chr1	5729271	5729542	MergePeak_368	167	155	11.4627	10.958	5729406	Promoter (<=1kb)	chr1	5729905	5733723	3819	+	Mp1g05340	Mp1g05340.1	5729905	5733723	3819	+	Mp1g05340	Mp1g05340.1	-499	ENO1	OAE19027.1 hypothetical protein AXG93_2839s1230 [Marchantia polymorpha subsp. ruderalis] [Marchantia polymorpha]	Metabolism;Metabolism;Metabolism;Metabolism;Metabolism;Genetic Information Processing	Global and overview maps;Global and overview maps;Global and overview maps;Global and overview maps;Carbohydrate metabolism;Folding, sorting and degradation	ko01100//Metabolic pathways;ko01110//Biosynthesis of secondary metabolites;ko01200//Carbon metabolism;ko01230//Biosynthesis of amino acids;ko00010//Glycolysis / Gluconeogenesis;ko03018//RNA degradation	K01689;K01689;K01689;K01689;K01689;K01689	-	GO:0004634//phosphopyruvate hydratase activity;GO:0016836//hydro-lyase activity;GO:0050096//methylaspartate ammonia-lyase activity	GO:0006096//glycolytic process;GO:0009234//menaquinone biosynthetic process;GO:0019670//anaerobic glutamate catabolic process	--
chr1	5750265	5750726	MergePeak_369	360	325	14.5479	13.5273	5750495	Exon (Mp1g05350.1/Mp1g05350, exon 4 of 5)	chr1	5746714	5753416	6703	+	Mp1g05350	Mp1g05350.1	5753417	5757208	3792	+	Mp1g05360	Mp1g05360.1	-2922	dap4	PTQ48415.1 hypothetical protein MARPO_0005s0073 [Marchantia polymorpha]	-	-	-	-	-	GO:0003677//DNA binding;GO:0008236//serine-type peptidase activity;GO:0016787//hydrolase activity;GO:0018738//S-formylglutathione hydrolase activity;GO:0046872//metal ion binding	GO:0006355//regulation of transcription, DNA-templated;GO:0006508//proteolysis;GO:0008152//metabolic process;GO:0046292//formaldehyde metabolic process	--
chr1	5754307	5754765	MergePeak_370	507	419	20.6223	17.5537	5754536	Intron (Mp1g05360.1/Mp1g05360, intron 1 of 5)	chr1	5753417	5757208	3792	+	Mp1g05360	Mp1g05360.1	5753417	5757208	3792	+	Mp1g05360	Mp1g05360.1	1119	--	PTQ48414.1 hypothetical protein MARPO_0005s0072 [Marchantia polymorpha]	-	-	-	-	GO:0019867//outer membrane	GO:0004553//hydrolase activity, hydrolyzing O-glycosyl compounds	GO:0009254//peptidoglycan turnover	--
chr1	5761180	5761535	MergePeak_371	217	199	11.3802	10.7491	5761357	3' UTR	chr1	5758154	5761528	3375	+	Mp1g05370	Mp1g05370.2	5758154	5761528	3375	+	Mp1g05370	Mp1g05370.2	3203	--	PTQ48412.1 hypothetical protein MARPO_0005s0071 [Marchantia polymorpha]	-	-	-	-	-	GO:0008080//N-acetyltransferase activity;GO:0008999//ribosomal-protein-alanine N-acetyltransferase activity;GO:0016747//acyltransferase activity, transferring groups other than amino-acyl groups	GO:0006464//cellular protein modification process;GO:0042254//ribosome biogenesis	--
chr1	5767397	5767810	MergePeak_372	270	229	12.176	10.6366	5767603	Promoter (1-2kb)	chr1	5768687	5780330	11644	+	Mp1g05380	Mp1g05380.1	5768687	5780330	11644	+	Mp1g05380	Mp1g05380.1	-1084	--	PTQ48411.1 hypothetical protein MARPO_0005s0070 [Marchantia polymorpha]	-	-	-	-	-	-	-	--
chr1	5785347	5785727	MergePeak_373	365	390	17.8858	19.6838	5785537	Distal Intergenic	chr1	-	-	-	-	-	-	5768687	5780330	11644	+	Mp1g05380	Mp1g05380.2	16850	-	-	-	-	-	-	-	-	-	-
chr1	5815067	5815531	MergePeak_374	572	563	22.9659	23.2822	5815299	Distal Intergenic	chr1	-	-	-	-	-	-	5817764	5818632	869	+	Mp1g05390	Mp1g05390.1	-2465	-	-	-	-	-	-	-	-	-	-
chr1	5845892	5846699	MergePeak_375	664	566	15.3426	13.4702	5846295	Intron (Mp1g05400.1/Mp1g05400, intron 4 of 5)	chr1	5836580	5852521	15942	+	Mp1g05400	Mp1g05400.1	5836580	5852521	15942	+	Mp1g05400	Mp1g05400.1	9715	FES1	PTQ48404.1 hypothetical protein MARPO_0005s0067 [Marchantia polymorpha]	-	-	-	-	GO:0005694//chromosome	GO:0018024//histone-lysine N-methyltransferase activity;GO:0046872//metal ion binding	GO:0006355//regulation of transcription, DNA-templated;GO:0034968//histone lysine methylation	C3H
chr1	5847228	5847651	MergePeak_376	425	338	18.7139	15.3292	5847439	Intron (Mp1g05400.1/Mp1g05400, intron 4 of 5)	chr1	5836580	5852521	15942	+	Mp1g05400	Mp1g05400.1	5853458	5856809	3352	-	Mp1g05410	Mp1g05410.1	9370	FES1	PTQ48404.1 hypothetical protein MARPO_0005s0067 [Marchantia polymorpha]	-	-	-	-	GO:0005694//chromosome	GO:0018024//histone-lysine N-methyltransferase activity;GO:0046872//metal ion binding	GO:0006355//regulation of transcription, DNA-templated;GO:0034968//histone lysine methylation	C3H
chr1	5855678	5855954	MergePeak_377	241	221	16.2435	15.342	5855816	Intron (Mp1g05410.1/Mp1g05410, intron 2 of 9)	chr1	5853458	5856809	3352	-	Mp1g05410	Mp1g05410.1	5853458	5856809	3352	-	Mp1g05410	Mp1g05410.1	993	FHY	OAE19036.1 hypothetical protein AXG93_2839s1320 [Marchantia polymorpha subsp. ruderalis] [Marchantia polymorpha]	Metabolism;Metabolism;Metabolism	Global and overview maps;Global and overview maps;Metabolism of cofactors and vitamins	ko01100//Metabolic pathways;ko01110//Biosynthesis of secondary metabolites;ko00740//Riboflavin metabolism	K20884;K20884;K20884	GO:0005575//cellular_component;GO:0005622//intracellular anatomical structure;GO:0005737//cytoplasm	GO:0000166//nucleotide binding;GO:0000287//magnesium ion binding;GO:0003674//molecular_function;GO:0003824//catalytic activity;GO:0003919//FMN adenylyltransferase activity;GO:0005488//binding;GO:0005524//ATP binding;GO:0008531//riboflavin kinase activity;GO:0008801//beta-phosphoglucomutase activity;GO:0008967//phosphoglycolate phosphatase activity;GO:0016301//kinase activity;GO:0016740//transfera…	GO:0006139//nucleobase-containing compound metabolic process;GO:0006725//cellular aromatic compound metabolic process;GO:0006747//FAD biosynthetic process;GO:0006753//nucleoside phosphate metabolic process;GO:0006766//vitamin metabolic process;GO:0006767//water-soluble vitamin metabolic process;GO:0006771//riboflavin metabolic process;GO:0006793//phosphorus metabolic process;GO:0006796//phosphate…	--
chr1	5865726	5866112	MergePeak_378	339	373	16.3542	18.5339	5865919	Distal Intergenic	chr1	-	-	-	-	-	-	5862003	5865859	3857	+	Mp1g05420	Mp1g05420.5	3916	-	-	-	-	-	-	-	-	-	-
chr1	5877891	5878295	MergePeak_379	220	249	10.1417	11.8226	5878093	Intron (Mp1g05430.1/Mp1g05430, intron 2 of 2)	chr1	5876922	5879914	2993	+	Mp1g05430	Mp1g05430.1	5876922	5879914	2993	+	Mp1g05430	Mp1g05430.1	1171	--	PTQ48397.1 hypothetical protein MARPO_0005s0064 [Marchantia polymorpha]	-	-	-	-	-	-	-	--
chr1	5880844	5881195	MergePeak_380	192	189	10.1836	10.3249	5881019	Promoter (1-2kb)	chr1	5882780	5885477	2698	+	Mp1g05440	Mp1g05440.1	5882780	5885477	2698	+	Mp1g05440	Mp1g05440.1	-1761	--	BBM97407.1 hypothetical protein Mp_1g05440 [Marchantia polymorpha subsp. ruderalis] [Marchantia polymorpha]	-	-	-	-	-	-	-	--
chr1	5901043	5901526	MergePeak_381	294	248	11.3408	9.85314	5901284	Intron (Mp1g05450.1/Mp1g05450, intron 3 of 3)	chr1	5898075	5901922	3848	+	Mp1g05450	Mp1g05450.1	5898075	5901922	3848	+	Mp1g05450	Mp1g05450.1	3209	ENY2	KAG6547504.1 hypothetical protein Mapa_010952 [Marchantia paleacea]	-	-	-	-	GO:0000124//SAGA complex;GO:0005643//nuclear pore	GO:0003713//transcription coactivator activity	GO:0006406//mRNA export from nucleus;GO:0045893//positive regulation of transcription, DNA-templated	--
chr1	5921623	5921972	MergePeak_382	200	205	10.6685	11.263	5921797	Exon (Mp1g05480.1/Mp1g05480, exon 27 of 31)	chr1	5918665	5934682	16018	-	Mp1g05480	Mp1g05480.1	5911125	5917452	6328	-	Mp1g05470	Mp1g05470.1	-4345	CHR5	OAE19042.1 hypothetical protein AXG93_2839s1380 [Marchantia polymorpha subsp. ruderalis] [Marchantia polymorpha]	-	-	-	-	GO:0070823//HDA1 complex	GO:0003676//nucleic acid binding;GO:0003677//DNA binding;GO:0005524//ATP binding;GO:0016787//hydrolase activity	GO:0016575//histone deacetylation	--
chr1	5922316	5922693	MergePeak_383	254	223	12.5454	11.3444	5922504	Exon (Mp1g05480.1/Mp1g05480, exon 25 of 31)	chr1	5918665	5934682	16018	-	Mp1g05480	Mp1g05480.1	5911125	5917452	6328	-	Mp1g05470	Mp1g05470.1	-5052	CHR5	OAE19042.1 hypothetical protein AXG93_2839s1380 [Marchantia polymorpha subsp. ruderalis] [Marchantia polymorpha]	-	-	-	-	GO:0070823//HDA1 complex	GO:0003676//nucleic acid binding;GO:0003677//DNA binding;GO:0005524//ATP binding;GO:0016787//hydrolase activity	GO:0016575//histone deacetylation	--
chr1	5926197	5926643	MergePeak_384	398	318	16.6233	13.6801	5926420	Intron (Mp1g05480.1/Mp1g05480, intron 14 of 30)	chr1	5918665	5934682	16018	-	Mp1g05480	Mp1g05480.1	5918665	5934682	16018	-	Mp1g05480	Mp1g05480.1	8262	CHR5	OAE19042.1 hypothetical protein AXG93_2839s1380 [Marchantia polymorpha subsp. ruderalis] [Marchantia polymorpha]	-	-	-	-	GO:0070823//HDA1 complex	GO:0003676//nucleic acid binding;GO:0003677//DNA binding;GO:0005524//ATP binding;GO:0016787//hydrolase activity	GO:0016575//histone deacetylation	--
chr1	5930288	5930579	MergePeak_385	202	150	12.9155	9.87818	5930433	Intron (Mp1g05480.1/Mp1g05480, intron 6 of 30)	chr1	5918665	5934682	16018	-	Mp1g05480	Mp1g05480.1	5918665	5934682	16018	-	Mp1g05480	Mp1g05480.1	4249	CHR5	OAE19042.1 hypothetical protein AXG93_2839s1380 [Marchantia polymorpha subsp. ruderalis] [Marchantia polymorpha]	-	-	-	-	GO:0070823//HDA1 complex	GO:0003676//nucleic acid binding;GO:0003677//DNA binding;GO:0005524//ATP binding;GO:0016787//hydrolase activity	GO:0016575//histone deacetylation	--
chr1	5957210	5957438	MergePeak_386	153	149	12.4738	12.5118	5957324	Intron (Mp1g05510.2/Mp1g05510, intron 21 of 25)	chr1	5954222	5965297	11076	-	Mp1g05510	Mp1g05510.2	5954222	5965297	11076	-	Mp1g05510	Mp1g05510.2	7973	SKI2	PTQ48386.1 hypothetical protein MARPO_0005s0056 [Marchantia polymorpha]	Genetic Information Processing	Folding, sorting and degradation	ko03018//RNA degradation	K12599	GO:0005575//cellular_component;GO:0005622//intracellular anatomical structure;GO:0005634//nucleus;GO:0005730//nucleolus;GO:0005737//cytoplasm;GO:0005773//vacuole;GO:0005829//cytosol;GO:0031974//membrane-enclosed lumen;GO:0031981//nuclear lumen;GO:0032991//protein-containing complex;GO:0043226//organelle;GO:0043227//membrane-bounded organelle;GO:0043228//non-membrane-bounded organelle;GO:0043229//…	GO:0000166//nucleotide binding;GO:0003674//molecular_function;GO:0003676//nucleic acid binding;GO:0003677//DNA binding;GO:0003723//RNA binding;GO:0003724//RNA helicase activity;GO:0003729//mRNA binding;GO:0003824//catalytic activity;GO:0004386//helicase activity;GO:0005488//binding;GO:0005524//ATP binding;GO:0008186//ATP-dependent activity, acting on RNA;GO:0016462//pyrophosphatase activity;GO:00…	GO:0000184//nuclear-transcribed mRNA catabolic process, nonsense-mediated decay;GO:0000288//nuclear-transcribed mRNA catabolic process, deadenylation-dependent decay;GO:0000291//nuclear-transcribed mRNA catabolic process, exonucleolytic;GO:0000398//mRNA splicing, via spliceosome;GO:0000956//nuclear-transcribed mRNA catabolic process;GO:0002252//immune effector process;GO:0002376//immune system pr…	--
chr1	5979469	5979969	MergePeak_387	928	949	34.5821	36.4248	5979719	Intron (Mp1g05520.1/Mp1g05520, intron 1 of 5)	chr1	5976809	5980452	3644	-	Mp1g05520	Mp1g05520.1	5976809	5980452	3644	-	Mp1g05520	Mp1g05520.1	733	yipf1	OAE23239.1 hypothetical protein AXG93_620s1060 [Marchantia polymorpha subsp. ruderalis] [Marchantia polymorpha]	-	-	-	-	GO:0005789//endoplasmic reticulum membrane;GO:0016020//membrane	-	GO:0006888//endoplasmic reticulum to Golgi vesicle-mediated transport	--
chr1	5991391	5991779	MergePeak_388	290	311	13.9184	15.3737	5991585	5' UTR	chr1	5991075	5996895	5821	+	Mp1g05540	Mp1g05540.1	5991075	5996895	5821	+	Mp1g05540	Mp1g05540.1	510	--	BBM97421.1 hypothetical protein Mp_1g05540 [Marchantia polymorpha subsp. ruderalis] [Marchantia polymorpha]	-	-	-	-	-	GO:0005524//ATP binding	GO:0007059//chromosome segregation;GO:0030261//chromosome condensation	--
chr1	5993321	5993846	MergePeak_389	1478	1264	52.4602	46.2093	5993583	Exon (Mp1g05540.1/Mp1g05540, exon 3 of 8)	chr1	5991075	5996895	5821	+	Mp1g05540	Mp1g05540.1	5991075	5996895	5821	+	Mp1g05540	Mp1g05540.1	2508	--	BBM97421.1 hypothetical protein Mp_1g05540 [Marchantia polymorpha subsp. ruderalis] [Marchantia polymorpha]	-	-	-	-	-	GO:0005524//ATP binding	GO:0007059//chromosome segregation;GO:0030261//chromosome condensation	--
chr1	6010687	6011373	MergePeak_390	441	433	11.9846	12.1199	6011030	Exon (Mp1g05560.1/Mp1g05560, exon 18 of 19)	chr1	6010133	6019191	9059	-	Mp1g05560	Mp1g05560.1	6004864	6008045	3182	-	Mp1g05550	Mp1g05550.1	-2985	ABH1	OAE23243.1 hypothetical protein AXG93_620s1100 [Marchantia polymorpha subsp. ruderalis] [Marchantia polymorpha]	Genetic Information Processing;Genetic Information Processing;Genetic Information Processing	Transcription;Translation;Translation	ko03040//Spliceosome;ko03013//Nucleocytoplasmic transport;ko03015//mRNA surveillance pathway	K12882;K12882;K12882	GO:0030014//CCR4-NOT complex	GO:0003723//RNA binding;GO:0005515//protein binding	GO:0016070//RNA metabolic process	--
chr1	6013737	6014124	MergePeak_391	273	258	13.1363	12.7866	6013930	Intron (Mp1g05560.1/Mp1g05560, intron 13 of 18)	chr1	6010133	6019191	9059	-	Mp1g05560	Mp1g05560.1	6010133	6019191	9059	-	Mp1g05560	Mp1g05560.1	5261	ABH1	OAE23243.1 hypothetical protein AXG93_620s1100 [Marchantia polymorpha subsp. ruderalis] [Marchantia polymorpha]	Genetic Information Processing;Genetic Information Processing;Genetic Information Processing	Transcription;Translation;Translation	ko03040//Spliceosome;ko03013//Nucleocytoplasmic transport;ko03015//mRNA surveillance pathway	K12882;K12882;K12882	GO:0030014//CCR4-NOT complex	GO:0003723//RNA binding;GO:0005515//protein binding	GO:0016070//RNA metabolic process	--
chr1	6014852	6015648	MergePeak_392	319	256	7.47263	6.17661	6015250	Intron (Mp1g05560.1/Mp1g05560, intron 9 of 18)	chr1	6010133	6019191	9059	-	Mp1g05560	Mp1g05560.1	6010133	6019191	9059	-	Mp1g05560	Mp1g05560.1	3941	ABH1	OAE23243.1 hypothetical protein AXG93_620s1100 [Marchantia polymorpha subsp. ruderalis] [Marchantia polymorpha]	Genetic Information Processing;Genetic Information Processing;Genetic Information Processing	Transcription;Translation;Translation	ko03040//Spliceosome;ko03013//Nucleocytoplasmic transport;ko03015//mRNA surveillance pathway	K12882;K12882;K12882	GO:0030014//CCR4-NOT complex	GO:0003723//RNA binding;GO:0005515//protein binding	GO:0016070//RNA metabolic process	--
chr1	6024473	6024903	MergePeak_393	716	691	31.0154	30.8297	6024688	Promoter (<=1kb)	chr1	6022877	6024520	1644	-	Mp1g05570	Mp1g05570.2	6022877	6024520	1644	-	Mp1g05570	Mp1g05570.2	-168	FTRV	PTQ48379.1 hypothetical protein MARPO_0005s0050 [Marchantia polymorpha]	-	-	-	-	-	-	GO:0015979//photosynthesis	--
chr1	6042044	6042731	MergePeak_394	445	445	12.0757	12.4377	6042387	Exon (Mp1g05600.1/Mp1g05600, exon 2 of 2)	chr1	6041608	6043300	1693	-	Mp1g05600	Mp1g05600.1	6041608	6043300	1693	-	Mp1g05600	Mp1g05600.1	913	--	PTQ48376.1 hypothetical protein MARPO_0005s0047 [Marchantia polymorpha]	-	-	-	-	-	-	-	--
chr1	6047395	6047722	MergePeak_395	177	161	10.0749	9.43888	6047558	Promoter (1-2kb)	chr1	6048757	6062306	13550	+	Mp1g05620	Mp1g05620.2	6048757	6062306	13550	+	Mp1g05620	Mp1g05620.2	-1199	ROS1	PTQ48374.1 hypothetical protein MARPO_0005s0045 [Marchantia polymorpha]	-	-	-	-	GO:0005575//cellular_component;GO:0005622//intracellular anatomical structure;GO:0005634//nucleus;GO:0005730//nucleolus;GO:0031974//membrane-enclosed lumen;GO:0031981//nuclear lumen;GO:0043226//organelle;GO:0043227//membrane-bounded organelle;GO:0043228//non-membrane-bounded organelle;GO:0043229//intracellular organelle;GO:0043231//intracellular membrane-bounded organelle;GO:0043232//intracellula…	GO:0003674//molecular_function;GO:0003676//nucleic acid binding;GO:0003677//DNA binding;GO:0003824//catalytic activity;GO:0003906//DNA-(apurinic or apyrimidinic site) endonuclease activity;GO:0004844//uracil DNA N-glycosylase activity;GO:0005488//binding;GO:0016787//hydrolase activity;GO:0016798//hydrolase activity, acting on glycosyl bonds;GO:0016799//hydrolase activity, hydrolyzing N-glycosyl c…	GO:0006139//nucleobase-containing compound metabolic process;GO:0006259//DNA metabolic process;GO:0006260//DNA replication;GO:0006281//DNA repair;GO:0006284//base-excision repair;GO:0006304//DNA modification;GO:0006305//DNA alkylation;GO:0006306//DNA methylation;GO:0006310//DNA recombination;GO:0006325//chromatin organization;GO:0006351//transcription, DNA-templated;GO:0006355//regulation of tran…	--
chr1	6049832	6050170	MergePeak_396	209	212	11.5103	12.0255	6050001	5' UTR	chr1	6048757	6062306	13550	+	Mp1g05620	Mp1g05620.2	6048757	6062306	13550	+	Mp1g05620	Mp1g05620.2	1244	ROS1	PTQ48374.1 hypothetical protein MARPO_0005s0045 [Marchantia polymorpha]	-	-	-	-	GO:0005575//cellular_component;GO:0005622//intracellular anatomical structure;GO:0005634//nucleus;GO:0005730//nucleolus;GO:0031974//membrane-enclosed lumen;GO:0031981//nuclear lumen;GO:0043226//organelle;GO:0043227//membrane-bounded organelle;GO:0043228//non-membrane-bounded organelle;GO:0043229//intracellular organelle;GO:0043231//intracellular membrane-bounded organelle;GO:0043232//intracellula…	GO:0003674//molecular_function;GO:0003676//nucleic acid binding;GO:0003677//DNA binding;GO:0003824//catalytic activity;GO:0003906//DNA-(apurinic or apyrimidinic site) endonuclease activity;GO:0004844//uracil DNA N-glycosylase activity;GO:0005488//binding;GO:0016787//hydrolase activity;GO:0016798//hydrolase activity, acting on glycosyl bonds;GO:0016799//hydrolase activity, hydrolyzing N-glycosyl c…	GO:0006139//nucleobase-containing compound metabolic process;GO:0006259//DNA metabolic process;GO:0006260//DNA replication;GO:0006281//DNA repair;GO:0006284//base-excision repair;GO:0006304//DNA modification;GO:0006305//DNA alkylation;GO:0006306//DNA methylation;GO:0006310//DNA recombination;GO:0006325//chromatin organization;GO:0006351//transcription, DNA-templated;GO:0006355//regulation of tran…	--
chr1	6050509	6051027	MergePeak_397	699	698	25.145	25.8617	6050768	Intron (Mp1g05620.2/Mp1g05620, intron 2 of 19)	chr1	6048757	6062306	13550	+	Mp1g05620	Mp1g05620.2	6048757	6062306	13550	+	Mp1g05620	Mp1g05620.2	2011	ROS1	PTQ48374.1 hypothetical protein MARPO_0005s0045 [Marchantia polymorpha]	-	-	-	-	GO:0005575//cellular_component;GO:0005622//intracellular anatomical structure;GO:0005634//nucleus;GO:0005730//nucleolus;GO:0031974//membrane-enclosed lumen;GO:0031981//nuclear lumen;GO:0043226//organelle;GO:0043227//membrane-bounded organelle;GO:0043228//non-membrane-bounded organelle;GO:0043229//intracellular organelle;GO:0043231//intracellular membrane-bounded organelle;GO:0043232//intracellula…	GO:0003674//molecular_function;GO:0003676//nucleic acid binding;GO:0003677//DNA binding;GO:0003824//catalytic activity;GO:0003906//DNA-(apurinic or apyrimidinic site) endonuclease activity;GO:0004844//uracil DNA N-glycosylase activity;GO:0005488//binding;GO:0016787//hydrolase activity;GO:0016798//hydrolase activity, acting on glycosyl bonds;GO:0016799//hydrolase activity, hydrolyzing N-glycosyl c…	GO:0006139//nucleobase-containing compound metabolic process;GO:0006259//DNA metabolic process;GO:0006260//DNA replication;GO:0006281//DNA repair;GO:0006284//base-excision repair;GO:0006304//DNA modification;GO:0006305//DNA alkylation;GO:0006306//DNA methylation;GO:0006310//DNA recombination;GO:0006325//chromatin organization;GO:0006351//transcription, DNA-templated;GO:0006355//regulation of tran…	--
chr1	6065817	6066057	MergePeak_398	229	225	17.7402	17.9529	6065937	Distal Intergenic	chr1	-	-	-	-	-	-	6054401	6062299	7899	+	Mp1g05620	Mp1g05620.1	11536	-	-	-	-	-	-	-	-	-	-
chr1	6079478	6079853	MergePeak_399	323	303	16.0382	15.4961	6079665	5' UTR	chr1	6074988	6079817	4830	-	Mp1g05630	Mp1g05630.1	6074988	6079817	4830	-	Mp1g05630	Mp1g05630.1	152	CG1	PTQ48372.1 hypothetical protein MARPO_0005s0044 [Marchantia polymorpha]	Genetic Information Processing	Translation	ko03013//Nucleocytoplasmic transport	K14321	GO:0005575//cellular_component;GO:0005622//intracellular anatomical structure;GO:0005634//nucleus;GO:0005635//nuclear envelope;GO:0005643//nuclear pore;GO:0005737//cytoplasm;GO:0012505//endomembrane system;GO:0031967//organelle envelope;GO:0031975//envelope;GO:0032991//protein-containing complex;GO:0043226//organelle;GO:0043227//membrane-bounded organelle;GO:0043229//intracellular organelle;GO:00…	GO:0003674//molecular_function;GO:0003676//nucleic acid binding;GO:0003677//DNA binding;GO:0005488//binding;GO:0043167//ion binding;GO:0043169//cation binding;GO:0043565//sequence-specific DNA binding;GO:0046872//metal ion binding;GO:0097159//organic cyclic compound binding;GO:1901363//heterocyclic compound binding	GO:0006139//nucleobase-containing compound metabolic process;GO:0006351//transcription, DNA-templated;GO:0006355//regulation of transcription, DNA-templated;GO:0006403//RNA localization;GO:0006725//cellular aromatic compound metabolic process;GO:0006807//nitrogen compound metabolic process;GO:0006810//transport;GO:0007154//cell communication;GO:0007165//signal transduction;GO:0008104//protein loc…	C3H
chr1	6082340	6082678	MergePeak_400	197	244	10.8495	13.8407	6082509	Downstream (<1kb)	chr1	6082994	6086954	3961	-	Mp1g05640	Mp1g05640.1	6074988	6079817	4830	-	Mp1g05630	Mp1g05630.2	-2692	--	PTQ48371.1 hypothetical protein MARPO_0005s0043 [Marchantia polymorpha]	-	-	-	-	-	-	-	--
chr1	6117120	6117898	MergePeak_401	753	695	18.0467	17.156	6117509	Intron (Mp1g05680.1/Mp1g05680, intron 1 of 13)	chr1	6111947	6120242	8296	-	Mp1g05680	Mp1g05680.1	6111947	6120242	8296	-	Mp1g05680	Mp1g05680.1	2733	CIPK23	OAE23253.1 hypothetical protein AXG93_620s1200 [Marchantia polymorpha subsp. ruderalis] [Marchantia polymorpha]	-	-	-	-	-	GO:0004672//protein kinase activity;GO:0005524//ATP binding	GO:0006468//protein phosphorylation;GO:0007165//signal transduction	--
chr1	6135701	6136159	MergePeak_402	288	257	11.7144	10.7669	6135930	3' UTR	chr1	6130451	6136038	5588	+	Mp1g05690	Mp1g05690.1	6138831	6141245	2415	+	Mp1g05700	Mp1g05700.1	-2901	CBWD2	OAE23255.1 hypothetical protein AXG93_620s1220 [Marchantia polymorpha subsp. ruderalis] [Marchantia polymorpha]	-	-	-	-	GO:0005737//cytoplasm;GO:0016020//membrane	GO:0000166//nucleotide binding;GO:0003824//catalytic activity;GO:0003924//GTPase activity;GO:0005524//ATP binding;GO:0005525//GTP binding;GO:0016530//metallochaperone activity;GO:0016887//ATP hydrolysis activity;GO:0043022//ribosome binding;GO:0046873//metal ion transmembrane transporter activity	GO:0002949//tRNA threonylcarbamoyladenosine modification;GO:0006464//cellular protein modification process;GO:0006777//Mo-molybdopterin cofactor biosynthetic process;GO:0009236//cobalamin biosynthetic process;GO:0009306//protein secretion;GO:0030001//metal ion transport;GO:0042254//ribosome biogenesis;GO:0055085//transmembrane transport	--
chr1	6137627	6138108	MergePeak_403	928	963	35.9453	38.4191	6137867	Promoter (<=1kb)	chr1	6138831	6141245	2415	+	Mp1g05700	Mp1g05700.1	6138831	6141245	2415	+	Mp1g05700	Mp1g05700.1	-964	--	PTQ48365.1 hypothetical protein MARPO_0005s0037 [Marchantia polymorpha]	-	-	-	-	GO:0005575//cellular_component	GO:0003674//molecular_function	GO:0008150//biological_process	--
chr1	6195951	6196357	MergePeak_404	315	277	14.4497	13.0874	6196154	Distal Intergenic	chr1	-	-	-	-	-	-	6201506	6202882	1377	-	Mp1g05795	Mp1g05795.1	6728	-	-	-	-	-	-	-	-	-	-
chr1	6198764	6199177	MergePeak_405	182	167	8.20753	7.75683	6198970	Downstream (2-3kb)	chr1	6201506	6202882	1377	-	Mp1g05795	Mp1g05795.1	6201506	6202882	1377	-	Mp1g05795	Mp1g05795.1	3912	--	PTQ48357.1 hypothetical protein MARPO_0005s0029 [Marchantia polymorpha]	-	-	-	-	-	-	-	--
chr1	6209689	6210145	MergePeak_406	915	885	37.3806	37.2388	6209917	Distal Intergenic	chr1	-	-	-	-	-	-	6201506	6202882	1377	-	Mp1g05795	Mp1g05795.1	-7035	-	-	-	-	-	-	-	-	-	-
chr1	6231490	6231904	MergePeak_407	206	251	9.26745	11.6304	6231697	Promoter (<=1kb)	chr1	6232096	6237220	5125	+	Mp1g05830	Mp1g05830.1	6232096	6237220	5125	+	Mp1g05830	Mp1g05830.1	-399	--	PTQ48353.1 hypothetical protein MARPO_0005s0025 [Marchantia polymorpha]	-	-	-	-	GO:0016021//integral component of membrane	-	-	--
chr1	6233714	6233971	MergePeak_408	190	204	13.7491	15.2047	6233842	5' UTR	chr1	6232319	6237218	4900	+	Mp1g05830	Mp1g05830.2	6232319	6237218	4900	+	Mp1g05830	Mp1g05830.2	1523	--	PTQ48353.1 hypothetical protein MARPO_0005s0025 [Marchantia polymorpha]	-	-	-	-	GO:0016021//integral component of membrane	-	-	--
chr1	6237080	6237398	MergePeak_409	233	189	13.6366	11.393	6237239	Downstream (1-2kb)	chr1	6232319	6237218	4900	+	Mp1g05830	Mp1g05830.2	6232319	6237218	4900	+	Mp1g05830	Mp1g05830.2	4920	--	PTQ48353.1 hypothetical protein MARPO_0005s0025 [Marchantia polymorpha]	-	-	-	-	GO:0016021//integral component of membrane	-	-	--
chr1	6261485	6261919	MergePeak_410	315	278	13.5196	12.2892	6261702	Exon (Mp1g05910.1/Mp1g05910, exon 9 of 12)	chr1	6260009	6265268	5260	-	Mp1g05910	Mp1g05910.1	6258315	6259361	1047	+	Mp1g05900	Mp1g05900.1	3387	cnot11	OAE23271.1 hypothetical protein AXG93_620s1380 [Marchantia polymorpha subsp. ruderalis] [Marchantia polymorpha]	-	-	-	-	GO:0000123//histone acetyltransferase complex;GO:0005634//nucleus;GO:0030014//CCR4-NOT complex	GO:0003713//transcription coactivator activity;GO:0004402//histone acetyltransferase activity	GO:0006355//regulation of transcription, DNA-templated;GO:0016573//histone acetylation	--
chr1	6286162	6286454	MergePeak_411	215	225	13.6997	14.7667	6286308	Intron (Mp1g05920.1/Mp1g05920, intron 2 of 2)	chr1	6284619	6287066	2448	+	Mp1g05920	Mp1g05920.1	6284619	6287066	2448	+	Mp1g05920	Mp1g05920.1	1689	CPN10	OAE30618.1 hypothetical protein AXG93_3016s1000 [Marchantia polymorpha subsp. ruderalis] [Marchantia polymorpha]	-	-	-	-	-	GO:0005524//ATP binding;GO:0016887//ATP hydrolysis activity	GO:0006457//protein folding	--
chr1	6294399	6294863	MergePeak_412	294	282	11.8042	11.6618	6294631	Exon (Mp1g05940.1/Mp1g05940, exon 3 of 4)	chr1	6292863	6296819	3957	-	Mp1g05940	Mp1g05940.1	6292863	6296819	3957	-	Mp1g05940	Mp1g05940.1	2188	At5g55720	PTQ48340.1 hypothetical protein MARPO_0005s0015 [Marchantia polymorpha]	Metabolism;Metabolism	Global and overview maps;Carbohydrate metabolism	ko01100//Metabolic pathways;ko00040//Pentose and glucuronate interconversions	K01728;K01728	-	-	-	--
chr1	6327510	6328055	MergePeak_413	811	744	27.7312	26.2029	6327782	Exon (Mp1g05970.1/Mp1g05970, exon 28 of 30)	chr1	6326599	6341604	15006	-	Mp1g05970	Mp1g05970.1	6322042	6325237	3196	+	Mp1g05960	Mp1g05960.4	5740	RNL	PTQ48333.1 hypothetical protein MARPO_0005s0012 [Marchantia polymorpha]	-	-	-	-	-	GO:0003972//RNA ligase (ATP) activity;GO:0005524//ATP binding	GO:0006388//tRNA splicing, via endonucleolytic cleavage and ligation	--
chr1	6343490	6343936	MergePeak_414	847	709	35.3767	30.5005	6343713	Downstream (1-2kb)	chr1	6345624	6352768	7145	-	Mp1g05980	Mp1g05980.1	6326601	6341604	15004	-	Mp1g05970	Mp1g05970.4	-2109	MNS1	PTQ48330.1 hypothetical protein MARPO_0005s0011 [Marchantia polymorpha]	Metabolism;Genetic Information Processing;Metabolism;Metabolism	Global and overview maps;Folding, sorting and degradation;Glycan biosynthesis and metabolism;Glycan biosynthesis and metabolism	ko01100//Metabolic pathways;ko04141//Protein processing in endoplasmic reticulum;ko00510//N-Glycan biosynthesis;ko00513//Various types of N-glycan biosynthesis	K01230;K01230;K01230;K01230	GO:0016020//membrane	GO:0004571//mannosyl-oligosaccharide 1,2-alpha-mannosidase activity;GO:0005509//calcium ion binding	-	--
chr1	6344613	6345008	MergePeak_415	511	426	24.0917	20.6863	6344810	Downstream (<1kb)	chr1	6345624	6352768	7145	-	Mp1g05980	Mp1g05980.1	6326601	6341604	15004	-	Mp1g05970	Mp1g05970.4	-3206	MNS1	PTQ48330.1 hypothetical protein MARPO_0005s0011 [Marchantia polymorpha]	Metabolism;Genetic Information Processing;Metabolism;Metabolism	Global and overview maps;Folding, sorting and degradation;Glycan biosynthesis and metabolism;Glycan biosynthesis and metabolism	ko01100//Metabolic pathways;ko04141//Protein processing in endoplasmic reticulum;ko00510//N-Glycan biosynthesis;ko00513//Various types of N-glycan biosynthesis	K01230;K01230;K01230;K01230	GO:0016020//membrane	GO:0004571//mannosyl-oligosaccharide 1,2-alpha-mannosidase activity;GO:0005509//calcium ion binding	-	--
chr1	6350780	6351173	MergePeak_416	241	225	11.4199	10.9813	6350976	Intron (Mp1g05980.1/Mp1g05980, intron 2 of 13)	chr1	6345624	6352768	7145	-	Mp1g05980	Mp1g05980.1	6345624	6352768	7145	-	Mp1g05980	Mp1g05980.1	1792	MNS1	PTQ48330.1 hypothetical protein MARPO_0005s0011 [Marchantia polymorpha]	Metabolism;Genetic Information Processing;Metabolism;Metabolism	Global and overview maps;Folding, sorting and degradation;Glycan biosynthesis and metabolism;Glycan biosynthesis and metabolism	ko01100//Metabolic pathways;ko04141//Protein processing in endoplasmic reticulum;ko00510//N-Glycan biosynthesis;ko00513//Various types of N-glycan biosynthesis	K01230;K01230;K01230;K01230	GO:0016020//membrane	GO:0004571//mannosyl-oligosaccharide 1,2-alpha-mannosidase activity;GO:0005509//calcium ion binding	-	--
chr1	6353203	6353491	MergePeak_417	203	211	13.1141	14.0395	6353347	Promoter (<=1kb)	chr1	6345624	6352768	7145	-	Mp1g05980	Mp1g05980.1	6345624	6352768	7145	-	Mp1g05980	Mp1g05980.1	-579	MNS1	PTQ48330.1 hypothetical protein MARPO_0005s0011 [Marchantia polymorpha]	Metabolism;Genetic Information Processing;Metabolism;Metabolism	Global and overview maps;Folding, sorting and degradation;Glycan biosynthesis and metabolism;Glycan biosynthesis and metabolism	ko01100//Metabolic pathways;ko04141//Protein processing in endoplasmic reticulum;ko00510//N-Glycan biosynthesis;ko00513//Various types of N-glycan biosynthesis	K01230;K01230;K01230;K01230	GO:0016020//membrane	GO:0004571//mannosyl-oligosaccharide 1,2-alpha-mannosidase activity;GO:0005509//calcium ion binding	-	--
chr1	6363807	6364217	MergePeak_418	358	369	16.2623	17.2645	6364012	Exon (Mp1g06010.1/Mp1g06010, exon 1 of 2)	chr1	6362360	6364214	1855	-	Mp1g06010	Mp1g06010.1	6362360	6364214	1855	-	Mp1g06010	Mp1g06010.1	202	--	PTQ48327.1 hypothetical protein MARPO_0005s0008 [Marchantia polymorpha]	-	-	-	-	-	-	-	--
chr1	6367858	6368455	MergePeak_419	1736	1735	54.1988	55.7913	6368156	Promoter (<=1kb)	chr1	6365363	6368102	2740	-	Mp1g06020	Mp1g06020.1	6365363	6368102	2740	-	Mp1g06020	Mp1g06020.1	-54	--	OAE30627.1 hypothetical protein AXG93_3016s1090 [Marchantia polymorpha subsp. ruderalis] [Marchantia polymorpha]	Genetic Information Processing	Folding, sorting and degradation	ko03060//Protein export	K12272	GO:0005737//cytoplasm	GO:0003924//GTPase activity;GO:0004612//phosphoenolpyruvate carboxykinase (ATP) activity;GO:0005524//ATP binding;GO:0005525//GTP binding;GO:0016887//ATP hydrolysis activity;GO:0019001//guanyl nucleotide binding;GO:0031683//G-protein beta/gamma-subunit complex binding;GO:0043022//ribosome binding	GO:0002949//tRNA threonylcarbamoyladenosine modification;GO:0006094//gluconeogenesis;GO:0006412//translation;GO:0006950//response to stress;GO:0007186//G protein-coupled receptor signaling pathway;GO:0042254//ribosome biogenesis	--
chr1	6377277	6377552	MergePeak_420	213	156	14.4083	10.8689	6377414	Intron (Mp1g06030.1/Mp1g06030, intron 3 of 4)	chr1	6375095	6378476	3382	+	Mp1g06030	Mp1g06030.1	6375095	6378476	3382	+	Mp1g06030	Mp1g06030.1	2319	Os01g0970400	PTQ48325.1 hypothetical protein MARPO_0005s0006 [Marchantia polymorpha]	-	-	-	-	-	GO:0003723//RNA binding;GO:0003743//translation initiation factor activity	GO:0006413//translational initiation	--
chr1	6378827	6379095	MergePeak_421	158	159	10.9659	11.3661	6378961	Downstream (1-2kb)	chr1	6375095	6378476	3382	+	Mp1g06030	Mp1g06030.1	6375095	6378476	3382	+	Mp1g06030	Mp1g06030.1	3866	Os01g0970400	PTQ48325.1 hypothetical protein MARPO_0005s0006 [Marchantia polymorpha]	-	-	-	-	-	GO:0003723//RNA binding;GO:0003743//translation initiation factor activity	GO:0006413//translational initiation	--
chr1	6395989	6396457	MergePeak_422	1177	1087	46.8538	44.5682	6396223	Promoter (1-2kb)	chr1	6397597	6404450	6854	+	Mp1g06050	Mp1g06050.1	6397597	6404450	6854	+	Mp1g06050	Mp1g06050.1	-1374	--	PTQ48323.1 hypothetical protein MARPO_0005s0004 [Marchantia polymorpha]	-	-	-	-	-	GO:0003677//DNA binding	GO:0006366//transcription by RNA polymerase II	--
chr1	6402052	6402362	MergePeak_423	194	248	11.6462	15.3341	6402207	Exon (Mp1g06050.1/Mp1g06050, exon 8 of 9)	chr1	6397597	6404450	6854	+	Mp1g06050	Mp1g06050.1	6405897	6415421	9525	+	Mp1g06060	Mp1g06060.1	-3690	--	PTQ48323.1 hypothetical protein MARPO_0005s0004 [Marchantia polymorpha]	-	-	-	-	-	GO:0003677//DNA binding	GO:0006366//transcription by RNA polymerase II	--
chr1	6406885	6407376	MergePeak_424	657	670	24.9311	26.1865	6407130	Intron (Mp1g06060.1/Mp1g06060, intron 1 of 8)	chr1	6405897	6415421	9525	+	Mp1g06060	Mp1g06060.1	6405897	6415421	9525	+	Mp1g06060	Mp1g06060.1	1233	--	PTQ48322.1 hypothetical protein MARPO_0005s0003 [Marchantia polymorpha]	-	-	-	-	GO:0015627//type II protein secretion system complex	-	GO:0015628//protein secretion by the type II secretion system	--
chr1	6513321	6513776	MergePeak_425	464	573	18.9974	24.1634	6513548	Distal Intergenic	chr1	-	-	-	-	-	-	6518474	6521071	2598	-	Mp1g06080	Mp1g06080.2	7523	-	-	-	-	-	-	-	-	-	-
chr1	6524479	6525009	MergePeak_426	609	662	21.4123	23.9735	6524744	Distal Intergenic	chr1	-	-	-	-	-	-	6518474	6522187	3714	-	Mp1g06080	Mp1g06080.1	-2557	-	-	-	-	-	-	-	-	-	-
chr1	6527785	6528244	MergePeak_427	575	630	23.3373	26.3361	6528014	Distal Intergenic	chr1	-	-	-	-	-	-	6518474	6522187	3714	-	Mp1g06080	Mp1g06080.1	-5827	-	-	-	-	-	-	-	-	-	-
chr1	6531993	6532270	MergePeak_428	215	188	14.4389	13.0041	6532131	Distal Intergenic	chr1	-	-	-	-	-	-	6518474	6522187	3714	-	Mp1g06080	Mp1g06080.1	-9944	-	-	-	-	-	-	-	-	-	-
chr1	6532796	6533104	MergePeak_429	378	408	22.8389	25.3904	6532950	Distal Intergenic	chr1	-	-	-	-	-	-	6518474	6522187	3714	-	Mp1g06080	Mp1g06080.1	-10763	-	-	-	-	-	-	-	-	-	-
chr1	6535080	6535720	MergePeak_430	517	483	15.0582	14.4896	6535400	Distal Intergenic	chr1	-	-	-	-	-	-	6518474	6522187	3714	-	Mp1g06080	Mp1g06080.1	-13213	-	-	-	-	-	-	-	-	-	-
chr1	6638237	6638517	MergePeak_431	186	188	12.358	12.8653	6638377	Exon (Mp1g06100.1/Mp1g06100, exon 1 of 13)	chr1	6633316	6638895	5580	-	Mp1g06100	Mp1g06100.1	6633316	6638895	5580	-	Mp1g06100	Mp1g06100.1	518	CBSPPR1	PTQ39725.1 hypothetical protein MARPO_0043s0002 [Marchantia polymorpha]	-	-	-	-	GO:0005575//cellular_component;GO:0005622//intracellular anatomical structure;GO:0005737//cytoplasm;GO:0005829//cytosol;GO:0043226//organelle;GO:0043227//membrane-bounded organelle;GO:0043229//intracellular organelle;GO:0043231//intracellular membrane-bounded organelle	GO:0003674//molecular_function;GO:0003676//nucleic acid binding;GO:0003723//RNA binding;GO:0003824//catalytic activity;GO:0003938//IMP dehydrogenase activity;GO:0004518//nuclease activity;GO:0004519//endonuclease activity;GO:0005488//binding;GO:0016787//hydrolase activity;GO:0016788//hydrolase activity, acting on ester bonds;GO:0097159//organic cyclic compound binding;GO:1901363//heterocyclic com…	GO:0006139//nucleobase-containing compound metabolic process;GO:0006725//cellular aromatic compound metabolic process;GO:0006807//nitrogen compound metabolic process;GO:0008150//biological_process;GO:0008152//metabolic process;GO:0009152//purine ribonucleotide biosynthetic process;GO:0009451//RNA modification;GO:0009987//cellular process;GO:0016070//RNA metabolic process;GO:0034641//cellular nitr…	--
chr1	6649646	6650004	MergePeak_432	485	455	25.2225	24.3717	6649825	Intron (Mp1g06110.1/Mp1g06110, intron 3 of 13)	chr1	6645094	6651473	6380	-	Mp1g06110	Mp1g06110.1	6645094	6651473	6380	-	Mp1g06110	Mp1g06110.1	1648	SPS3	PTQ39726.1 hypothetical protein MARPO_0043s0003 [Marchantia polymorpha]	Metabolism;Metabolism;Metabolism	Global and overview maps;Global and overview maps;Metabolism of terpenoids and polyketides	ko01100//Metabolic pathways;ko01110//Biosynthesis of secondary metabolites;ko00900//Terpenoid backbone biosynthesis	K14066;K14066;K14066	-	GO:0000010//trans-hexaprenyltranstransferase activity;GO:0050347//trans-octaprenyltranstransferase activity	GO:0008299//isoprenoid biosynthetic process;GO:0009234//menaquinone biosynthetic process;GO:0010236//plastoquinone biosynthetic process	--
chr1	6659216	6659490	MergePeak_433	289	295	19.6203	20.628	6659353	3' UTR	chr1	6658841	6663831	4991	-	Mp1g06130	Mp1g06130.1	6652333	6655810	3478	-	Mp1g06120	Mp1g06120.1	-3543	yrpB	PTQ39729.1 hypothetical protein MARPO_0043s0005 [Marchantia polymorpha]	-	-	-	-	-	GO:0003674//molecular_function;GO:0003824//catalytic activity;GO:0003938//IMP dehydrogenase activity;GO:0004497//monooxygenase activity;GO:0015930//glutamate synthase activity;GO:0016491//oxidoreductase activity;GO:0016638//oxidoreductase activity, acting on the CH-NH2 group of donors;GO:0016701//oxidoreductase activity, acting on single donors with incorporation of molecular oxygen;GO:0016703//o…	GO:0000105//histidine biosynthetic process;GO:0006537//glutamate biosynthetic process;GO:0008150//biological_process;GO:0008152//metabolic process;GO:0009152//purine ribonucleotide biosynthetic process	--
chr1	6660527	6660863	MergePeak_434	270	240	14.9581	13.6946	6660695	Exon (Mp1g06130.1/Mp1g06130, exon 5 of 7)	chr1	6658841	6663831	4991	-	Mp1g06130	Mp1g06130.1	6658841	6663831	4991	-	Mp1g06130	Mp1g06130.1	3136	yrpB	PTQ39729.1 hypothetical protein MARPO_0043s0005 [Marchantia polymorpha]	-	-	-	-	-	GO:0003674//molecular_function;GO:0003824//catalytic activity;GO:0003938//IMP dehydrogenase activity;GO:0004497//monooxygenase activity;GO:0015930//glutamate synthase activity;GO:0016491//oxidoreductase activity;GO:0016638//oxidoreductase activity, acting on the CH-NH2 group of donors;GO:0016701//oxidoreductase activity, acting on single donors with incorporation of molecular oxygen;GO:0016703//o…	GO:0000105//histidine biosynthetic process;GO:0006537//glutamate biosynthetic process;GO:0008150//biological_process;GO:0008152//metabolic process;GO:0009152//purine ribonucleotide biosynthetic process	--
chr1	6665149	6665490	MergePeak_435	229	238	12.5012	13.3819	6665319	Promoter (1-2kb)	chr1	6658841	6663831	4991	-	Mp1g06130	Mp1g06130.1	6658841	6663831	4991	-	Mp1g06130	Mp1g06130.2	-1488	yrpB	PTQ39729.1 hypothetical protein MARPO_0043s0005 [Marchantia polymorpha]	-	-	-	-	-	GO:0003674//molecular_function;GO:0003824//catalytic activity;GO:0003938//IMP dehydrogenase activity;GO:0004497//monooxygenase activity;GO:0015930//glutamate synthase activity;GO:0016491//oxidoreductase activity;GO:0016638//oxidoreductase activity, acting on the CH-NH2 group of donors;GO:0016701//oxidoreductase activity, acting on single donors with incorporation of molecular oxygen;GO:0016703//o…	GO:0000105//histidine biosynthetic process;GO:0006537//glutamate biosynthetic process;GO:0008150//biological_process;GO:0008152//metabolic process;GO:0009152//purine ribonucleotide biosynthetic process	--
chr1	6665872	6666231	MergePeak_436	233	226	12.0836	12.0719	6666051	Exon (Mp1g06140.1/Mp1g06140, exon 1 of 1)	chr1	6664762	6667463	2702	-	Mp1g06140	Mp1g06140.1	6664762	6667463	2702	-	Mp1g06140	Mp1g06140.1	1412	--	PTQ39730.1 hypothetical protein MARPO_0043s0006 [Marchantia polymorpha]	-	-	-	-	-	GO:0003674//molecular_function;GO:0003824//catalytic activity;GO:0004842//ubiquitin-protein transferase activity;GO:0005515//protein binding;GO:0016740//transferase activity;GO:0019787//ubiquitin-like protein transferase activity;GO:0140096//catalytic activity, acting on a protein	GO:0006464//cellular protein modification process;GO:0006508//proteolysis;GO:0006511//ubiquitin-dependent protein catabolic process;GO:0006807//nitrogen compound metabolic process;GO:0008150//biological_process;GO:0008152//metabolic process;GO:0009056//catabolic process;GO:0009057//macromolecule catabolic process;GO:0009987//cellular process;GO:0010498//proteasomal protein catabolic process;GO:00…	--
chr1	6682533	6682894	MergePeak_437	249	242	12.842	12.8551	6682713	Exon (Mp1g06160.1/Mp1g06160, exon 30 of 39)	chr1	6671397	6687773	16377	+	Mp1g06160	Mp1g06160.1	6671397	6687773	16377	+	Mp1g06160	Mp1g06160.1	11316	At3g06530	PTQ39733.1 hypothetical protein MARPO_0043s0008 [Marchantia polymorpha]	Genetic Information Processing	Translation	ko03008//Ribosome biogenesis in eukaryotes	K14550	GO:0005575//cellular_component;GO:0005622//intracellular anatomical structure;GO:0005634//nucleus;GO:0005730//nucleolus;GO:0016020//membrane;GO:0016021//integral component of membrane;GO:0030684//preribosome;GO:0030686//90S preribosome;GO:0031224//intrinsic component of membrane;GO:0031974//membrane-enclosed lumen;GO:0031981//nuclear lumen;GO:0032040//small-subunit processome;GO:0032991//protein-…	GO:0003674//molecular_function;GO:0003676//nucleic acid binding;GO:0003723//RNA binding;GO:0005488//binding;GO:0030515//snoRNA binding;GO:0097159//organic cyclic compound binding;GO:1901363//heterocyclic compound binding	GO:0000462//maturation of SSU-rRNA from tricistronic rRNA transcript (SSU-rRNA, 5.8S rRNA, LSU-rRNA);GO:0006139//nucleobase-containing compound metabolic process;GO:0006355//regulation of transcription, DNA-templated;GO:0006356//regulation of transcription by RNA polymerase I;GO:0006364//rRNA processing;GO:0006396//RNA processing;GO:0006725//cellular aromatic compound metabolic process;GO:0006807…	--
chr1	6694563	6695015	MergePeak_438	710	725	29.2618	30.7757	6694789	Downstream (2-3kb)	chr1	6697662	6700401	2740	-	Mp1g06170	Mp1g06170.1	6697662	6700401	2740	-	Mp1g06170	Mp1g06170.1	5612	RPP0A	PTQ39734.1 hypothetical protein MARPO_0043s0009 [Marchantia polymorpha]	Genetic Information Processing	Translation	ko03010//Ribosome	K02941	-	-	GO:0042254//ribosome biogenesis	--
chr1	6711886	6712311	MergePeak_439	427	421	18.7137	19.0038	6712098	Intron (Mp1g06190.1/Mp1g06190, intron 5 of 29)	chr1	6703210	6715578	12369	-	Mp1g06190	Mp1g06190.1	6703210	6715578	12369	-	Mp1g06190	Mp1g06190.1	3480	PU1	PTQ39736.1 hypothetical protein MARPO_0043s0011 [Marchantia polymorpha]	-	-	-	-	GO:0005575//cellular_component;GO:0005622//intracellular anatomical structure;GO:0005737//cytoplasm;GO:0009507//chloroplast;GO:0009532//plastid stroma;GO:0009536//plastid;GO:0009570//chloroplast stroma;GO:0043226//organelle;GO:0043227//membrane-bounded organelle;GO:0043229//intracellular organelle;GO:0043231//intracellular membrane-bounded organelle;GO:0043240//Fanconi anaemia nuclear complex	GO:0003674//molecular_function;GO:0003824//catalytic activity;GO:0003844//1,4-alpha-glucan branching enzyme activity;GO:0004133//glycogen debranching enzyme activity;GO:0004553//hydrolase activity, hydrolyzing O-glycosyl compounds;GO:0010303//limit dextrinase activity;GO:0016787//hydrolase activity;GO:0016798//hydrolase activity, acting on glycosyl bonds;GO:0030246//carbohydrate binding;GO:005106…	GO:0000271//polysaccharide biosynthetic process;GO:0000272//polysaccharide catabolic process;GO:0005975//carbohydrate metabolic process;GO:0005976//polysaccharide metabolic process;GO:0005978//glycogen biosynthetic process;GO:0005980//glycogen catabolic process;GO:0005982//starch metabolic process;GO:0005983//starch catabolic process;GO:0005992//trehalose biosynthetic process;GO:0006073//cellular…	--
chr1	6715556	6716489	MergePeak_440	2889	2918	57.7487	60.0768	6716022	Promoter (<=1kb)	chr1	6703210	6715578	12369	-	Mp1g06190	Mp1g06190.1	6703210	6715578	12369	-	Mp1g06190	Mp1g06190.1	-444	PU1	PTQ39736.1 hypothetical protein MARPO_0043s0011 [Marchantia polymorpha]	-	-	-	-	GO:0005575//cellular_component;GO:0005622//intracellular anatomical structure;GO:0005737//cytoplasm;GO:0009507//chloroplast;GO:0009532//plastid stroma;GO:0009536//plastid;GO:0009570//chloroplast stroma;GO:0043226//organelle;GO:0043227//membrane-bounded organelle;GO:0043229//intracellular organelle;GO:0043231//intracellular membrane-bounded organelle;GO:0043240//Fanconi anaemia nuclear complex	GO:0003674//molecular_function;GO:0003824//catalytic activity;GO:0003844//1,4-alpha-glucan branching enzyme activity;GO:0004133//glycogen debranching enzyme activity;GO:0004553//hydrolase activity, hydrolyzing O-glycosyl compounds;GO:0010303//limit dextrinase activity;GO:0016787//hydrolase activity;GO:0016798//hydrolase activity, acting on glycosyl bonds;GO:0030246//carbohydrate binding;GO:005106…	GO:0000271//polysaccharide biosynthetic process;GO:0000272//polysaccharide catabolic process;GO:0005975//carbohydrate metabolic process;GO:0005976//polysaccharide metabolic process;GO:0005978//glycogen biosynthetic process;GO:0005980//glycogen catabolic process;GO:0005982//starch metabolic process;GO:0005983//starch catabolic process;GO:0005992//trehalose biosynthetic process;GO:0006073//cellular…	--
chr1	6723326	6723762	MergePeak_441	263	217	11.2361	9.54875	6723544	Intron (Mp1g06200.1/Mp1g06200, intron 8 of 18)	chr1	6717621	6728201	10581	-	Mp1g06200	Mp1g06200.1	6717621	6728201	10581	-	Mp1g06200	Mp1g06200.1	4657	TGH	PTQ39737.1 hypothetical protein MARPO_0043s0012 [Marchantia polymorpha]	-	-	-	-	GO:0005575//cellular_component;GO:0005622//intracellular anatomical structure;GO:0005634//nucleus;GO:0005654//nucleoplasm;GO:0005681//spliceosomal complex;GO:0016604//nuclear body;GO:0016607//nuclear speck;GO:0031974//membrane-enclosed lumen;GO:0031981//nuclear lumen;GO:0032991//protein-containing complex;GO:0043226//organelle;GO:0043227//membrane-bounded organelle;GO:0043229//intracellular organ…	GO:0003674//molecular_function;GO:0003676//nucleic acid binding;GO:0003723//RNA binding;GO:0005488//binding;GO:0070878//primary miRNA binding;GO:0070883//pre-miRNA binding;GO:0097159//organic cyclic compound binding;GO:1901363//heterocyclic compound binding	GO:0000375//RNA splicing, via transesterification reactions;GO:0000377//RNA splicing, via transesterification reactions with bulged adenosine as nucleophile;GO:0000398//mRNA splicing, via spliceosome;GO:0006139//nucleobase-containing compound metabolic process;GO:0006396//RNA processing;GO:0006397//mRNA processing;GO:0006725//cellular aromatic compound metabolic process;GO:0006807//nitrogen compo…	--
chr1	6741105	6741441	MergePeak_442	234	182	12.9636	10.3851	6741273	Intron (Mp1g06230.1/Mp1g06230, intron 4 of 10)	chr1	6738208	6742606	4399	-	Mp1g06230	Mp1g06230.1	6738208	6742606	4399	-	Mp1g06230	Mp1g06230.1	1333	--	PTQ39741.1 hypothetical protein MARPO_0043s0015 [Marchantia polymorpha]	-	-	-	-	GO:0019867//outer membrane	GO:0005198//structural molecule activity;GO:0005515//protein binding	GO:0003008//system process;GO:0003341//cilium movement;GO:0006928//movement of cell or subcellular component;GO:0007017//microtubule-based process;GO:0007018//microtubule-based movement;GO:0007600//sensory perception;GO:0007605//sensory perception of sound;GO:0008150//biological_process;GO:0009987//cellular process;GO:0032501//multicellular organismal process;GO:0050877//nervous system process;GO…	--
chr1	6750373	6750637	MergePeak_443	170	173	11.9769	12.5536	6750505	5' UTR	chr1	6750069	6752526	2458	+	Mp1g06240	Mp1g06240.1	6750069	6752526	2458	+	Mp1g06240	Mp1g06240.1	436	--	OAE19863.1 hypothetical protein AXG93_1130s1160 [Marchantia polymorpha subsp. ruderalis] [Marchantia polymorpha]	-	-	-	-	-	GO:0003674//molecular_function;GO:0003824//catalytic activity;GO:0004414//homoserine O-acetyltransferase activity;GO:0008236//serine-type peptidase activity;GO:0016787//hydrolase activity;GO:0016788//hydrolase activity, acting on ester bonds;GO:0047570//3-oxoadipate enol-lactonase activity;GO:0070205//2-succinyl-6-hydroxy-2,4-cyclohexadiene-1-carboxylate synthase activity	GO:0006112//energy reserve metabolic process;GO:0006508//proteolysis;GO:0009086//methionine biosynthetic process;GO:0009102//biotin biosynthetic process;GO:0009234//menaquinone biosynthetic process;GO:0015979//photosynthesis;GO:0042952//beta-ketoadipate pathway	--
chr1	6756698	6757313	MergePeak_444	550	512	16.6695	15.983	6757005	Intron (Mp1g06250.1/Mp1g06250, intron 1 of 6)	chr1	6753103	6758703	5601	-	Mp1g06250	Mp1g06250.1	6753103	6758703	5601	-	Mp1g06250	Mp1g06250.1	1698	SWEET7B	PTQ39743.1 hypothetical protein MARPO_0043s0017 [Marchantia polymorpha]	-	-	-	-	GO:0005575//cellular_component;GO:0005886//plasma membrane;GO:0005887//integral component of plasma membrane;GO:0016020//membrane;GO:0016021//integral component of membrane;GO:0031224//intrinsic component of membrane;GO:0031226//intrinsic component of plasma membrane;GO:0071944//cell periphery	GO:0003674//molecular_function;GO:0005215//transporter activity;GO:0015144//carbohydrate transmembrane transporter activity;GO:0022857//transmembrane transporter activity;GO:0051119//sugar transmembrane transporter activity	GO:0006810//transport;GO:0008150//biological_process;GO:0008643//carbohydrate transport;GO:0009987//cellular process;GO:0016043//cellular component organization;GO:0022607//cellular component assembly;GO:0034219//carbohydrate transmembrane transport;GO:0043933//protein-containing complex subunit organization;GO:0044085//cellular component biogenesis;GO:0051179//localization;GO:0051234//establishm…	--
chr1	6761076	6761464	MergePeak_445	457	413	21.9335	20.4159	6761270	Distal Intergenic	chr1	-	-	-	-	-	-	6753103	6758703	5601	-	Mp1g06250	Mp1g06250.1	-2567	-	-	-	-	-	-	-	-	-	-
chr1	6768211	6768501	MergePeak_446	183	181	11.7408	11.9606	6768356	Promoter (<=1kb)	chr1	6766602	6768152	1551	-	Mp1g06260	Mp1g06260.1	6766602	6768152	1551	-	Mp1g06260	Mp1g06260.1	-204	RPP2A	OAE19865.1 hypothetical protein AXG93_1130s1180 [Marchantia polymorpha subsp. ruderalis] [Marchantia polymorpha]	Genetic Information Processing	Translation	ko03010//Ribosome	K02943	-	-	-	--
chr1	6777142	6777627	MergePeak_447	406	376	15.5966	14.8772	6777384	Downstream (1-2kb)	chr1	6778635	6781339	2705	-	Mp1g06270	Mp1g06270.1	6778635	6781339	2705	-	Mp1g06270	Mp1g06270.1	3955	GF14C	BAM20996.1 14-3-3 protein [Marchantia polymorpha]	-	-	-	-	GO:0019028//viral capsid	GO:0005198//structural molecule activity	-	--
chr1	6781271	6781689	MergePeak_448	1077	1070	47.9891	49.1064	6781480	Promoter (<=1kb)	chr1	6778635	6781339	2705	-	Mp1g06270	Mp1g06270.1	6778635	6781339	2705	-	Mp1g06270	Mp1g06270.1	-141	GF14C	BAM20996.1 14-3-3 protein [Marchantia polymorpha]	-	-	-	-	GO:0019028//viral capsid	GO:0005198//structural molecule activity	-	--
chr1	6804779	6805197	MergePeak_449	693	644	30.8788	29.5556	6804988	Intron (Mp1g06290.1/Mp1g06290, intron 2 of 14)	chr1	6797127	6805975	8849	-	Mp1g06290	Mp1g06290.1	6797127	6805975	8849	-	Mp1g06290	Mp1g06290.1	987	--	PTQ39748.1 hypothetical protein MARPO_0043s0021 [Marchantia polymorpha]	Metabolism;Metabolism	Global and overview maps;Amino acid metabolism	ko01100//Metabolic pathways;ko00270//Cysteine and methionine metabolism	K17398;K17398	-	GO:0003886//DNA (cytosine-5-)-methyltransferase activity;GO:0008168//methyltransferase activity	GO:0006304//DNA modification	--
chr1	6805529	6805833	MergePeak_450	245	218	14.9971	13.7444	6805681	5' UTR	chr1	6797127	6805975	8849	-	Mp1g06290	Mp1g06290.1	6797127	6805975	8849	-	Mp1g06290	Mp1g06290.1	294	--	PTQ39748.1 hypothetical protein MARPO_0043s0021 [Marchantia polymorpha]	Metabolism;Metabolism	Global and overview maps;Amino acid metabolism	ko01100//Metabolic pathways;ko00270//Cysteine and methionine metabolism	K17398;K17398	-	GO:0003886//DNA (cytosine-5-)-methyltransferase activity;GO:0008168//methyltransferase activity	GO:0006304//DNA modification	--
chr1	6806227	6806493	MergePeak_451	227	176	15.8729	12.6756	6806360	Promoter (<=1kb)	chr1	6797127	6805975	8849	-	Mp1g06290	Mp1g06290.1	6797127	6805975	8849	-	Mp1g06290	Mp1g06290.1	-385	--	PTQ39748.1 hypothetical protein MARPO_0043s0021 [Marchantia polymorpha]	Metabolism;Metabolism	Global and overview maps;Amino acid metabolism	ko01100//Metabolic pathways;ko00270//Cysteine and methionine metabolism	K17398;K17398	-	GO:0003886//DNA (cytosine-5-)-methyltransferase activity;GO:0008168//methyltransferase activity	GO:0006304//DNA modification	--
chr1	6837853	6838226	MergePeak_452	384	332	19.1691	17.0701	6838039	Promoter (<=1kb)	chr1	6832668	6837948	5281	-	Mp1g06330	Mp1g06330.1	6832668	6837948	5281	-	Mp1g06330	Mp1g06330.1	-91	PK	PTQ39758.1 hypothetical protein MARPO_0043s0025 [Marchantia polymorpha]	Metabolism;Metabolism	Global and overview maps;Metabolism of cofactors and vitamins	ko01100//Metabolic pathways;ko00750//Vitamin B6 metabolism	K00868;K00868	GO:0005575//cellular_component;GO:0005576//extracellular region;GO:0005622//intracellular anatomical structure;GO:0005634//nucleus;GO:0005654//nucleoplasm;GO:0005737//cytoplasm;GO:0005829//cytosol;GO:0012505//endomembrane system;GO:0030141//secretory granule;GO:0031410//cytoplasmic vesicle;GO:0031974//membrane-enclosed lumen;GO:0031981//nuclear lumen;GO:0031982//vesicle;GO:0031983//vesicle lumen;…	GO:0000166//nucleotide binding;GO:0000287//magnesium ion binding;GO:0003674//molecular_function;GO:0003824//catalytic activity;GO:0004747//ribokinase activity;GO:0005488//binding;GO:0005515//protein binding;GO:0005524//ATP binding;GO:0008270//zinc ion binding;GO:0008478//pyridoxal kinase activity;GO:0008662//1-phosphofructokinase activity;GO:0008902//hydroxymethylpyrimidine kinase activity;GO:000…	GO:0000003//reproduction;GO:0001775//cell activation;GO:0002252//immune effector process;GO:0002263//cell activation involved in immune response;GO:0002274//myeloid leukocyte activation;GO:0002275//myeloid cell activation involved in immune response;GO:0002283//neutrophil activation involved in immune response;GO:0002366//leukocyte activation involved in immune response;GO:0002376//immune system …	--
chr1	6839557	6840233	MergePeak_453	1850	1581	51.0181	44.9067	6839895	Promoter (1-2kb)	chr1	6832668	6837948	5281	-	Mp1g06330	Mp1g06330.1	6832668	6837948	5281	-	Mp1g06330	Mp1g06330.1	-1947	PK	PTQ39758.1 hypothetical protein MARPO_0043s0025 [Marchantia polymorpha]	Metabolism;Metabolism	Global and overview maps;Metabolism of cofactors and vitamins	ko01100//Metabolic pathways;ko00750//Vitamin B6 metabolism	K00868;K00868	GO:0005575//cellular_component;GO:0005576//extracellular region;GO:0005622//intracellular anatomical structure;GO:0005634//nucleus;GO:0005654//nucleoplasm;GO:0005737//cytoplasm;GO:0005829//cytosol;GO:0012505//endomembrane system;GO:0030141//secretory granule;GO:0031410//cytoplasmic vesicle;GO:0031974//membrane-enclosed lumen;GO:0031981//nuclear lumen;GO:0031982//vesicle;GO:0031983//vesicle lumen;…	GO:0000166//nucleotide binding;GO:0000287//magnesium ion binding;GO:0003674//molecular_function;GO:0003824//catalytic activity;GO:0004747//ribokinase activity;GO:0005488//binding;GO:0005515//protein binding;GO:0005524//ATP binding;GO:0008270//zinc ion binding;GO:0008478//pyridoxal kinase activity;GO:0008662//1-phosphofructokinase activity;GO:0008902//hydroxymethylpyrimidine kinase activity;GO:000…	GO:0000003//reproduction;GO:0001775//cell activation;GO:0002252//immune effector process;GO:0002263//cell activation involved in immune response;GO:0002274//myeloid leukocyte activation;GO:0002275//myeloid cell activation involved in immune response;GO:0002283//neutrophil activation involved in immune response;GO:0002366//leukocyte activation involved in immune response;GO:0002376//immune system …	--
chr1	6861797	6862463	MergePeak_454	436	387	12.204	11.1572	6862130	Distal Intergenic	chr1	-	-	-	-	-	-	6856490	6860697	4208	+	Mp1g06340	Mp1g06340.2	5640	-	-	-	-	-	-	-	-	-	-
chr1	6925184	6925834	MergePeak_455	563	645	16.1461	19.0523	6925509	Intron (Mp1g06420.1/Mp1g06420, intron 7 of 9)	chr1	6920727	6933079	12353	-	Mp1g06420	Mp1g06420.1	6920770	6933076	12307	-	Mp1g06420	Mp1g06420.5	7567	--	PTQ39771.1 hypothetical protein MARPO_0043s0034 [Marchantia polymorpha]	-	-	-	-	-	GO:0003674//molecular_function;GO:0005515//protein binding	GO:0033103//protein secretion by the type VI secretion system	--
chr1	6931641	6931975	MergePeak_456	226	165	12.5952	9.47125	6931808	5' UTR	chr1	6920770	6933076	12307	-	Mp1g06420	Mp1g06420.5	6920770	6933076	12307	-	Mp1g06420	Mp1g06420.5	1268	--	PTQ39771.1 hypothetical protein MARPO_0043s0034 [Marchantia polymorpha]	-	-	-	-	-	GO:0003674//molecular_function;GO:0005515//protein binding	GO:0033103//protein secretion by the type VI secretion system	--
chr1	6933429	6933982	MergePeak_457	703	702	23.6912	24.3666	6933705	Promoter (<=1kb)	chr1	6920727	6933082	12356	-	Mp1g06420	Mp1g06420.2	6920727	6933082	12356	-	Mp1g06420	Mp1g06420.3	-623	--	PTQ39771.1 hypothetical protein MARPO_0043s0034 [Marchantia polymorpha]	-	-	-	-	-	GO:0003674//molecular_function;GO:0005515//protein binding	GO:0033103//protein secretion by the type VI secretion system	--
chr1	6971964	6972256	MergePeak_458	138	150	8.79332	9.84446	6972110	Distal Intergenic	chr1	-	-	-	-	-	-	6974604	6978527	3924	+	Mp1g06440	Mp1g06440.1	-2494	-	-	-	-	-	-	-	-	-	-
chr1	6976459	6977804	MergePeak_459	480	606	6.6579	8.65757	6977131	3' UTR	chr1	6974604	6978527	3924	+	Mp1g06440	Mp1g06440.1	6974604	6978527	3924	+	Mp1g06440	Mp1g06440.1	2527	--	PTQ39779.1 hypothetical protein MARPO_0043s0036 [Marchantia polymorpha]	-	-	-	-	-	-	-	--
chr1	6981692	6982206	MergePeak_460	183	192	6.63415	7.16906	6981949	5' UTR	chr1	6980095	6982160	2066	-	Mp1g06450	Mp1g06450.1	6980095	6982160	2066	-	Mp1g06450	Mp1g06450.1	211	--	PTQ39780.1 hypothetical protein MARPO_0043s0037 [Marchantia polymorpha]	-	-	-	-	-	-	-	--
chr1	6983251	6983679	MergePeak_461	232	224	10.0965	10.0406	6983465	Promoter (1-2kb)	chr1	6980095	6982160	2066	-	Mp1g06450	Mp1g06450.1	6980095	6982160	2066	-	Mp1g06450	Mp1g06450.1	-1305	--	PTQ39780.1 hypothetical protein MARPO_0043s0037 [Marchantia polymorpha]	-	-	-	-	-	-	-	--
chr1	7008266	7008593	MergePeak_462	224	244	12.7502	14.3049	7008429	Promoter (<=1kb)	chr1	6996054	7007715	11662	-	Mp1g06470	Mp1g06470.1	6996054	7007715	11662	-	Mp1g06470	Mp1g06470.1	-714	SPAC31G5.19	BBM97543.1 hypothetical protein Mp_1g06470 [Marchantia polymorpha subsp. ruderalis] [Marchantia polymorpha]	-	-	-	-	GO:0000502//proteasome complex;GO:0005575//cellular_component;GO:0005622//intracellular anatomical structure;GO:0005634//nucleus;GO:0005737//cytoplasm;GO:0005783//endoplasmic reticulum;GO:0005789//endoplasmic reticulum membrane;GO:0005829//cytosol;GO:0012505//endomembrane system;GO:0016020//membrane;GO:0019898//extrinsic component of membrane;GO:0031090//organelle membrane;GO:0031312//extrinsic c…	GO:0000166//nucleotide binding;GO:0003674//molecular_function;GO:0003682//chromatin binding;GO:0003824//catalytic activity;GO:0004222//metalloendopeptidase activity;GO:0005488//binding;GO:0005515//protein binding;GO:0005524//ATP binding;GO:0016462//pyrophosphatase activity;GO:0016787//hydrolase activity;GO:0016817//hydrolase activity, acting on acid anhydrides;GO:0016818//hydrolase activity, acti…	GO:0000122//negative regulation of transcription by RNA polymerase II;GO:0006355//regulation of transcription, DNA-templated;GO:0006357//regulation of transcription by RNA polymerase II;GO:0006508//proteolysis;GO:0008150//biological_process;GO:0009306//protein secretion;GO:0009889//regulation of biosynthetic process;GO:0009890//negative regulation of biosynthetic process;GO:0009891//positive regu…	--
chr1	7025552	7025930	MergePeak_463	320	313	15.7635	15.8808	7025741	Intron (Mp1g06490.1/Mp1g06490, intron 4 of 6)	chr1	7022032	7028665	6634	+	Mp1g06490	Mp1g06490.1	7022032	7028665	6634	+	Mp1g06490	Mp1g06490.1	3709	--	PTQ39790.1 hypothetical protein MARPO_0043s0042 [Marchantia polymorpha]	-	-	-	-	-	-	-	--
chr1	7030344	7030698	MergePeak_464	415	503	21.8253	27.2463	7030521	Downstream (2-3kb)	chr1	7032681	7033776	1096	-	Mp1g06500	Mp1g06500.1	7032681	7033776	1096	-	Mp1g06500	Mp1g06500.1	3255	SB62	OAE19886.1 hypothetical protein AXG93_1130s1390 [Marchantia polymorpha subsp. ruderalis] [Marchantia polymorpha]	Genetic Information Processing	Translation	ko03010//Ribosome	K02877	GO:0005840//ribosome	GO:0003735//structural constituent of ribosome	GO:0006412//translation	--
chr1	7044161	7044774	MergePeak_465	1694	1678	51.5094	52.5523	7044467	Promoter (<=1kb)	chr1	7044614	7046778	2165	+	Mp1g06520	Mp1g06520.1	7044614	7046778	2165	+	Mp1g06520	Mp1g06520.1	-147	At2g39960	PTQ39794.1 hypothetical protein MARPO_0043s0045 [Marchantia polymorpha]	Genetic Information Processing	Folding, sorting and degradation	ko03060//Protein export	K12947	GO:0005787//signal peptidase complex;GO:0016021//integral component of membrane	-	GO:0006465//signal peptide processing;GO:0055085//transmembrane transport	--
chr1	7108287	7108669	MergePeak_466	614	614	29.9303	30.8275	7108478	3' UTR	chr1	7108145	7110963	2819	-	Mp1g06560	Mp1g06560.1	7108145	7110963	2819	-	Mp1g06560	Mp1g06560.1	2485	ABCI8	OAE19893.1 hypothetical protein AXG93_1130s1460 [Marchantia polymorpha subsp. ruderalis] [Marchantia polymorpha]	-	-	-	-	-	GO:0005198//structural molecule activity	GO:0016226//iron-sulfur cluster assembly	--
chr1	7130038	7130376	MergePeak_467	210	210	11.5654	11.9121	7130207	Intron (Mp1g06580.1/Mp1g06580, intron 6 of 36)	chr1	7126099	7144009	17911	+	Mp1g06580	Mp1g06580.1	7128727	7144013	15287	+	Mp1g06580	Mp1g06580.2	1480	GB210	PTQ39801.1 hypothetical protein MARPO_0043s0050 [Marchantia polymorpha]	Genetic Information Processing	Translation	ko03013//Nucleocytoplasmic transport	K14314	GO:0005575//cellular_component;GO:0005622//intracellular anatomical structure;GO:0005634//nucleus;GO:0005635//nuclear envelope;GO:0005643//nuclear pore;GO:0005737//cytoplasm;GO:0005783//endoplasmic reticulum;GO:0012505//endomembrane system;GO:0016020//membrane;GO:0016021//integral component of membrane;GO:0031090//organelle membrane;GO:0031224//intrinsic component of membrane;GO:0031965//nuclear …	GO:0003676//nucleic acid binding	GO:0006403//RNA localization;GO:0006810//transport;GO:0008104//protein localization;GO:0008150//biological_process;GO:0015031//protein transport;GO:0015833//peptide transport;GO:0015931//nucleobase-containing compound transport;GO:0033036//macromolecule localization;GO:0042886//amide transport;GO:0045184//establishment of protein localization;GO:0050657//nucleic acid transport;GO:0050658//RNA tra…	--
chr1	7157169	7157593	MergePeak_468	272	291	11.9487	13.1666	7157381	Downstream (1-2kb)	chr1	7158413	7160917	2505	-	Mp1g06600	Mp1g06600.1	7158413	7160917	2505	-	Mp1g06600	Mp1g06600.1	3536	GID2	PTQ39804.1 hypothetical protein MARPO_0043s0052 [Marchantia polymorpha]	Environmental Information Processing	Signal transduction	ko04075//Plant hormone signal transduction	K14495	-	GO:0005515//protein binding	-	--
chr1	7163657	7163976	MergePeak_469	219	215	12.7772	12.9198	7163816	Distal Intergenic	chr1	-	-	-	-	-	-	7158413	7160917	2505	-	Mp1g06600	Mp1g06600.1	-2899	-	-	-	-	-	-	-	-	-	-
chr1	7169669	7170122	MergePeak_470	584	572	24.0159	24.2275	7169895	Distal Intergenic	chr1	-	-	-	-	-	-	7158413	7160917	2505	-	Mp1g06600	Mp1g06600.1	-8978	-	-	-	-	-	-	-	-	-	-
chr1	7210325	7210596	MergePeak_471	172	180	11.8059	12.7254	7210460	Exon (Mp1g06630.1/Mp1g06630, exon 3 of 15)	chr1	7198470	7220764	22295	-	Mp1g06630	Mp1g06630.1	7198470	7220764	22295	-	Mp1g06630	Mp1g06630.1	10304	--	PTQ39807.1 hypothetical protein MARPO_0043s0055 [Marchantia polymorpha]	-	-	-	-	-	-	-	--
chr1	7211563	7211803	MergePeak_472	130	133	10.0709	10.6121	7211683	Intron (Mp1g06630.1/Mp1g06630, intron 1 of 14)	chr1	7198470	7220764	22295	-	Mp1g06630	Mp1g06630.1	7198470	7220764	22295	-	Mp1g06630	Mp1g06630.1	9081	--	PTQ39807.1 hypothetical protein MARPO_0043s0055 [Marchantia polymorpha]	-	-	-	-	-	-	-	--
chr1	7217320	7217602	MergePeak_473	200	202	13.1943	13.7257	7217461	Intron (Mp1g06630.1/Mp1g06630, intron 1 of 14)	chr1	7198470	7220764	22295	-	Mp1g06630	Mp1g06630.1	7198470	7220764	22295	-	Mp1g06630	Mp1g06630.1	3303	--	PTQ39807.1 hypothetical protein MARPO_0043s0055 [Marchantia polymorpha]	-	-	-	-	-	-	-	--
chr1	7248603	7249006	MergePeak_474	509	450	23.5222	21.419	7248804	Intron (Mp1g06660.1/Mp1g06660, intron 1 of 3)	chr1	7245393	7250092	4700	-	Mp1g06660	Mp1g06660.1	7245393	7250092	4700	-	Mp1g06660	Mp1g06660.1	1288	At3g15890	PTQ39810.1 hypothetical protein MARPO_0043s0058 [Marchantia polymorpha]	-	-	-	-	-	GO:0004672//protein kinase activity;GO:0005524//ATP binding	GO:0006468//protein phosphorylation	--
chr1	7256717	7257669	MergePeak_475	1198	1212	23.4696	24.4556	7257193	3' UTR	chr1	7256272	7259300	3029	-	Mp1g06680	Mp1g06680.1	7256272	7259300	3029	-	Mp1g06680	Mp1g06680.1	2107	--	PTQ39812.1 hypothetical protein MARPO_0043s0060 [Marchantia polymorpha]	-	-	-	-	-	-	-	--
chr1	7258105	7258351	MergePeak_476	190	164	14.3614	12.7678	7258228	Intron (Mp1g06680.1/Mp1g06680, intron 1 of 3)	chr1	7256272	7259300	3029	-	Mp1g06680	Mp1g06680.1	7256272	7259300	3029	-	Mp1g06680	Mp1g06680.1	1072	--	PTQ39812.1 hypothetical protein MARPO_0043s0060 [Marchantia polymorpha]	-	-	-	-	-	-	-	--
chr1	7260274	7260690	MergePeak_477	366	304	16.3865	14.0186	7260482	Downstream (<1kb)	chr1	7259301	7260335	1035	+	Mp1g06690	Mp1g06690.1	7259301	7260335	1035	+	Mp1g06690	Mp1g06690.1	1181	--	PTQ39813.1 hypothetical protein MARPO_0043s0061 [Marchantia polymorpha]	-	-	-	-	-	-	-	--
chr1	7288583	7288921	MergePeak_478	269	224	14.8147	12.7062	7288752	Exon (Mp1g06720.1/Mp1g06720, exon 1 of 4)	chr1	7287683	7291037	3355	+	Mp1g06720	Mp1g06720.1	7287683	7291037	3355	+	Mp1g06720	Mp1g06720.1	1069	--	OAE19910.1 hypothetical protein AXG93_1130s1640 [Marchantia polymorpha subsp. ruderalis] [Marchantia polymorpha]	-	-	-	-	-	GO:0008270//zinc ion binding	GO:0000398//mRNA splicing, via spliceosome	--
chr1	7301411	7301979	MergePeak_479	762	732	25.0025	24.7381	7301695	5' UTR	chr1	7301655	7308354	6700	+	Mp1g06750	Mp1g06750.1	7301655	7308354	6700	+	Mp1g06750	Mp1g06750.1	40	Os08g0159900	PTQ39820.1 hypothetical protein MARPO_0043s0067 [Marchantia polymorpha]	Genetic Information Processing	Transcription	ko03040//Spliceosome	K12811	-	GO:0003676//nucleic acid binding;GO:0003677//DNA binding;GO:0004386//helicase activity;GO:0005524//ATP binding;GO:0016787//hydrolase activity	GO:0006139//nucleobase-containing compound metabolic process;GO:0006268//DNA unwinding involved in DNA replication;GO:0006281//DNA repair;GO:0006310//DNA recombination;GO:0006970//response to osmotic stress	--
chr1	7312099	7312419	MergePeak_480	232	283	13.4935	16.9531	7312259	Distal Intergenic	chr1	-	-	-	-	-	-	7309287	7311510	2224	+	Mp1g06760	Mp1g06760.1	2972	-	-	-	-	-	-	-	-	-	-
chr1	7326868	7327265	MergePeak_481	297	285	13.932	13.7699	7327066	Distal Intergenic	chr1	-	-	-	-	-	-	7323597	7326957	3361	+	Mp1g06770	Mp1g06770.3	3469	-	-	-	-	-	-	-	-	-	-
chr1	7336820	7337152	MergePeak_482	247	236	13.8482	13.6281	7336986	3' UTR	chr1	7336895	7339928	3034	-	Mp1g06790	Mp1g06790.1	7336895	7339928	3034	-	Mp1g06790	Mp1g06790.1	2942	--	OAE19916.1 hypothetical protein AXG93_1130s1700 [Marchantia polymorpha subsp. ruderalis] [Marchantia polymorpha]	-	-	-	-	GO:0016021//integral component of membrane	-	-	--
chr1	7339380	7339833	MergePeak_483	647	604	26.6066	25.5829	7339606	Exon (Mp1g06790.1/Mp1g06790, exon 1 of 3)	chr1	7336895	7339928	3034	-	Mp1g06790	Mp1g06790.1	7336895	7339928	3034	-	Mp1g06790	Mp1g06790.1	322	--	OAE19916.1 hypothetical protein AXG93_1130s1700 [Marchantia polymorpha subsp. ruderalis] [Marchantia polymorpha]	-	-	-	-	GO:0016021//integral component of membrane	-	-	--
chr1	7346381	7347214	MergePeak_484	377	343	8.4395	7.90854	7346797	Promoter (<=1kb)	chr1	7343649	7345986	2338	-	Mp1g06800	Mp1g06800.1	7343649	7345986	2338	-	Mp1g06800	Mp1g06800.1	-811	SDR3b	PTQ39828.1 hypothetical protein MARPO_0043s0072 [Marchantia polymorpha]	-	-	-	-	GO:0005737//cytoplasm	GO:0000286//alanine dehydrogenase activity;GO:0003824//catalytic activity;GO:0003978//UDP-glucose 4-epimerase activity;GO:0004316//3-oxoacyl-[acyl-carrier-protein] reductase (NADPH) activity;GO:0008667//2,3-dihydro-2,3-dihydroxybenzoate dehydrogenase activity;GO:0008678//2-deoxy-D-gluconate 3-dehydrogenase activity;GO:0008712//ADP-glyceromanno-heptose 6-epimerase activity;GO:0008743//L-threonine …	GO:0000272//polysaccharide catabolic process;GO:0006012//galactose metabolic process;GO:0006522//alanine metabolic process;GO:0006567//threonine catabolic process;GO:0006631//fatty acid metabolic process;GO:0006633//fatty acid biosynthetic process;GO:0006779//porphyrin-containing compound biosynthetic process;GO:0008152//metabolic process;GO:0008652//cellular amino acid biosynthetic process;GO:00…	--
chr1	7347704	7348416	MergePeak_485	486	417	12.7259	11.2464	7348060	Distal Intergenic	chr1	-	-	-	-	-	-	7343649	7345986	2338	-	Mp1g06800	Mp1g06800.1	-2074	-	-	-	-	-	-	-	-	-	-
chr1	7358190	7358629	MergePeak_486	436	410	18.5001	17.9184	7358409	Downstream (<1kb)	chr1	7358995	7361724	2730	-	Mp1g06820	Mp1g06820.2	7358995	7361724	2730	-	Mp1g06820	Mp1g06820.2	3315	PER3	PTQ39830.1 hypothetical protein MARPO_0043s0074 [Marchantia polymorpha]	Metabolism;Metabolism;Metabolism	Global and overview maps;Global and overview maps;Biosynthesis of other secondary metabolites	ko01100//Metabolic pathways;ko01110//Biosynthesis of secondary metabolites;ko00940//Phenylpropanoid biosynthesis	K00430;K00430;K00430	-	GO:0004601//peroxidase activity;GO:0020037//heme binding	GO:0006979//response to oxidative stress	--
chr1	7369100	7369564	MergePeak_487	588	558	23.6083	23.0754	7369332	Promoter (<=1kb)	chr1	7366318	7369280	2963	-	Mp1g06830	Mp1g06830.1	7366318	7369280	2963	-	Mp1g06830	Mp1g06830.2	-52	PER3	OAE19919.1 hypothetical protein AXG93_1130s1730 [Marchantia polymorpha subsp. ruderalis] [Marchantia polymorpha]	Metabolism;Metabolism;Metabolism	Global and overview maps;Global and overview maps;Biosynthesis of other secondary metabolites	ko01100//Metabolic pathways;ko01110//Biosynthesis of secondary metabolites;ko00940//Phenylpropanoid biosynthesis	K00430;K00430;K00430	-	GO:0004601//peroxidase activity;GO:0020037//heme binding	GO:0006979//response to oxidative stress	--
chr1	7392942	7393236	MergePeak_488	280	218	17.7206	14.2103	7393089	Promoter (<=1kb)	chr1	7387930	7393004	5075	-	Mp1g06840	Mp1g06840.1	7387930	7393004	5075	-	Mp1g06840	Mp1g06840.1	-85	--	PTQ39835.1 hypothetical protein MARPO_0043s0076 [Marchantia polymorpha]	-	-	-	-	GO:0005575//cellular_component	GO:0003674//molecular_function;GO:0003676//nucleic acid binding;GO:0004519//endonuclease activity	GO:0008150//biological_process	--
chr1	7419765	7420144	MergePeak_489	204	275	10.0228	13.9161	7419954	Promoter (<=1kb)	chr1	7411772	7419094	7323	-	Mp1g06890	Mp1g06890.1	7411772	7419094	7323	-	Mp1g06890	Mp1g06890.1	-860	BRR2A	OAE19924.1 hypothetical protein AXG93_1130s1780 [Marchantia polymorpha subsp. ruderalis] [Marchantia polymorpha]	Genetic Information Processing	Transcription	ko03040//Spliceosome	K12854	GO:0005575//cellular_component;GO:0005622//intracellular anatomical structure;GO:0005634//nucleus;GO:0005654//nucleoplasm;GO:0005681//spliceosomal complex;GO:0005682//U5 snRNP;GO:0005911//cell-cell junction;GO:0009506//plasmodesma;GO:0030054//cell junction;GO:0030532//small nuclear ribonucleoprotein complex;GO:0031974//membrane-enclosed lumen;GO:0031981//nuclear lumen;GO:0032991//protein-containi…	GO:0000166//nucleotide binding;GO:0003674//molecular_function;GO:0003676//nucleic acid binding;GO:0003677//DNA binding;GO:0003690//double-stranded DNA binding;GO:0003723//RNA binding;GO:0003724//RNA helicase activity;GO:0003824//catalytic activity;GO:0004386//helicase activity;GO:0005488//binding;GO:0005515//protein binding;GO:0005524//ATP binding;GO:0008186//ATP-dependent activity, acting on RNA…	GO:0000245//spliceosomal complex assembly;GO:0000354//cis assembly of pre-catalytic spliceosome;GO:0000375//RNA splicing, via transesterification reactions;GO:0000377//RNA splicing, via transesterification reactions with bulged adenosine as nucleophile;GO:0000388//spliceosome conformational change to release U4 (or U4atac) and U1 (or U11);GO:0000393//spliceosomal conformational changes to generat…	--
chr1	7431037	7431339	MergePeak_490	179	217	11.0294	13.7716	7431188	Downstream (1-2kb)	chr1	7432270	7435447	3178	-	Mp1g06910	Mp1g06910.1	7432270	7435447	3178	-	Mp1g06910	Mp1g06910.1	4259	BAM1	PTQ39842.1 hypothetical protein MARPO_0043s0083 [Marchantia polymorpha]	Metabolism;Metabolism;Metabolism	Global and overview maps;Global and overview maps;Carbohydrate metabolism	ko01100//Metabolic pathways;ko01110//Biosynthesis of secondary metabolites;ko00500//Starch and sucrose metabolism	K01177;K01177;K01177	-	GO:0016161//beta-amylase activity	GO:0000272//polysaccharide catabolic process	--
chr1	7464393	7464651	MergePeak_491	196	137	14.1285	10.1716	7464522	Exon (Mp1g06930.1/Mp1g06930, exon 1 of 4)	chr1	7462103	7465376	3274	-	Mp1g06930	Mp1g06930.1	7462103	7465376	3274	-	Mp1g06930	Mp1g06930.1	854	BAM1	OAE23444.1 hypothetical protein AXG93_285s1000 [Marchantia polymorpha subsp. ruderalis] [Marchantia polymorpha]	Metabolism;Metabolism;Metabolism	Global and overview maps;Global and overview maps;Carbohydrate metabolism	ko01100//Metabolic pathways;ko01110//Biosynthesis of secondary metabolites;ko00500//Starch and sucrose metabolism	K01177;K01177;K01177	-	GO:0016161//beta-amylase activity	GO:0000272//polysaccharide catabolic process	--
chr1	7492349	7492957	MergePeak_492	7306	7231	223.977	228.323	7492653	Downstream (<1kb)	chr1	7493149	7526088	32940	-	Mp1g06980	Mp1g06980.1	7471986	7473840	1855	+	Mp1g06960	Mp1g06960.1	20667	DNAH7	PTQ39851.1 hypothetical protein MARPO_0043s0089 [Marchantia polymorpha]	-	-	-	-	GO:0005823//central plaque of spindle pole body;GO:0009368//endopeptidase Clp complex;GO:0030286//dynein complex	GO:0003723//RNA binding;GO:0003724//RNA helicase activity;GO:0004176//ATP-dependent peptidase activity;GO:0005200//structural constituent of cytoskeleton;GO:0005524//ATP binding;GO:0008569//minus-end-directed microtubule motor activity;GO:0016887//ATP hydrolysis activity;GO:0030983//mismatched DNA binding	GO:0006298//mismatch repair;GO:0006508//proteolysis;GO:0007018//microtubule-based movement;GO:0030474//spindle pole body duplication;GO:0043335//protein unfolding	--
chr1	7545974	7546333	MergePeak_493	381	338	19.7589	18.0544	7546153	3' UTR	chr1	7544632	7546261	1630	+	Mp1g07010	Mp1g07010.1	7544632	7546261	1630	+	Mp1g07010	Mp1g07010.1	1521	--	PTQ39857.1 hypothetical protein MARPO_0043s0092 [Marchantia polymorpha]	-	-	-	-	-	-	-	--
chr1	7548883	7549323	MergePeak_494	282	248	11.9386	10.8139	7549103	Distal Intergenic	chr1	-	-	-	-	-	-	7552332	7555095	2764	+	Mp1g07020	Mp1g07020.1	-3229	-	-	-	-	-	-	-	-	-	-
chr1	7550021	7550467	MergePeak_495	302	269	12.6136	11.5721	7550244	Distal Intergenic	chr1	-	-	-	-	-	-	7552332	7555095	2764	+	Mp1g07020	Mp1g07020.1	-2088	-	-	-	-	-	-	-	-	-	-
chr1	7550781	7551375	MergePeak_496	330	304	10.3547	9.82483	7551078	Promoter (1-2kb)	chr1	7552332	7555095	2764	+	Mp1g07020	Mp1g07020.1	7552332	7555095	2764	+	Mp1g07020	Mp1g07020.1	-1254	--	PTQ39858.1 hypothetical protein MARPO_0043s0093 [Marchantia polymorpha]	-	-	-	-	-	-	-	--
chr1	7561989	7562580	MergePeak_497	1649	1563	52.0044	50.7698	7562284	Intron (Mp1g07040.1/Mp1g07040, intron 1 of 10)	chr1	7560112	7571687	11576	+	Mp1g07040	Mp1g07040.1	7560112	7571687	11576	+	Mp1g07040	Mp1g07040.1	2172	TRP5	PTQ39860.1 hypothetical protein MARPO_0043s0095 [Marchantia polymorpha]	-	-	-	-	-	-	-	--
chr1	7564972	7565344	MergePeak_498	232	247	11.6124	12.7338	7565158	Intron (Mp1g07040.1/Mp1g07040, intron 3 of 10)	chr1	7560112	7571687	11576	+	Mp1g07040	Mp1g07040.1	7560112	7571687	11576	+	Mp1g07040	Mp1g07040.1	5046	TRP5	PTQ39860.1 hypothetical protein MARPO_0043s0095 [Marchantia polymorpha]	-	-	-	-	-	-	-	--
chr1	7581770	7582173	MergePeak_499	229	212	10.5827	10.0907	7581971	Intron (Mp1g07050.2/Mp1g07050, intron 3 of 8)	chr1	7578651	7585460	6810	+	Mp1g07050	Mp1g07050.2	7578812	7585458	6647	+	Mp1g07050	Mp1g07050.1	3159	At1g66430	PTQ39861.1 hypothetical protein MARPO_0043s0096 [Marchantia polymorpha]	Metabolism;Metabolism;Metabolism;Metabolism;Metabolism	Global and overview maps;Global and overview maps;Carbohydrate metabolism;Carbohydrate metabolism;Carbohydrate metabolism	ko01100//Metabolic pathways;ko01110//Biosynthesis of secondary metabolites;ko00520//Amino sugar and nucleotide sugar metabolism;ko00500//Starch and sucrose metabolism;ko00051//Fructose and mannose metabolism	K00847;K00847;K00847;K00847;K00847	-	GO:0004747//ribokinase activity;GO:0008662//1-phosphofructokinase activity;GO:0016773//phosphotransferase activity, alcohol group as acceptor;GO:0047590//5-dehydro-2-deoxygluconokinase activity	GO:0009244//lipopolysaccharide core region biosynthetic process;GO:0019303//D-ribose catabolic process;GO:0019310//inositol catabolic process	--
chr1	7585166	7585912	MergePeak_500	2121	2102	53.0104	54.1104	7585539	Distal Intergenic	chr1	-	-	-	-	-	-	7589194	7593738	4545	+	Mp1g07060	Mp1g07060.1	-3655	-	-	-	-	-	-	-	-	-	-
chr1	7593589	7593945	MergePeak_501	225	235	11.7667	12.6581	7593767	Distal Intergenic	chr1	-	-	-	-	-	-	7589210	7593736	4527	+	Mp1g07060	Mp1g07060.2	4557	-	-	-	-	-	-	-	-	-	-
chr1	7597518	7597937	MergePeak_502	311	285	13.8246	13.0486	7597727	Downstream (1-2kb)	chr1	7599415	7604038	4624	-	Mp1g07070	Mp1g07070.1	7599415	7604038	4624	-	Mp1g07070	Mp1g07070.1	6311	ARF18	BAS06561.1 auxin response factor 3 [Marchantia polymorpha]	-	-	-	-	GO:0005634//nucleus	GO:0003677//DNA binding	GO:0006355//regulation of transcription, DNA-templated;GO:0009725//response to hormone	ARF
chr1	7598817	7599249	MergePeak_503	276	240	11.9004	10.6584	7599033	Downstream (<1kb)	chr1	7599415	7604038	4624	-	Mp1g07070	Mp1g07070.1	7599415	7604038	4624	-	Mp1g07070	Mp1g07070.1	5005	ARF18	BAS06561.1 auxin response factor 3 [Marchantia polymorpha]	-	-	-	-	GO:0005634//nucleus	GO:0003677//DNA binding	GO:0006355//regulation of transcription, DNA-templated;GO:0009725//response to hormone	ARF
chr1	7632873	7633313	MergePeak_504	460	408	19.4742	17.7906	7633093	Promoter (<=1kb)	chr1	7633208	7634878	1671	+	Mp1g07130	Mp1g07130.1	7633208	7634878	1671	+	Mp1g07130	Mp1g07130.1	-115	--	PTQ39873.1 hypothetical protein MARPO_0043s0106 [Marchantia polymorpha]	-	-	-	-	-	-	-	--
chr1	7642342	7642639	MergePeak_505	210	251	13.1566	16.1967	7642490	Intron (Mp1g07140.1/Mp1g07140, intron 3 of 5)	chr1	7641037	7646323	5287	+	Mp1g07140	Mp1g07140.1	7641037	7646323	5287	+	Mp1g07140	Mp1g07140.1	1453	HIRA	OAE23461.1 hypothetical protein AXG93_285s1180 [Marchantia polymorpha subsp. ruderalis] [Marchantia polymorpha]	-	-	-	-	-	GO:0005515//protein binding	GO:0006355//regulation of transcription, DNA-templated	--
chr1	7646196	7646487	MergePeak_506	239	217	15.2812	14.2904	7646341	Distal Intergenic	chr1	-	-	-	-	-	-	7641037	7646323	5287	+	Mp1g07140	Mp1g07140.1	5304	-	-	-	-	-	-	-	-	-	-
chr1	7646698	7647017	MergePeak_507	286	210	16.6862	12.6194	7646857	Distal Intergenic	chr1	-	-	-	-	-	-	7641037	7646323	5287	+	Mp1g07140	Mp1g07140.1	5820	-	-	-	-	-	-	-	-	-	-
chr1	7660886	7661262	MergePeak_508	230	218	11.3901	11.1195	7661074	Promoter (1-2kb)	chr1	7658474	7659888	1415	-	Mp1g07180	Mp1g07180.2	7658474	7659888	1415	-	Mp1g07180	Mp1g07180.2	-1186	RCI2A	KAG6543603.1 hypothetical protein Mapa_014966 [Marchantia paleacea]	-	-	-	-	GO:0016021//integral component of membrane	-	-	--
chr1	7671782	7672294	MergePeak_509	801	808	29.1512	30.2874	7672038	Promoter (1-2kb)	chr1	7673098	7674494	1397	+	Mp1g07210	Mp1g07210.1	7673098	7674494	1397	+	Mp1g07210	Mp1g07210.1	-1060	--	PTQ39882.1 hypothetical protein MARPO_0043s0114 [Marchantia polymorpha]	-	-	-	-	-	-	-	--
chr1	7683837	7684120	MergePeak_510	155	158	10.1895	10.6981	7683978	Exon (Mp1g07220.1/Mp1g07220, exon 10 of 15)	chr1	7681225	7688820	7596	-	Mp1g07220	Mp1g07220.1	7681225	7688820	7596	-	Mp1g07220	Mp1g07220.1	4842	At3g21340	PTQ39883.1 hypothetical protein MARPO_0043s0115 [Marchantia polymorpha]	-	-	-	-	GO:0019867//outer membrane	GO:0004672//protein kinase activity;GO:0005515//protein binding;GO:0005524//ATP binding	GO:0006468//protein phosphorylation	--
chr1	7687632	7688120	MergePeak_511	591	482	22.5642	18.9542	7687876	Intron (Mp1g07220.1/Mp1g07220, intron 1 of 14)	chr1	7681225	7688820	7596	-	Mp1g07220	Mp1g07220.1	7681225	7688820	7596	-	Mp1g07220	Mp1g07220.1	944	At3g21340	PTQ39883.1 hypothetical protein MARPO_0043s0115 [Marchantia polymorpha]	-	-	-	-	GO:0019867//outer membrane	GO:0004672//protein kinase activity;GO:0005515//protein binding;GO:0005524//ATP binding	GO:0006468//protein phosphorylation	--
chr1	7688853	7689308	MergePeak_512	370	340	15.1488	14.3378	7689080	Promoter (<=1kb)	chr1	7681225	7688820	7596	-	Mp1g07220	Mp1g07220.1	7681225	7688820	7596	-	Mp1g07220	Mp1g07220.1	-260	At3g21340	PTQ39883.1 hypothetical protein MARPO_0043s0115 [Marchantia polymorpha]	-	-	-	-	GO:0019867//outer membrane	GO:0004672//protein kinase activity;GO:0005515//protein binding;GO:0005524//ATP binding	GO:0006468//protein phosphorylation	--
chr1	7692787	7693055	MergePeak_513	368	382	25.5409	27.3073	7692921	Downstream (<1kb)	chr1	7693691	7697929	4239	-	Mp1g07230	Mp1g07230.1	7681225	7688820	7596	-	Mp1g07220	Mp1g07220.1	-4101	RNS2	PTQ39884.1 hypothetical protein MARPO_0043s0116 [Marchantia polymorpha]	-	-	-	-	GO:0005575//cellular_component;GO:0005622//intracellular anatomical structure;GO:0005737//cytoplasm;GO:0005773//vacuole;GO:0005783//endoplasmic reticulum;GO:0010168//ER body;GO:0012505//endomembrane system;GO:0043226//organelle;GO:0043227//membrane-bounded organelle;GO:0043229//intracellular organelle;GO:0043231//intracellular membrane-bounded organelle	GO:0003674//molecular_function;GO:0003676//nucleic acid binding;GO:0003723//RNA binding;GO:0003824//catalytic activity;GO:0004518//nuclease activity;GO:0004519//endonuclease activity;GO:0004521//endoribonuclease activity;GO:0004540//ribonuclease activity;GO:0005488//binding;GO:0016787//hydrolase activity;GO:0016788//hydrolase activity, acting on ester bonds;GO:0016892//endoribonuclease activity, …	GO:0006139//nucleobase-containing compound metabolic process;GO:0006401//RNA catabolic process;GO:0006725//cellular aromatic compound metabolic process;GO:0006807//nitrogen compound metabolic process;GO:0008150//biological_process;GO:0008152//metabolic process;GO:0009056//catabolic process;GO:0009057//macromolecule catabolic process;GO:0009892//negative regulation of metabolic process;GO:0009894/…	--
chr1	7720066	7720394	MergePeak_514	223	169	12.6547	9.87778	7720230	Distal Intergenic	chr1	-	-	-	-	-	-	7709457	7716665	7209	+	Mp1g07240	Mp1g07240.2	10773	-	-	-	-	-	-	-	-	-	-
chr1	7745508	7745920	MergePeak_515	215	192	9.71918	8.93963	7745714	Distal Intergenic	chr1	-	-	-	-	-	-	7734269	7737685	3417	+	Mp1g07250	Mp1g07250.1	11445	-	-	-	-	-	-	-	-	-	-
chr1	7785705	7786073	MergePeak_516	255	234	12.9019	12.1943	7785889	Exon (Mp1g07290.1/Mp1g07290, exon 1 of 13)	chr1	7780188	7786786	6599	-	Mp1g07290	Mp1g07290.1	7780188	7786786	6599	-	Mp1g07290	Mp1g07290.1	897	HMA1	OAE23475.1 hypothetical protein AXG93_285s1320 [Marchantia polymorpha subsp. ruderalis] [Marchantia polymorpha]	-	-	-	-	GO:0016020//membrane;GO:0031004//potassium ion-transporting ATPase complex	GO:0005375//copper ion transmembrane transporter activity;GO:0005388//P-type calcium transporter activity;GO:0008556//P-type potassium transmembrane transporter activity;GO:0015434//ABC-type cadmium transporter activity;GO:0015444//P-type magnesium transporter activity;GO:0016787//hydrolase activity;GO:0042625//ATPase-coupled ion transmembrane transporter activity;GO:0046873//metal ion transmembr…	GO:0006545//glycine biosynthetic process;GO:0006564//L-serine biosynthetic process;GO:0006813//potassium ion transport;GO:0006816//calcium ion transport;GO:0006825//copper ion transport;GO:0008152//metabolic process;GO:0015691//cadmium ion transport;GO:0015693//magnesium ion transport;GO:0030001//metal ion transport;GO:0055085//transmembrane transport	--
chr1	7786872	7787156	MergePeak_517	159	178	10.4158	12.01	7787014	Promoter (<=1kb)	chr1	7780188	7786786	6599	-	Mp1g07290	Mp1g07290.1	7780188	7786786	6599	-	Mp1g07290	Mp1g07290.1	-228	HMA1	OAE23475.1 hypothetical protein AXG93_285s1320 [Marchantia polymorpha subsp. ruderalis] [Marchantia polymorpha]	-	-	-	-	GO:0016020//membrane;GO:0031004//potassium ion-transporting ATPase complex	GO:0005375//copper ion transmembrane transporter activity;GO:0005388//P-type calcium transporter activity;GO:0008556//P-type potassium transmembrane transporter activity;GO:0015434//ABC-type cadmium transporter activity;GO:0015444//P-type magnesium transporter activity;GO:0016787//hydrolase activity;GO:0042625//ATPase-coupled ion transmembrane transporter activity;GO:0046873//metal ion transmembr…	GO:0006545//glycine biosynthetic process;GO:0006564//L-serine biosynthetic process;GO:0006813//potassium ion transport;GO:0006816//calcium ion transport;GO:0006825//copper ion transport;GO:0008152//metabolic process;GO:0015691//cadmium ion transport;GO:0015693//magnesium ion transport;GO:0030001//metal ion transport;GO:0055085//transmembrane transport	--
chr1	7790942	7791233	MergePeak_518	194	169	12.404	11.1294	7791087	Promoter (<=1kb)	chr1	7789748	7790674	927	-	Mp1g07300	Mp1g07300.1	7789748	7790674	927	-	Mp1g07300	Mp1g07300.1	-413	--	PTQ39893.1 hypothetical protein MARPO_0043s0123 [Marchantia polymorpha]	-	-	-	-	-	-	-	--
chr1	7792386	7792904	MergePeak_519	625	612	22.483	22.6753	7792645	Promoter (1-2kb)	chr1	7789748	7790674	927	-	Mp1g07300	Mp1g07300.1	7789748	7790674	927	-	Mp1g07300	Mp1g07300.1	-1971	--	PTQ39893.1 hypothetical protein MARPO_0043s0123 [Marchantia polymorpha]	-	-	-	-	-	-	-	--
chr1	7793377	7793937	MergePeak_520	2125	2172	70.7192	74.4501	7793657	Intron (Mp1g07310.1/Mp1g07310, intron 8 of 14)	chr1	7790911	7796752	5842	-	Mp1g07310	Mp1g07310.1	7789748	7790674	927	-	Mp1g07300	Mp1g07300.1	-2983	GSH1	PTQ39894.1 hypothetical protein MARPO_0043s0124 [Marchantia polymorpha]	Metabolism;Metabolism;Metabolism	Global and overview maps;Amino acid metabolism;Metabolism of other amino acids	ko01100//Metabolic pathways;ko00270//Cysteine and methionine metabolism;ko00480//Glutathione metabolism	K01919;K01919;K01919	-	GO:0004357//glutamate-cysteine ligase activity;GO:0016881//acid-amino acid ligase activity	GO:0006750//glutathione biosynthetic process;GO:0042398//cellular modified amino acid biosynthetic process;GO:0052699//ergothioneine biosynthetic process	--
chr1	7794162	7794560	MergePeak_521	388	337	18.1552	16.2415	7794361	Intron (Mp1g07310.1/Mp1g07310, intron 5 of 14)	chr1	7790911	7796752	5842	-	Mp1g07310	Mp1g07310.1	7790911	7796752	5842	-	Mp1g07310	Mp1g07310.1	2391	GSH1	PTQ39894.1 hypothetical protein MARPO_0043s0124 [Marchantia polymorpha]	Metabolism;Metabolism;Metabolism	Global and overview maps;Amino acid metabolism;Metabolism of other amino acids	ko01100//Metabolic pathways;ko00270//Cysteine and methionine metabolism;ko00480//Glutathione metabolism	K01919;K01919;K01919	-	GO:0004357//glutamate-cysteine ligase activity;GO:0016881//acid-amino acid ligase activity	GO:0006750//glutathione biosynthetic process;GO:0042398//cellular modified amino acid biosynthetic process;GO:0052699//ergothioneine biosynthetic process	--
chr1	7797356	7797783	MergePeak_522	458	547	19.9785	24.576	7797569	Promoter (<=1kb)	chr1	7790911	7796752	5842	-	Mp1g07310	Mp1g07310.1	7790911	7796752	5842	-	Mp1g07310	Mp1g07310.1	-817	GSH1	PTQ39894.1 hypothetical protein MARPO_0043s0124 [Marchantia polymorpha]	Metabolism;Metabolism;Metabolism	Global and overview maps;Amino acid metabolism;Metabolism of other amino acids	ko01100//Metabolic pathways;ko00270//Cysteine and methionine metabolism;ko00480//Glutathione metabolism	K01919;K01919;K01919	-	GO:0004357//glutamate-cysteine ligase activity;GO:0016881//acid-amino acid ligase activity	GO:0006750//glutathione biosynthetic process;GO:0042398//cellular modified amino acid biosynthetic process;GO:0052699//ergothioneine biosynthetic process	--
chr1	7819360	7819618	MergePeak_523	142	144	10.236	10.6913	7819489	Exon (Mp1g07340.1/Mp1g07340, exon 3 of 18)	chr1	7811103	7821137	10035	-	Mp1g07340	Mp1g07340.1	7811103	7821137	10035	-	Mp1g07340	Mp1g07340.1	1648	CUL4	PTQ39897.1 hypothetical protein MARPO_0043s0127 [Marchantia polymorpha]	Genetic Information Processing;Genetic Information Processing	Folding, sorting and degradation;Replication and repair	ko04120//Ubiquitin mediated proteolysis;ko03420//Nucleotide excision repair	K10609;K10609	-	GO:0031625//ubiquitin protein ligase binding	GO:0006511//ubiquitin-dependent protein catabolic process	--
chr1	7834068	7834577	MergePeak_524	1094	1174	40.0487	44.2656	7834322	Intron (Mp1g07350.1/Mp1g07350, intron 3 of 6)	chr1	7831202	7836015	4814	-	Mp1g07350	Mp1g07350.1	7831202	7836015	4814	-	Mp1g07350	Mp1g07350.1	1693	HMGB15	PTQ39898.1 hypothetical protein MARPO_0043s0128 [Marchantia polymorpha]	-	-	-	-	-	GO:0003677//DNA binding	GO:0007283//spermatogenesis;GO:0035092//sperm chromatin condensation	--
chr1	7884018	7884521	MergePeak_525	1599	1726	59.2324	65.8535	7884269	Downstream (<1kb)	chr1	7884709	7916407	31699	-	Mp1g07390	Mp1g07390.1	7858119	7859877	1759	+	Mp1g07370	Mp1g07370.1	26150	CHD4	BBM97664.1 hypothetical protein Mp_1g07380 [Marchantia polymorpha subsp. ruderalis] [Marchantia polymorpha]	-	-	-	-	-	-	-	--
chr1	7892302	7892668	MergePeak_526	317	322	16.1263	16.8717	7892485	Intron (Mp1g07390.1/Mp1g07390, intron 13 of 18)	chr1	7884709	7916407	31699	-	Mp1g07390	Mp1g07390.1	7884709	7916407	31699	-	Mp1g07390	Mp1g07390.1	23922	CHD4	BBM97664.1 hypothetical protein Mp_1g07380 [Marchantia polymorpha subsp. ruderalis] [Marchantia polymorpha]	-	-	-	-	-	-	-	--
chr1	7899735	7900119	MergePeak_527	365	394	17.7	19.679	7899927	Intron (Mp1g07390.1/Mp1g07390, intron 10 of 18)	chr1	7884709	7916407	31699	-	Mp1g07390	Mp1g07390.1	7884709	7916407	31699	-	Mp1g07390	Mp1g07390.1	16480	CHD4	BBM97664.1 hypothetical protein Mp_1g07380 [Marchantia polymorpha subsp. ruderalis] [Marchantia polymorpha]	-	-	-	-	-	-	-	--
chr1	7910347	7910626	MergePeak_528	157	148	10.4685	10.1642	7910486	Intron (Mp1g07390.1/Mp1g07390, intron 4 of 18)	chr1	7884709	7916407	31699	-	Mp1g07390	Mp1g07390.1	7884709	7916407	31699	-	Mp1g07390	Mp1g07390.1	5921	CHD4	BBM97664.1 hypothetical protein Mp_1g07380 [Marchantia polymorpha subsp. ruderalis] [Marchantia polymorpha]	-	-	-	-	-	-	-	--
chr1	7970290	7970623	MergePeak_529	266	218	14.8688	12.551	7970456	Exon (Mp1g07450.1/Mp1g07450, exon 20 of 23)	chr1	7968405	7985257	16853	-	Mp1g07450	Mp1g07450.1	7967112	7967993	882	-	Mp1g07440	Mp1g07440.1	-2463	GRV2	PTQ39916.1 hypothetical protein MARPO_0043s0138 [Marchantia polymorpha]	-	-	-	-	-	GO:0005515//protein binding	GO:0006457//protein folding;GO:0009408//response to heat	--
chr1	7973191	7973509	MergePeak_530	177	176	10.3591	10.6094	7973350	Exon (Mp1g07450.1/Mp1g07450, exon 15 of 23)	chr1	7968405	7985257	16853	-	Mp1g07450	Mp1g07450.1	7967112	7967993	882	-	Mp1g07440	Mp1g07440.1	-5357	GRV2	PTQ39916.1 hypothetical protein MARPO_0043s0138 [Marchantia polymorpha]	-	-	-	-	-	GO:0005515//protein binding	GO:0006457//protein folding;GO:0009408//response to heat	--
chr1	7980085	7980430	MergePeak_531	187	155	10.0904	8.61438	7980257	Intron (Mp1g07450.1/Mp1g07450, intron 6 of 22)	chr1	7968405	7985257	16853	-	Mp1g07450	Mp1g07450.1	7968405	7985257	16853	-	Mp1g07450	Mp1g07450.1	5000	GRV2	PTQ39916.1 hypothetical protein MARPO_0043s0138 [Marchantia polymorpha]	-	-	-	-	-	GO:0005515//protein binding	GO:0006457//protein folding;GO:0009408//response to heat	--
chr1	7984905	7985154	MergePeak_532	162	154	12.0981	11.8454	7985029	5' UTR	chr1	7968405	7985257	16853	-	Mp1g07450	Mp1g07450.1	7968405	7985257	16853	-	Mp1g07450	Mp1g07450.1	228	GRV2	PTQ39916.1 hypothetical protein MARPO_0043s0138 [Marchantia polymorpha]	-	-	-	-	-	GO:0005515//protein binding	GO:0006457//protein folding;GO:0009408//response to heat	--
chr1	8008023	8008390	MergePeak_533	216	167	10.9584	8.72644	8008206	Exon (Mp1g07460.1/Mp1g07460, exon 3 of 4)	chr1	8006689	8011288	4600	-	Mp1g07460	Mp1g07460.1	8006689	8011288	4600	-	Mp1g07460	Mp1g07460.1	3082	PLIP2	PTQ39917.1 hypothetical protein MARPO_0043s0139 [Marchantia polymorpha]	-	-	-	-	-	-	GO:0006629//lipid metabolic process	--
chr1	8013935	8014214	MergePeak_534	128	128	8.5348	8.79064	8014074	5' UTR	chr1	8012901	8014912	2012	-	Mp1g07470	Mp1g07470.1	8012901	8014912	2012	-	Mp1g07470	Mp1g07470.1	838	--	PTQ39918.1 hypothetical protein MARPO_0043s0140 [Marchantia polymorpha]	-	-	-	-	-	-	-	--
chr1	8020954	8021500	MergePeak_535	359	366	12.2532	12.8665	8021227	Exon (Mp1g07480.1/Mp1g07480, exon 9 of 26)	chr1	8015182	8024441	9260	-	Mp1g07480	Mp1g07480.1	8015182	8024441	9260	-	Mp1g07480	Mp1g07480.1	3214	HEATR6	PTQ39919.1 hypothetical protein MARPO_0043s0141 [Marchantia polymorpha]	-	-	-	-	GO:0030117//membrane coat;GO:0071203//WASH complex	GO:0005515//protein binding	GO:0006886//intracellular protein transport;GO:0016192//vesicle-mediated transport	--
chr1	8039545	8039846	MergePeak_536	396	313	24.481	19.9299	8039695	Intron (Mp1g07500.1/Mp1g07500, intron 3 of 7)	chr1	8037961	8041170	3210	+	Mp1g07500	Mp1g07500.1	8037961	8041170	3210	+	Mp1g07500	Mp1g07500.1	1734	RPL1	PTQ39921.1 hypothetical protein MARPO_0043s0143 [Marchantia polymorpha]	Genetic Information Processing	Translation	ko03010//Ribosome	K02863	GO:0000311//plastid large ribosomal subunit;GO:0005762//mitochondrial large ribosomal subunit;GO:0022625//cytosolic large ribosomal subunit	GO:0003735//structural constituent of ribosome	GO:0006412//translation	--
chr1	8062927	8063448	MergePeak_537	2987	3229	106.833	118.95	8063187	Distal Intergenic	chr1	-	-	-	-	-	-	8071465	8074584	3120	-	Mp1g07530	Mp1g07530.1	11397	-	-	-	-	-	-	-	-	-	-
chr1	8126113	8126403	MergePeak_538	123	109	7.89139	7.20281	8126258	Distal Intergenic	chr1	-	-	-	-	-	-	8129115	8130503	1389	+	Mp1g07540	Mp1g07540.1	-2857	-	-	-	-	-	-	-	-	-	-
chr1	8132793	8133059	MergePeak_539	151	176	10.5586	12.6756	8132926	Promoter (<=1kb)	chr1	8133818	8136649	2832	+	Mp1g07550	Mp1g07550.1	8133818	8136649	2832	+	Mp1g07550	Mp1g07550.1	-892	--	PTQ40989.1 hypothetical protein MARPO_0036s0002 [Marchantia polymorpha]	-	-	-	-	-	-	-	--
chr1	8144912	8145323	MergePeak_540	225	289	10.1959	13.4887	8145117	3' UTR	chr1	8143044	8145445	2402	+	Mp1g07560	Mp1g07560.1	8143044	8145445	2402	+	Mp1g07560	Mp1g07560.1	2073	--	PTQ40990.1 hypothetical protein MARPO_0036s0003 [Marchantia polymorpha]	-	-	-	-	-	-	-	--
chr1	8151627	8152061	MergePeak_541	621	500	26.6528	22.1029	8151844	Intron (Mp1g07570.1/Mp1g07570, intron 2 of 5)	chr1	8150454	8155029	4576	+	Mp1g07570	Mp1g07570.1	8150454	8155029	4576	+	Mp1g07570	Mp1g07570.2	1390	Usb1	PTQ40992.1 hypothetical protein MARPO_0036s0004 [Marchantia polymorpha]	-	-	-	-	GO:0005575//cellular_component;GO:0005576//extracellular region;GO:0005622//intracellular anatomical structure;GO:0005634//nucleus;GO:0005737//cytoplasm;GO:0005739//mitochondrion;GO:0043226//organelle;GO:0043227//membrane-bounded organelle;GO:0043229//intracellular organelle;GO:0043231//intracellular membrane-bounded organelle;GO:0045171//intercellular bridge	GO:0000175//3'-5'-exoribonuclease activity;GO:0003674//molecular_function;GO:0003824//catalytic activity;GO:0004518//nuclease activity;GO:0004527//exonuclease activity;GO:0004532//exoribonuclease activity;GO:0004540//ribonuclease activity;GO:0005488//binding;GO:0005515//protein binding;GO:0008408//3'-5' exonuclease activity;GO:0016787//hydrolase activity;GO:0016788//hydrolase activity, acting on …	GO:0002376//immune system process;GO:0002520//immune system development;GO:0002521//leukocyte differentiation;GO:0002573//myeloid leukocyte differentiation;GO:0006139//nucleobase-containing compound metabolic process;GO:0006396//RNA processing;GO:0006725//cellular aromatic compound metabolic process;GO:0006807//nitrogen compound metabolic process;GO:0007275//multicellular organism development;GO:…	--
chr1	8153852	8154579	MergePeak_542	390	378	10.0017	9.98456	8154215	Intron (Mp1g07570.1/Mp1g07570, intron 4 of 5)	chr1	8150454	8155029	4576	+	Mp1g07570	Mp1g07570.1	8150454	8155029	4576	+	Mp1g07570	Mp1g07570.2	3761	Usb1	PTQ40992.1 hypothetical protein MARPO_0036s0004 [Marchantia polymorpha]	-	-	-	-	GO:0005575//cellular_component;GO:0005576//extracellular region;GO:0005622//intracellular anatomical structure;GO:0005634//nucleus;GO:0005737//cytoplasm;GO:0005739//mitochondrion;GO:0043226//organelle;GO:0043227//membrane-bounded organelle;GO:0043229//intracellular organelle;GO:0043231//intracellular membrane-bounded organelle;GO:0045171//intercellular bridge	GO:0000175//3'-5'-exoribonuclease activity;GO:0003674//molecular_function;GO:0003824//catalytic activity;GO:0004518//nuclease activity;GO:0004527//exonuclease activity;GO:0004532//exoribonuclease activity;GO:0004540//ribonuclease activity;GO:0005488//binding;GO:0005515//protein binding;GO:0008408//3'-5' exonuclease activity;GO:0016787//hydrolase activity;GO:0016788//hydrolase activity, acting on …	GO:0002376//immune system process;GO:0002520//immune system development;GO:0002521//leukocyte differentiation;GO:0002573//myeloid leukocyte differentiation;GO:0006139//nucleobase-containing compound metabolic process;GO:0006396//RNA processing;GO:0006725//cellular aromatic compound metabolic process;GO:0006807//nitrogen compound metabolic process;GO:0007275//multicellular organism development;GO:…	--
chr1	8165570	8166363	MergePeak_543	2606	2416	61.2767	58.512	8165966	Promoter (<=1kb)	chr1	8166419	8170876	4458	+	Mp1g07600	Mp1g07600.1	8166419	8170876	4458	+	Mp1g07600	Mp1g07600.1	-453	TK1843	PTQ40994.1 hypothetical protein MARPO_0036s0006 [Marchantia polymorpha]	Genetic Information Processing	Folding, sorting and degradation	ko03050//Proteasome	K03066	GO:0005737//cytoplasm	GO:0000287//magnesium ion binding;GO:0003879//ATP phosphoribosyltransferase activity;GO:0004747//ribokinase activity;GO:0008662//1-phosphofructokinase activity;GO:0047590//5-dehydro-2-deoxygluconokinase activity	GO:0000105//histidine biosynthetic process;GO:0019303//D-ribose catabolic process;GO:0019310//inositol catabolic process	--
chr1	8168637	8169011	MergePeak_544	351	283	17.475	14.5119	8168824	Intron (Mp1g07600.1/Mp1g07600, intron 5 of 9)	chr1	8166419	8170876	4458	+	Mp1g07600	Mp1g07600.1	8166419	8170876	4458	+	Mp1g07600	Mp1g07600.1	2405	TK1843	PTQ40994.1 hypothetical protein MARPO_0036s0006 [Marchantia polymorpha]	Genetic Information Processing	Folding, sorting and degradation	ko03050//Proteasome	K03066	GO:0005737//cytoplasm	GO:0000287//magnesium ion binding;GO:0003879//ATP phosphoribosyltransferase activity;GO:0004747//ribokinase activity;GO:0008662//1-phosphofructokinase activity;GO:0047590//5-dehydro-2-deoxygluconokinase activity	GO:0000105//histidine biosynthetic process;GO:0019303//D-ribose catabolic process;GO:0019310//inositol catabolic process	--
chr1	8171093	8171558	MergePeak_545	680	662	27.2436	27.3175	8171325	Downstream (<1kb)	chr1	8171532	8172655	1124	-	Mp1g07610	Mp1g07610.1	8171532	8172655	1124	-	Mp1g07610	Mp1g07610.1	1330	STR9	OAE28598.1 hypothetical protein AXG93_2175s1820 [Marchantia polymorpha subsp. ruderalis] [Marchantia polymorpha]	-	-	-	-	GO:0005575//cellular_component;GO:0005622//intracellular anatomical structure;GO:0005737//cytoplasm;GO:0009507//chloroplast;GO:0009534//chloroplast thylakoid;GO:0009535//chloroplast thylakoid membrane;GO:0009536//plastid;GO:0009579//thylakoid;GO:0016020//membrane;GO:0016021//integral component of membrane;GO:0031224//intrinsic component of membrane;GO:0031976//plastid thylakoid;GO:0031984//organe…	GO:0003824//catalytic activity	GO:0001887//selenium compound metabolic process;GO:0006400//tRNA modification;GO:0009228//thiamine biosynthetic process	--
chr1	8172739	8173016	MergePeak_546	192	213	12.8943	14.7334	8172877	Promoter (<=1kb)	chr1	8171532	8172655	1124	-	Mp1g07610	Mp1g07610.1	8171532	8172655	1124	-	Mp1g07610	Mp1g07610.1	-222	STR9	OAE28598.1 hypothetical protein AXG93_2175s1820 [Marchantia polymorpha subsp. ruderalis] [Marchantia polymorpha]	-	-	-	-	GO:0005575//cellular_component;GO:0005622//intracellular anatomical structure;GO:0005737//cytoplasm;GO:0009507//chloroplast;GO:0009534//chloroplast thylakoid;GO:0009535//chloroplast thylakoid membrane;GO:0009536//plastid;GO:0009579//thylakoid;GO:0016020//membrane;GO:0016021//integral component of membrane;GO:0031224//intrinsic component of membrane;GO:0031976//plastid thylakoid;GO:0031984//organe…	GO:0003824//catalytic activity	GO:0001887//selenium compound metabolic process;GO:0006400//tRNA modification;GO:0009228//thiamine biosynthetic process	--
chr1	8181262	8182004	MergePeak_547	599	575	15.0515	14.8815	8181633	Intron (Mp1g07620.1/Mp1g07620, intron 1 of 1)	chr1	8180979	8182112	1134	-	Mp1g07620	Mp1g07620.1	8180979	8182112	1134	-	Mp1g07620	Mp1g07620.1	479	UCC1	PTQ40996.1 hypothetical protein MARPO_0036s0008 [Marchantia polymorpha]	-	-	-	-	-	GO:0005507//copper ion binding;GO:0009055//electron transfer activity;GO:0016491//oxidoreductase activity	-	--
chr1	8230586	8230914	MergePeak_548	193	157	10.9522	9.17639	8230750	Intron (Mp1g07660.1/Mp1g07660, intron 6 of 6)	chr1	8228897	8234355	5459	-	Mp1g07660	Mp1g07660.1	8228897	8234355	5459	-	Mp1g07660	Mp1g07660.1	3605	RRP4	PTQ41003.1 hypothetical protein MARPO_0036s0012 [Marchantia polymorpha]	Genetic Information Processing	Folding, sorting and degradation	ko03018//RNA degradation	K03679	GO:0000176//nuclear exosome (RNase complex);GO:0000177//cytoplasmic exosome (RNase complex);GO:0000178//exosome (RNase complex);GO:0000228//nuclear chromosome;GO:0000785//chromatin;GO:0005575//cellular_component;GO:0005622//intracellular anatomical structure;GO:0005634//nucleus;GO:0005652//nuclear lamina;GO:0005654//nucleoplasm;GO:0005694//chromosome;GO:0005730//nucleolus;GO:0005737//cytoplasm;GO…	GO:0000175//3'-5'-exoribonuclease activity;GO:0003674//molecular_function;GO:0003676//nucleic acid binding;GO:0003723//RNA binding;GO:0003824//catalytic activity;GO:0004518//nuclease activity;GO:0004527//exonuclease activity;GO:0004532//exoribonuclease activity;GO:0004540//ribonuclease activity;GO:0005488//binding;GO:0008312//7S RNA binding;GO:0008408//3'-5' exonuclease activity;GO:0016787//hydro…	GO:0000184//nuclear-transcribed mRNA catabolic process, nonsense-mediated decay;GO:0000288//nuclear-transcribed mRNA catabolic process, deadenylation-dependent decay;GO:0000291//nuclear-transcribed mRNA catabolic process, exonucleolytic;GO:0000459//exonucleolytic trimming involved in rRNA processing;GO:0000460//maturation of 5.8S rRNA;GO:0000466//maturation of 5.8S rRNA from tricistronic rRNA tra…	--
chr1	8246198	8246585	MergePeak_549	490	471	23.5779	23.343	8246391	Exon (Mp1g07670.1/Mp1g07670, exon 1 of 4)	chr1	8245025	8247190	2166	-	Mp1g07670	Mp1g07670.1	8245025	8247190	2166	-	Mp1g07670	Mp1g07670.1	799	--	OAE28604.1 hypothetical protein AXG93_2175s1880 [Marchantia polymorpha subsp. ruderalis] [Marchantia polymorpha]	-	-	-	-	-	-	-	--
chr1	8247533	8248061	MergePeak_550	2414	2355	85.1967	85.6059	8247797	Promoter (<=1kb)	chr1	8245025	8247190	2166	-	Mp1g07670	Mp1g07670.1	8245025	8247190	2166	-	Mp1g07670	Mp1g07670.1	-607	--	OAE28604.1 hypothetical protein AXG93_2175s1880 [Marchantia polymorpha subsp. ruderalis] [Marchantia polymorpha]	-	-	-	-	-	-	-	--
chr1	8249419	8249737	MergePeak_551	415	406	24.2884	24.4739	8249578	Promoter (1-2kb)	chr1	8251145	8252998	1854	+	Mp1g07680	Mp1g07680.1	8251145	8252998	1854	+	Mp1g07680	Mp1g07680.1	-1567	--	PTQ41006.1 hypothetical protein MARPO_0036s0014 [Marchantia polymorpha]	-	-	-	-	-	-	-	--
chr1	8251054	8251468	MergePeak_552	481	434	21.6391	20.1099	8251261	Intron (Mp1g07680.1/Mp1g07680, intron 1 of 2)	chr1	8251145	8252998	1854	+	Mp1g07680	Mp1g07680.1	8251145	8252998	1854	+	Mp1g07680	Mp1g07680.2	116	--	PTQ41006.1 hypothetical protein MARPO_0036s0014 [Marchantia polymorpha]	-	-	-	-	-	-	-	--
chr1	8263474	8263762	MergePeak_553	261	242	16.861	16.1022	8263618	Distal Intergenic	chr1	-	-	-	-	-	-	8268236	8272715	4480	+	Mp1g07690	Mp1g07690.1	-4618	-	-	-	-	-	-	-	-	-	-
chr1	8271602	8271994	MergePeak_554	303	230	14.3943	11.2539	8271798	Intron (Mp1g07690.1/Mp1g07690, intron 6 of 7)	chr1	8268236	8272715	4480	+	Mp1g07690	Mp1g07690.1	8268236	8272715	4480	+	Mp1g07690	Mp1g07690.2	3562	--	PTQ41008.1 hypothetical protein MARPO_0036s0015 [Marchantia polymorpha]	-	-	-	-	-	GO:0005515//protein binding	-	--
chr1	8322153	8322480	MergePeak_555	184	174	10.4733	10.201	8322316	3' UTR	chr1	8317790	8323996	6207	+	Mp1g07710	Mp1g07710.1	8317790	8323996	6207	+	Mp1g07710	Mp1g07710.1	4526	At4g30825	PTQ41010.1 hypothetical protein MARPO_0036s0017 [Marchantia polymorpha]	-	-	-	-	GO:0000428//DNA-directed RNA polymerase complex;GO:0005575//cellular_component;GO:0005622//intracellular anatomical structure;GO:0005634//nucleus;GO:0005654//nucleoplasm;GO:0005667//transcription regulator complex;GO:0005675//transcription factor TFIIH holo complex;GO:0005737//cytoplasm;GO:0005739//mitochondrion;GO:0009507//chloroplast;GO:0009536//plastid;GO:0016591//RNA polymerase II, holoenzyme…	GO:0005515//protein binding	GO:0000079//regulation of cyclin-dependent protein serine/threonine kinase activity;GO:0001932//regulation of protein phosphorylation;GO:0006139//nucleobase-containing compound metabolic process;GO:0006259//DNA metabolic process;GO:0006281//DNA repair;GO:0006355//regulation of transcription, DNA-templated;GO:0006357//regulation of transcription by RNA polymerase II;GO:0006725//cellular aromatic c…	--
chr1	8373875	8374548	MergePeak_556	12674	12573	351.071	358.713	8374211	Distal Intergenic	chr1	-	-	-	-	-	-	8387391	8391966	4576	+	Mp1g07760	Mp1g07760.1	-13180	-	-	-	-	-	-	-	-	-	-
chr1	8415504	8415897	MergePeak_557	259	176	12.2728	8.58983	8415700	Downstream (2-3kb)	chr1	8417807	8419770	1964	-	Mp1g07780	Mp1g07780.1	8417807	8419770	1964	-	Mp1g07780	Mp1g07780.1	4070	--	BBM97712.1 hypothetical protein Mp_1g07780 [Marchantia polymorpha subsp. ruderalis] [Marchantia polymorpha]	-	-	-	-	-	-	-	--
chr1	8437288	8437701	MergePeak_558	404	389	18.2189	18.0683	8437494	5' UTR	chr1	8436574	8437797	1224	-	Mp1g07810	Mp1g07810.1	8436574	8437797	1224	-	Mp1g07810	Mp1g07810.1	303	--	OAE25400.1 hypothetical protein AXG93_4620s2150 [Marchantia polymorpha subsp. ruderalis] [Marchantia polymorpha]	-	-	-	-	-	-	-	--
chr1	8439208	8439492	MergePeak_559	156	159	10.2193	10.728	8439350	Promoter (1-2kb)	chr1	8436574	8437797	1224	-	Mp1g07810	Mp1g07810.1	8436574	8437797	1224	-	Mp1g07810	Mp1g07810.1	-1553	--	OAE25400.1 hypothetical protein AXG93_4620s2150 [Marchantia polymorpha subsp. ruderalis] [Marchantia polymorpha]	-	-	-	-	-	-	-	--
chr1	8461954	8462385	MergePeak_560	335	321	14.4778	14.2886	8462169	Distal Intergenic	chr1	-	-	-	-	-	-	8464459	8470989	6531	+	Mp1g07850	Mp1g07850.1	-2290	-	-	-	-	-	-	-	-	-	-
chr1	8504174	8504660	MergePeak_561	292	289	11.1943	11.4114	8504417	5' UTR	chr1	8499026	8504493	5468	-	Mp1g07870	Mp1g07870.1	8499026	8504493	5468	-	Mp1g07870	Mp1g07870.1	76	PDE338	OAE25407.1 hypothetical protein AXG93_4620s2220 [Marchantia polymorpha subsp. ruderalis] [Marchantia polymorpha]	Genetic Information Processing	Translation	ko03010//Ribosome	K02945	GO:0000314//organellar small ribosomal subunit;GO:0022627//cytosolic small ribosomal subunit	GO:0003676//nucleic acid binding;GO:0003735//structural constituent of ribosome;GO:0004654//polyribonucleotide nucleotidyltransferase activity;GO:0008997//ribonuclease R activity	GO:0006353//DNA-templated transcription, termination;GO:0006401//RNA catabolic process;GO:0006402//mRNA catabolic process;GO:0006412//translation	--
chr1	8516205	8516754	MergePeak_562	2035	1874	69.0785	65.5202	8516479	5' UTR	chr1	8515785	8524017	8233	+	Mp1g07910	Mp1g07910.1	8515785	8524017	8233	+	Mp1g07910	Mp1g07910.2	694	CPL4	OAE25411.1 hypothetical protein AXG93_4620s2260 [Marchantia polymorpha subsp. ruderalis] [Marchantia polymorpha]	-	-	-	-	GO:0000428//DNA-directed RNA polymerase complex;GO:0005575//cellular_component;GO:0005622//intracellular anatomical structure;GO:0005634//nucleus;GO:0005654//nucleoplasm;GO:0016591//RNA polymerase II, holoenzyme;GO:0030880//RNA polymerase complex;GO:0031974//membrane-enclosed lumen;GO:0031981//nuclear lumen;GO:0032991//protein-containing complex;GO:0043226//organelle;GO:0043227//membrane-bounded …	GO:0003674//molecular_function;GO:0003676//nucleic acid binding;GO:0003723//RNA binding;GO:0003824//catalytic activity;GO:0004721//phosphoprotein phosphatase activity;GO:0004722//protein serine/threonine phosphatase activity;GO:0005488//binding;GO:0005515//protein binding;GO:0008022//protein C-terminus binding;GO:0008420//RNA polymerase II CTD heptapeptide repeat phosphatase activity;GO:0016787//…	GO:0006139//nucleobase-containing compound metabolic process;GO:0006270//DNA replication initiation;GO:0006351//transcription, DNA-templated;GO:0006355//regulation of transcription, DNA-templated;GO:0006357//regulation of transcription by RNA polymerase II;GO:0006464//cellular protein modification process;GO:0006470//protein dephosphorylation;GO:0006725//cellular aromatic compound metabolic proce…	--
chr1	8524614	8525223	MergePeak_563	460	492	14.0789	15.5097	8524918	5' UTR	chr1	8522383	8526108	3726	-	Mp1g07920	Mp1g07920.1	8522383	8526108	3726	-	Mp1g07920	Mp1g07920.1	1190	--	PTQ41042.1 hypothetical protein MARPO_0036s0036 [Marchantia polymorpha]	-	-	-	-	-	-	-	--
chr1	8527776	8528115	MergePeak_564	188	184	10.3233	10.4066	8527945	5' UTR	chr1	8526153	8528328	2176	-	Mp1g07930	Mp1g07930.1	8526153	8528328	2176	-	Mp1g07930	Mp1g07930.1	383	--	PTQ41043.1 hypothetical protein MARPO_0036s0037 [Marchantia polymorpha]	-	-	-	-	-	-	-	--
chr1	8532097	8532550	MergePeak_565	726	675	29.8553	28.5901	8532323	Promoter (1-2kb)	chr1	8533835	8538697	4863	+	Mp1g07940	Mp1g07940.1	8533835	8538697	4863	+	Mp1g07940	Mp1g07940.1	-1512	NDL2	OAE25414.1 hypothetical protein AXG93_4620s2290 [Marchantia polymorpha subsp. ruderalis] [Marchantia polymorpha]	-	-	-	-	-	GO:0047570//3-oxoadipate enol-lactonase activity;GO:0070205//2-succinyl-6-hydroxy-2,4-cyclohexadiene-1-carboxylate synthase activity	GO:0009234//menaquinone biosynthetic process;GO:0042952//beta-ketoadipate pathway	--
chr1	8537998	8538438	MergePeak_566	711	655	30.1004	28.5608	8538218	3' UTR	chr1	8533835	8538697	4863	+	Mp1g07940	Mp1g07940.1	8533835	8538697	4863	+	Mp1g07940	Mp1g07940.1	4383	NDL2	OAE25414.1 hypothetical protein AXG93_4620s2290 [Marchantia polymorpha subsp. ruderalis] [Marchantia polymorpha]	-	-	-	-	-	GO:0047570//3-oxoadipate enol-lactonase activity;GO:0070205//2-succinyl-6-hydroxy-2,4-cyclohexadiene-1-carboxylate synthase activity	GO:0009234//menaquinone biosynthetic process;GO:0042952//beta-ketoadipate pathway	--
chr1	8554545	8554848	MergePeak_567	205	262	12.5899	16.5728	8554696	Intron (Mp1g07970.1/Mp1g07970, intron 5 of 9)	chr1	8552768	8557752	4985	+	Mp1g07970	Mp1g07970.1	8552768	8557752	4985	+	Mp1g07970	Mp1g07970.1	1928	--	PTQ41048.1 hypothetical protein MARPO_0036s0041 [Marchantia polymorpha]	-	-	-	-	-	-	-	--
chr1	8558305	8558564	MergePeak_568	153	129	10.9865	9.5408	8558434	Promoter (<=1kb)	chr1	8559137	8564182	5046	+	Mp1g07980	Mp1g07980.1	8559137	8564182	5046	+	Mp1g07980	Mp1g07980.1	-703	--	PTQ41049.1 hypothetical protein MARPO_0036s0042 [Marchantia polymorpha]	-	-	-	-	-	-	GO:0038166//angiotensin-activated signaling pathway	--
chr1	8560613	8560931	MergePeak_569	197	234	11.5297	14.1057	8560772	Intron (Mp1g07980.1/Mp1g07980, intron 2 of 4)	chr1	8559137	8564182	5046	+	Mp1g07980	Mp1g07980.1	8559137	8564182	5046	+	Mp1g07980	Mp1g07980.1	1635	--	PTQ41049.1 hypothetical protein MARPO_0036s0042 [Marchantia polymorpha]	-	-	-	-	-	-	GO:0038166//angiotensin-activated signaling pathway	--
chr1	8569924	8570336	MergePeak_570	234	247	10.5781	11.5005	8570130	Promoter (1-2kb)	chr1	8571981	8576842	4862	+	Mp1g08000	Mp1g08000.1	8571981	8576842	4862	+	Mp1g08000	Mp1g08000.1	-1851	--	PTQ41051.1 hypothetical protein MARPO_0036s0044 [Marchantia polymorpha]	-	-	-	-	-	-	-	--
chr1	8571644	8572353	MergePeak_571	1213	1238	31.8965	33.5298	8571998	5' UTR	chr1	8571981	8576842	4862	+	Mp1g08000	Mp1g08000.1	8571981	8576842	4862	+	Mp1g08000	Mp1g08000.1	17	--	PTQ41051.1 hypothetical protein MARPO_0036s0044 [Marchantia polymorpha]	-	-	-	-	-	-	-	--
chr1	8589212	8589657	MergePeak_572	468	558	19.5908	24.0585	8589434	Intron (Mp1g08020.1/Mp1g08020, intron 1 of 1)	chr1	8585387	8591043	5657	+	Mp1g08020	Mp1g08020.1	8585387	8591043	5657	+	Mp1g08020	Mp1g08020.1	4047	At4g34320	PTQ41052.1 hypothetical protein MARPO_0036s0046 [Marchantia polymorpha]	-	-	-	-	GO:0000776//kinetochore;GO:0005575//cellular_component;GO:0016020//membrane;GO:0016021//integral component of membrane;GO:0031224//intrinsic component of membrane	-	GO:0006355//regulation of transcription, DNA-templated;GO:0051382//kinetochore assembly	--
chr1	8633031	8633508	MergePeak_573	545	556	21.2868	22.3674	8633269	Intron (Mp1g08050.1/Mp1g08050, intron 3 of 4)	chr1	8631777	8634473	2697	-	Mp1g08050	Mp1g08050.1	8631777	8634473	2697	-	Mp1g08050	Mp1g08050.1	1204	--	PTQ41059.1 hypothetical protein MARPO_0036s0049 [Marchantia polymorpha]	-	-	-	-	-	GO:0005515//protein binding	-	--
chr1	8635372	8636080	MergePeak_574	476	405	12.5344	10.9844	8635726	Promoter (1-2kb)	chr1	8631777	8634473	2697	-	Mp1g08050	Mp1g08050.1	8631777	8634473	2697	-	Mp1g08050	Mp1g08050.2	-1253	--	PTQ41059.1 hypothetical protein MARPO_0036s0049 [Marchantia polymorpha]	-	-	-	-	-	GO:0005515//protein binding	-	--
chr1	8638847	8639351	MergePeak_575	488	512	18.0414	19.4961	8639099	Promoter (<=1kb)	chr1	8636052	8638118	2067	-	Mp1g08060	Mp1g08060.1	8636052	8638118	2067	-	Mp1g08060	Mp1g08060.1	-981	--	PTQ41060.1 hypothetical protein MARPO_0036s0050 [Marchantia polymorpha]	-	-	-	-	-	-	-	--
chr1	8644135	8644590	MergePeak_576	356	291	14.5756	12.2715	8644362	Promoter (<=1kb)	chr1	8642112	8644055	1944	-	Mp1g08080	Mp1g08080.1	8642112	8644055	1944	-	Mp1g08080	Mp1g08080.1	-307	--	OAE22257.1 hypothetical protein AXG93_2117s1050 [Marchantia polymorpha subsp. ruderalis] [Marchantia polymorpha]	-	-	-	-	-	GO:0005515//protein binding	-	--
chr1	8644901	8645167	MergePeak_577	168	157	11.7473	11.3072	8645034	Promoter (<=1kb)	chr1	8642112	8644055	1944	-	Mp1g08080	Mp1g08080.1	8642112	8644055	1944	-	Mp1g08080	Mp1g08080.1	-979	--	OAE22257.1 hypothetical protein AXG93_2117s1050 [Marchantia polymorpha subsp. ruderalis] [Marchantia polymorpha]	-	-	-	-	-	GO:0005515//protein binding	-	--
chr1	8653181	8653496	MergePeak_578	185	169	10.9301	10.2841	8653338	Exon (Mp1g08110.1/Mp1g08110, exon 2 of 2)	chr1	8650895	8655447	4553	-	Mp1g08110	Mp1g08110.1	8650895	8655447	4553	-	Mp1g08110	Mp1g08110.1	2109	OTP51	OAE22260.1 hypothetical protein AXG93_2117s1080 [Marchantia polymorpha subsp. ruderalis] [Marchantia polymorpha]	-	-	-	-	-	GO:0004519//endonuclease activity	GO:0006886//intracellular protein transport;GO:0016192//vesicle-mediated transport	--
chr1	8738656	8739093	MergePeak_579	456	420	19.4371	18.4393	8738874	Distal Intergenic	chr1	-	-	-	-	-	-	8745438	8750323	4886	+	Mp1g08130	Mp1g08130.1	-6564	-	-	-	-	-	-	-	-	-	-
chr1	8750844	8751289	MergePeak_580	344	388	14.4001	16.7288	8751066	Promoter (<=1kb)	chr1	8751181	8755628	4448	+	Mp1g08140	Mp1g08140.2	8751181	8755628	4448	+	Mp1g08140	Mp1g08140.2	-115	At2g19940	PTQ41068.1 hypothetical protein MARPO_0036s0058 [Marchantia polymorpha]	Metabolism;Metabolism;Metabolism;Metabolism;Metabolism	Global and overview maps;Global and overview maps;Global and overview maps;Amino acid metabolism;Global and overview maps	ko01100//Metabolic pathways;ko01110//Biosynthesis of secondary metabolites;ko01230//Biosynthesis of amino acids;ko00220//Arginine biosynthesis;ko01210//2-Oxocarboxylic acid metabolism	K00145;K00145;K00145;K00145;K00145	-	GO:0003824//catalytic activity;GO:0003942//N-acetyl-gamma-glutamyl-phosphate reductase activity;GO:0004073//aspartate-semialdehyde dehydrogenase activity;GO:0008839//4-hydroxy-tetrahydrodipicolinate reductase;GO:0016491//oxidoreductase activity;GO:0016620//oxidoreductase activity, acting on the aldehyde or oxo group of donors, NAD or NADP as acceptor;GO:0046983//protein dimerization activity;GO:0…	GO:0006592//ornithine biosynthetic process;GO:0006813//potassium ion transport;GO:0008652//cellular amino acid biosynthetic process;GO:0009086//methionine biosynthetic process;GO:0009088//threonine biosynthetic process;GO:0009089//lysine biosynthetic process via diaminopimelate;GO:0009097//isoleucine biosynthetic process	--
chr1	8757386	8757637	MergePeak_581	167	156	12.3725	11.904	8757511	Exon (Mp1g08150.1/Mp1g08150, exon 5 of 5)	chr1	8756479	8758043	1565	+	Mp1g08150	Mp1g08150.1	8756479	8758043	1565	+	Mp1g08150	Mp1g08150.1	1032	--	PTQ41069.1 hypothetical protein MARPO_0036s0059 [Marchantia polymorpha]	-	-	-	-	-	-	-	--
chr1	8820183	8820632	MergePeak_582	551	552	22.8602	23.5882	8820407	Promoter (<=1kb)	chr1	8820485	8826107	5623	+	Mp1g08290	Mp1g08290.1	8820485	8826107	5623	+	Mp1g08290	Mp1g08290.1	-78	SGR2	OAE25837.1 hypothetical protein AXG93_2145s1360 [Marchantia polymorpha subsp. ruderalis] [Marchantia polymorpha]	Metabolism;Metabolism	Global and overview maps;Metabolism of cofactors and vitamins	ko01110//Biosynthesis of secondary metabolites;ko00860//Porphyrin metabolism	K22013;K22013	-	-	-	--
chr1	8837103	8837619	MergePeak_583	1249	1112	45.1038	41.3602	8837361	Promoter (1-2kb)	chr1	8831627	8835514	3888	-	Mp1g08300	Mp1g08300.1	8831627	8835514	3888	-	Mp1g08300	Mp1g08300.2	-1847	MJ1426	PTQ41088.1 hypothetical protein MARPO_0036s0073 [Marchantia polymorpha]	Metabolism;Metabolism;Metabolism;Metabolism	Global and overview maps;Global and overview maps;Global and overview maps;Amino acid metabolism	ko01100//Metabolic pathways;ko01110//Biosynthesis of secondary metabolites;ko01230//Biosynthesis of amino acids;ko00220//Arginine biosynthesis	K00611;K00611;K00611;K00611	GO:0009898//cytoplasmic side of plasma membrane;GO:0043190//ATP-binding cassette (ABC) transporter complex	GO:0003938//IMP dehydrogenase activity;GO:0004122//cystathionine beta-synthase activity;GO:0005524//ATP binding;GO:0015095//magnesium ion transmembrane transporter activity;GO:0016853//isomerase activity;GO:0022857//transmembrane transporter activity	GO:0005975//carbohydrate metabolic process;GO:0009152//purine ribonucleotide biosynthetic process;GO:0015693//magnesium ion transport;GO:0015837//amine transport;GO:0019344//cysteine biosynthetic process;GO:0055085//transmembrane transport	--
chr1	8846669	8846953	MergePeak_584	157	136	10.2848	9.17619	8846811	Promoter (<=1kb)	chr1	8839866	8846025	6160	-	Mp1g08310	Mp1g08310.1	8839866	8846025	6160	-	Mp1g08310	Mp1g08310.1	-786	ABC1K1	PTQ41089.1 hypothetical protein MARPO_0036s0074 [Marchantia polymorpha]	-	-	-	-	GO:0005575//cellular_component;GO:0005622//intracellular anatomical structure;GO:0005737//cytoplasm;GO:0009507//chloroplast;GO:0009532//plastid stroma;GO:0009536//plastid;GO:0009570//chloroplast stroma;GO:0010287//plastoglobule;GO:0043226//organelle;GO:0043227//membrane-bounded organelle;GO:0043229//intracellular organelle;GO:0043231//intracellular membrane-bounded organelle	GO:0000166//nucleotide binding;GO:0003674//molecular_function;GO:0003824//catalytic activity;GO:0004672//protein kinase activity;GO:0005488//binding;GO:0005524//ATP binding;GO:0016301//kinase activity;GO:0016709//oxidoreductase activity, acting on paired donors, with incorporation or reduction of molecular oxygen, NAD(P)H as one donor, and incorporation of one atom of oxygen;GO:0016740//transfera…	GO:0001101//response to acid chemical;GO:0006091//generation of precursor metabolites and energy;GO:0006464//cellular protein modification process;GO:0006468//protein phosphorylation;GO:0006725//cellular aromatic compound metabolic process;GO:0006744//ubiquinone biosynthetic process;GO:0006778//porphyrin-containing compound metabolic process;GO:0006787//porphyrin-containing compound catabolic pro…	--
chr1	8848427	8848981	MergePeak_585	412	409	13.8594	14.1709	8848704	Downstream (<1kb)	chr1	8849041	8852568	3528	-	Mp1g08320	Mp1g08320.1	8839866	8846025	6160	-	Mp1g08310	Mp1g08310.1	-2679	HEMA1	BAP05436.1 glutamyl-tRNA reductase [Marchantia polymorpha]	Metabolism;Metabolism;Metabolism	Global and overview maps;Global and overview maps;Metabolism of cofactors and vitamins	ko01100//Metabolic pathways;ko01110//Biosynthesis of secondary metabolites;ko00860//Porphyrin metabolism	K02492;K02492;K02492	GO:0005737//cytoplasm	GO:0004764//shikimate 3-dehydrogenase (NADP+) activity;GO:0008641//ubiquitin-like modifier activating enzyme activity;GO:0008883//glutamyl-tRNA reductase activity;GO:0016491//oxidoreductase activity;GO:0016779//nucleotidyltransferase activity;GO:0050661//NADP binding	GO:0006779//porphyrin-containing compound biosynthetic process;GO:0006813//potassium ion transport;GO:0009058//biosynthetic process;GO:0009228//thiamine biosynthetic process;GO:0009423//chorismate biosynthetic process;GO:0030494//bacteriochlorophyll biosynthetic process;GO:0033014//tetrapyrrole biosynthetic process	--
chr1	8878329	8878921	MergePeak_586	261	339	8.21726	10.9929	8878625	Exon (Mp1g08330.1/Mp1g08330, exon 3 of 3)	chr1	8876136	8878980	2845	+	Mp1g08330	Mp1g08330.1	8876136	8878980	2845	+	Mp1g08330	Mp1g08330.1	2489	--	PTQ41091.1 hypothetical protein MARPO_0036s0076 [Marchantia polymorpha]	-	-	-	-	-	GO:0016491//oxidoreductase activity	-	--
chr1	8879155	8879444	MergePeak_587	226	186	14.5496	12.3334	8879299	Downstream (<1kb)	chr1	8876136	8878980	2845	+	Mp1g08330	Mp1g08330.1	8876136	8878980	2845	+	Mp1g08330	Mp1g08330.1	3163	--	PTQ41091.1 hypothetical protein MARPO_0036s0076 [Marchantia polymorpha]	-	-	-	-	-	GO:0016491//oxidoreductase activity	-	--
chr1	8885966	8886351	MergePeak_588	341	293	16.4933	14.5965	8886158	5' UTR	chr1	8885398	8886274	877	-	Mp1g08350	Mp1g08350.1	8885398	8886274	877	-	Mp1g08350	Mp1g08350.1	116	--	PTQ41093.1 hypothetical protein MARPO_0036s0078 [Marchantia polymorpha]	-	-	-	-	-	-	-	--
chr1	8890972	8891304	MergePeak_589	191	146	10.7085	8.43096	8891138	Intron (Mp1g08370.1/Mp1g08370, intron 2 of 2)	chr1	8890205	8894978	4774	-	Mp1g08370	Mp1g08370.1	8887396	8889179	1784	+	Mp1g08360	Mp1g08360.1	3742	TAF8	OAE26073.1 hypothetical protein AXG93_1298s1120 [Marchantia polymorpha subsp. ruderalis] [Marchantia polymorpha]	Genetic Information Processing	Transcription	ko03022//Basal transcription factors	K14649	GO:0000275//mitochondrial proton-transporting ATP synthase complex, catalytic sector F(1);GO:0000428//DNA-directed RNA polymerase complex;GO:0005575//cellular_component;GO:0005622//intracellular anatomical structure;GO:0005634//nucleus;GO:0005635//nuclear envelope;GO:0005654//nucleoplasm;GO:0005667//transcription regulator complex;GO:0005669//transcription factor TFIID complex;GO:0005737//cytopla…	GO:0002039//p53 binding;GO:0003674//molecular_function;GO:0003682//chromatin binding;GO:0003824//catalytic activity;GO:0005215//transporter activity;GO:0005488//binding;GO:0005515//protein binding;GO:0008134//transcription factor binding;GO:0008324//cation transmembrane transporter activity;GO:0015075//ion transmembrane transporter activity;GO:0015078//proton transmembrane transporter activity;GO…	GO:0000122//negative regulation of transcription by RNA polymerase II;GO:0006091//generation of precursor metabolites and energy;GO:0006119//oxidative phosphorylation;GO:0006139//nucleobase-containing compound metabolic process;GO:0006163//purine nucleotide metabolic process;GO:0006164//purine nucleotide biosynthetic process;GO:0006351//transcription, DNA-templated;GO:0006352//DNA-templated trans…	--
chr1	8909182	8909786	MergePeak_590	1175	994	36.2597	31.5936	8909484	Promoter (1-2kb)	chr1	8911121	8917888	6768	+	Mp1g08410	Mp1g08410.1	8911121	8917888	6768	+	Mp1g08410	Mp1g08410.1	-1637	CHR8	OAE26069.1 hypothetical protein AXG93_1298s1080 [Marchantia polymorpha subsp. ruderalis] [Marchantia polymorpha]	Genetic Information Processing	Replication and repair	ko03420//Nucleotide excision repair	K10841	GO:0005575//cellular_component;GO:0005622//intracellular anatomical structure;GO:0005634//nucleus;GO:0043226//organelle;GO:0043227//membrane-bounded organelle;GO:0043229//intracellular organelle;GO:0043231//intracellular membrane-bounded organelle	GO:0000166//nucleotide binding;GO:0003674//molecular_function;GO:0003676//nucleic acid binding;GO:0003677//DNA binding;GO:0003824//catalytic activity;GO:0004386//helicase activity;GO:0005488//binding;GO:0005524//ATP binding;GO:0008094//ATP-dependent activity, acting on DNA;GO:0016462//pyrophosphatase activity;GO:0016787//hydrolase activity;GO:0016817//hydrolase activity, acting on acid anhydrides…	GO:0001207//histone displacement;GO:0001208//histone H2A-H2B dimer displacement;GO:0006139//nucleobase-containing compound metabolic process;GO:0006259//DNA metabolic process;GO:0006281//DNA repair;GO:0006283//transcription-coupled nucleotide-excision repair;GO:0006289//nucleotide-excision repair;GO:0006325//chromatin organization;GO:0006351//transcription, DNA-templated;GO:0006355//regulation of…	--
chr1	8910334	8910747	MergePeak_591	186	210	8.38791	9.7541	8910540	Promoter (<=1kb)	chr1	8911121	8917888	6768	+	Mp1g08410	Mp1g08410.1	8911121	8917888	6768	+	Mp1g08410	Mp1g08410.1	-581	CHR8	OAE26069.1 hypothetical protein AXG93_1298s1080 [Marchantia polymorpha subsp. ruderalis] [Marchantia polymorpha]	Genetic Information Processing	Replication and repair	ko03420//Nucleotide excision repair	K10841	GO:0005575//cellular_component;GO:0005622//intracellular anatomical structure;GO:0005634//nucleus;GO:0043226//organelle;GO:0043227//membrane-bounded organelle;GO:0043229//intracellular organelle;GO:0043231//intracellular membrane-bounded organelle	GO:0000166//nucleotide binding;GO:0003674//molecular_function;GO:0003676//nucleic acid binding;GO:0003677//DNA binding;GO:0003824//catalytic activity;GO:0004386//helicase activity;GO:0005488//binding;GO:0005524//ATP binding;GO:0008094//ATP-dependent activity, acting on DNA;GO:0016462//pyrophosphatase activity;GO:0016787//hydrolase activity;GO:0016817//hydrolase activity, acting on acid anhydrides…	GO:0001207//histone displacement;GO:0001208//histone H2A-H2B dimer displacement;GO:0006139//nucleobase-containing compound metabolic process;GO:0006259//DNA metabolic process;GO:0006281//DNA repair;GO:0006283//transcription-coupled nucleotide-excision repair;GO:0006289//nucleotide-excision repair;GO:0006325//chromatin organization;GO:0006351//transcription, DNA-templated;GO:0006355//regulation of…	--
chr1	8912198	8912520	MergePeak_592	187	187	10.8089	11.1329	8912359	Exon (Mp1g08410.1/Mp1g08410, exon 1 of 5)	chr1	8911121	8917888	6768	+	Mp1g08410	Mp1g08410.1	8911121	8917888	6768	+	Mp1g08410	Mp1g08410.1	1238	CHR8	OAE26069.1 hypothetical protein AXG93_1298s1080 [Marchantia polymorpha subsp. ruderalis] [Marchantia polymorpha]	Genetic Information Processing	Replication and repair	ko03420//Nucleotide excision repair	K10841	GO:0005575//cellular_component;GO:0005622//intracellular anatomical structure;GO:0005634//nucleus;GO:0043226//organelle;GO:0043227//membrane-bounded organelle;GO:0043229//intracellular organelle;GO:0043231//intracellular membrane-bounded organelle	GO:0000166//nucleotide binding;GO:0003674//molecular_function;GO:0003676//nucleic acid binding;GO:0003677//DNA binding;GO:0003824//catalytic activity;GO:0004386//helicase activity;GO:0005488//binding;GO:0005524//ATP binding;GO:0008094//ATP-dependent activity, acting on DNA;GO:0016462//pyrophosphatase activity;GO:0016787//hydrolase activity;GO:0016817//hydrolase activity, acting on acid anhydrides…	GO:0001207//histone displacement;GO:0001208//histone H2A-H2B dimer displacement;GO:0006139//nucleobase-containing compound metabolic process;GO:0006259//DNA metabolic process;GO:0006281//DNA repair;GO:0006283//transcription-coupled nucleotide-excision repair;GO:0006289//nucleotide-excision repair;GO:0006325//chromatin organization;GO:0006351//transcription, DNA-templated;GO:0006355//regulation of…	--
chr1	8918354	8918624	MergePeak_593	156	132	10.7472	9.36641	8918489	Distal Intergenic	chr1	-	-	-	-	-	-	8921246	8922838	1593	+	Mp1g08420	Mp1g08420.1	-2757	-	-	-	-	-	-	-	-	-	-
chr1	8934034	8935061	MergePeak_594	1817	1739	32.9992	32.5293	8934547	Exon (Mp1g08440.1/Mp1g08440, exon 1 of 5)	chr1	8931880	8935495	3616	-	Mp1g08440	Mp1g08440.1	8931880	8935495	3616	-	Mp1g08440	Mp1g08440.1	948	iadA	PTQ41104.1 hypothetical protein MARPO_0036s0087 [Marchantia polymorpha]	-	-	-	-	GO:0005575//cellular_component	GO:0000034//adenine deaminase activity;GO:0003674//molecular_function;GO:0004151//dihydroorotase activity;GO:0004157//dihydropyrimidinase activity;GO:0008448//N-acetylglucosamine-6-phosphate deacetylase activity;GO:0008798//beta-aspartyl-peptidase activity;GO:0008892//guanine deaminase activity;GO:0016787//hydrolase activity;GO:0018835//carbon phosphorus lyase activity;GO:0050480//imidazoloneprop…	GO:0006040//amino sugar metabolic process;GO:0006147//guanine catabolic process;GO:0006168//adenine salvage;GO:0006508//proteolysis;GO:0006548//histidine catabolic process;GO:0008150//biological_process;GO:0008152//metabolic process;GO:0009220//pyrimidine ribonucleotide biosynthetic process;GO:0019634//organic phosphonate metabolic process	--
chr1	8935627	8936128	MergePeak_595	343	327	12.7565	12.526	8935877	Promoter (<=1kb)	chr1	8931880	8935495	3616	-	Mp1g08440	Mp1g08440.1	8931880	8935495	3616	-	Mp1g08440	Mp1g08440.1	-382	iadA	PTQ41104.1 hypothetical protein MARPO_0036s0087 [Marchantia polymorpha]	-	-	-	-	GO:0005575//cellular_component	GO:0000034//adenine deaminase activity;GO:0003674//molecular_function;GO:0004151//dihydroorotase activity;GO:0004157//dihydropyrimidinase activity;GO:0008448//N-acetylglucosamine-6-phosphate deacetylase activity;GO:0008798//beta-aspartyl-peptidase activity;GO:0008892//guanine deaminase activity;GO:0016787//hydrolase activity;GO:0018835//carbon phosphorus lyase activity;GO:0050480//imidazoloneprop…	GO:0006040//amino sugar metabolic process;GO:0006147//guanine catabolic process;GO:0006168//adenine salvage;GO:0006508//proteolysis;GO:0006548//histidine catabolic process;GO:0008150//biological_process;GO:0008152//metabolic process;GO:0009220//pyrimidine ribonucleotide biosynthetic process;GO:0019634//organic phosphonate metabolic process	--
chr1	8937952	8938312	MergePeak_596	168	162	8.68847	8.62931	8938132	Intron (Mp1g08450.1/Mp1g08450, intron 1 of 2)	chr1	8935762	8939342	3581	-	Mp1g08450	Mp1g08450.1	8935762	8939342	3581	-	Mp1g08450	Mp1g08450.1	1210	GAUT11	PTQ41105.1 hypothetical protein MARPO_0036s0088 [Marchantia polymorpha]	Metabolism;Metabolism	Global and overview maps;Carbohydrate metabolism	ko01100//Metabolic pathways;ko00520//Amino sugar and nucleotide sugar metabolism	K13648;K13648	-	GO:0016757//glycosyltransferase activity	-	--
chr1	8939894	8940209	MergePeak_597	143	159	8.44871	9.67561	8940051	Promoter (<=1kb)	chr1	8935762	8939342	3581	-	Mp1g08450	Mp1g08450.1	8935762	8939342	3581	-	Mp1g08450	Mp1g08450.1	-709	GAUT11	PTQ41105.1 hypothetical protein MARPO_0036s0088 [Marchantia polymorpha]	Metabolism;Metabolism	Global and overview maps;Carbohydrate metabolism	ko01100//Metabolic pathways;ko00520//Amino sugar and nucleotide sugar metabolism	K13648;K13648	-	GO:0016757//glycosyltransferase activity	-	--
chr1	8942948	8943372	MergePeak_598	465	455	20.427	20.5869	8943160	Exon (Mp1g08470.2/Mp1g08470, exon 3 of 3)	chr1	8940904	8946321	5418	-	Mp1g08470	Mp1g08470.2	8940904	8946321	5418	-	Mp1g08470	Mp1g08470.2	3161	--	OAE26063.1 hypothetical protein AXG93_1298s1020 [Marchantia polymorpha subsp. ruderalis] [Marchantia polymorpha]	-	-	-	-	-	GO:0016787//hydrolase activity	-	--
chr1	8954186	8954521	MergePeak_599	221	223	12.2799	12.7624	8954353	Downstream (<1kb)	chr1	8954484	8957671	3188	-	Mp1g08490	Mp1g08490.1	8954484	8957671	3188	-	Mp1g08490	Mp1g08490.1	3318	--	PTQ41111.1 hypothetical protein MARPO_0036s0092 [Marchantia polymorpha]	-	-	-	-	GO:0001772//immunological synapse;GO:0016012//sarcoglycan complex;GO:0016021//integral component of membrane;GO:0019031//viral envelope;GO:0097197//tetraspanin-enriched microdomain	-	-	--
chr1	8993762	8994238	MergePeak_600	732	738	28.6506	29.7513	8994000	Intron (Mp1g08530.1/Mp1g08530, intron 1 of 4)	chr1	8993364	8996458	3095	+	Mp1g08530	Mp1g08530.1	8993364	8996458	3095	+	Mp1g08530	Mp1g08530.1	636	--	OAE24756.1 hypothetical protein AXG93_48s1030 [Marchantia polymorpha subsp. ruderalis] [Marchantia polymorpha]	-	-	-	-	GO:0005575//cellular_component;GO:0005622//intracellular anatomical structure;GO:0005634//nucleus;GO:0005654//nucleoplasm;GO:0005737//cytoplasm;GO:0005829//cytosol;GO:0008180//COP9 signalosome;GO:0031974//membrane-enclosed lumen;GO:0031981//nuclear lumen;GO:0032991//protein-containing complex;GO:0043226//organelle;GO:0043227//membrane-bounded organelle;GO:0043229//intracellular organelle;GO:00432…	GO:0003674//molecular_function;GO:0003824//catalytic activity;GO:0004175//endopeptidase activity;GO:0004222//metalloendopeptidase activity;GO:0008233//peptidase activity;GO:0008237//metallopeptidase activity;GO:0016787//hydrolase activity;GO:0140096//catalytic activity, acting on a protein	GO:0000003//reproduction;GO:0000338//protein deneddylation;GO:0000715//nucleotide-excision repair, DNA damage recognition;GO:0001101//response to acid chemical;GO:0001654//eye development;GO:0001745//compound eye morphogenesis;GO:0001932//regulation of protein phosphorylation;GO:0001934//positive regulation of protein phosphorylation;GO:0002009//morphogenesis of an epithelium;GO:0002165//instar l…	--
chr1	9008521	9008787	MergePeak_601	249	276	17.4112	19.8777	9008654	Distal Intergenic	chr1	-	-	-	-	-	-	9003416	9004024	609	-	Mp1g08540	Mp1g08540.1	-4630	-	-	-	-	-	-	-	-	-	-
chr1	9012122	9012693	MergePeak_602	567	503	18.5067	16.9099	9012407	Distal Intergenic	chr1	-	-	-	-	-	-	9016139	9021831	5693	+	Mp1g08550	Mp1g08550.1	-3732	-	-	-	-	-	-	-	-	-	-
chr1	9026421	9026825	MergePeak_603	239	235	11.0175	11.1579	9026623	Distal Intergenic	chr1	-	-	-	-	-	-	9032498	9041652	9155	+	Mp1g08560	Mp1g08560.1	-5875	-	-	-	-	-	-	-	-	-	-
chr1	9039134	9039507	MergePeak_604	368	377	18.3703	19.3838	9039320	Exon (Mp1g08560.1/Mp1g08560, exon 11 of 15)	chr1	9032498	9041652	9155	+	Mp1g08560	Mp1g08560.1	9042379	9045674	3296	-	Mp1g08570	Mp1g08570.1	6354	At5g48740	BAF79957.1 receptor-like kinase [Marchantia polymorpha]	-	-	-	-	GO:0005575//cellular_component;GO:0016020//membrane;GO:0016021//integral component of membrane;GO:0031224//intrinsic component of membrane	GO:0000166//nucleotide binding;GO:0003674//molecular_function;GO:0003824//catalytic activity;GO:0004672//protein kinase activity;GO:0004674//protein serine/threonine kinase activity;GO:0005488//binding;GO:0005515//protein binding;GO:0005524//ATP binding;GO:0016301//kinase activity;GO:0016740//transferase activity;GO:0016772//transferase activity, transferring phosphorus-containing groups;GO:00167…	GO:0006464//cellular protein modification process;GO:0006468//protein phosphorylation;GO:0006793//phosphorus metabolic process;GO:0006796//phosphate-containing compound metabolic process;GO:0006807//nitrogen compound metabolic process;GO:0008150//biological_process;GO:0008152//metabolic process;GO:0009987//cellular process;GO:0016310//phosphorylation;GO:0019538//protein metabolic process;GO:00362…	--
chr1	9039919	9040756	MergePeak_605	713	637	15.885	14.6172	9040337	Intron (Mp1g08560.1/Mp1g08560, intron 14 of 14)	chr1	9032498	9041652	9155	+	Mp1g08560	Mp1g08560.1	9042379	9045674	3296	-	Mp1g08570	Mp1g08570.1	5337	At5g48740	BAF79957.1 receptor-like kinase [Marchantia polymorpha]	-	-	-	-	GO:0005575//cellular_component;GO:0016020//membrane;GO:0016021//integral component of membrane;GO:0031224//intrinsic component of membrane	GO:0000166//nucleotide binding;GO:0003674//molecular_function;GO:0003824//catalytic activity;GO:0004672//protein kinase activity;GO:0004674//protein serine/threonine kinase activity;GO:0005488//binding;GO:0005515//protein binding;GO:0005524//ATP binding;GO:0016301//kinase activity;GO:0016740//transferase activity;GO:0016772//transferase activity, transferring phosphorus-containing groups;GO:00167…	GO:0006464//cellular protein modification process;GO:0006468//protein phosphorylation;GO:0006793//phosphorus metabolic process;GO:0006796//phosphate-containing compound metabolic process;GO:0006807//nitrogen compound metabolic process;GO:0008150//biological_process;GO:0008152//metabolic process;GO:0009987//cellular process;GO:0016310//phosphorylation;GO:0019538//protein metabolic process;GO:00362…	--
chr1	9057951	9058413	MergePeak_606	250	205	10.0809	8.51415	9058182	Promoter (<=1kb)	chr1	9058417	9067751	9335	+	Mp1g08590	Mp1g08590.1	9058417	9067751	9335	+	Mp1g08590	Mp1g08590.1	-235	EHD1	APT68022.1 short rhizoids 2 [Marchantia polymorpha]	Cellular Processes	Transport and catabolism	ko04144//Endocytosis	K12472	GO:0016021//integral component of membrane	GO:0005509//calcium ion binding;GO:0005515//protein binding;GO:0005524//ATP binding	GO:0007059//chromosome segregation;GO:0030261//chromosome condensation	--
chr1	9065861	9066380	MergePeak_607	1878	1814	67.4269	67.0814	9066120	Promoter (1-2kb)	chr1	9068005	9073011	5007	+	Mp1g08600	Mp1g08600.1	9068005	9073011	5007	+	Mp1g08600	Mp1g08600.1	-1885	ADK1	OAE24765.1 hypothetical protein AXG93_48s1130 [Marchantia polymorpha subsp. ruderalis] [Marchantia polymorpha]	Metabolism;Metabolism	Global and overview maps;Nucleotide metabolism	ko01100//Metabolic pathways;ko00230//Purine metabolism	K00856;K00856	GO:0005575//cellular_component;GO:0005622//intracellular anatomical structure;GO:0005634//nucleus;GO:0005737//cytoplasm;GO:0005829//cytosol;GO:0005886//plasma membrane;GO:0016020//membrane;GO:0043226//organelle;GO:0043227//membrane-bounded organelle;GO:0043229//intracellular organelle;GO:0043231//intracellular membrane-bounded organelle;GO:0071944//cell periphery	GO:0000166//nucleotide binding;GO:0003674//molecular_function;GO:0003824//catalytic activity;GO:0004001//adenosine kinase activity;GO:0004747//ribokinase activity;GO:0005488//binding;GO:0005507//copper ion binding;GO:0005524//ATP binding;GO:0008662//1-phosphofructokinase activity;GO:0016301//kinase activity;GO:0016740//transferase activity;GO:0016772//transferase activity, transferring phosphorus…	GO:0006139//nucleobase-containing compound metabolic process;GO:0006163//purine nucleotide metabolic process;GO:0006164//purine nucleotide biosynthetic process;GO:0006166//purine ribonucleoside salvage;GO:0006167//AMP biosynthetic process;GO:0006169//adenosine salvage;GO:0006725//cellular aromatic compound metabolic process;GO:0006753//nucleoside phosphate metabolic process;GO:0006793//phosphorus…	--
chr1	9068359	9068629	MergePeak_608	184	176	12.6762	12.4885	9068494	5' UTR	chr1	9068005	9073011	5007	+	Mp1g08600	Mp1g08600.1	9068005	9073011	5007	+	Mp1g08600	Mp1g08600.1	489	ADK1	OAE24765.1 hypothetical protein AXG93_48s1130 [Marchantia polymorpha subsp. ruderalis] [Marchantia polymorpha]	Metabolism;Metabolism	Global and overview maps;Nucleotide metabolism	ko01100//Metabolic pathways;ko00230//Purine metabolism	K00856;K00856	GO:0005575//cellular_component;GO:0005622//intracellular anatomical structure;GO:0005634//nucleus;GO:0005737//cytoplasm;GO:0005829//cytosol;GO:0005886//plasma membrane;GO:0016020//membrane;GO:0043226//organelle;GO:0043227//membrane-bounded organelle;GO:0043229//intracellular organelle;GO:0043231//intracellular membrane-bounded organelle;GO:0071944//cell periphery	GO:0000166//nucleotide binding;GO:0003674//molecular_function;GO:0003824//catalytic activity;GO:0004001//adenosine kinase activity;GO:0004747//ribokinase activity;GO:0005488//binding;GO:0005507//copper ion binding;GO:0005524//ATP binding;GO:0008662//1-phosphofructokinase activity;GO:0016301//kinase activity;GO:0016740//transferase activity;GO:0016772//transferase activity, transferring phosphorus…	GO:0006139//nucleobase-containing compound metabolic process;GO:0006163//purine nucleotide metabolic process;GO:0006164//purine nucleotide biosynthetic process;GO:0006166//purine ribonucleoside salvage;GO:0006167//AMP biosynthetic process;GO:0006169//adenosine salvage;GO:0006725//cellular aromatic compound metabolic process;GO:0006753//nucleoside phosphate metabolic process;GO:0006793//phosphorus…	--
chr1	9069497	9069871	MergePeak_609	258	247	12.8449	12.6658	9069684	Intron (Mp1g08600.1/Mp1g08600, intron 1 of 12)	chr1	9068005	9073011	5007	+	Mp1g08600	Mp1g08600.1	9068005	9073011	5007	+	Mp1g08600	Mp1g08600.1	1679	ADK1	OAE24765.1 hypothetical protein AXG93_48s1130 [Marchantia polymorpha subsp. ruderalis] [Marchantia polymorpha]	Metabolism;Metabolism	Global and overview maps;Nucleotide metabolism	ko01100//Metabolic pathways;ko00230//Purine metabolism	K00856;K00856	GO:0005575//cellular_component;GO:0005622//intracellular anatomical structure;GO:0005634//nucleus;GO:0005737//cytoplasm;GO:0005829//cytosol;GO:0005886//plasma membrane;GO:0016020//membrane;GO:0043226//organelle;GO:0043227//membrane-bounded organelle;GO:0043229//intracellular organelle;GO:0043231//intracellular membrane-bounded organelle;GO:0071944//cell periphery	GO:0000166//nucleotide binding;GO:0003674//molecular_function;GO:0003824//catalytic activity;GO:0004001//adenosine kinase activity;GO:0004747//ribokinase activity;GO:0005488//binding;GO:0005507//copper ion binding;GO:0005524//ATP binding;GO:0008662//1-phosphofructokinase activity;GO:0016301//kinase activity;GO:0016740//transferase activity;GO:0016772//transferase activity, transferring phosphorus…	GO:0006139//nucleobase-containing compound metabolic process;GO:0006163//purine nucleotide metabolic process;GO:0006164//purine nucleotide biosynthetic process;GO:0006166//purine ribonucleoside salvage;GO:0006167//AMP biosynthetic process;GO:0006169//adenosine salvage;GO:0006725//cellular aromatic compound metabolic process;GO:0006753//nucleoside phosphate metabolic process;GO:0006793//phosphorus…	--
chr1	9085883	9086201	MergePeak_610	286	241	16.7385	14.5276	9086042	Intron (Mp1g08610.1/Mp1g08610, intron 12 of 14)	chr1	9084678	9091447	6770	-	Mp1g08610	Mp1g08610.1	9084678	9091447	6770	-	Mp1g08610	Mp1g08610.1	5405	--	PTQ41124.1 hypothetical protein MARPO_0036s0104 [Marchantia polymorpha]	-	-	-	-	-	GO:0004674//protein serine/threonine kinase activity;GO:0005524//ATP binding	GO:0006468//protein phosphorylation;GO:0007059//chromosome segregation;GO:0030261//chromosome condensation	--
chr1	9119136	9119582	MergePeak_611	673	636	28.1092	27.3601	9119359	Exon (Mp1g08660.1/Mp1g08660, exon 2 of 2)	chr1	9118464	9125380	6917	-	Mp1g08660	Mp1g08660.1	9114046	9116082	2037	+	Mp1g08650	Mp1g08650.1	5313	NFXL1	PTQ41129.1 hypothetical protein MARPO_0036s0109 [Marchantia polymorpha]	-	-	-	-	GO:0005575//cellular_component;GO:0005622//intracellular anatomical structure;GO:0005634//nucleus;GO:0016020//membrane;GO:0043226//organelle;GO:0043227//membrane-bounded organelle;GO:0043229//intracellular organelle;GO:0043231//intracellular membrane-bounded organelle	GO:0000976//transcription cis-regulatory region binding;GO:0000977//RNA polymerase II transcription regulatory region sequence-specific DNA binding;GO:0000981//DNA-binding transcription factor activity, RNA polymerase II-specific;GO:0001067//transcription regulatory region nucleic acid binding;GO:0001227//DNA-binding transcription repressor activity, RNA polymerase II-specific;GO:0003674//molecul…	GO:0000122//negative regulation of transcription by RNA polymerase II;GO:0006082//organic acid metabolic process;GO:0006139//nucleobase-containing compound metabolic process;GO:0006351//transcription, DNA-templated;GO:0006355//regulation of transcription, DNA-templated;GO:0006357//regulation of transcription by RNA polymerase II;GO:0006366//transcription by RNA polymerase II;GO:0006464//cellular …	NF-X1
chr1	9146296	9146640	MergePeak_612	336	338	18.1828	18.8394	9146468	Distal Intergenic	chr1	-	-	-	-	-	-	9148496	9154125	5630	+	Mp1g08670	Mp1g08670.1	-2028	-	-	-	-	-	-	-	-	-	-
chr1	9167902	9168424	MergePeak_613	742	615	26.4876	22.6121	9168163	Downstream (1-2kb)	chr1	9169433	9177550	8118	-	Mp1g08690	Mp1g08690.1	9169433	9177550	8118	-	Mp1g08690	Mp1g08690.1	9387	TPPI	PTQ41134.1 hypothetical protein MARPO_0036s0112 [Marchantia polymorpha]	Metabolism;Metabolism;Metabolism	Global and overview maps;Global and overview maps;Carbohydrate metabolism	ko01100//Metabolic pathways;ko01110//Biosynthesis of secondary metabolites;ko00500//Starch and sucrose metabolism	K01087;K01087;K01087	-	GO:0003824//catalytic activity;GO:0004805//trehalose-phosphatase activity;GO:0008967//phosphoglycolate phosphatase activity;GO:0016787//hydrolase activity;GO:0050531//mannosyl-3-phosphoglycerate phosphatase activity	GO:0005992//trehalose biosynthetic process;GO:0008152//metabolic process	--
chr1	9174464	9174889	MergePeak_614	200	218	8.7652	9.84046	9174676	Intron (Mp1g08690.1/Mp1g08690, intron 2 of 10)	chr1	9169433	9177550	8118	-	Mp1g08690	Mp1g08690.1	9169433	9177550	8118	-	Mp1g08690	Mp1g08690.1	2874	TPPI	PTQ41134.1 hypothetical protein MARPO_0036s0112 [Marchantia polymorpha]	Metabolism;Metabolism;Metabolism	Global and overview maps;Global and overview maps;Carbohydrate metabolism	ko01100//Metabolic pathways;ko01110//Biosynthesis of secondary metabolites;ko00500//Starch and sucrose metabolism	K01087;K01087;K01087	-	GO:0003824//catalytic activity;GO:0004805//trehalose-phosphatase activity;GO:0008967//phosphoglycolate phosphatase activity;GO:0016787//hydrolase activity;GO:0050531//mannosyl-3-phosphoglycerate phosphatase activity	GO:0005992//trehalose biosynthetic process;GO:0008152//metabolic process	--
chr1	9188326	9188598	MergePeak_615	168	155	11.4891	10.9179	9188462	Intron (Mp1g08720.1/Mp1g08720, intron 12 of 15)	chr1	9186169	9196901	10733	-	Mp1g08720	Mp1g08720.1	9180255	9181370	1116	+	Mp1g08710	Mp1g08710.1	8207	CNOT3	PTQ41138.1 hypothetical protein MARPO_0036s0115 [Marchantia polymorpha]	Genetic Information Processing	Folding, sorting and degradation	ko03018//RNA degradation	K12580	GO:0005634//nucleus;GO:0005672//transcription factor TFIIA complex;GO:0005694//chromosome	GO:0018024//histone-lysine N-methyltransferase activity	GO:0006355//regulation of transcription, DNA-templated;GO:0006367//transcription initiation from RNA polymerase II promoter;GO:0034968//histone lysine methylation	--
chr1	9197075	9197451	MergePeak_616	295	280	14.609	14.2819	9197263	Promoter (<=1kb)	chr1	9186169	9196901	10733	-	Mp1g08720	Mp1g08720.1	9186169	9196901	10733	-	Mp1g08720	Mp1g08720.1	-362	CNOT3	PTQ41138.1 hypothetical protein MARPO_0036s0115 [Marchantia polymorpha]	Genetic Information Processing	Folding, sorting and degradation	ko03018//RNA degradation	K12580	GO:0005634//nucleus;GO:0005672//transcription factor TFIIA complex;GO:0005694//chromosome	GO:0018024//histone-lysine N-methyltransferase activity	GO:0006355//regulation of transcription, DNA-templated;GO:0006367//transcription initiation from RNA polymerase II promoter;GO:0034968//histone lysine methylation	--
chr1	9209123	9209392	MergePeak_617	171	177	11.8242	12.606	9209257	Downstream (2-3kb)	chr1	9207451	9208872	1422	+	Mp1g08730	Mp1g08730.1	9207451	9208872	1422	+	Mp1g08730	Mp1g08730.1	1806	GAMMACAL2	PTQ41139.1 hypothetical protein MARPO_0036s0116 [Marchantia polymorpha]	-	-	-	-	GO:0005737//cytoplasm	GO:0003977//UDP-N-acetylglucosamine diphosphorylase activity;GO:0008666//2,3,4,5-tetrahydropyridine-2,6-dicarboxylate N-succinyltransferase activity;GO:0008780//acyl-[acyl-carrier-protein]-UDP-N-acetylglucosamine O-acyltransferase activity;GO:0008878//glucose-1-phosphate adenylyltransferase activity;GO:0008879//glucose-1-phosphate thymidylyltransferase activity;GO:0009001//serine O-acetyltransfer…	GO:0000271//polysaccharide biosynthetic process;GO:0005978//glycogen biosynthetic process;GO:0006535//cysteine biosynthetic process from serine;GO:0009089//lysine biosynthetic process via diaminopimelate;GO:0009103//lipopolysaccharide biosynthetic process;GO:0009245//lipid A biosynthetic process;GO:0009252//peptidoglycan biosynthetic process;GO:0010124//phenylacetate catabolic process	--
chr1	9226414	9227039	MergePeak_618	8567	8431	255.503	258.984	9226726	3' UTR	chr1	9226383	9232018	5636	-	Mp1g08750	Mp1g08750.2	9226383	9232018	5636	-	Mp1g08750	Mp1g08750.1	5292	DDB_G0274251	PTQ41142.1 hypothetical protein MARPO_0036s0118 [Marchantia polymorpha]	-	-	-	-	GO:0005575//cellular_component;GO:0005622//intracellular anatomical structure;GO:0005737//cytoplasm;GO:0005783//endoplasmic reticulum;GO:0005789//endoplasmic reticulum membrane;GO:0005794//Golgi apparatus;GO:0012505//endomembrane system;GO:0016020//membrane;GO:0016021//integral component of membrane;GO:0031224//intrinsic component of membrane;GO:0031984//organelle subcompartment;GO:0042175//nucle…	GO:0003674//molecular_function;GO:0003824//catalytic activity;GO:0016409//palmitoyltransferase activity;GO:0016417//S-acyltransferase activity;GO:0016740//transferase activity;GO:0016746//acyltransferase activity;GO:0016747//acyltransferase activity, transferring groups other than amino-acyl groups;GO:0019706//protein-cysteine S-palmitoyltransferase activity;GO:0019707//protein-cysteine S-acyltra…	GO:0001654//eye development;GO:0006464//cellular protein modification process;GO:0006497//protein lipidation;GO:0006807//nitrogen compound metabolic process;GO:0006915//apoptotic process;GO:0006950//response to stress;GO:0006974//cellular response to DNA damage stimulus;GO:0007275//multicellular organism development;GO:0007399//nervous system development;GO:0007417//central nervous system develop…	--
chr1	9247080	9247454	MergePeak_619	236	284	11.7496	14.5632	9247267	Downstream (<1kb)	chr1	9247788	9253657	5870	-	Mp1g08755	Mp1g08755.1	9247788	9253657	5870	-	Mp1g08755	Mp1g08755.1	6390	--	OAE24782.1 hypothetical protein AXG93_48s1300 [Marchantia polymorpha subsp. ruderalis] [Marchantia polymorpha]	-	-	-	-	-	GO:0005515//protein binding;GO:0005525//GTP binding	GO:0051262//protein tetramerization	--
chr1	9253315	9253739	MergePeak_620	260	224	11.4216	10.1351	9253527	5' UTR	chr1	9247788	9253657	5870	-	Mp1g08755	Mp1g08755.1	9247788	9253657	5870	-	Mp1g08755	Mp1g08755.1	130	--	OAE24782.1 hypothetical protein AXG93_48s1300 [Marchantia polymorpha subsp. ruderalis] [Marchantia polymorpha]	-	-	-	-	-	GO:0005515//protein binding;GO:0005525//GTP binding	GO:0051262//protein tetramerization	--
chr1	9310406	9310942	MergePeak_621	2582	2542	89.7683	91.0269	9310674	Promoter (1-2kb)	chr1	9307084	9309102	2019	-	Mp1g08790	Mp1g08790.1	9307084	9309102	2019	-	Mp1g08790	Mp1g08790.1	-1572	LECRKS4	PTQ41146.1 hypothetical protein MARPO_0036s0120 [Marchantia polymorpha]	-	-	-	-	-	GO:0004672//protein kinase activity;GO:0005524//ATP binding;GO:0030246//carbohydrate binding	GO:0006468//protein phosphorylation	--
chr1	9372323	9372575	MergePeak_622	138	129	10.1836	9.80477	9372449	Distal Intergenic	chr1	-	-	-	-	-	-	9367250	9368865	1616	-	Mp1g08850	Mp1g08850.1	-3584	-	-	-	-	-	-	-	-	-	-
chr1	9375524	9375847	MergePeak_623	200	213	11.5246	12.6416	9375685	Distal Intergenic	chr1	-	-	-	-	-	-	9367250	9368865	1616	-	Mp1g08850	Mp1g08850.1	-6820	-	-	-	-	-	-	-	-	-	-
chr1	9407791	9408087	MergePeak_624	416	315	26.1504	20.3949	9407939	Distal Intergenic	chr1	-	-	-	-	-	-	9411940	9412620	681	-	Mp1g08880	Mp1g08880.1	4681	-	-	-	-	-	-	-	-	-	-
chr1	9408949	9409199	MergePeak_625	222	196	16.5128	15.0159	9409074	Downstream (2-3kb)	chr1	9411940	9412620	681	-	Mp1g08880	Mp1g08880.1	9411940	9412620	681	-	Mp1g08880	Mp1g08880.1	3546	--	PTQ41155.1 hypothetical protein MARPO_0036s0128 [Marchantia polymorpha]	-	-	-	-	-	-	-	--
chr1	9412603	9412966	MergePeak_626	193	197	9.89913	10.4072	9412784	Promoter (<=1kb)	chr1	9412866	9417615	4750	+	Mp1g08890	Mp1g08890.1	9412866	9417615	4750	+	Mp1g08890	Mp1g08890.1	-82	WRKY44	PTQ41156.1 hypothetical protein MARPO_0036s0129 [Marchantia polymorpha]	-	-	-	-	-	GO:0003700//DNA-binding transcription factor activity;GO:0043565//sequence-specific DNA binding	GO:0006355//regulation of transcription, DNA-templated	WRKY
chr1	9422424	9422691	MergePeak_627	124	110	8.6383	7.89271	9422557	Exon (Mp1g08900.1/Mp1g08900, exon 1 of 3)	chr1	9420642	9424565	3924	+	Mp1g08900	Mp1g08900.1	9420642	9424565	3924	+	Mp1g08900	Mp1g08900.1	1915	--	OAE34305.1 hypothetical protein AXG93_3235s1080 [Marchantia polymorpha subsp. ruderalis] [Marchantia polymorpha]	-	-	-	-	GO:0016020//membrane	GO:0015087//cobalt ion transmembrane transporter activity;GO:0015095//magnesium ion transmembrane transporter activity;GO:0046873//metal ion transmembrane transporter activity	GO:0006824//cobalt ion transport;GO:0015693//magnesium ion transport;GO:0030001//metal ion transport;GO:0055085//transmembrane transport	--
chr1	9467333	9467679	MergePeak_628	235	222	12.6439	12.3025	9467506	3' UTR	chr1	9467158	9472496	5339	-	Mp1g08920	Mp1g08920.1	9467158	9472496	5339	-	Mp1g08920	Mp1g08920.1	4990	PUB44	OAE22354.1 hypothetical protein AXG93_2318s1000 [Marchantia polymorpha subsp. ruderalis] [Marchantia polymorpha]	-	-	-	-	GO:0000221//vacuolar proton-transporting V-type ATPase, V1 domain	GO:0004842//ubiquitin-protein transferase activity;GO:0005515//protein binding;GO:0008270//zinc ion binding	GO:0016567//protein ubiquitination;GO:1902600//proton transmembrane transport	--
chr1	9477490	9477999	MergePeak_629	267	257	9.77422	9.69017	9477744	Downstream (<1kb)	chr1	9478181	9483126	4946	-	Mp1g08940	Mp1g08940.1	9472873	9473391	519	-	Mp1g08930	Mp1g08930.1	-4353	RHN1	BAT23148.1 RAB GTPase [Marchantia polymorpha]	Cellular Processes;Cellular Processes	Transport and catabolism;Transport and catabolism	ko04144//Endocytosis;ko04145//Phagosome	K07889;K07889	GO:0005737//cytoplasm	GO:0003924//GTPase activity;GO:0005524//ATP binding;GO:0005525//GTP binding;GO:0016887//ATP hydrolysis activity;GO:0043022//ribosome binding;GO:0051539//4 iron, 4 sulfur cluster binding	GO:0002949//tRNA threonylcarbamoyladenosine modification;GO:0006400//tRNA modification;GO:0008150//biological_process;GO:0042254//ribosome biogenesis	--
chr1	9506118	9506604	MergePeak_630	519	495	19.8966	19.5454	9506361	Distal Intergenic	chr1	-	-	-	-	-	-	9514153	9514782	630	-	Mp1g08950	Mp1g08950.1	8421	-	-	-	-	-	-	-	-	-	-
chr1	9517249	9517620	MergePeak_631	238	190	11.9447	9.82153	9517434	Exon (Mp1g08960.1/Mp1g08960, exon 3 of 3)	chr1	9514913	9518339	3427	+	Mp1g08960	Mp1g08960.1	9514913	9518339	3427	+	Mp1g08960	Mp1g08960.1	2521	WRKY53	PTQ41164.1 hypothetical protein MARPO_0036s0136 [Marchantia polymorpha]	-	-	-	-	-	GO:0003700//DNA-binding transcription factor activity;GO:0043565//sequence-specific DNA binding	GO:0006355//regulation of transcription, DNA-templated	WRKY
chr1	9526956	9527294	MergePeak_632	270	320	14.8698	18.1518	9527125	Distal Intergenic	chr1	-	-	-	-	-	-	9531195	9534735	3541	+	Mp1g08970	Mp1g08970.1	-4070	-	-	-	-	-	-	-	-	-	-
chr1	9589562	9589902	MergePeak_633	280	310	15.3301	17.4814	9589732	Exon (Mp1g09030.1/Mp1g09030, exon 10 of 20)	chr1	9585330	9595436	10107	-	Mp1g09030	Mp1g09030.1	9585330	9595436	10107	-	Mp1g09030	Mp1g09030.1	5704	--	PTQ41171.1 hypothetical protein MARPO_0036s0143 [Marchantia polymorpha]	-	-	-	-	-	GO:0005515//protein binding	-	--
chr1	9616955	9617421	MergePeak_634	493	444	19.7093	18.2825	9617188	Promoter (<=1kb)	chr1	9617472	9618447	976	+	Mp1g09050	Mp1g09050.1	9617472	9618447	976	+	Mp1g09050	Mp1g09050.1	-284	--	PTQ41173.1 hypothetical protein MARPO_0036s0145 [Marchantia polymorpha]	-	-	-	-	-	-	-	--
chr1	9629528	9629949	MergePeak_635	330	317	14.5997	14.4449	9629738	Promoter (<=1kb)	chr1	9622152	9628854	6703	-	Mp1g09060	Mp1g09060.1	9622152	9628854	6703	-	Mp1g09060	Mp1g09060.2	-884	IGHMBP2	PTQ41175.1 hypothetical protein MARPO_0036s0146 [Marchantia polymorpha]	-	-	-	-	GO:0000228//nuclear chromosome;GO:0005575//cellular_component;GO:0005622//intracellular anatomical structure;GO:0005634//nucleus;GO:0005657//replication fork;GO:0005694//chromosome;GO:0005737//cytoplasm;GO:0009338//exodeoxyribonuclease V complex;GO:0009379//Holliday junction helicase complex;GO:0030424//axon;GO:0030426//growth cone;GO:0030427//site of polarized growth;GO:0031974//membrane-enclose…	GO:0000049//tRNA binding;GO:0000166//nucleotide binding;GO:0000976//transcription cis-regulatory region binding;GO:0000977//RNA polymerase II transcription regulatory region sequence-specific DNA binding;GO:0000981//DNA-binding transcription factor activity, RNA polymerase II-specific;GO:0001067//transcription regulatory region nucleic acid binding;GO:0001227//DNA-binding transcription repressor …	GO:0000122//negative regulation of transcription by RNA polymerase II;GO:0000278//mitotic cell cycle;GO:0000723//telomere maintenance;GO:0002949//tRNA threonylcarbamoyladenosine modification;GO:0003008//system process;GO:0006139//nucleobase-containing compound metabolic process;GO:0006259//DNA metabolic process;GO:0006260//DNA replication;GO:0006261//DNA-dependent DNA replication;GO:0006271//DNA …	--
chr1	9647906	9648610	MergePeak_636	376	360	9.95726	9.81933	9648258	Promoter (<=1kb)	chr1	9648474	9652102	3629	+	Mp1g09090	Mp1g09090.1	9648474	9652102	3629	+	Mp1g09090	Mp1g09090.1	-216	JMJ30	PTQ41178.1 hypothetical protein MARPO_0036s0149 [Marchantia polymorpha]	-	-	-	-	GO:0005575//cellular_component;GO:0005622//intracellular anatomical structure;GO:0005634//nucleus;GO:0005654//nucleoplasm;GO:0005694//chromosome;GO:0005737//cytoplasm;GO:0005829//cytosol;GO:0031974//membrane-enclosed lumen;GO:0031981//nuclear lumen;GO:0043226//organelle;GO:0043227//membrane-bounded organelle;GO:0043228//non-membrane-bounded organelle;GO:0043229//intracellular organelle;GO:0043231…	GO:0003674//molecular_function;GO:0003682//chromatin binding;GO:0003700//DNA-binding transcription factor activity;GO:0003824//catalytic activity;GO:0005488//binding;GO:0008168//methyltransferase activity;GO:0008170//N-methyltransferase activity;GO:0008233//peptidase activity;GO:0008276//protein methyltransferase activity;GO:0008757//S-adenosylmethionine-dependent methyltransferase activity;GO:00…	GO:0000003//reproduction;GO:0000086//G2/M transition of mitotic cell cycle;GO:0000278//mitotic cell cycle;GO:0003006//developmental process involved in reproduction;GO:0006139//nucleobase-containing compound metabolic process;GO:0006325//chromatin organization;GO:0006351//transcription, DNA-templated;GO:0006355//regulation of transcription, DNA-templated;GO:0006464//cellular protein modification …	--
chr1	9649777	9650431	MergePeak_637	1437	1169	40.9597	34.3195	9650104	Exon (Mp1g09090.1/Mp1g09090, exon 2 of 6)	chr1	9648474	9652102	3629	+	Mp1g09090	Mp1g09090.1	9648474	9652102	3629	+	Mp1g09090	Mp1g09090.1	1630	JMJ30	PTQ41178.1 hypothetical protein MARPO_0036s0149 [Marchantia polymorpha]	-	-	-	-	GO:0005575//cellular_component;GO:0005622//intracellular anatomical structure;GO:0005634//nucleus;GO:0005654//nucleoplasm;GO:0005694//chromosome;GO:0005737//cytoplasm;GO:0005829//cytosol;GO:0031974//membrane-enclosed lumen;GO:0031981//nuclear lumen;GO:0043226//organelle;GO:0043227//membrane-bounded organelle;GO:0043228//non-membrane-bounded organelle;GO:0043229//intracellular organelle;GO:0043231…	GO:0003674//molecular_function;GO:0003682//chromatin binding;GO:0003700//DNA-binding transcription factor activity;GO:0003824//catalytic activity;GO:0005488//binding;GO:0008168//methyltransferase activity;GO:0008170//N-methyltransferase activity;GO:0008233//peptidase activity;GO:0008276//protein methyltransferase activity;GO:0008757//S-adenosylmethionine-dependent methyltransferase activity;GO:00…	GO:0000003//reproduction;GO:0000086//G2/M transition of mitotic cell cycle;GO:0000278//mitotic cell cycle;GO:0003006//developmental process involved in reproduction;GO:0006139//nucleobase-containing compound metabolic process;GO:0006325//chromatin organization;GO:0006351//transcription, DNA-templated;GO:0006355//regulation of transcription, DNA-templated;GO:0006464//cellular protein modification …	--
chr1	9652582	9653337	MergePeak_638	767	806	18.9415	20.5013	9652959	3' UTR	chr1	9652134	9655549	3416	-	Mp1g09100	Mp1g09100.1	9652134	9655549	3416	-	Mp1g09100	Mp1g09100.1	2590	--	PTQ41180.1 hypothetical protein MARPO_0036s0150 [Marchantia polymorpha]	-	-	-	-	-	-	-	--
chr1	9664587	9665281	MergePeak_639	6198	6128	166.498	169.552	9664934	Promoter (1-2kb)	chr1	9666727	9669726	3000	+	Mp1g09110	Mp1g09110.1	9666727	9669726	3000	+	Mp1g09110	Mp1g09110.1	-1793	TSO2	OAE22371.1 hypothetical protein AXG93_2318s1180 [Marchantia polymorpha subsp. ruderalis] [Marchantia polymorpha]	Metabolism;Metabolism;Metabolism;Metabolism	Global and overview maps;Nucleotide metabolism;Metabolism of other amino acids;Nucleotide metabolism	ko01100//Metabolic pathways;ko00230//Purine metabolism;ko00480//Glutathione metabolism;ko00240//Pyrimidine metabolism	K10808;K10808;K10808;K10808	GO:0005971//ribonucleoside-diphosphate reductase complex	GO:0030145//manganese ion binding	GO:0009263//deoxyribonucleotide biosynthetic process;GO:0009265//2'-deoxyribonucleotide biosynthetic process	--
chr1	9673895	9674308	MergePeak_640	204	170	9.19964	7.89618	9674101	Promoter (1-2kb)	chr1	9675675	9677169	1495	+	Mp1g09120	Mp1g09120.1	9675675	9677169	1495	+	Mp1g09120	Mp1g09120.1	-1574	--	OAE22372.1 hypothetical protein AXG93_2318s1190 [Marchantia polymorpha subsp. ruderalis] [Marchantia polymorpha]	-	-	-	-	-	-	-	--
chr1	9703259	9703502	MergePeak_641	259	217	19.8176	17.1017	9703380	Downstream (1-2kb)	chr1	9700260	9700835	576	+	Mp1g09130	Mp1g09130.1	9700260	9700835	576	+	Mp1g09130	Mp1g09130.1	3120	GTE3	BBM97882.1 hypothetical protein Mp_1g09130 [Marchantia polymorpha subsp. ruderalis] [Marchantia polymorpha]	-	-	-	-	GO:0019028//viral capsid	GO:0003723//RNA binding;GO:0004809//tRNA (guanine-N2-)-methyltransferase activity;GO:0005198//structural molecule activity;GO:0005515//protein binding	GO:0008033//tRNA processing	--
chr1	9703933	9704339	MergePeak_642	340	381	15.5964	18.0011	9704136	Downstream (<1kb)	chr1	9704747	9709904	5158	-	Mp1g09140	Mp1g09140.1	9700260	9700835	576	+	Mp1g09130	Mp1g09130.1	3876	BUB3.1	OAE22377.1 hypothetical protein AXG93_2318s1240 [Marchantia polymorpha subsp. ruderalis] [Marchantia polymorpha]	-	-	-	-	-	GO:0005515//protein binding	-	--
chr1	9711508	9711910	MergePeak_643	310	306	14.3614	14.6011	9711709	Promoter (1-2kb)	chr1	9704747	9709904	5158	-	Mp1g09140	Mp1g09140.1	9704747	9709904	5158	-	Mp1g09140	Mp1g09140.1	-1805	BUB3.1	OAE22377.1 hypothetical protein AXG93_2318s1240 [Marchantia polymorpha subsp. ruderalis] [Marchantia polymorpha]	-	-	-	-	-	GO:0005515//protein binding	-	--
chr1	9712323	9712632	MergePeak_644	121	146	7.28727	9.05648	9712477	Downstream (<1kb)	chr1	9712931	9716891	3961	-	Mp1g09150	Mp1g09150.1	9704747	9709904	5158	-	Mp1g09140	Mp1g09140.1	-2573	OTU5	OAE22378.1 hypothetical protein AXG93_2318s1250 [Marchantia polymorpha subsp. ruderalis] [Marchantia polymorpha]	-	-	-	-	-	-	-	--
chr1	9735139	9735409	MergePeak_645	256	241	17.6365	17.1008	9735274	Promoter (1-2kb)	chr1	9737234	9739217	1984	+	Mp1g09180	Mp1g09180.1	9737234	9739217	1984	+	Mp1g09180	Mp1g09180.1	-1960	--	BBM97888.1 hypothetical protein Mp_1g09180 [Marchantia polymorpha subsp. ruderalis] [Marchantia polymorpha]	-	-	-	-	-	-	-	--
chr1	9743555	9743847	MergePeak_646	189	169	12.043	11.0914	9743701	Promoter (<=1kb)	chr1	9743828	9745670	1843	+	Mp1g09200	Mp1g09200.1	9743828	9745670	1843	+	Mp1g09200	Mp1g09200.1	-127	--	BBM97890.1 hypothetical protein Mp_1g09200 [Marchantia polymorpha subsp. ruderalis] [Marchantia polymorpha]	-	-	-	-	-	-	-	--
chr1	9772003	9772444	MergePeak_647	259	240	10.94	10.4414	9772223	Distal Intergenic	chr1	-	-	-	-	-	-	9763314	9766415	3102	-	Mp1g09210	Mp1g09210.1	-5808	-	-	-	-	-	-	-	-	-	-
chr1	9773804	9774401	MergePeak_648	305	316	9.52226	10.1614	9774102	Distal Intergenic	chr1	-	-	-	-	-	-	9763314	9766415	3102	-	Mp1g09210	Mp1g09210.1	-7687	-	-	-	-	-	-	-	-	-	-
chr1	9774701	9775381	MergePeak_649	7941	7408	217.705	209.181	9775041	Distal Intergenic	chr1	-	-	-	-	-	-	9763314	9766415	3102	-	Mp1g09210	Mp1g09210.1	-8626	-	-	-	-	-	-	-	-	-	-
chr1	9829486	9829763	MergePeak_650	160	222	10.7452	15.3559	9829624	Exon (Mp1g09240.1/Mp1g09240, exon 2 of 3)	chr1	9829106	9831320	2215	+	Mp1g09240	Mp1g09240.1	9829106	9831320	2215	+	Mp1g09240	Mp1g09240.1	518	fdh	OAE22383.1 hypothetical protein AXG93_2318s1300 [Marchantia polymorpha subsp. ruderalis] [Marchantia polymorpha]	-	-	-	-	-	GO:0004024//alcohol dehydrogenase activity, zinc-dependent;GO:0008168//methyltransferase activity;GO:0008270//zinc ion binding;GO:0008743//L-threonine 3-dehydrogenase activity;GO:0016491//oxidoreductase activity;GO:0016655//oxidoreductase activity, acting on NAD(P)H, quinone or similar compound as acceptor;GO:0018467//formaldehyde dehydrogenase activity;GO:0050607//mycothiol-dependent formaldehyd…	GO:0006113//fermentation;GO:0006567//threonine catabolic process;GO:0008152//metabolic process;GO:0009404//toxin metabolic process;GO:0010127//mycothiol-dependent detoxification;GO:0019439//aromatic compound catabolic process;GO:0030494//bacteriochlorophyll biosynthetic process;GO:0046292//formaldehyde metabolic process	--
chr1	9836477	9836861	MergePeak_651	169	176	8.19534	8.79064	9836669	Distal Intergenic	chr1	-	-	-	-	-	-	9829106	9831320	2215	+	Mp1g09240	Mp1g09240.1	7563	-	-	-	-	-	-	-	-	-	-
chr1	9879037	9879457	MergePeak_652	447	515	19.8229	23.523	9879247	Promoter (<=1kb)	chr1	9879315	9882776	3462	+	Mp1g09270	Mp1g09270.1	9879315	9882776	3462	+	Mp1g09270	Mp1g09270.1	-68	--	PTQ32730.1 hypothetical protein MARPO_0096s0072 [Marchantia polymorpha]	-	-	-	-	-	GO:0003779//actin binding;GO:0005524//ATP binding;GO:0008855//exodeoxyribonuclease VII activity	GO:0007010//cytoskeleton organization;GO:0007059//chromosome segregation;GO:0030261//chromosome condensation	--
chr1	9880064	9880316	MergePeak_653	156	155	11.5119	11.7809	9880190	Intron (Mp1g09270.1/Mp1g09270, intron 3 of 8)	chr1	9879315	9882776	3462	+	Mp1g09270	Mp1g09270.1	9879315	9882776	3462	+	Mp1g09270	Mp1g09270.1	875	--	PTQ32730.1 hypothetical protein MARPO_0096s0072 [Marchantia polymorpha]	-	-	-	-	-	GO:0003779//actin binding;GO:0005524//ATP binding;GO:0008855//exodeoxyribonuclease VII activity	GO:0007010//cytoskeleton organization;GO:0007059//chromosome segregation;GO:0030261//chromosome condensation	--
chr1	9889905	9890284	MergePeak_654	408	363	20.0455	18.3692	9890094	Exon (Mp1g09280.1/Mp1g09280, exon 4 of 5)	chr1	9885720	9892582	6863	+	Mp1g09280	Mp1g09280.1	9885720	9892582	6863	+	Mp1g09280	Mp1g09280.2	4374	--	PTQ32728.1 hypothetical protein MARPO_0096s0071 [Marchantia polymorpha]	-	-	-	-	-	-	-	--
chr1	9904172	9904501	MergePeak_655	247	224	13.9741	13.0528	9904336	Distal Intergenic	chr1	-	-	-	-	-	-	9901882	9904235	2354	+	Mp1g09290	Mp1g09290.1	2454	-	-	-	-	-	-	-	-	-	-
chr1	9906267	9906762	MergePeak_656	701	571	26.3862	22.1372	9906514	Distal Intergenic	chr1	-	-	-	-	-	-	9901882	9904235	2354	+	Mp1g09290	Mp1g09290.1	4632	-	-	-	-	-	-	-	-	-	-
chr1	9910221	9910864	MergePeak_657	8893	8731	257.812	260.703	9910542	Downstream (<1kb)	chr1	9911143	9920059	8917	-	Mp1g09300	Mp1g09300.1	9901882	9904235	2354	+	Mp1g09290	Mp1g09290.1	8660	GWD3	PTQ32726.1 hypothetical protein MARPO_0096s0069 [Marchantia polymorpha]	-	-	-	-	-	GO:0005524//ATP binding;GO:0008986//pyruvate, water dikinase activity;GO:0016301//kinase activity;GO:2001070//starch binding	GO:0006094//gluconeogenesis;GO:0009401//phosphoenolpyruvate-dependent sugar phosphotransferase system;GO:0016310//phosphorylation	--
chr1	9918332	9918756	MergePeak_658	392	371	17.2202	16.7862	9918544	Exon (Mp1g09300.1/Mp1g09300, exon 2 of 19)	chr1	9911143	9920059	8917	-	Mp1g09300	Mp1g09300.1	9911143	9920059	8917	-	Mp1g09300	Mp1g09300.1	1515	GWD3	PTQ32726.1 hypothetical protein MARPO_0096s0069 [Marchantia polymorpha]	-	-	-	-	-	GO:0005524//ATP binding;GO:0008986//pyruvate, water dikinase activity;GO:0016301//kinase activity;GO:2001070//starch binding	GO:0006094//gluconeogenesis;GO:0009401//phosphoenolpyruvate-dependent sugar phosphotransferase system;GO:0016310//phosphorylation	--
chr1	9920164	9920590	MergePeak_659	316	331	13.8166	14.9063	9920377	Promoter (<=1kb)	chr1	9911143	9920059	8917	-	Mp1g09300	Mp1g09300.1	9911143	9920059	8917	-	Mp1g09300	Mp1g09300.1	-318	GWD3	PTQ32726.1 hypothetical protein MARPO_0096s0069 [Marchantia polymorpha]	-	-	-	-	-	GO:0005524//ATP binding;GO:0008986//pyruvate, water dikinase activity;GO:0016301//kinase activity;GO:2001070//starch binding	GO:0006094//gluconeogenesis;GO:0009401//phosphoenolpyruvate-dependent sugar phosphotransferase system;GO:0016310//phosphorylation	--
chr1	9923528	9923797	MergePeak_660	192	185	13.2763	13.1758	9923662	Intron (Mp1g09310.1/Mp1g09310, intron 1 of 2)	chr1	9921458	9926640	5183	-	Mp1g09310	Mp1g09310.1	9921458	9926640	5183	-	Mp1g09310	Mp1g09310.1	2978	N24	PTQ32725.1 hypothetical protein MARPO_0096s0068 [Marchantia polymorpha]	-	-	-	-	GO:0016020//membrane;GO:0016021//integral component of membrane	GO:0016811//hydrolase activity, acting on carbon-nitrogen (but not peptide) bonds, in linear amides	GO:0006672//ceramide metabolic process	--
chr1	9931521	9932203	MergePeak_661	279	264	7.62649	7.43278	9931862	Exon (Mp1g09320.1/Mp1g09320, exon 1 of 1)	chr1	9931227	9932288	1062	-	Mp1g09320	Mp1g09320.1	9931227	9932288	1062	-	Mp1g09320	Mp1g09320.1	426	PIGC	PTQ32724.1 hypothetical protein MARPO_0096s0067 [Marchantia polymorpha]	Metabolism;Metabolism	Global and overview maps;Glycan biosynthesis and metabolism	ko01100//Metabolic pathways;ko00563//Glycosylphosphatidylinositol (GPI)-anchor biosynthesis	K03859;K03859	GO:0000506//glycosylphosphatidylinositol-N-acetylglucosaminyltransferase (GPI-GnT) complex;GO:0005575//cellular_component;GO:0005622//intracellular anatomical structure;GO:0005737//cytoplasm;GO:0005783//endoplasmic reticulum;GO:0005789//endoplasmic reticulum membrane;GO:0012505//endomembrane system;GO:0016020//membrane;GO:0016021//integral component of membrane;GO:0031224//intrinsic component of …	GO:0003674//molecular_function;GO:0003824//catalytic activity;GO:0008194//UDP-glycosyltransferase activity;GO:0008375//acetylglucosaminyltransferase activity;GO:0016740//transferase activity;GO:0016757//glycosyltransferase activity;GO:0016758//hexosyltransferase activity;GO:0017176//phosphatidylinositol N-acetylglucosaminyltransferase activity	GO:0000003//reproduction;GO:0000902//cell morphogenesis;GO:0000904//cell morphogenesis involved in differentiation;GO:0001654//eye development;GO:0001745//compound eye morphogenesis;GO:0001751//compound eye photoreceptor cell differentiation;GO:0001754//eye photoreceptor cell differentiation;GO:0003006//developmental process involved in reproduction;GO:0006464//cellular protein modification proce…	--
chr1	9932494	9932862	MergePeak_662	178	202	9.00606	10.5267	9932678	Exon (Mp1g09330.1/Mp1g09330, exon 2 of 8)	chr1	9932347	9934761	2415	+	Mp1g09330	Mp1g09330.1	9932347	9934761	2415	+	Mp1g09330	Mp1g09330.1	331	dtd	PTQ32723.1 hypothetical protein MARPO_0096s0066 [Marchantia polymorpha]	-	-	-	-	GO:0005575//cellular_component;GO:0005622//intracellular anatomical structure;GO:0005737//cytoplasm	GO:0000049//tRNA binding;GO:0002161//aminoacyl-tRNA editing activity;GO:0003674//molecular_function;GO:0003676//nucleic acid binding;GO:0003723//RNA binding;GO:0003824//catalytic activity;GO:0004045//aminoacyl-tRNA hydrolase activity;GO:0005488//binding;GO:0016787//hydrolase activity;GO:0016788//hydrolase activity, acting on ester bonds;GO:0051499//D-aminoacyl-tRNA deacylase activity;GO:0051500//…	GO:0006082//organic acid metabolic process;GO:0006139//nucleobase-containing compound metabolic process;GO:0006399//tRNA metabolic process;GO:0006450//regulation of translational fidelity;GO:0006520//cellular amino acid metabolic process;GO:0006551//leucine metabolic process;GO:0006552//leucine catabolic process;GO:0006570//tyrosine metabolic process;GO:0006572//tyrosine catabolic process;GO:0006…	--
chr1	9937591	9937984	MergePeak_663	263	258	12.4624	12.5919	9937787	Exon (Mp1g09340.1/Mp1g09340, exon 3 of 7)	chr1	9933726	9938945	5220	-	Mp1g09340	Mp1g09340.1	9933726	9938945	5220	-	Mp1g09340	Mp1g09340.1	1158	--	PTQ32722.1 hypothetical protein MARPO_0096s0065 [Marchantia polymorpha]	-	-	-	-	-	-	-	--
chr1	9949711	9950118	MergePeak_664	163	167	7.45879	7.8709	9949914	Promoter (<=1kb)	chr1	9950706	9955337	4632	+	Mp1g09370	Mp1g09370.1	9950706	9955337	4632	+	Mp1g09370	Mp1g09370.1	-792	At1g22040	OAE22400.1 hypothetical protein AXG93_2318s1470 [Marchantia polymorpha subsp. ruderalis] [Marchantia polymorpha]	-	-	-	-	-	GO:0005515//protein binding	-	--
chr1	9952285	9952708	MergePeak_665	241	247	10.6119	11.2021	9952496	Intron (Mp1g09370.1/Mp1g09370, intron 1 of 3)	chr1	9950706	9955337	4632	+	Mp1g09370	Mp1g09370.1	9950706	9955337	4632	+	Mp1g09370	Mp1g09370.1	1790	At1g22040	OAE22400.1 hypothetical protein AXG93_2318s1470 [Marchantia polymorpha subsp. ruderalis] [Marchantia polymorpha]	-	-	-	-	-	GO:0005515//protein binding	-	--
chr1	9963704	9963981	MergePeak_666	225	163	15.1105	11.2749	9963842	Promoter (1-2kb)	chr1	9965098	9974917	9820	+	Mp1g09390	Mp1g09390.1	9965098	9974917	9820	+	Mp1g09390	Mp1g09390.1	-1256	Baz1a	PTQ32716.1 hypothetical protein MARPO_0096s0060 [Marchantia polymorpha]	-	-	-	-	-	-	-	--
chr1	9973158	9973490	MergePeak_667	246	216	13.7922	12.4732	9973324	Intron (Mp1g09390.1/Mp1g09390, intron 10 of 10)	chr1	9965098	9974917	9820	+	Mp1g09390	Mp1g09390.1	9965098	9974917	9820	+	Mp1g09390	Mp1g09390.1	8226	Baz1a	PTQ32716.1 hypothetical protein MARPO_0096s0060 [Marchantia polymorpha]	-	-	-	-	-	-	-	--
chr1	10002850	10003227	MergePeak_668	282	244	13.9283	12.4127	10003038	Promoter (1-2kb)	chr1	9998983	10001701	2719	-	Mp1g09400	Mp1g09400.1	9998983	10001701	2719	-	Mp1g09400	Mp1g09400.1	-1337	--	PTQ26684.1 hypothetical protein MARPO_0614s0001 [Marchantia polymorpha]	-	-	-	-	-	GO:0004489//methylenetetrahydrofolate reductase (NAD(P)H) activity	GO:0006555//methionine metabolic process	--
chr1	10007623	10007939	MergePeak_669	155	159	9.1288	9.64509	10007781	Promoter (<=1kb)	chr1	10003930	10007572	3643	-	Mp1g09410	Mp1g09410.1	10003930	10007572	3643	-	Mp1g09410	Mp1g09410.1	-209	--	PTQ32715.1 hypothetical protein MARPO_0096s0059 [Marchantia polymorpha]	-	-	-	-	-	GO:0004489//methylenetetrahydrofolate reductase (NAD(P)H) activity	GO:0006555//methionine metabolic process	--
chr1	10011287	10011814	MergePeak_670	253	265	8.94598	9.65118	10011550	Distal Intergenic	chr1	-	-	-	-	-	-	10003930	10007572	3643	-	Mp1g09410	Mp1g09410.1	-3978	-	-	-	-	-	-	-	-	-	-
chr1	10013410	10013841	MergePeak_671	327	321	14.1321	14.2886	10013625	Distal Intergenic	chr1	-	-	-	-	-	-	10003930	10007572	3643	-	Mp1g09410	Mp1g09410.1	-6053	-	-	-	-	-	-	-	-	-	-
chr1	10098194	10098946	MergePeak_672	655	631	16.2401	16.114	10098570	Promoter (1-2kb)	chr1	10100564	10102890	2327	+	Mp1g09495	Mp1g09495.1	10100564	10102890	2327	+	Mp1g09495	Mp1g09495.1	-1994	--	OAE34271.1 hypothetical protein AXG93_4145s1060 [Marchantia polymorpha subsp. ruderalis] [Marchantia polymorpha]	-	-	-	-	-	-	-	--
chr1	10117311	10117895	MergePeak_673	344	289	10.9785	9.49971	10117603	Exon (Mp1g09500.1/Mp1g09500, exon 2 of 2)	chr1	10114618	10118674	4057	+	Mp1g09500	Mp1g09500.1	10114618	10118674	4057	+	Mp1g09500	Mp1g09500.1	2985	WIP2	APT68072.1 WIP [Marchantia polymorpha]	-	-	-	-	GO:0016020//membrane	GO:0046873//metal ion transmembrane transporter activity	GO:0030001//metal ion transport;GO:0055085//transmembrane transport	C2H2
chr1	10144398	10144646	MergePeak_674	137	140	10.2722	10.8118	10144522	Promoter (<=1kb)	chr1	10136945	10144148	7204	-	Mp1g09510	Mp1g09510.1	10136945	10144148	7204	-	Mp1g09510	Mp1g09510.1	-374	--	OAE34276.1 hypothetical protein AXG93_4145s1110 [Marchantia polymorpha subsp. ruderalis] [Marchantia polymorpha]	-	-	-	-	-	GO:0003677//DNA binding	-	--
chr1	10146673	10147229	MergePeak_675	2309	2235	77.3945	77.1597	10146951	Downstream (<1kb)	chr1	10147842	10149160	1319	-	Mp1g09530	Mp1g09530.1	10147842	10149160	1319	-	Mp1g09530	Mp1g09530.1	2209	At1g28150	OAE34279.1 hypothetical protein AXG93_4145s1140 [Marchantia polymorpha subsp. ruderalis] [Marchantia polymorpha]	-	-	-	-	-	-	-	--
chr1	10169678	10169979	MergePeak_676	188	215	11.6223	13.6899	10169828	3' UTR	chr1	10163448	10169983	6536	+	Mp1g09580	Mp1g09580.1	10163448	10169983	6536	+	Mp1g09580	Mp1g09580.1	6380	At1g67720	PTQ32695.1 hypothetical protein MARPO_0096s0042 [Marchantia polymorpha]	-	-	-	-	GO:0005575//cellular_component;GO:0016020//membrane;GO:0016021//integral component of membrane;GO:0031224//intrinsic component of membrane	GO:0000166//nucleotide binding;GO:0003674//molecular_function;GO:0003824//catalytic activity;GO:0004672//protein kinase activity;GO:0004674//protein serine/threonine kinase activity;GO:0005488//binding;GO:0005515//protein binding;GO:0005524//ATP binding;GO:0016301//kinase activity;GO:0016740//transferase activity;GO:0016772//transferase activity, transferring phosphorus-containing groups;GO:00167…	GO:0006464//cellular protein modification process;GO:0006468//protein phosphorylation;GO:0006793//phosphorus metabolic process;GO:0006796//phosphate-containing compound metabolic process;GO:0006807//nitrogen compound metabolic process;GO:0008150//biological_process;GO:0008152//metabolic process;GO:0009987//cellular process;GO:0016310//phosphorylation;GO:0019538//protein metabolic process;GO:00362…	--
chr1	10256007	10256393	MergePeak_677	245	268	11.8194	13.3166	10256200	Exon (Mp1g09670.2/Mp1g09670, exon 6 of 9)	chr1	10254638	10258976	4339	-	Mp1g09670	Mp1g09670.2	10254641	10258867	4227	-	Mp1g09670	Mp1g09670.1	2667	EMB2761	PTQ32686.1 hypothetical protein MARPO_0096s0034 [Marchantia polymorpha]	Genetic Information Processing	Translation	ko00970//Aminoacyl-tRNA biosynthesis	K01868	GO:0005737//cytoplasm;GO:0009345//glycine-tRNA ligase complex	GO:0000166//nucleotide binding;GO:0003879//ATP phosphoribosyltransferase activity;GO:0004812//aminoacyl-tRNA ligase activity;GO:0004813//alanine-tRNA ligase activity;GO:0004820//glycine-tRNA ligase activity;GO:0004821//histidine-tRNA ligase activity;GO:0004827//proline-tRNA ligase activity;GO:0004828//serine-tRNA ligase activity;GO:0004829//threonine-tRNA ligase activity;GO:0005524//ATP binding;G…	GO:0000105//histidine biosynthetic process;GO:0006418//tRNA aminoacylation for protein translation;GO:0006419//alanyl-tRNA aminoacylation;GO:0006426//glycyl-tRNA aminoacylation;GO:0006427//histidyl-tRNA aminoacylation;GO:0006433//prolyl-tRNA aminoacylation;GO:0006434//seryl-tRNA aminoacylation;GO:0006435//threonyl-tRNA aminoacylation;GO:0043039//tRNA aminoacylation	--
chr1	10262545	10262802	MergePeak_678	145	137	10.4928	10.211	10262673	Downstream (1-2kb)	chr1	10259174	10262586	3413	+	Mp1g09680	Mp1g09680.1	10259174	10262586	3413	+	Mp1g09680	Mp1g09680.1	3499	--	PTQ32684.1 hypothetical protein MARPO_0096s0033 [Marchantia polymorpha]	-	-	-	-	-	-	-	--
chr1	10274374	10274806	MergePeak_679	464	412	20.0065	18.2969	10274590	Exon (Mp1g09700.1/Mp1g09700, exon 1 of 1)	chr1	10272377	10275863	3487	-	Mp1g09700	Mp1g09700.1	10272377	10275863	3487	-	Mp1g09700	Mp1g09700.1	1273	--	PTQ32682.1 hypothetical protein MARPO_0096s0031 [Marchantia polymorpha]	-	-	-	-	GO:0005869//dynactin complex	GO:0005515//protein binding	GO:0007017//microtubule-based process	--
[truncated: 13,051 more rows]

## Sheet: MpBES1-DAPseq peaks
CHR	START	END	ID	BES1_1_reads	BES1_2_reads	BES1_1_rpkm	BES1_2_rpkm	summit	annotation	geneChr	geneStart	geneEnd	geneLength	geneStrand	geneId	transcriptId	distanceToTSS	Symbol	Description	KEGG_A_class	KEGG_B_class	Pathway	K_ID	GO Component	GO Function	GO Process	TF_family
[truncated: 3,772 more rows]

## Sheet: AtBIM1-DAPseq peaks
geneChr	geneStart	geneEnd	geneLength	geneStrand	geneId	transcriptId	distanceToTSS	annotation
[truncated: 1,156 more rows]
