# Supplementary material for: Functional evolution and rewiring of the UVR8–BES1/BIM1 module underpin the refinement of UV-B responses during plant terrestrialization
Source: Plant Commun. 2026 Apr 3;7(6):101842. doi: 10.1016/j.xplc.2026.101842 (PMC13261680; doi:10.1016/j.xplc.2026.101842)
Supplement: Supplemental Table 6. Transcriptional regulatory network underlying UV-B response [file mmc7.xlsx]

## Sheet: Mp_edge
Source	Target
Mp1g16800	Mp1g17590
Mp1g16800	Mp1g18080
Mp1g16800	Mp1g20620
Mp1g16800	Mp1g20670
Mp1g16800	Mp1g21120
Mp1g16800	Mp1g27250
Mp1g16800	Mp7g10400
Mp1g16800	Mp7g11160
Mp1g16800	Mp3g06600
Mp1g16800	Mp3g02630
Mp1g16800	Mp5g24120
Mp1g16800	Mp5g22510
Mp1g16800	Mp4g10590
Mp1g16800	Mp4g10940
Mp1g16800	Mp6g10390
Mp1g16800	Mp6g11030
Mp1g16800	Mp1g12660
Mp1g16800	Mp4g23570
Mp1g16800	Mp2g06910
Mp1g16800	Mp2g13620
Mp1g16800	Mp8g17800
Mp1g16800	Mp1g15330
Mp1g16800	Mp6g03970
Mp1g16800	Mp4g03890
Mp1g16800	Mp3g12040
Mp1g16800	Mp4g16270
Mp1g16800	Mp6g12840
Mp1g16800	Mp4g00930
Mp1g16800	Mp7g03420
Mp1g16800	Mp2g03220
Mp1g16800	Mp5g00160
Mp1g16800	Mp6g05780
Mp1g16800	Mp7g01740
Mp1g16800	Mp1g29150
Mp1g16800	Mp1g02900
Mp1g16800	Mp2g02330
Mp1g16800	Mp6g12180
Mp1g16800	Mp5g06960
Mp1g16800	Mp5g12010
Mp1g16800	Mp8g15010
Mp1g16800	Mp6g09330
Mp1g16800	Mp8g09430
Mp1g18540	Mp1g27450
Mp1g18540	Mp7g12470
Mp1g18540	Mp7g13400
Mp1g18540	Mp3g04770
Mp1g18540	Mp5g05300
Mp1g18540	Mp6g02970
Mp1g18540	Mp6g02990
Mp1g18540	Mp6g03190
Mp1g18540	Mp1g07730
Mp1g18540	Mp6g18940
Mp1g18540	Mp1g06740
Mp1g18540	Mp5g10410
Mp1g18540	Mp7g17020
Mp1g18540	Mp6g07380
Mp1g18540	Mp6g07750
Mp1g18540	Mp4g00390
Mp1g18540	Mp2g23280
Mp1g18540	Mp2g17090
Mp1g18540	Mp1g29520
Mp1g18540	Mp3g20750
Mp1g18540	Mp4g19390
Mp1g18540	Mp8g15300
Mp1g19590	Mp1g27480
Mp1g19590	Mp1g27480
Mp1g19590	Mp1g27480
Mp1g19590	Mp1g27480
Mp1g19590	Mp8g06880
Mp1g19590	Mp8g06880
Mp1g19590	Mp8g06880
Mp1g19590	Mp8g06880
Mp1g19590	Mp6g03560
Mp1g19590	Mp6g03560
Mp1g19590	Mp6g03560
Mp1g19590	Mp6g03560
Mp1g19590	Mp2g21340
Mp1g19590	Mp2g21340
Mp1g19590	Mp2g21340
Mp1g19590	Mp2g21340
Mp1g19590	Mp6g19820
Mp1g19590	Mp6g19820
Mp1g19590	Mp6g19820
Mp1g19590	Mp6g19820
Mp1g19590	Mp6g08520
Mp1g19590	Mp6g08520
Mp1g19590	Mp6g08520
Mp1g19590	Mp6g08520
Mp1g19590	Mp8g00810
Mp1g19590	Mp8g00810
Mp1g19590	Mp8g00810
Mp1g19590	Mp8g00810
Mp1g19590	Mp6g00400
Mp1g19590	Mp6g00400
Mp1g19590	Mp6g00400
Mp1g19590	Mp6g00400
Mp1g19590	Mp5g21760
Mp1g19590	Mp5g21760
Mp1g19590	Mp5g21760
Mp1g19590	Mp5g21760
Mp1g19590	Mp6g11810
Mp1g19590	Mp6g11810
Mp1g19590	Mp6g11810
Mp1g19590	Mp6g11810
Mp1g19590	Mp7g06710
Mp1g19590	Mp7g06710
Mp1g19590	Mp7g06710
Mp1g19590	Mp7g06710
Mp1g03950	Mp8g02960
Mp1g03950	Mp5g06270
Mp1g03950	Mp5g05170
Mp1g03950	Mp2g05220
Mp1g03950	Mp3g17260
Mp1g03950	Mp6g13500
Mp1g03950	Mp3g12900
Mp1g03950	Mp6g01490
Mp1g03950	Mp6g07310
Mp1g03950	Mp6g07530
Mp1g03950	Mp6g08610
Mp1g03950	Mp1g23210
Mp1g03950	Mp1g09310
Mp1g03950	Mp4g01980
Mp1g03950	Mp7g05480
Mp1g03950	Mp2g02200
Mp1g03950	Mp6g12170
Mp1g03950	Mp5g12030
Mp1g03950	Mp5g01880
Mp1g03950	Mp4g12520
Mp1g03950	Mp4g12530
Mp2g13330	Mp1g20310
Mp2g13330	Mp1g20310
Mp2g13330	Mp1g20310
Mp2g13330	Mp1g20310
Mp2g13330	Mp1g20310
Mp2g13330	Mp1g20310
Mp2g13330	Mp1g20310
Mp2g13330	Mp1g20310
Mp2g13330	Mp1g28440
Mp2g13330	Mp1g28440
Mp2g13330	Mp1g28440
Mp2g13330	Mp1g28440
Mp2g13330	Mp1g28440
Mp2g13330	Mp1g28440
Mp2g13330	Mp1g28440
Mp2g13330	Mp1g28440
Mp2g13330	Mp7g10210
Mp2g13330	Mp7g10210
Mp2g13330	Mp7g10210
Mp2g13330	Mp7g10210
Mp2g13330	Mp7g10210
Mp2g13330	Mp7g10210
Mp2g13330	Mp7g10210
Mp2g13330	Mp7g10210
Mp2g13330	Mp3g06600
Mp2g13330	Mp3g06600
Mp2g13330	Mp3g06600
Mp2g13330	Mp3g06600
Mp2g13330	Mp3g06600
Mp2g13330	Mp3g06600
Mp2g13330	Mp3g06600
Mp2g13330	Mp3g06600
Mp2g13330	Mp3g01370
Mp2g13330	Mp3g01370
Mp2g13330	Mp3g01370
Mp2g13330	Mp3g01370
Mp2g13330	Mp3g01370
Mp2g13330	Mp3g01370
Mp2g13330	Mp3g01370
Mp2g13330	Mp3g01370
Mp2g13330	Mp2g25960
Mp2g13330	Mp2g25960
Mp2g13330	Mp2g25960
Mp2g13330	Mp2g25960
Mp2g13330	Mp2g25960
Mp2g13330	Mp2g25960
Mp2g13330	Mp2g25960
Mp2g13330	Mp2g25960
Mp2g13330	Mp8g17800
Mp2g13330	Mp8g17800
Mp2g13330	Mp8g17800
Mp2g13330	Mp8g17800
Mp2g13330	Mp8g17800
Mp2g13330	Mp8g17800
Mp2g13330	Mp8g17800
Mp2g13330	Mp8g17800
Mp2g13330	Mp6g19580
Mp2g13330	Mp6g19580
Mp2g13330	Mp6g19580
Mp2g13330	Mp6g19580
Mp2g13330	Mp6g19580
Mp2g13330	Mp6g19580
Mp2g13330	Mp6g19580
Mp2g13330	Mp6g19580
Mp2g13330	Mp7g16830
Mp2g13330	Mp7g16830
Mp2g13330	Mp7g16830
Mp2g13330	Mp7g16830
Mp2g13330	Mp7g16830
Mp2g13330	Mp7g16830
Mp2g13330	Mp7g16830
Mp2g13330	Mp7g16830
Mp2g13330	Mp5g20350
Mp2g13330	Mp5g20350
Mp2g13330	Mp5g20350
Mp2g13330	Mp5g20350
Mp2g13330	Mp5g20350
Mp2g13330	Mp5g20350
Mp2g13330	Mp5g20350
Mp2g13330	Mp5g20350
Mp2g13330	Mp4g14210
Mp2g13330	Mp4g14210
Mp2g13330	Mp4g14210
Mp2g13330	Mp4g14210
Mp2g13330	Mp4g14210
Mp2g13330	Mp4g14210
Mp2g13330	Mp4g14210
Mp2g13330	Mp4g14210
Mp2g13330	Mp4g05440
Mp2g13330	Mp4g05440
Mp2g13330	Mp4g05440
Mp2g13330	Mp4g05440
Mp2g13330	Mp4g05440
Mp2g13330	Mp4g05440
Mp2g13330	Mp4g05440
Mp2g13330	Mp4g05440
Mp2g13330	Mp7g01740
Mp2g13330	Mp7g01740
Mp2g13330	Mp7g01740
Mp2g13330	Mp7g01740
Mp2g13330	Mp7g01740
Mp2g13330	Mp7g01740
Mp2g13330	Mp7g01740
Mp2g13330	Mp7g01740
Mp2g13330	Mp1g02900
Mp2g13330	Mp1g02900
Mp2g13330	Mp1g02900
Mp2g13330	Mp1g02900
Mp2g13330	Mp1g02900
Mp2g13330	Mp1g02900
Mp2g13330	Mp1g02900
Mp2g13330	Mp1g02900
Mp2g13330	Mp5g06960
Mp2g13330	Mp5g06960
Mp2g13330	Mp5g06960
Mp2g13330	Mp5g06960
Mp2g13330	Mp5g06960
Mp2g13330	Mp5g06960
Mp2g13330	Mp5g06960
Mp2g13330	Mp5g06960
Mp6g04830	Mp1g28530
Mp6g04830	Mp1g25540
Mp6g04830	Mp1g05370
Mp6g04830	Mp3g07430
Mp6g04830	Mp3g02240
Mp6g04830	Mp4g10900
Mp6g04830	Mp1g12030
Mp6g04830	Mp7g06630
Mp6g04830	Mp4g14200
Mp6g04830	Mp4g14160
Mp6g04830	Mp5g15140
Mp6g04830	Mp5g18870
Mp6g04830	Mp7g03370
Mp6g04830	Mp7g07750
Mp6g04830	Mp7g02680
Mp6g04830	Mp1g00290
Mp6g04830	Mp2g16990
Mp6g04830	Mp7g15610
Mp6g04830	Mp5g07640
Mp6g04830	Mp2g10010
Mp6g04830	Mp8g18910
Mp6g04830	Mp5g06970
Mp6g04830	Mp3g24550
Mp7g17020	Mp1g17910
Mp7g17020	Mp1g18080
Mp7g17020	Mp1g18650
Mp7g17020	Mp1g20310
Mp7g17020	Mp1g21020
Mp7g17020	Mp1g22080
Mp7g17020	Mp1g22270
Mp7g17020	Mp1g28440
Mp7g17020	Mp1g27140
Mp7g17020	Mp1g25850
Mp7g17020	Mp7g10400
Mp7g17020	Mp7g11410
Mp7g17020	Mp7g11620
Mp7g17020	Mp1g03980
Mp7g17020	Mp3g06470
Mp7g17020	Mp3g06480
Mp7g17020	Mp3g07930
Mp7g17020	Mp3g08120
Mp7g17020	Mp3g02080
Mp7g17020	Mp8g12090
Mp7g17020	Mp8g10450
Mp7g17020	Mp8g10350
Mp7g17020	Mp7g14100
Mp7g17020	Mp7g14620
Mp7g17020	Mp5g24390
Mp7g17020	Mp5g22430
Mp7g17020	Mp4g10830
Mp7g17020	Mp4g11130
Mp7g17020	Mp4g11800
Mp7g17020	Mp8g06880
Mp7g17020	Mp1g10570
Mp7g17020	Mp1g10490
Mp7g17020	Mp2g07650
Mp7g17020	Mp2g07860
Mp7g17020	Mp2g08400
Mp7g17020	Mp2g08910
Mp7g17020	Mp1g12480
Mp7g17020	Mp1g12530
Mp7g17020	Mp1g12660
Mp7g17020	Mp2g06490
Mp7g17020	Mp3g04480
Mp7g17020	Mp2g10930
Mp7g17020	Mp3g23600
Mp7g17020	Mp2g25960
Mp7g17020	Mp5g05390
Mp7g17020	Mp2g01420
Mp7g17020	Mp2g00600
Mp7g17020	Mp1g02420
Mp7g17020	Mp1g02290
Mp7g17020	Mp8g17230
Mp7g17020	Mp6g04490
Mp7g17020	Mp6g04480
Mp7g17020	Mp3g10840
Mp7g17020	Mp6g18480
Mp7g17020	Mp3g16860
Mp7g17020	Mp2g21840
Mp7g17020	Mp2g21620
Mp7g17020	Mp2g14000
Mp7g17020	Mp6g14210
Mp7g17020	Mp6g07540
Mp7g17020	Mp6g07560
Mp7g17020	Mp4g16150
Mp7g17020	Mp4g16270
Mp7g17020	Mp2g20000
Mp7g17020	Mp7g06630
Mp7g17020	Mp7g06220
Mp7g17020	Mp7g06110
Mp7g17020	Mp7g05880
Mp7g17020	Mp5g20350
Mp7g17020	Mp6g13390
Mp7g17020	Mp6g08520
Mp7g17020	Mp7g04390
Mp7g17020	Mp8g00970
Mp7g17020	Mp8g00870
Mp7g17020	Mp1g23750
Mp7g17020	Mp1g23040
Mp7g17020	Mp7g09130
Mp7g17020	Mp7g09310
Mp7g17020	Mp5g15450
Mp7g17020	Mp5g15440
Mp7g17020	Mp2g23270
Mp7g17020	Mp7g03880
Mp7g17020	Mp4g02700
Mp7g17020	Mp8g05150
Mp7g17020	Mp2g15100
Mp7g17020	Mp2g15110
Mp7g17020	Mp8g12350
Mp7g17020	Mp5g11160
Mp7g17020	Mp4g01540
Mp7g17020	Mp7g01450
Mp7g17020	Mp7g01660
Mp7g17020	Mp4g21060
Mp7g17020	Mp1g00210
Mp7g17020	Mp1g00120
Mp7g17020	Mp1g29100
Mp7g17020	Mp4g09230
Mp7g17020	Mp4g06280
Mp7g17020	Mp4g06650
Mp7g17020	Mp5g07100
Mp7g17020	Mp5g06970
Mp7g17020	Mp3g18940
Mp7g17020	Mp7g08280
Mp7g17020	Mp3g20540
Mp7g17020	Mp3g20920
Mp7g17020	Mp3g20930
Mp7g17020	Mp4g12530
Mp7g17020	Mp5g16240
Mp7g17020	Mp8g04590
Mp7g17020	Mp5g20180
Mp7g17020	Mp8g09440
Mp7g17020	Mp6g07050
Mp5g06970	Mp1g20310
Mp5g06970	Mp1g22080
Mp5g06970	Mp1g25850
Mp5g06970	Mp3g07930
Mp5g06970	Mp8g11640
Mp5g06970	Mp8g11560
Mp5g06970	Mp7g14100
Mp5g06970	Mp7g14140
Mp5g06970	Mp1g10570
Mp5g06970	Mp2g07840
Mp5g06970	Mp2g07860
Mp5g06970	Mp2g13330
Mp5g06970	Mp6g03560
Mp5g06970	Mp3g10620
Mp5g06970	Mp6g18480
Mp5g06970	Mp3g17080
Mp5g06970	Mp4g17570
Mp5g06970	Mp5g10670
Mp5g06970	Mp6g01620
Mp5g06970	Mp6g07450
Mp5g06970	Mp7g06630
Mp5g06970	Mp7g06220
Mp5g06970	Mp8g00970
Mp5g06970	Mp4g00930
Mp5g06970	Mp2g15100
Mp5g06970	Mp3g09240
Mp5g06970	Mp7g01450
Mp5g06970	Mp4g20930
Mp5g06970	Mp7g15880
Mp5g06970	Mp4g09230
Mp5g06970	Mp4g06280
Mp5g06970	Mp4g05950
Mp5g06970	Mp2g16290
Mp5g06970	Mp5g06970
Mp5g06970	Mp5g06800
Mp5g06970	Mp8g04680
Mp5g06970	Mp8g13540
Mp5g06970	Mp8g13550
Mp1g13260	Mp1g03780
Mp1g13260	Mp1g04150
Mp1g13260	Mp1g06740
Mp1g13260	Mp1g07760
Mp1g13260	Mp1g08040
Mp1g13260	Mp1g16920
Mp1g13260	Mp1g17590
Mp1g13260	Mp1g20670
Mp1g13260	Mp1g21020
Mp1g13260	Mp1g23200
Mp1g13260	Mp1g28010
Mp1g13260	Mp2g01130
Mp1g13260	Mp2g02510
Mp1g13260	Mp2g07000
Mp1g13260	Mp2g18480
Mp1g13260	Mp3g12180
Mp1g13260	Mp3g12390
Mp1g13260	Mp3g13950
Mp1g13260	Mp3g14380
Mp1g13260	Mp3g16860
Mp1g13260	Mp3g18220
Mp1g13260	Mp3g19030
Mp1g13260	Mp3g22270
Mp1g13260	Mp3g22550
Mp1g13260	Mp4g07190
Mp1g13260	Mp4g09760
Mp1g13260	Mp4g12300
Mp1g13260	Mp4g17940
Mp1g13260	Mp4g18370
Mp1g13260	Mp4g19350
Mp1g13260	Mp5g00870
Mp1g13260	Mp5g03110
Mp1g13260	Mp5g05170
Mp1g13260	Mp5g05270
Mp1g13260	Mp5g05300
Mp1g13260	Mp5g09600
Mp1g13260	Mp5g14220
Mp1g13260	Mp5g19880
Mp1g13260	Mp5g22730
Mp1g13260	Mp5g22990
Mp1g13260	Mp5g23120
Mp1g13260	Mp6g00310
Mp1g13260	Mp6g00400
Mp1g13260	Mp6g07530
Mp1g13260	Mp6g07930
Mp1g13260	Mp6g12840
Mp1g13260	Mp6g13200
Mp1g13260	Mp6g16190
Mp1g13260	Mp6g18940
Mp1g13260	Mp6g19580
Mp1g13260	Mp6g19800
Mp1g13260	Mp6g20190
Mp1g13260	Mp6g20220
Mp1g13260	Mp7g02680
Mp1g13260	Mp7g05480
Mp1g13260	Mp7g06110
Mp1g13260	Mp7g12990
Mp1g13260	Mp7g14650
Mp1g13260	Mp7g15820
Mp1g13260	Mp7g18900
Mp1g13260	Mp8g02280
Mp1g13260	Mp8g02920
Mp1g13260	Mp8g03180
Mp1g13260	Mp8g04700
Mp1g13260	Mp8g05130
Mp1g13260	Mp8g05150
Mp1g13260	Mp8g06470
Mp1g13260	Mp8g07540
Mp1g13260	Mp8g08320
Mp1g13260	Mp8g08610
Mp1g13260	Mp8g11650
Mp1g13260	Mp8g12170
Mp1g13260	Mp8g12950
Mp1g13260	Mp8g16110
Mp1g13260	Mp8g16230
Mp4g12420	Mp1g00160
Mp4g12420	Mp1g00620
Mp4g12420	Mp1g02420
Mp4g12420	Mp1g02900
Mp4g12420	Mp1g02940
Mp4g12420	Mp1g03620
Mp4g12420	Mp1g04150
Mp4g12420	Mp1g05700
Mp4g12420	Mp1g06190
Mp4g12420	Mp1g08290
Mp4g12420	Mp1g08310
Mp4g12420	Mp1g09120
Mp4g12420	Mp1g09400
Mp4g12420	Mp1g10140
Mp4g12420	Mp1g11290
Mp4g12420	Mp1g11480
Mp4g12420	Mp1g12590
Mp4g12420	Mp1g13780
Mp4g12420	Mp1g15580
Mp4g12420	Mp1g16800
Mp4g12420	Mp1g17580
Mp4g12420	Mp1g18540
Mp4g12420	Mp1g19590
Mp4g12420	Mp1g20250
Mp4g12420	Mp1g20610
Mp4g12420	Mp1g21020
Mp4g12420	Mp1g21120
Mp4g12420	Mp1g21770
Mp4g12420	Mp1g22130
Mp4g12420	Mp1g22750
Mp4g12420	Mp1g23200
Mp4g12420	Mp1g23670
Mp4g12420	Mp1g23750
Mp4g12420	Mp1g24370
Mp4g12420	Mp1g24800
Mp4g12420	Mp1g25420
Mp4g12420	Mp1g25600
Mp4g12420	Mp1g26540
Mp4g12420	Mp1g26550
Mp4g12420	Mp1g27250
Mp4g12420	Mp1g27480
Mp4g12420	Mp1g28010
Mp4g12420	Mp1g28110
Mp4g12420	Mp1g29000
Mp4g12420	Mp1g29100
Mp4g12420	Mp1g29520
Mp4g12420	Mp2g00040
Mp4g12420	Mp2g00670
Mp4g12420	Mp2g00690
Mp4g12420	Mp2g02030
Mp4g12420	Mp2g02200
Mp4g12420	Mp2g03280
Mp4g12420	Mp2g03340
Mp4g12420	Mp2g04410
Mp4g12420	Mp2g04800
Mp4g12420	Mp2g05790
Mp4g12420	Mp2g05850
Mp4g12420	Mp2g05910
Mp4g12420	Mp2g06100
Mp4g12420	Mp2g06530
Mp4g12420	Mp2g06910
Mp4g12420	Mp2g07000
Mp4g12420	Mp2g07060
Mp4g12420	Mp2g07200
Mp4g12420	Mp2g09210
Mp4g12420	Mp2g10700
Mp4g12420	Mp2g11820
Mp4g12420	Mp2g12320
Mp4g12420	Mp2g12430
Mp4g12420	Mp2g12470
Mp4g12420	Mp2g12480
Mp4g12420	Mp2g15100
Mp4g12420	Mp2g15440
Mp4g12420	Mp2g16490
Mp4g12420	Mp2g16690
Mp4g12420	Mp2g18020
Mp4g12420	Mp2g19370
Mp4g12420	Mp2g19460
Mp4g12420	Mp2g20880
Mp4g12420	Mp2g21090
Mp4g12420	Mp2g21300
Mp4g12420	Mp2g21770
Mp4g12420	Mp2g22960
Mp4g12420	Mp2g25700
Mp4g12420	Mp2g26370
Mp4g12420	Mp2g26410
Mp4g12420	Mp2g26430
Mp4g12420	Mp2g26450
Mp4g12420	Mp3g00500
Mp4g12420	Mp3g00970
Mp4g12420	Mp3g01320
Mp4g12420	Mp3g01570
Mp4g12420	Mp3g04490
Mp4g12420	Mp3g04820
Mp4g12420	Mp3g04930
Mp4g12420	Mp3g06890
Mp4g12420	Mp3g07420
Mp4g12420	Mp3g07930
Mp4g12420	Mp3g08260
Mp4g12420	Mp3g08790
Mp4g12420	Mp3g09240
Mp4g12420	Mp3g09870
Mp4g12420	Mp3g11150
Mp4g12420	Mp3g11470
Mp4g12420	Mp3g11570
Mp4g12420	Mp3g11900
Mp4g12420	Mp3g13050
Mp4g12420	Mp3g13710
Mp4g12420	Mp3g14160
Mp4g12420	Mp3g14950
Mp4g12420	Mp3g16030
Mp4g12420	Mp3g16860
Mp4g12420	Mp3g18220
Mp4g12420	Mp3g18400
Mp4g12420	Mp3g18710
Mp4g12420	Mp3g18940
Mp4g12420	Mp3g19030
Mp4g12420	Mp3g19510
Mp4g12420	Mp3g19690
Mp4g12420	Mp3g19830
Mp4g12420	Mp3g20270
Mp4g12420	Mp3g20310
Mp4g12420	Mp3g20680
Mp4g12420	Mp3g21290
Mp4g12420	Mp3g21510
Mp4g12420	Mp3g21570
Mp4g12420	Mp3g21610
Mp4g12420	Mp3g21740
Mp4g12420	Mp3g22550
Mp4g12420	Mp3g22750
Mp4g12420	Mp3g22970
Mp4g12420	Mp3g23730
Mp4g12420	Mp3g23940
Mp4g12420	Mp3g24270
Mp4g12420	Mp3g24550
Mp4g12420	Mp3g25050
Mp4g12420	Mp3g25450
Mp4g12420	Mp4g00440
Mp4g12420	Mp4g00450
Mp4g12420	Mp4g00760
Mp4g12420	Mp4g01260
Mp4g12420	Mp4g01540
Mp4g12420	Mp4g02590
Mp4g12420	Mp4g02700
Mp4g12420	Mp4g03040
Mp4g12420	Mp4g03340
Mp4g12420	Mp4g05020
Mp4g12420	Mp4g05810
Mp4g12420	Mp4g06280
Mp4g12420	Mp4g06560
Mp4g12420	Mp4g06620
Mp4g12420	Mp4g06650
Mp4g12420	Mp4g06800
Mp4g12420	Mp4g07120
Mp4g12420	Mp4g07150
Mp4g12420	Mp4g07230
Mp4g12420	Mp4g07280
Mp4g12420	Mp4g07510
Mp4g12420	Mp4g08050
Mp4g12420	Mp4g09090
Mp4g12420	Mp4g09760
Mp4g12420	Mp4g09940
Mp4g12420	Mp4g10330
Mp4g12420	Mp4g10470
Mp4g12420	Mp4g10630
Mp4g12420	Mp4g10700
Mp4g12420	Mp4g11130
Mp4g12420	Mp4g11800
Mp4g12420	Mp4g13460
Mp4g12420	Mp4g14210
Mp4g12420	Mp4g14860
Mp4g12420	Mp4g14930
Mp4g12420	Mp4g15050
Mp4g12420	Mp4g15480
Mp4g12420	Mp4g16180
Mp4g12420	Mp4g16320
Mp4g12420	Mp4g17290
Mp4g12420	Mp4g17760
Mp4g12420	Mp4g17810
Mp4g12420	Mp4g17950
Mp4g12420	Mp4g19350
Mp4g12420	Mp4g19390
Mp4g12420	Mp4g19730
Mp4g12420	Mp4g19760
Mp4g12420	Mp4g19900
Mp4g12420	Mp4g20660
Mp4g12420	Mp4g20750
Mp4g12420	Mp4g21180
Mp4g12420	Mp4g21190
Mp4g12420	Mp4g21790
Mp4g12420	Mp4g22490
Mp4g12420	Mp4g22980
Mp4g12420	Mp5g00470
Mp4g12420	Mp5g00540
Mp4g12420	Mp5g00590
Mp4g12420	Mp5g00700
Mp4g12420	Mp5g02130
Mp4g12420	Mp5g03190
Mp4g12420	Mp5g03920
Mp4g12420	Mp5g04530
Mp4g12420	Mp5g05270
Mp4g12420	Mp5g05300
Mp4g12420	Mp5g05560
Mp4g12420	Mp5g06240
Mp4g12420	Mp5g06380
Mp4g12420	Mp5g06970
Mp4g12420	Mp5g06980
Mp4g12420	Mp5g07640
Mp4g12420	Mp5g08560
Mp4g12420	Mp5g08830
Mp4g12420	Mp5g09600
Mp4g12420	Mp5g10000
Mp4g12420	Mp5g10410
Mp4g12420	Mp5g10670
Mp4g12420	Mp5g10800
Mp4g12420	Mp5g10880
Mp4g12420	Mp5g11640
Mp4g12420	Mp5g11650
Mp4g12420	Mp5g12020
Mp4g12420	Mp5g12260
Mp4g12420	Mp5g15340
Mp4g12420	Mp5g15430
Mp4g12420	Mp5g16260
Mp4g12420	Mp5g16730
Mp4g12420	Mp5g16870
Mp4g12420	Mp5g18380
Mp4g12420	Mp5g18490
Mp4g12420	Mp5g19740
Mp4g12420	Mp5g19920
Mp4g12420	Mp5g20060
Mp4g12420	Mp5g20580
Mp4g12420	Mp5g20910
Mp4g12420	Mp5g21690
Mp4g12420	Mp5g21760
Mp4g12420	Mp5g22730
Mp4g12420	Mp5g24320
Mp4g12420	Mp5g24330
Mp4g12420	Mp5g24390
Mp4g12420	Mp6g00400
Mp4g12420	Mp6g01650
Mp4g12420	Mp6g02980
Mp4g12420	Mp6g03330
Mp4g12420	Mp6g03420
Mp4g12420	Mp6g03670
Mp4g12420	Mp6g04830
Mp4g12420	Mp6g05510
Mp4g12420	Mp6g05600
Mp4g12420	Mp6g05630
Mp4g12420	Mp6g06100
Mp4g12420	Mp6g06200
Mp4g12420	Mp6g06570
Mp4g12420	Mp6g07310
Mp4g12420	Mp6g07390
Mp4g12420	Mp6g08420
Mp4g12420	Mp6g08610
Mp4g12420	Mp6g08810
Mp4g12420	Mp6g09230
Mp4g12420	Mp6g10030
Mp4g12420	Mp6g11960
Mp4g12420	Mp6g12170
Mp4g12420	Mp6g12700
Mp4g12420	Mp6g12730
Mp4g12420	Mp6g12760
Mp4g12420	Mp6g12840
Mp4g12420	Mp6g13370
Mp4g12420	Mp6g13390
Mp4g12420	Mp6g13500
Mp4g12420	Mp6g15090
Mp4g12420	Mp6g15610
Mp4g12420	Mp6g16190
Mp4g12420	Mp6g16280
Mp4g12420	Mp6g16900
Mp4g12420	Mp6g17770
Mp4g12420	Mp6g19180
Mp4g12420	Mp6g19350
Mp4g12420	Mp6g19790
Mp4g12420	Mp6g20170
Mp4g12420	Mp6g20190
Mp4g12420	Mp6g20220
Mp4g12420	Mp6g20310
Mp4g12420	Mp6g20600
Mp4g12420	Mp6g20770
Mp4g12420	Mp6g20920
Mp4g12420	Mp6g21190
Mp4g12420	Mp7g00020
Mp4g12420	Mp7g01150
Mp4g12420	Mp7g01660
Mp4g12420	Mp7g01740
Mp4g12420	Mp7g01820
Mp4g12420	Mp7g02120
Mp4g12420	Mp7g02650
Mp4g12420	Mp7g02780
Mp4g12420	Mp7g03370
Mp4g12420	Mp7g03570
Mp4g12420	Mp7g04495
Mp4g12420	Mp7g05190
Mp4g12420	Mp7g05890
Mp4g12420	Mp7g06220
Mp4g12420	Mp7g06620
Mp4g12420	Mp7g06720
Mp4g12420	Mp7g06730
Mp4g12420	Mp7g06740
Mp4g12420	Mp7g07060
Mp4g12420	Mp7g07870
Mp4g12420	Mp7g08340
Mp4g12420	Mp7g08700
Mp4g12420	Mp7g09020
Mp4g12420	Mp7g09450
Mp4g12420	Mp7g10360
Mp4g12420	Mp7g11160
Mp4g12420	Mp7g12570
Mp4g12420	Mp7g12620
Mp4g12420	Mp7g12990
Mp4g12420	Mp7g13510
Mp4g12420	Mp7g13680
Mp4g12420	Mp7g14650
Mp4g12420	Mp7g14780
Mp4g12420	Mp7g14880
Mp4g12420	Mp7g14890
Mp4g12420	Mp7g15330
Mp4g12420	Mp7g15350
Mp4g12420	Mp7g15460
Mp4g12420	Mp7g15610
Mp4g12420	Mp7g15690
Mp4g12420	Mp7g15960
Mp4g12420	Mp7g16190
Mp4g12420	Mp7g16770
Mp4g12420	Mp7g17690
Mp4g12420	Mp7g17980
Mp4g12420	Mp7g18930
Mp4g12420	Mp7g19040
Mp4g12420	Mp8g00110
Mp4g12420	Mp8g00190
Mp4g12420	Mp8g00300
Mp4g12420	Mp8g00600
Mp4g12420	Mp8g00860
Mp4g12420	Mp8g00970
Mp4g12420	Mp8g01140
Mp4g12420	Mp8g01400
Mp4g12420	Mp8g01950
Mp4g12420	Mp8g02530
Mp4g12420	Mp8g02690
Mp4g12420	Mp8g02960
Mp4g12420	Mp8g03170
Mp4g12420	Mp8g04590
Mp4g12420	Mp8g04700
Mp4g12420	Mp8g05900
Mp4g12420	Mp8g06010
Mp4g12420	Mp8g06050
Mp4g12420	Mp8g06470
Mp4g12420	Mp8g06600
Mp4g12420	Mp8g07430
Mp4g12420	Mp8g07540
Mp4g12420	Mp8g08320
Mp4g12420	Mp8g09050
Mp4g12420	Mp8g10060
Mp4g12420	Mp8g11200
Mp4g12420	Mp8g11280
Mp4g12420	Mp8g11560
Mp4g12420	Mp8g12090
Mp4g12420	Mp8g12170
Mp4g12420	Mp8g12930
Mp4g12420	Mp8g13540
Mp4g12420	Mp8g13550
Mp4g12420	Mp8g13560
Mp4g12420	Mp8g14000
Mp4g12420	Mp8g14330
Mp4g12420	Mp8g15830
Mp4g12420	Mp8g16230
Mp4g12420	Mp8g17230
Mp4g12420	Mp8g17860

## Sheet: At_edge
Source	Target
AT1G06180	AT1G03905
AT1G06180	AT1G06000
AT1G06180	AT1G06550
AT1G06180	AT1G09500
AT1G06180	AT1G10370
AT1G06180	AT1G12570
AT1G06180	AT1G16310
AT1G06180	AT1G18140
AT1G06180	AT1G24320
AT1G06180	AT1G28610
AT1G06180	AT1G29025
AT1G06180	AT1G44800
AT1G06180	AT1G48850
AT1G06180	AT1G50250
AT1G06180	AT1G63380
AT1G06180	AT1G65060
AT1G06180	AT1G67110
AT1G06180	AT1G68440
AT1G06180	AT1G68850
AT1G06180	AT1G68870
AT1G06180	AT1G72200
AT1G06180	AT1G74420
AT1G06180	AT1G78995
AT1G06180	AT2G04790
AT1G06180	AT2G21320
AT1G06180	AT2G22650
AT1G06180	AT2G22930
AT1G06180	AT2G23000
AT1G06180	AT2G26080
AT1G06180	AT2G27820
AT1G06180	AT2G30140
AT1G06180	AT2G30490
AT1G06180	AT2G31750
AT1G06180	AT2G33530
AT1G06180	AT2G35390
AT1G06180	AT2G37040
AT1G06180	AT2G38780
AT1G06180	AT2G41850
AT1G06180	AT2G47180
AT1G06180	AT2G47370
AT1G06180	AT3G01970
AT1G06180	AT3G04790
AT1G06180	AT3G10050
AT1G06180	AT3G10060
AT1G06180	AT3G18000
AT1G06180	AT3G23580
AT1G06180	AT3G23810
AT1G06180	AT3G26570
AT1G06180	AT3G27110
AT1G06180	AT3G27270
AT1G06180	AT3G29200
AT1G06180	AT3G44720
AT1G06180	AT3G52880
AT1G06180	AT3G53260
AT1G06180	AT3G55120
AT1G06180	AT4G03410
AT1G06180	AT4G08390
AT1G06180	AT4G09900
AT1G06180	AT4G12050
AT1G06180	AT4G15330
AT1G06180	AT4G18510
AT1G06180	AT4G22212
AT1G06180	AT4G24130
AT1G06180	AT4G27030
AT1G06180	AT4G33010
AT1G06180	AT4G34240
AT1G06180	AT4G38080
AT1G06180	AT4G38620
AT1G06180	AT4G39730
AT1G06180	AT5G02270
AT1G06180	AT5G06790
AT1G06180	AT5G09520
AT1G06180	AT5G09530
AT1G06180	AT5G09990
AT1G06180	AT5G17010
AT1G06180	AT5G17030
AT1G06180	AT5G17220
AT1G06180	AT5G19410
AT1G06180	AT5G22020
AT1G06180	AT5G22300
AT1G06180	AT5G22630
AT1G06180	AT5G24760
AT1G06180	AT5G24810
AT1G06180	AT5G35970
AT1G06180	AT5G38520
AT1G06180	AT5G46800
AT1G06180	AT5G47870
AT1G06180	AT5G48880
AT1G06180	AT5G53250
AT1G06180	AT5G54530
AT1G06180	AT5G54770
AT1G27360	AT1G11125
AT1G27360	AT1G11125
AT1G27360	AT1G11125
AT1G27360	AT1G11125
AT1G27360	AT1G55910
AT1G27360	AT1G55910
AT1G27360	AT1G55910
AT1G27360	AT1G55910
AT1G27360	AT1G73360
AT1G27360	AT1G73360
AT1G27360	AT1G73360
AT1G27360	AT1G73360
AT1G27360	AT3G11110
AT1G27360	AT3G11110
AT1G27360	AT3G11110
AT1G27360	AT3G11110
AT1G27360	AT3G24190
AT1G27360	AT3G24190
AT1G27360	AT3G24190
AT1G27360	AT3G24190
AT1G27360	AT3G55040
AT1G27360	AT3G55040
AT1G27360	AT3G55040
AT1G27360	AT3G55040
AT1G27360	AT3G59370
AT1G27360	AT3G59370
AT1G27360	AT3G59370
AT1G27360	AT3G59370
AT1G27360	AT4G18220
AT1G27360	AT4G18220
AT1G27360	AT4G18220
AT1G27360	AT4G18220
AT1G27360	AT4G26860
AT1G27360	AT4G26860
AT1G27360	AT4G26860
AT1G27360	AT4G26860
AT1G27360	AT4G36610
AT1G27360	AT4G36610
AT1G27360	AT4G36610
AT1G27360	AT4G36610
AT1G27360	AT4G37930
AT1G27360	AT4G37930
AT1G27360	AT4G37930
AT1G27360	AT4G37930
AT1G27360	AT5G11540
AT1G27360	AT5G11540
AT1G27360	AT5G11540
AT1G27360	AT5G11540
AT1G27360	AT5G13900
AT1G27360	AT5G13900
AT1G27360	AT5G13900
AT1G27360	AT5G13900
AT1G27360	AT5G24420
AT1G27360	AT5G24420
AT1G27360	AT5G24420
AT1G27360	AT5G24420
AT1G27360	AT5G39670
AT1G27360	AT5G39670
AT1G27360	AT5G39670
AT1G27360	AT5G39670
AT1G32870	AT1G07180
AT1G32870	AT1G07180
AT1G32870	AT1G07510
AT1G32870	AT1G07510
AT1G32870	AT1G13430
AT1G32870	AT1G13430
AT1G32870	AT1G13670
AT1G32870	AT1G13670
AT1G32870	AT1G18060
AT1G32870	AT1G18060
AT1G32870	AT1G23550
AT1G32870	AT1G23550
AT1G32870	AT1G28610
AT1G32870	AT1G28610
AT1G32870	AT1G32870
AT1G32870	AT1G32870
AT1G32870	AT1G35330
AT1G32870	AT1G35330
AT1G32870	AT1G45015
AT1G32870	AT1G45015
AT1G32870	AT1G65310
AT1G32870	AT1G65310
AT1G32870	AT1G65970
AT1G32870	AT1G65970
AT1G32870	AT1G66930
AT1G32870	AT1G66930
AT1G32870	AT1G68850
AT1G32870	AT1G68850
AT1G32870	AT1G73066
AT1G32870	AT1G73066
AT1G32870	AT1G73340
AT1G32870	AT1G73340
AT1G32870	AT1G75450
AT1G32870	AT1G75450
AT1G32870	AT2G29360
AT1G32870	AT2G29360
AT1G32870	AT2G34460
AT1G32870	AT2G34460
AT1G32870	AT2G47890
AT1G32870	AT2G47890
AT1G32870	AT2G48080
AT1G32870	AT2G48080
AT1G32870	AT3G02140
AT1G32870	AT3G02140
AT1G32870	AT3G05950
AT1G32870	AT3G05950
AT1G32870	AT3G09160
AT1G32870	AT3G09160
AT1G32870	AT3G13900
AT1G32870	AT3G13900
AT1G32870	AT3G17609
AT1G32870	AT3G17609
AT1G32870	AT3G22370
AT1G32870	AT3G22370
AT1G32870	AT3G29590
AT1G32870	AT3G29590
AT1G32870	AT3G62030
AT1G32870	AT3G62030
AT1G32870	AT4G13410
AT1G32870	AT4G13410
AT1G32870	AT4G18210
AT1G32870	AT4G18210
AT1G32870	AT4G19820
AT1G32870	AT4G19820
AT1G32870	AT4G33970
AT1G32870	AT4G33970
AT1G32870	AT5G05965
AT1G32870	AT5G05965
AT1G32870	AT5G09520
AT1G32870	AT5G09520
AT1G32870	AT5G17220
AT1G32870	AT5G17220
AT1G32870	AT5G24080
AT1G32870	AT5G24080
AT1G32870	AT5G38660
AT1G32870	AT5G38660
AT1G32870	AT5G54100
AT1G32870	AT5G54100
AT1G32870	AT5G59820
AT1G32870	AT5G59820
AT1G32870	AT5G62170
AT1G32870	AT5G62170
AT1G43160	AT1G10370
AT1G43160	AT1G11125
AT1G43160	AT1G12370
AT1G43160	AT1G13610
AT1G43160	AT1G14150
AT1G43160	AT1G14345
AT1G43160	AT1G15000
AT1G43160	AT1G15125
AT1G43160	AT1G16160
AT1G43160	AT1G16390
AT1G43160	AT1G19150
AT1G43160	AT1G27480
AT1G43160	AT1G29530
AT1G43160	AT1G31800
AT1G43160	AT1G36160
AT1G43160	AT1G42560
AT1G43160	AT1G43560
AT1G43160	AT1G45015
AT1G43160	AT1G49380
AT1G43160	AT1G52510
AT1G43160	AT1G53700
AT1G43160	AT1G64940
AT1G43160	AT1G65080
AT1G43160	AT1G65230
AT1G43160	AT1G78130
AT1G43160	AT1G78590
AT1G43160	AT2G04790
AT1G43160	AT2G21280
AT1G43160	AT2G23670
AT1G43160	AT2G25620
AT1G43160	AT2G27820
AT1G43160	AT2G31900
AT1G43160	AT2G32510
AT1G43160	AT2G34960
AT1G43160	AT2G35270
AT1G43160	AT2G36895
AT1G43160	AT2G37240
AT1G43160	AT2G40080
AT1G43160	AT2G44040
AT1G43160	AT2G44740
AT1G43160	AT2G46420
AT1G43160	AT2G48080
AT1G43160	AT2G48121
AT1G43160	AT3G01060
AT1G43160	AT3G02550
AT1G43160	AT3G08505
AT1G43160	AT3G10050
AT1G43160	AT3G10060
AT1G43160	AT3G12930
AT1G43160	AT3G21330
AT1G43160	AT3G24190
AT1G43160	AT3G47010
AT1G43160	AT3G47380
AT1G43160	AT3G48460
AT1G43160	AT3G48700
AT1G43160	AT3G50130
AT1G43160	AT3G50140
AT1G43160	AT3G53210
AT1G43160	AT3G54000
AT1G43160	AT3G57520
AT1G43160	AT3G62610
AT1G43160	AT3G63410
AT1G43160	AT4G00370
AT1G43160	AT4G01037
AT1G43160	AT4G01200
AT1G43160	AT4G06746
AT1G43160	AT4G12510
AT1G43160	AT4G15440
AT1G43160	AT4G15810
AT1G43160	AT4G17760
AT1G43160	AT4G23496
AT1G43160	AT4G25290
AT1G43160	AT4G25700
AT1G43160	AT4G34090
AT1G43160	AT5G02270
AT1G43160	AT5G05965
AT1G43160	AT5G11260
AT1G43160	AT5G13650
AT1G43160	AT5G13700
AT1G43160	AT5G17040
AT1G43160	AT5G22300
AT1G43160	AT5G23120
AT1G43160	AT5G24850
AT1G43160	AT5G28750
AT1G43160	AT5G38420
AT1G43160	AT5G38520
AT1G43160	AT5G39020
AT1G43160	AT5G40210
AT1G43160	AT5G41170
AT1G43160	AT5G42150
AT1G43160	AT5G42630
AT1G43160	AT5G45210
AT1G43160	AT5G50240
AT1G43160	AT5G51040
AT1G43160	AT5G51790
AT1G43160	AT5G55640
AT1G43160	AT5G58770
AT1G43160	AT5G60660
AT1G43160	AT5G62840
AT1G65620	AT1G03820
AT1G65620	AT1G03820
AT1G65620	AT1G03820
AT1G65620	AT1G03820
AT1G65620	AT1G03905
AT1G65620	AT1G03905
AT1G65620	AT1G03905
AT1G65620	AT1G03905
AT1G65620	AT1G05420
AT1G65620	AT1G05420
AT1G65620	AT1G05420
AT1G65620	AT1G05420
AT1G65620	AT1G07510
AT1G65620	AT1G07510
AT1G65620	AT1G07510
AT1G65620	AT1G07510
AT1G65620	AT1G08550
AT1G65620	AT1G08550
AT1G65620	AT1G08550
AT1G65620	AT1G08550
AT1G65620	AT1G11000
AT1G65620	AT1G11000
AT1G65620	AT1G11000
AT1G65620	AT1G11000
AT1G65620	AT1G11125
AT1G65620	AT1G11125
AT1G65620	AT1G11125
AT1G65620	AT1G11125
AT1G65620	AT1G11740
AT1G65620	AT1G11740
AT1G65620	AT1G11740
AT1G65620	AT1G11740
AT1G65620	AT1G12370
AT1G65620	AT1G12370
AT1G65620	AT1G12370
AT1G65620	AT1G12370
AT1G65620	AT1G13610
AT1G65620	AT1G13610
AT1G65620	AT1G13610
AT1G65620	AT1G13610
AT1G65620	AT1G14345
AT1G65620	AT1G14345
AT1G65620	AT1G14345
AT1G65620	AT1G14345
AT1G65620	AT1G15000
AT1G65620	AT1G15000
AT1G65620	AT1G15000
AT1G65620	AT1G15000
AT1G65620	AT1G19960
AT1G65620	AT1G19960
AT1G65620	AT1G19960
AT1G65620	AT1G19960
AT1G65620	AT1G23390
AT1G65620	AT1G23390
AT1G65620	AT1G23390
AT1G65620	AT1G23390
AT1G65620	AT1G25425
AT1G65620	AT1G25425
AT1G65620	AT1G25425
AT1G65620	AT1G25425
AT1G65620	AT1G27940
AT1G65620	AT1G27940
AT1G65620	AT1G27940
AT1G65620	AT1G27940
AT1G65620	AT1G32220
AT1G65620	AT1G32220
AT1G65620	AT1G32220
AT1G65620	AT1G32220
AT1G65620	AT1G33560
AT1G65620	AT1G33560
AT1G65620	AT1G33560
AT1G65620	AT1G33560
AT1G65620	AT1G42560
AT1G65620	AT1G42560
AT1G65620	AT1G42560
AT1G65620	AT1G42560
AT1G65620	AT1G45015
AT1G65620	AT1G45015
AT1G65620	AT1G45015
AT1G65620	AT1G45015
AT1G65620	AT1G45474
AT1G65620	AT1G45474
AT1G65620	AT1G45474
AT1G65620	AT1G45474
AT1G65620	AT1G47980
AT1G65620	AT1G47980
AT1G65620	AT1G47980
AT1G65620	AT1G47980
AT1G65620	AT1G48650
AT1G65620	AT1G48650
AT1G65620	AT1G48650
AT1G65620	AT1G48650
AT1G65620	AT1G49380
AT1G65620	AT1G49380
AT1G65620	AT1G49380
AT1G65620	AT1G49380
AT1G65620	AT1G52510
AT1G65620	AT1G52510
AT1G65620	AT1G52510
AT1G65620	AT1G52510
AT1G65620	AT1G53700
AT1G65620	AT1G53700
AT1G65620	AT1G53700
AT1G65620	AT1G53700
AT1G65620	AT1G60270
AT1G65620	AT1G60270
AT1G65620	AT1G60270
AT1G65620	AT1G60270
AT1G65620	AT1G64780
AT1G65620	AT1G64780
AT1G65620	AT1G64780
AT1G65620	AT1G64780
AT1G65620	AT1G64940
AT1G65620	AT1G64940
AT1G65620	AT1G64940
AT1G65620	AT1G64940
AT1G65620	AT1G65080
AT1G65620	AT1G65080
AT1G65620	AT1G65080
AT1G65620	AT1G65080
AT1G65620	AT1G65230
AT1G65620	AT1G65230
AT1G65620	AT1G65230
AT1G65620	AT1G65230
AT1G65620	AT1G66460
AT1G65620	AT1G66460
AT1G65620	AT1G66460
AT1G65620	AT1G66460
AT1G65620	AT1G66800
AT1G65620	AT1G66800
AT1G65620	AT1G66800
AT1G65620	AT1G66800
AT1G65620	AT1G73360
AT1G65620	AT1G73360
AT1G65620	AT1G73360
AT1G65620	AT1G73360
AT1G65620	AT1G75780
AT1G65620	AT1G75780
AT1G65620	AT1G75780
AT1G65620	AT1G75780
AT1G65620	AT1G78590
AT1G65620	AT1G78590
AT1G65620	AT1G78590
AT1G65620	AT1G78590
AT1G65620	AT2G01590
AT1G65620	AT2G01590
AT1G65620	AT2G01590
AT1G65620	AT2G01590
AT1G65620	AT2G13360
AT1G65620	AT2G13360
AT1G65620	AT2G13360
AT1G65620	AT2G13360
AT1G65620	AT2G14210
AT1G65620	AT2G14210
AT1G65620	AT2G14210
AT1G65620	AT2G14210
AT1G65620	AT2G21280
AT1G65620	AT2G21280
AT1G65620	AT2G21280
AT1G65620	AT2G21280
AT1G65620	AT2G22650
AT1G65620	AT2G22650
AT1G65620	AT2G22650
AT1G65620	AT2G22650
AT1G65620	AT2G27820
AT1G65620	AT2G27820
AT1G65620	AT2G27820
AT1G65620	AT2G27820
AT1G65620	AT2G29460
AT1G65620	AT2G29460
AT1G65620	AT2G29460
AT1G65620	AT2G29460
AT1G65620	AT2G30150
AT1G65620	AT2G30150
AT1G65620	AT2G30150
AT1G65620	AT2G30150
AT1G65620	AT2G31900
AT1G65620	AT2G31900
AT1G65620	AT2G31900
AT1G65620	AT2G31900
AT1G65620	AT2G32510
AT1G65620	AT2G32510
AT1G65620	AT2G32510
AT1G65620	AT2G32510
AT1G65620	AT2G34960
AT1G65620	AT2G34960
AT1G65620	AT2G34960
AT1G65620	AT2G34960
AT1G65620	AT2G35270
AT1G65620	AT2G35270
AT1G65620	AT2G35270
AT1G65620	AT2G35270
AT1G65620	AT2G36885
AT1G65620	AT2G36885
AT1G65620	AT2G36885
AT1G65620	AT2G36885
AT1G65620	AT2G37240
AT1G65620	AT2G37240
AT1G65620	AT2G37240
AT1G65620	AT2G37240
AT1G65620	AT2G40080
AT1G65620	AT2G40080
AT1G65620	AT2G40080
AT1G65620	AT2G40080
AT1G65620	AT2G40370
AT1G65620	AT2G40370
AT1G65620	AT2G40370
AT1G65620	AT2G40370
AT1G65620	AT2G46790
AT1G65620	AT2G46790
AT1G65620	AT2G46790
AT1G65620	AT2G46790
AT1G65620	AT2G47370
AT1G65620	AT2G47370
AT1G65620	AT2G47370
AT1G65620	AT2G47370
AT1G65620	AT2G48080
AT1G65620	AT2G48080
AT1G65620	AT2G48080
AT1G65620	AT2G48080
AT1G65620	AT3G08505
AT1G65620	AT3G08505
AT1G65620	AT3G08505
AT1G65620	AT3G08505
AT1G65620	AT3G09520
AT1G65620	AT3G09520
AT1G65620	AT3G09520
AT1G65620	AT3G09520
AT1G65620	AT3G09940
AT1G65620	AT3G09940
AT1G65620	AT3G09940
AT1G65620	AT3G09940
AT1G65620	AT3G12610
AT1G65620	AT3G12610
AT1G65620	AT3G12610
AT1G65620	AT3G12610
AT1G65620	AT3G12930
AT1G65620	AT3G12930
AT1G65620	AT3G12930
AT1G65620	AT3G12930
AT1G65620	AT3G15352
AT1G65620	AT3G15352
AT1G65620	AT3G15352
AT1G65620	AT3G15352
AT1G65620	AT3G15540
AT1G65620	AT3G15540
AT1G65620	AT3G15540
AT1G65620	AT3G15540
AT1G65620	AT3G16350
AT1G65620	AT3G16350
AT1G65620	AT3G16350
AT1G65620	AT3G16350
AT1G65620	AT3G18950
AT1G65620	AT3G18950
AT1G65620	AT3G18950
AT1G65620	AT3G18950
AT1G65620	AT3G20935
AT1G65620	AT3G20935
AT1G65620	AT3G20935
AT1G65620	AT3G20935
AT1G65620	AT3G47010
AT1G65620	AT3G47010
AT1G65620	AT3G47010
AT1G65620	AT3G47010
AT1G65620	AT3G47380
AT1G65620	AT3G47380
AT1G65620	AT3G47380
AT1G65620	AT3G47380
AT1G65620	AT3G48460
AT1G65620	AT3G48460
AT1G65620	AT3G48460
AT1G65620	AT3G48460
AT1G65620	AT3G48700
AT1G65620	AT3G48700
AT1G65620	AT3G48700
AT1G65620	AT3G48700
AT1G65620	AT3G50130
AT1G65620	AT3G50130
AT1G65620	AT3G50130
AT1G65620	AT3G50130
AT1G65620	AT3G50140
AT1G65620	AT3G50140
AT1G65620	AT3G50140
AT1G65620	AT3G50140
AT1G65620	AT3G52880
AT1G65620	AT3G52880
AT1G65620	AT3G52880
AT1G65620	AT3G52880
AT1G65620	AT3G54000
AT1G65620	AT3G54000
AT1G65620	AT3G54000
AT1G65620	AT3G54000
AT1G65620	AT3G54090
AT1G65620	AT3G54090
AT1G65620	AT3G54090
AT1G65620	AT3G54090
AT1G65620	AT3G57520
AT1G65620	AT3G57520
AT1G65620	AT3G57520
AT1G65620	AT3G57520
AT1G65620	AT4G01883
AT1G65620	AT4G01883
AT1G65620	AT4G01883
AT1G65620	AT4G01883
AT1G65620	AT4G03480
AT1G65620	AT4G03480
AT1G65620	AT4G03480
AT1G65620	AT4G03480
AT1G65620	AT4G12510
AT1G65620	AT4G12510
AT1G65620	AT4G12510
AT1G65620	AT4G12510
AT1G65620	AT4G15440
AT1G65620	AT4G15440
AT1G65620	AT4G15440
AT1G65620	AT4G15440
AT1G65620	AT4G17360
AT1G65620	AT4G17360
AT1G65620	AT4G17360
AT1G65620	AT4G17360
AT1G65620	AT4G17760
AT1G65620	AT4G17760
AT1G65620	AT4G17760
AT1G65620	AT4G17760
AT1G65620	AT4G19820
AT1G65620	AT4G19820
AT1G65620	AT4G19820
AT1G65620	AT4G19820
AT1G65620	AT4G23450
AT1G65620	AT4G23450
AT1G65620	AT4G23450
AT1G65620	AT4G23450
AT1G65620	AT4G25290
AT1G65620	AT4G25290
AT1G65620	AT4G25290
AT1G65620	AT4G25290
AT1G65620	AT4G28250
AT1G65620	AT4G28250
AT1G65620	AT4G28250
AT1G65620	AT4G28250
AT1G65620	AT4G29700
AT1G65620	AT4G29700
AT1G65620	AT4G29700
AT1G65620	AT4G29700
AT1G65620	AT4G34090
AT1G65620	AT4G34090
AT1G65620	AT4G34090
AT1G65620	AT4G34090
AT1G65620	AT4G34830
AT1G65620	AT4G34830
AT1G65620	AT4G34830
AT1G65620	AT4G34830
AT1G65620	AT4G37150
AT1G65620	AT4G37150
AT1G65620	AT4G37150
AT1G65620	AT4G37150
AT1G65620	AT4G37220
AT1G65620	AT4G37220
AT1G65620	AT4G37220
AT1G65620	AT4G37220
AT1G65620	AT5G02180
AT1G65620	AT5G02180
AT1G65620	AT5G02180
AT1G65620	AT5G02180
AT1G65620	AT5G02270
AT1G65620	AT5G02270
AT1G65620	AT5G02270
AT1G65620	AT5G02270
AT1G65620	AT5G05200
AT1G65620	AT5G05200
AT1G65620	AT5G05200
AT1G65620	AT5G05200
AT1G65620	AT5G05965
AT1G65620	AT5G05965
AT1G65620	AT5G05965
AT1G65620	AT5G05965
AT1G65620	AT5G08640
AT1G65620	AT5G08640
AT1G65620	AT5G08640
AT1G65620	AT5G08640
AT1G65620	AT5G08740
AT1G65620	AT5G08740
AT1G65620	AT5G08740
AT1G65620	AT5G08740
AT1G65620	AT5G13170
AT1G65620	AT5G13170
AT1G65620	AT5G13170
AT1G65620	AT5G13170
AT1G65620	AT5G17670
AT1G65620	AT5G17670
AT1G65620	AT5G17670
AT1G65620	AT5G17670
AT1G65620	AT5G20220
AT1G65620	AT5G20220
AT1G65620	AT5G20220
AT1G65620	AT5G20220
AT1G65620	AT5G20380
AT1G65620	AT5G20380
AT1G65620	AT5G20380
AT1G65620	AT5G20380
AT1G65620	AT5G22300
AT1G65620	AT5G22300
AT1G65620	AT5G22300
AT1G65620	AT5G22300
AT1G65620	AT5G23120
AT1G65620	AT5G23120
AT1G65620	AT5G23120
AT1G65620	AT5G23120
AT1G65620	AT5G28750
AT1G65620	AT5G28750
AT1G65620	AT5G28750
AT1G65620	AT5G28750
AT1G65620	AT5G38520
AT1G65620	AT5G38520
AT1G65620	AT5G38520
AT1G65620	AT5G38520
AT1G65620	AT5G39020
AT1G65620	AT5G39020
AT1G65620	AT5G39020
AT1G65620	AT5G39020
AT1G65620	AT5G40210
AT1G65620	AT5G40210
AT1G65620	AT5G40210
AT1G65620	AT5G40210
AT1G65620	AT5G40500
AT1G65620	AT5G40500
AT1G65620	AT5G40500
AT1G65620	AT5G40500
AT1G65620	AT5G40590
AT1G65620	AT5G40590
AT1G65620	AT5G40590
AT1G65620	AT5G40590
AT1G65620	AT5G41315
AT1G65620	AT5G41315
AT1G65620	AT5G41315
AT1G65620	AT5G41315
AT1G65620	AT5G42630
AT1G65620	AT5G42630
AT1G65620	AT5G42630
AT1G65620	AT5G42630
AT1G65620	AT5G45210
AT1G65620	AT5G45210
AT1G65620	AT5G45210
AT1G65620	AT5G45210
AT1G65620	AT5G47650
AT1G65620	AT5G47650
AT1G65620	AT5G47650
AT1G65620	AT5G47650
AT1G65620	AT5G51010
AT1G65620	AT5G51010
AT1G65620	AT5G51010
AT1G65620	AT5G51010
AT1G65620	AT5G53250
AT1G65620	AT5G53250
AT1G65620	AT5G53250
AT1G65620	AT5G53250
AT1G65620	AT5G54960
AT1G65620	AT5G54960
AT1G65620	AT5G54960
AT1G65620	AT5G54960
AT1G65620	AT5G55640
AT1G65620	AT5G55640
AT1G65620	AT5G55640
AT1G65620	AT5G55640
AT1G65620	AT5G58870
AT1G65620	AT5G58870
AT1G65620	AT5G58870
AT1G65620	AT5G58870
AT1G65620	AT5G62240
AT1G65620	AT5G62240
AT1G65620	AT5G62240
AT1G65620	AT5G62240
AT1G65620	AT5G62840
AT1G65620	AT5G62840
AT1G65620	AT5G62840
AT1G65620	AT5G62840
AT1G65620	AT5G63650
AT1G65620	AT5G63650
AT1G65620	AT5G63650
AT1G65620	AT5G63650
AT1G69310	AT1G11740
AT1G69310	AT1G11740
AT1G69310	AT1G23560
AT1G69310	AT1G23560
AT1G69310	AT1G35625
AT1G69310	AT1G35625
AT1G69310	AT1G64680
AT1G69310	AT1G64680
AT1G69310	AT2G14100
AT1G69310	AT2G14100
AT1G69310	AT2G26370
AT1G69310	AT2G26370
AT1G69310	AT2G47460
AT1G69310	AT2G47460
AT1G69310	AT3G05155
AT1G69310	AT3G05155
AT1G69310	AT3G27110
AT1G69310	AT3G27110
AT1G69310	AT3G48420
AT1G69310	AT3G48420
AT1G69310	AT3G55840
AT1G69310	AT3G55840
AT1G69310	AT4G03280
AT1G69310	AT4G03280
AT1G69310	AT4G10500
AT1G69310	AT4G10500
AT1G69310	AT4G15330
AT1G69310	AT4G15330
AT1G69310	AT4G22880
AT1G69310	AT4G22880
AT1G69310	AT4G37930
AT1G69310	AT4G37930
AT1G69310	AT5G10470
AT1G69310	AT5G10470
AT1G69310	AT5G18660
AT1G69310	AT5G18660
AT1G69310	AT5G41170
AT1G69310	AT5G41170
AT1G69310	AT5G42580
AT1G69310	AT5G42580
AT1G70000	AT1G07150
AT1G70000	AT1G07150
AT1G70000	AT1G08570
AT1G70000	AT1G08570
AT1G70000	AT1G16720
AT1G70000	AT1G16720
AT1G70000	AT1G52070
AT1G70000	AT1G52070
AT1G70000	AT1G55960
AT1G70000	AT1G55960
AT1G70000	AT1G62750
AT1G70000	AT1G62750
AT1G70000	AT1G65230
AT1G70000	AT1G65230
AT1G70000	AT1G71500
AT1G70000	AT1G71500
AT1G70000	AT1G75690
AT1G70000	AT1G75690
AT1G70000	AT3G11520
AT1G70000	AT3G11520
AT1G70000	AT3G22420
AT1G70000	AT3G22420
AT1G70000	AT3G55630
AT1G70000	AT3G55630
AT1G70000	AT4G10270
AT1G70000	AT4G10270
AT1G70000	AT4G26260
AT1G70000	AT4G26260
AT1G70000	AT4G27450
AT1G70000	AT4G27450
AT1G70000	AT5G49730
AT1G70000	AT5G49730
AT1G73360	AT1G17220
AT1G73360	AT1G23010
AT1G73360	AT1G65560
AT1G73360	AT1G67265
AT1G73360	AT2G19650
AT1G73360	AT2G44740
AT1G73360	AT3G03770
AT1G73360	AT3G54000
AT1G73360	AT4G18970
AT1G73360	AT4G22890
AT1G73360	AT5G01410
AT1G73360	AT5G05290
AT1G73360	AT5G17670
AT1G73360	AT5G18670
AT1G73360	AT5G19410
AT1G73360	AT5G64850
AT2G25000	AT1G04180
AT2G25000	AT1G26960
AT2G25000	AT1G29530
AT2G25000	AT1G73990
AT2G25000	AT2G26370
AT2G25000	AT2G47460
AT2G25000	AT3G01660
AT2G25000	AT3G12240
AT2G25000	AT3G27110
AT2G25000	AT3G48420
AT2G25000	AT3G50130
AT2G25000	AT4G22880
AT2G25000	AT5G01700
AT2G25000	AT5G19410
AT2G25000	AT5G22300
AT2G25000	AT5G34850
AT2G25000	AT5G38660
AT2G25000	AT5G57190
AT2G44840	AT1G07180
AT2G44840	AT1G08500
AT2G44840	AT1G11125
AT2G44840	AT1G11740
AT2G44840	AT1G12370
AT2G44840	AT1G13610
AT2G44840	AT1G14150
AT2G44840	AT1G15125
AT2G44840	AT1G15980
AT2G44840	AT1G16160
AT2G44840	AT1G19150
AT2G44840	AT1G19960
AT2G44840	AT1G24580
AT2G44840	AT1G32900
AT2G44840	AT1G55320
AT2G44840	AT1G64500
AT2G44840	AT1G64680
AT2G44840	AT1G64940
AT2G44840	AT1G65080
AT2G44840	AT1G65230
AT2G44840	AT1G65870
AT2G44840	AT1G73340
AT2G44840	AT2G04790
AT2G44840	AT2G21280
AT2G44840	AT2G27820
AT2G44840	AT2G31900
AT2G44840	AT2G32510
AT2G44840	AT2G34630
AT2G44840	AT2G34960
AT2G44840	AT2G35270
AT2G44840	AT2G37240
AT2G44840	AT2G44040
AT2G44840	AT2G46990
AT2G44840	AT2G47370
AT2G44840	AT2G48080
AT2G44840	AT2G48130
AT2G44840	AT2G48140
AT2G44840	AT3G01060
AT2G44840	AT3G01970
AT2G44840	AT3G10050
AT2G44840	AT3G10060
AT2G44840	AT3G15352
AT2G44840	AT3G18950
AT2G44840	AT3G21150
AT2G44840	AT3G21330
AT2G44840	AT3G24190
AT2G44840	AT3G25790
AT2G44840	AT3G48460
AT2G44840	AT3G48700
AT2G44840	AT3G50140
AT2G44840	AT3G57520
AT2G44840	AT3G63140
AT2G44840	AT4G01037
AT2G44840	AT4G06746
AT2G44840	AT4G15440
AT2G44840	AT4G15810
AT2G44840	AT4G17760
AT2G44840	AT4G25700
AT2G44840	AT5G05965
AT2G44840	AT5G08040
AT2G44840	AT5G08050
AT2G44840	AT5G11260
AT2G44840	AT5G22300
AT2G44840	AT5G24850
AT2G44840	AT5G28750
AT2G44840	AT5G38520
AT2G44840	AT5G38660
AT2G44840	AT5G39020
AT2G44840	AT5G54960
AT2G44840	AT5G55620
AT2G44840	AT5G60660
AT2G44840	AT5G63600
AT2G44840	AT5G66260
AT2G45660	AT1G01580
AT2G45660	AT1G02220
AT2G45660	AT1G02570
AT2G45660	AT1G02820
AT2G45660	AT1G03055
AT2G45660	AT1G03700
AT2G45660	AT1G03905
AT2G45660	AT1G04220
AT2G45660	AT1G04660
AT2G45660	AT1G06000
AT2G45660	AT1G06080
AT2G45660	AT1G06180
AT2G45660	AT1G06430
AT2G45660	AT1G06540
AT2G45660	AT1G06690
AT2G45660	AT1G07050
AT2G45660	AT1G07090
AT2G45660	AT1G07250
AT2G45660	AT1G07330
AT2G45660	AT1G08570
AT2G45660	AT1G09350
AT2G45660	AT1G09500
AT2G45660	AT1G09570
AT2G45660	AT1G09850
AT2G45660	AT1G11000
AT2G45660	AT1G11120
AT2G45660	AT1G11545
AT2G45660	AT1G11740
AT2G45660	AT1G11860
AT2G45660	AT1G12110
AT2G45660	AT1G13280
AT2G45660	AT1G13420
AT2G45660	AT1G13430
AT2G45660	AT1G13610
AT2G45660	AT1G14150
AT2G45660	AT1G15210
AT2G45660	AT1G15980
AT2G45660	AT1G16080
AT2G45660	AT1G16260
AT2G45660	AT1G16310
AT2G45660	AT1G16720
AT2G45660	AT1G16730
AT2G45660	AT1G17050
AT2G45660	AT1G17220
AT2G45660	AT1G17460
AT2G45660	AT1G17810
AT2G45660	AT1G18140
AT2G45660	AT1G18900
AT2G45660	AT1G19490
AT2G45660	AT1G19510
AT2G45660	AT1G19700
AT2G45660	AT1G20160
AT2G45660	AT1G21270
AT2G45660	AT1G22400
AT2G45660	AT1G22500
AT2G45660	AT1G22750
AT2G45660	AT1G23060
AT2G45660	AT1G23330
AT2G45660	AT1G23390
AT2G45660	AT1G23550
AT2G45660	AT1G23560
AT2G45660	AT1G23740
AT2G45660	AT1G24148
AT2G45660	AT1G24320
AT2G45660	AT1G24580
AT2G45660	AT1G26560
AT2G45660	AT1G26730
AT2G45660	AT1G26790
AT2G45660	AT1G27360
AT2G45660	AT1G27480
AT2G45660	AT1G28450
AT2G45660	AT1G29420
AT2G45660	AT1G29530
AT2G45660	AT1G29700
AT2G45660	AT1G30360
AT2G45660	AT1G31800
AT2G45660	AT1G32440
AT2G45660	AT1G32450
AT2G45660	AT1G32470
AT2G45660	AT1G32870
AT2G45660	AT1G33110
AT2G45660	AT1G33560
AT2G45660	AT1G36160
AT2G45660	AT1G42560
AT2G45660	AT1G43670
AT2G45660	AT1G44318
AT2G45660	AT1G48100
AT2G45660	AT1G48650
AT2G45660	AT1G49450
AT2G45660	AT1G50020
AT2G45660	AT1G50450
AT2G45660	AT1G51170
AT2G45660	AT1G51820
AT2G45660	AT1G52190
AT2G45660	AT1G53690
AT2G45660	AT1G54000
AT2G45660	AT1G55020
AT2G45660	AT1G55910
AT2G45660	AT1G55960
AT2G45660	AT1G59990
AT2G45660	AT1G60050
AT2G45660	AT1G60270
AT2G45660	AT1G60590
AT2G45660	AT1G61300
AT2G45660	AT1G61800
AT2G45660	AT1G61840
AT2G45660	AT1G61890
AT2G45660	AT1G62250
AT2G45660	AT1G62480
AT2G45660	AT1G62610
AT2G45660	AT1G62750
AT2G45660	AT1G63600
AT2G45660	AT1G64000
AT2G45660	AT1G64340
AT2G45660	AT1G64770
AT2G45660	AT1G64780
AT2G45660	AT1G64940
AT2G45660	AT1G65060
AT2G45660	AT1G65190
AT2G45660	AT1G65310
AT2G45660	AT1G65620
AT2G45660	AT1G65970
AT2G45660	AT1G66100
AT2G45660	AT1G66230
AT2G45660	AT1G66330
AT2G45660	AT1G66350
AT2G45660	AT1G66460
AT2G45660	AT1G67265
AT2G45660	AT1G68360
AT2G45660	AT1G68440
AT2G45660	AT1G68870
AT2G45660	AT1G69310
AT2G45660	AT1G69730
AT2G45660	AT1G70000
AT2G45660	AT1G70170
AT2G45660	AT1G70260
AT2G45660	AT1G70610
AT2G45660	AT1G70700
AT2G45660	AT1G70820
AT2G45660	AT1G70850
AT2G45660	AT1G70990
AT2G45660	AT1G71692
AT2G45660	AT1G71810
AT2G45660	AT1G73066
AT2G45660	AT1G73220
AT2G45660	AT1G73360
AT2G45660	AT1G73990
AT2G45660	AT1G74640
AT2G45660	AT1G74670
AT2G45660	AT1G75770
AT2G45660	AT1G75780
AT2G45660	AT1G76110
AT2G45660	AT1G76530
AT2G45660	AT1G77090
AT2G45660	AT1G77120
AT2G45660	AT1G77330
AT2G45660	AT1G78070
AT2G45660	AT1G78340
AT2G45660	AT1G78510
AT2G45660	AT1G78570
AT2G45660	AT1G78820
AT2G45660	AT1G78995
AT2G45660	AT1G79510
AT2G45660	AT1G79600
AT2G45660	AT1G80030
AT2G45660	AT1G80280
AT2G45660	AT1G80300
AT2G45660	AT1G80340
AT2G45660	AT2G01590
AT2G45660	AT2G01850
AT2G45660	AT2G02610
AT2G45660	AT2G04030
AT2G45660	AT2G04039
AT2G45660	AT2G04795
AT2G45660	AT2G13360
AT2G45660	AT2G13680
AT2G45660	AT2G14100
AT2G45660	AT2G14210
AT2G45660	AT2G14890
AT2G45660	AT2G15080
AT2G45660	AT2G15440
AT2G45660	AT2G16365
AT2G45660	AT2G16430
AT2G45660	AT2G16630
AT2G45660	AT2G17220
AT2G45660	AT2G17695
AT2G45660	AT2G18360
AT2G45660	AT2G19650
AT2G45660	AT2G19660
AT2G45660	AT2G20750
AT2G45660	AT2G21280
AT2G45660	AT2G21320
AT2G45660	AT2G21560
AT2G45660	AT2G21880
AT2G45660	AT2G21970
AT2G45660	AT2G22500
AT2G45660	AT2G22650
AT2G45660	AT2G22810
AT2G45660	AT2G23170
AT2G45660	AT2G23840
AT2G45660	AT2G25450
AT2G45660	AT2G25510
AT2G45660	AT2G25620
AT2G45660	AT2G27420
AT2G45660	AT2G28605
AT2G45660	AT2G28860
AT2G45660	AT2G28880
AT2G45660	AT2G29310
AT2G45660	AT2G29340
AT2G45660	AT2G29450
AT2G45660	AT2G30040
AT2G45660	AT2G30950
AT2G45660	AT2G31750
AT2G45660	AT2G31790
AT2G45660	AT2G33250
AT2G45660	AT2G33790
AT2G45660	AT2G34460
AT2G45660	AT2G34630
AT2G45660	AT2G35130
AT2G45660	AT2G35270
AT2G45660	AT2G35390
AT2G45660	AT2G35960
AT2G45660	AT2G36290
AT2G45660	AT2G36750
AT2G45660	AT2G36870
AT2G45660	AT2G36895
AT2G45660	AT2G37040
AT2G45660	AT2G37130
AT2G45660	AT2G37330
AT2G45660	AT2G38380
AT2G45660	AT2G38760
AT2G45660	AT2G38940
AT2G45660	AT2G39040
AT2G45660	AT2G39370
AT2G45660	AT2G39560
AT2G45660	AT2G39730
AT2G45660	AT2G40080
AT2G45660	AT2G40100
AT2G45660	AT2G40200
AT2G45660	AT2G40330
AT2G45660	AT2G40370
AT2G45660	AT2G40460
AT2G45660	AT2G41250
AT2G45660	AT2G41290
AT2G45660	AT2G42130
AT2G45660	AT2G42150
AT2G45660	AT2G42990
AT2G45660	AT2G43910
AT2G45660	AT2G44740
AT2G45660	AT2G44840
AT2G45660	AT2G44850
AT2G45660	AT2G44910
AT2G45660	AT2G45050
AT2G45660	AT2G45660
AT2G45660	AT2G45800
AT2G45660	AT2G46660
AT2G45660	AT2G46790
AT2G45660	AT2G46990
AT2G45660	AT2G47460
AT2G45660	AT2G47890
AT2G45660	AT3G01060
AT2G45660	AT3G01260
AT2G45660	AT3G01990
AT2G45660	AT3G03440
AT2G45660	AT3G03770
AT2G45660	AT3G04140
AT2G45660	AT3G04420
AT2G45660	AT3G04790
AT2G45660	AT3G05360
AT2G45660	AT3G06145
AT2G45660	AT3G07990
AT2G45660	AT3G08505
AT2G45660	AT3G09220
AT2G45660	AT3G09590
AT2G45660	AT3G10190
AT2G45660	AT3G11050
AT2G45660	AT3G11090
AT2G45660	AT3G12345
AT2G45660	AT3G12610
AT2G45660	AT3G12710
AT2G45660	AT3G12955
AT2G45660	AT3G13404
AT2G45660	AT3G13900
AT2G45660	AT3G14370
AT2G45660	AT3G14690
AT2G45660	AT3G14770
AT2G45660	AT3G14900
AT2G45660	AT3G15090
AT2G45660	AT3G15360
AT2G45660	AT3G15850
AT2G45660	AT3G16175
AT2G45660	AT3G16350
AT2G45660	AT3G16360
AT2G45660	AT3G17609
AT2G45660	AT3G18200
AT2G45660	AT3G19800
AT2G45660	AT3G20130
AT2G45660	AT3G20200
AT2G45660	AT3G20395
AT2G45660	AT3G20460
AT2G45660	AT3G20470
AT2G45660	AT3G20940
AT2G45660	AT3G21510
AT2G45660	AT3G21560
AT2G45660	AT3G21690
AT2G45660	AT3G21890
AT2G45660	AT3G22060
AT2G45660	AT3G22210
AT2G45660	AT3G22420
AT2G45660	AT3G23400
AT2G45660	AT3G23635
AT2G45660	AT3G23740
AT2G45660	AT3G24450
AT2G45660	AT3G25290
AT2G45660	AT3G26060
AT2G45660	AT3G26610
AT2G45660	AT3G28180
AT2G45660	AT3G28210
AT2G45660	AT3G28270
AT2G45660	AT3G28340
AT2G45660	AT3G29370
AT2G45660	AT3G30460
AT2G45660	AT3G30775
AT2G45660	AT3G43960
AT2G45660	AT3G46670
AT2G45660	AT3G47010
AT2G45660	AT3G47070
AT2G45660	AT3G48260
AT2G45660	AT3G48350
AT2G45660	AT3G48420
AT2G45660	AT3G48520
AT2G45660	AT3G49160
AT2G45660	AT3G50120
AT2G45660	AT3G50330
AT2G45660	AT3G50740
AT2G45660	AT3G50970
AT2G45660	AT3G51750
AT2G45660	AT3G52370
AT2G45660	AT3G52561
AT2G45660	AT3G52740
AT2G45660	AT3G53210
AT2G45660	AT3G53250
AT2G45660	AT3G53260
AT2G45660	AT3G54000
AT2G45660	AT3G54770
AT2G45660	AT3G55110
AT2G45660	AT3G55120
AT2G45660	AT3G55330
AT2G45660	AT3G55800
AT2G45660	AT3G55840
AT2G45660	AT3G57020
AT2G45660	AT3G59250
AT2G45660	AT3G60390
AT2G45660	AT3G61680
AT2G45660	AT3G61870
AT2G45660	AT3G62070
AT2G45660	AT3G62090
AT2G45660	AT3G62930
AT2G45660	AT3G63140
AT2G45660	AT3G63470
AT2G45660	AT4G00370
AT2G45660	AT4G00970
AT2G45660	AT4G01200
AT2G45660	AT4G01410
AT2G45660	AT4G01660
AT2G45660	AT4G01883
AT2G45660	AT4G02290
AT2G45660	AT4G03280
AT2G45660	AT4G04850
AT2G45660	AT4G05110
AT2G45660	AT4G08870
AT2G45660	AT4G09350
AT2G45660	AT4G09900
AT2G45660	AT4G10120
AT2G45660	AT4G10150
AT2G45660	AT4G10160
AT2G45660	AT4G10270
AT2G45660	AT4G11175
AT2G45660	AT4G11190
AT2G45660	AT4G11600
AT2G45660	AT4G12050
AT2G45660	AT4G12320
AT2G45660	AT4G12830
AT2G45660	AT4G13310
AT2G45660	AT4G13410
AT2G45660	AT4G13550
AT2G45660	AT4G13840
AT2G45660	AT4G14130
AT2G45660	AT4G14690
AT2G45660	AT4G15248
AT2G45660	AT4G15330
AT2G45660	AT4G15480
AT2G45660	AT4G15550
AT2G45660	AT4G15630
AT2G45660	AT4G15765
AT2G45660	AT4G15810
AT2G45660	AT4G16750
AT2G45660	AT4G17090
AT2G45660	AT4G17215
AT2G45660	AT4G17220
AT2G45660	AT4G17480
AT2G45660	AT4G17760
AT2G45660	AT4G17970
AT2G45660	AT4G19170
AT2G45660	AT4G19690
AT2G45660	AT4G21830
AT2G45660	AT4G21850
AT2G45660	AT4G22200
AT2G45660	AT4G22210
AT2G45660	AT4G22212
AT2G45660	AT4G22214
AT2G45660	AT4G22890
AT2G45660	AT4G23030
AT2G45660	AT4G23493
AT2G45660	AT4G23560
AT2G45660	AT4G23870
AT2G45660	AT4G24130
AT2G45660	AT4G24275
AT2G45660	AT4G24700
AT2G45660	AT4G24960
AT2G45660	AT4G25220
AT2G45660	AT4G25290
AT2G45660	AT4G25420
AT2G45660	AT4G25640
AT2G45660	AT4G25700
AT2G45660	AT4G26150
AT2G45660	AT4G26200
AT2G45660	AT4G26320
AT2G45660	AT4G26860
AT2G45660	AT4G27260
AT2G45660	AT4G27450
AT2G45660	AT4G27460
AT2G45660	AT4G28250
AT2G45660	AT4G28510
AT2G45660	AT4G29110
AT2G45660	AT4G29360
AT2G45660	AT4G29450
AT2G45660	AT4G29690
AT2G45660	AT4G29700
AT2G45660	AT4G29780
AT2G45660	AT4G29930
AT2G45660	AT4G30110
AT2G45660	AT4G30290
AT2G45660	AT4G30410
AT2G45660	AT4G30470
AT2G45660	AT4G31390
AT2G45660	AT4G31910
AT2G45660	AT4G32295
AT2G45660	AT4G32770
AT2G45660	AT4G33120
AT2G45660	AT4G34060
AT2G45660	AT4G34090
AT2G45660	AT4G34138
AT2G45660	AT4G34190
AT2G45660	AT4G34730
AT2G45660	AT4G35250
AT2G45660	AT4G36930
AT2G45660	AT4G37150
AT2G45660	AT4G37220
AT2G45660	AT4G37310
AT2G45660	AT4G37400
AT2G45660	AT4G37580
AT2G45660	AT4G37610
AT2G45660	AT4G37760
AT2G45660	AT4G37850
AT2G45660	AT4G37870
AT2G45660	AT4G37930
AT2G45660	AT4G38340
AT2G45660	AT4G38620
AT2G45660	AT4G38970
AT2G45660	AT4G39410
AT2G45660	AT4G39730
AT2G45660	AT4G39980
AT2G45660	AT5G01330
AT2G45660	AT5G01840
AT2G45660	AT5G02120
AT2G45660	AT5G02580
AT2G45660	AT5G02940
AT2G45660	AT5G03150
AT2G45660	AT5G03190
AT2G45660	AT5G04140
AT2G45660	AT5G04180
AT2G45660	AT5G05200
AT2G45660	AT5G05270
AT2G45660	AT5G05390
AT2G45660	AT5G05480
AT2G45660	AT5G05965
AT2G45660	AT5G06220
AT2G45660	AT5G06720
AT2G45660	AT5G06790
AT2G45660	AT5G07020
AT2G45660	AT5G08040
AT2G45660	AT5G08050
AT2G45660	AT5G08150
AT2G45660	AT5G08250
AT2G45660	AT5G08640
AT2G45660	AT5G08710
AT2G45660	AT5G08720
AT2G45660	AT5G09520
AT2G45660	AT5G09530
AT2G45660	AT5G09978
AT2G45660	AT5G10430
AT2G45660	AT5G11160
AT2G45660	AT5G12960
AT2G45660	AT5G13170
AT2G45660	AT5G13360
AT2G45660	AT5G13580
AT2G45660	AT5G13650
AT2G45660	AT5G13700
AT2G45660	AT5G13930
AT2G45660	AT5G14180
AT2G45660	AT5G14700
AT2G45660	AT5G14760
AT2G45660	AT5G14780
AT2G45660	AT5G15130
AT2G45660	AT5G15830
AT2G45660	AT5G15910
AT2G45660	AT5G15960
AT2G45660	AT5G16010
AT2G45660	AT5G16170
AT2G45660	AT5G16350
AT2G45660	AT5G17050
AT2G45660	AT5G17170
AT2G45660	AT5G17300
AT2G45660	AT5G17670
AT2G45660	AT5G17700
AT2G45660	AT5G18660
AT2G45660	AT5G18860
AT2G45660	AT5G19855
AT2G45660	AT5G20070
AT2G45660	AT5G20380
AT2G45660	AT5G20860
AT2G45660	AT5G21482
AT2G45660	AT5G22020
AT2G45660	AT5G22090
AT2G45660	AT5G22310
AT2G45660	AT5G22460
AT2G45660	AT5G23120
AT2G45660	AT5G23170
AT2G45660	AT5G23870
AT2G45660	AT5G24120
AT2G45660	AT5G24130
AT2G45660	AT5G24420
AT2G45660	AT5G24760
AT2G45660	AT5G24810
AT2G45660	AT5G24850
AT2G45660	AT5G25120
AT2G45660	AT5G25890
AT2G45660	AT5G27290
AT2G45660	AT5G28750
AT2G45660	AT5G35525
AT2G45660	AT5G36700
AT2G45660	AT5G36790
AT2G45660	AT5G37550
AT2G45660	AT5G38410
AT2G45660	AT5G38420
AT2G45660	AT5G38430
AT2G45660	AT5G38510
AT2G45660	AT5G38520
AT2G45660	AT5G38660
AT2G45660	AT5G38970
AT2G45660	AT5G39865
AT2G45660	AT5G40210
AT2G45660	AT5G40730
AT2G45660	AT5G40780
AT2G45660	AT5G41050
AT2G45660	AT5G41315
AT2G45660	AT5G42500
AT2G45660	AT5G42630
AT2G45660	AT5G42760
AT2G45660	AT5G43260
AT2G45660	AT5G43290
AT2G45660	AT5G43450
AT2G45660	AT5G43570
AT2G45660	AT5G43630
AT2G45660	AT5G43750
AT2G45660	AT5G43840
AT2G45660	AT5G44050
AT2G45660	AT5G44110
AT2G45660	AT5G44120
AT2G45660	AT5G44440
AT2G45660	AT5G45210
AT2G45660	AT5G45340
AT2G45660	AT5G45960
AT2G45660	AT5G46900
AT2G45660	AT5G47450
AT2G45660	AT5G47590
AT2G45660	AT5G47610
AT2G45660	AT5G47870
AT2G45660	AT5G47950
AT2G45660	AT5G48300
AT2G45660	AT5G48470
AT2G45660	AT5G49330
AT2G45660	AT5G49480
AT2G45660	AT5G49740
AT2G45660	AT5G50100
AT2G45660	AT5G50600
AT2G45660	AT5G50700
AT2G45660	AT5G51010
AT2G45660	AT5G51040
AT2G45660	AT5G51220
AT2G45660	AT5G51790
AT2G45660	AT5G52310
AT2G45660	AT5G52420
AT2G45660	AT5G53200
AT2G45660	AT5G53830
AT2G45660	AT5G53970
AT2G45660	AT5G54130
AT2G45660	AT5G54470
AT2G45660	AT5G54530
AT2G45660	AT5G54770
AT2G45660	AT5G55570
AT2G45660	AT5G55620
AT2G45660	AT5G56320
AT2G45660	AT5G56850
AT2G45660	AT5G57190
AT2G45660	AT5G57480
AT2G45660	AT5G57785
AT2G45660	AT5G58120
AT2G45660	AT5G59050
AT2G45660	AT5G60060
AT2G45660	AT5G60540
AT2G45660	AT5G61270
AT2G45660	AT5G61820
AT2G45660	AT5G62140
AT2G45660	AT5G62170
AT2G45660	AT5G62240
AT2G45660	AT5G62360
AT2G45660	AT5G64120
AT2G45660	AT5G64850
AT2G45660	AT5G65800
AT2G45660	AT5G66260
AT2G45660	AT5G66740
AT2G45660	AT5G67030
AT2G47460	AT1G23010
AT2G47460	AT1G49130
AT2G47460	AT1G55320
AT2G47460	AT1G65060
AT2G47460	AT1G78570
AT2G47460	AT2G22650
AT2G47460	AT2G27820
AT2G47460	AT2G30490
AT2G47460	AT2G36290
AT2G47460	AT2G37040
AT2G47460	AT2G42150
AT2G47460	AT3G51240
AT2G47460	AT3G55120
AT2G47460	AT4G15480
AT2G47460	AT5G04830
AT2G47460	AT5G05270
AT2G47460	AT5G08640
AT2G47460	AT5G13930
AT2G47460	AT5G17030
AT2G47460	AT5G17040
AT2G47460	AT5G22020
AT2G47460	AT5G23830
AT2G47460	AT5G64120
AT3G01970	AT1G08540
AT3G01970	AT1G12250
AT3G01970	AT1G14960
AT3G01970	AT1G21120
AT3G01970	AT1G22500
AT3G01970	AT1G22570
AT3G01970	AT1G27480
AT3G01970	AT1G44160
AT3G01970	AT1G45015
AT3G01970	AT1G55320
AT3G01970	AT1G56510
AT3G01970	AT1G61890
AT3G01970	AT1G64680
AT3G01970	AT1G65870
AT3G01970	AT1G72200
AT3G01970	AT1G75780
AT3G01970	AT2G05440
AT3G01970	AT2G14100
AT3G01970	AT2G14560
AT3G01970	AT2G25680
AT3G01970	AT2G30040
AT3G01970	AT2G36590
AT3G01970	AT2G41120
AT3G01970	AT2G42060
AT3G01970	AT2G42770
AT3G01970	AT3G03500
AT3G01970	AT3G03780
AT3G01970	AT3G04790
AT3G01970	AT3G19800
AT3G01970	AT3G20130
AT3G01970	AT3G20940
AT3G01970	AT3G22060
AT3G01970	AT3G24190
AT3G01970	AT3G47380
AT3G01970	AT3G54420
AT3G01970	AT3G55090
AT3G01970	AT3G55840
AT3G01970	AT4G08620
AT3G01970	AT4G13310
AT3G01970	AT4G13860
AT3G01970	AT4G18810
AT3G01970	AT4G25220
AT3G01970	AT4G34730
AT3G01970	AT4G35090
AT3G01970	AT5G09978
AT3G01970	AT5G10470
AT3G01970	AT5G16170
AT3G01970	AT5G24100
AT3G01970	AT5G38980
AT3G01970	AT5G41170
AT3G01970	AT5G42580
AT3G01970	AT5G44550
AT3G01970	AT5G44568
AT3G01970	AT5G47990
AT3G01970	AT5G49480
AT3G01970	AT5G62200
AT3G17609	AT1G12110
AT3G17609	AT1G12110
AT3G17609	AT1G12110
AT3G17609	AT1G12110
AT3G17609	AT1G12370
AT3G17609	AT1G12370
AT3G17609	AT1G12370
AT3G17609	AT1G12370
AT3G17609	AT3G22840
AT3G17609	AT3G22840
AT3G17609	AT3G22840
AT3G17609	AT3G22840
AT3G17609	AT3G47430
AT3G17609	AT3G47430
AT3G17609	AT3G47430
AT3G17609	AT3G47430
AT3G17609	AT5G13930
AT3G17609	AT5G13930
AT3G17609	AT5G13930
AT3G17609	AT5G13930
AT3G23210	AT1G01520
AT3G23210	AT1G07510
AT3G23210	AT1G07985
AT3G23210	AT1G09340
AT3G23210	AT1G09350
AT3G23210	AT1G10370
AT3G23210	AT1G10960
AT3G23210	AT1G11210
AT3G23210	AT1G12370
AT3G23210	AT1G12570
AT3G23210	AT1G14345
AT3G23210	AT1G16730
AT3G23210	AT1G17050
AT3G23210	AT1G19140
AT3G23210	AT1G19150
AT3G23210	AT1G19490
AT3G23210	AT1G22850
AT3G23210	AT1G24580
AT3G23210	AT1G31800
AT3G23210	AT1G32900
AT3G23210	AT1G35720
AT3G23210	AT1G36160
AT3G23210	AT1G43670
AT3G23210	AT1G44800
AT3G23210	AT1G47980
AT3G23210	AT1G49450
AT3G23210	AT1G52690
AT3G23210	AT1G53670
AT3G23210	AT1G54500
AT3G23210	AT1G55480
AT3G23210	AT1G58340
AT3G23210	AT1G63380
AT3G23210	AT1G70760
AT3G23210	AT1G75460
AT3G23210	AT1G75770
AT3G23210	AT1G77090
AT3G23210	AT1G78995
AT3G23210	AT2G13680
AT3G23210	AT2G22240
AT3G23210	AT2G23000
AT3G23210	AT2G28780
AT3G23210	AT2G30150
AT3G23210	AT2G30390
AT3G23210	AT2G34460
AT3G23210	AT2G36885
AT3G23210	AT2G36895
AT3G23210	AT2G37240
AT3G23210	AT2G46790
AT3G23210	AT2G46990
AT3G23210	AT2G47180
AT3G23210	AT2G47460
AT3G23210	AT2G47780
AT3G23210	AT3G02140
AT3G23210	AT3G02550
AT3G23210	AT3G09520
AT3G23210	AT3G11050
AT3G23210	AT3G17930
AT3G23210	AT3G18950
AT3G23210	AT3G19800
AT3G23210	AT3G21870
AT3G23210	AT3G21890
AT3G23210	AT3G24190
AT3G23210	AT3G27380
AT3G23210	AT3G47010
AT3G23210	AT3G48260
AT3G23210	AT3G48830
AT3G23210	AT3G49160
AT3G23210	AT3G50270
AT3G23210	AT3G51240
AT3G23210	AT3G54000
AT3G23210	AT3G55090
AT3G23210	AT3G57520
AT3G23210	AT4G00970
AT3G23210	AT4G01883
AT3G23210	AT4G03280
AT3G23210	AT4G15765
AT3G23210	AT4G22200
AT3G23210	AT4G22880
AT3G23210	AT4G22890
AT3G23210	AT4G24120
AT3G23210	AT4G25130
AT3G23210	AT4G26200
AT3G23210	AT4G27657
AT3G23210	AT4G28660
AT3G23210	AT4G33010
AT3G23210	AT4G34190
AT3G23210	AT4G36930
AT3G23210	AT4G37220
AT3G23210	AT4G37390
AT3G23210	AT4G37850
AT3G23210	AT5G02120
AT3G23210	AT5G04120
AT3G23210	AT5G05200
AT3G23210	AT5G05270
AT3G23210	AT5G05965
AT3G23210	AT5G08040
AT3G23210	AT5G08050
AT3G23210	AT5G09930
AT3G23210	AT5G10730
AT3G23210	AT5G11160
AT3G23210	AT5G12420
AT3G23210	AT5G13630
AT3G23210	AT5G14780
AT3G23210	AT5G15910
AT3G23210	AT5G15970
AT3G23210	AT5G17030
AT3G23210	AT5G17040
AT3G23210	AT5G17300
AT3G23210	AT5G18670
AT3G23210	AT5G20070
AT3G23210	AT5G21430
AT3G23210	AT5G23120
AT3G23210	AT5G24155
AT3G23210	AT5G24850
AT3G23210	AT5G38410
AT3G23210	AT5G38520
AT3G23210	AT5G43630
AT3G23210	AT5G43850
AT3G23210	AT5G45340
AT3G23210	AT5G50100
AT3G23210	AT5G50240
AT3G23210	AT5G52420
AT3G23210	AT5G54960
AT3G23210	AT5G55640
AT3G23210	AT5G58760
AT3G23210	AT5G58770
AT3G23210	AT5G59080
AT3G23210	AT5G59820
AT3G23210	AT5G61820
AT3G23210	AT5G66400
AT3G23210	AT5G67370
AT4G00050	AT1G07090
AT4G00050	AT1G07510
AT4G00050	AT1G36160
AT4G00050	AT1G69870
AT4G00050	AT1G75460
AT4G00050	AT1G75690
AT4G00050	AT1G80030
AT4G00050	AT2G04039
AT4G00050	AT2G16980
AT4G00050	AT2G19660
AT4G00050	AT2G23000
AT4G00050	AT2G28780
AT4G00050	AT2G36885
AT4G00050	AT2G36895
AT4G00050	AT2G38465
AT4G00050	AT3G04210
AT4G00050	AT3G06460
AT4G00050	AT3G51240
AT4G00050	AT3G54000
AT4G00050	AT3G61680
AT4G00050	AT4G28110
AT4G00050	AT4G29930
AT4G00050	AT5G01260
AT4G00050	AT5G02270
AT4G00050	AT5G03190
AT4G00050	AT5G04830
AT4G00050	AT5G23830
AT4G00050	AT5G38420
AT4G00050	AT5G38520
AT4G00050	AT5G43750
AT4G00050	AT5G50100
AT4G00050	AT5G54960
AT4G00050	AT5G58760
AT4G00050	AT5G58770
AT4G06746	AT1G11125
AT4G06746	AT1G11790
AT4G06746	AT1G16160
AT4G06746	AT1G19960
AT4G06746	AT1G22750
AT4G06746	AT1G23560
AT4G06746	AT1G29530
AT4G06746	AT1G29720
AT4G06746	AT1G53700
AT4G06746	AT1G65080
AT4G06746	AT1G70000
AT4G06746	AT1G73360
AT4G06746	AT1G78130
AT4G06746	AT2G24945
AT4G06746	AT2G35270
AT4G06746	AT3G10050
AT4G06746	AT3G10060
AT4G06746	AT3G15352
AT4G06746	AT3G22600
AT4G06746	AT3G30460
AT4G06746	AT3G48700
AT4G06746	AT3G50140
AT4G06746	AT3G52370
AT4G06746	AT4G08870
AT4G06746	AT4G12510
AT4G06746	AT4G13840
AT4G06746	AT4G21940
AT4G06746	AT4G23030
AT4G06746	AT4G24960
AT4G06746	AT4G27030
AT4G06746	AT4G35720
AT4G06746	AT5G02270
AT4G06746	AT5G16010
AT4G06746	AT5G19110
AT4G06746	AT5G24760
AT4G06746	AT5G26860
AT4G06746	AT5G44110
AT4G06746	AT5G47590
AT4G06746	AT5G58770
AT4G06746	AT5G58910
AT4G06746	AT5G63650
AT4G16750	AT1G11125
AT4G16750	AT1G12370
AT4G16750	AT1G13610
AT4G16750	AT1G14150
AT4G16750	AT1G14345
AT4G16750	AT1G16160
AT4G16750	AT1G16390
AT4G16750	AT1G19150
AT4G16750	AT1G19960
AT4G16750	AT1G22750
AT4G16750	AT1G27480
AT4G16750	AT1G29530
AT4G16750	AT1G36160
AT4G16750	AT1G42560
AT4G16750	AT1G43160
AT4G16750	AT1G43560
AT4G16750	AT1G44318
AT4G16750	AT1G45015
AT4G16750	AT1G49380
AT4G16750	AT1G51820
AT4G16750	AT1G52510
AT4G16750	AT1G53700
AT4G16750	AT1G55320
AT4G16750	AT1G64500
AT4G16750	AT1G64940
AT4G16750	AT1G65080
AT4G16750	AT1G70000
AT4G16750	AT1G70700
AT4G16750	AT1G73340
AT4G16750	AT1G76080
AT4G16750	AT1G78130
AT4G16750	AT2G04790
AT4G16750	AT2G21280
AT4G16750	AT2G23670
AT4G16750	AT2G23840
AT4G16750	AT2G24945
AT4G16750	AT2G25620
AT4G16750	AT2G30490
AT4G16750	AT2G32510
AT4G16750	AT2G34960
AT4G16750	AT2G35270
AT4G16750	AT2G36895
AT4G16750	AT2G37240
AT4G16750	AT2G40080
AT4G16750	AT2G44040
AT4G16750	AT2G44740
AT4G16750	AT2G46420
AT4G16750	AT2G48080
AT4G16750	AT3G01060
AT4G16750	AT3G08505
AT4G16750	AT3G12930
AT4G16750	AT3G15352
AT4G16750	AT3G21330
AT4G16750	AT3G24190
AT4G16750	AT3G27110
AT4G16750	AT3G47010
AT4G16750	AT3G48700
AT4G16750	AT3G50130
AT4G16750	AT3G50140
AT4G16750	AT3G50970
AT4G16750	AT3G52370
AT4G16750	AT3G54000
AT4G16750	AT3G54090
AT4G16750	AT3G61870
AT4G16750	AT4G01037
AT4G16750	AT4G01200
AT4G16750	AT4G06746
AT4G16750	AT4G08870
AT4G16750	AT4G12510
[truncated: 1,339 more rows]
