# Supplementary material for: Functional evolution and rewiring of the UVR8–BES1/BIM1 module underpin the refinement of UV-B responses during plant terrestrialization
Source: Plant Commun. 2026 Apr 3;7(6):101842. doi: 10.1016/j.xplc.2026.101842 (PMC13261680; doi:10.1016/j.xplc.2026.101842)
Supplement: Supplemental Table 7. GO enrichment analysis of BIM1 and BES1 target genes and their overlap with UV-B-responsive DEGs [file mmc8.xlsx]

## Sheet: MpBIM1_GO
Category	ID	Description	GeneRatio	BgRatio	RichFactor	FoldEnrichment	zScore	pvalue	p.adjust	qvalue	geneID	Count
BP	GO:0032787	monocarboxylic acid metabolic process	103/1485	388/7434	0.265464	1.32893	3.32483	0.000781	0.999998	0.999998	Mp1g00240/Mp1g03020/Mp1g03160/Mp1g03410/Mp1g04360/Mp1g04840/Mp1g10910/Mp1g12940/Mp1g18450/Mp1g23930/Mp1g26180/Mp1g27250/Mp1g27810/Mp1g28300/Mp2g00660/Mp2g00670/Mp2g02590/Mp2g04380/Mp2g07220/Mp2g11400/Mp2g19570/Mp2g19930/Mp2g22600/Mp2g22790/Mp3g01160/Mp3g01250/Mp3g01610/Mp3g02160/Mp3g05500/Mp3g06610/Mp3g07510/Mp3g19540/Mp3g19750/Mp3g21250/Mp3g21350/Mp3g21540/Mp3g21740/Mp3g22550/Mp3g24270/Mp4g03560…	103
BP	GO:0006720	isoprenoid metabolic process	37/1485	118/7434	0.313559	1.5697	3.11653	0.002123	0.999998	0.999998	Mp1g08310/Mp2g00670/Mp2g03280/Mp2g04260/Mp2g06070/Mp2g07200/Mp2g10420/Mp2g19930/Mp2g21230/Mp2g24630/Mp2g26360/Mp3g01340/Mp3g02160/Mp3g24270/Mp4g04600/Mp4g08190/Mp4g09150/Mp4g11500/Mp4g11760/Mp4g23680/Mp5g09870/Mp5g09880/Mp5g13980/Mp5g14090/Mp5g19490/Mp5g22560/Mp6g04420/Mp6g05070/Mp6g20540/Mp7g00020/Mp7g12990/Mp7g15960/Mp8g01240/Mp8g03300/Mp8g14330/Mp8g15840/Mp8g18570	37
BP	GO:0006721	terpenoid metabolic process	30/1485	91/7434	0.32967	1.65035	3.11856	0.00232	0.999998	0.999998	Mp1g08310/Mp2g00670/Mp2g03280/Mp2g04260/Mp2g06070/Mp2g07200/Mp2g10420/Mp2g19930/Mp2g24630/Mp3g02160/Mp3g24270/Mp4g04600/Mp4g09150/Mp4g11500/Mp4g11760/Mp4g23680/Mp5g13980/Mp5g14090/Mp5g19490/Mp6g04420/Mp6g05070/Mp6g20540/Mp7g00020/Mp7g12990/Mp7g15960/Mp8g01240/Mp8g03300/Mp8g14330/Mp8g15840/Mp8g18570	30
BP	GO:0016052	carbohydrate catabolic process	43/1485	145/7434	0.296552	1.48456	2.94386	0.003227	0.999998	0.999998	Mp1g00240/Mp1g03160/Mp1g06190/Mp1g09300/Mp1g10930/Mp1g16240/Mp1g24800/Mp1g27810/Mp2g08000/Mp2g13580/Mp2g13590/Mp2g14720/Mp2g20040/Mp2g22440/Mp2g22790/Mp3g00810/Mp3g01160/Mp3g02670/Mp3g19770/Mp3g21690/Mp4g12080/Mp4g13480/Mp4g13950/Mp4g14240/Mp5g10560/Mp5g11490/Mp5g20220/Mp5g21250/Mp5g23370/Mp6g01550/Mp6g04740/Mp6g05510/Mp6g11360/Mp6g18200/Mp6g18970/Mp7g00420/Mp7g03280/Mp7g08830/Mp7g11130/Mp7g11760…	43
BP	GO:0016053	organic acid biosynthetic process	98/1485	382/7434	0.256545	1.28428	2.84998	0.003318	0.999998	0.999998	Mp1g00180/Mp1g00240/Mp1g03020/Mp1g03120/Mp1g03410/Mp1g04840/Mp1g08300/Mp1g12940/Mp1g15430/Mp1g23930/Mp1g25420/Mp1g25910/Mp1g26180/Mp1g27250/Mp1g27810/Mp1g28300/Mp1g28700/Mp1g29250/Mp2g00660/Mp2g00670/Mp2g02590/Mp2g04260/Mp2g04380/Mp2g10420/Mp2g10500/Mp2g15380/Mp2g18980/Mp2g19930/Mp2g20880/Mp2g22600/Mp2g22790/Mp2g23570/Mp2g26760/Mp3g00950/Mp3g01160/Mp3g01320/Mp3g02160/Mp3g05500/Mp3g06610/Mp3g07510…	98
BP	GO:0046394	carboxylic acid biosynthetic process	98/1485	382/7434	0.256545	1.28428	2.84998	0.003318	0.999998	0.999998	Mp1g00180/Mp1g00240/Mp1g03020/Mp1g03120/Mp1g03410/Mp1g04840/Mp1g08300/Mp1g12940/Mp1g15430/Mp1g23930/Mp1g25420/Mp1g25910/Mp1g26180/Mp1g27250/Mp1g27810/Mp1g28300/Mp1g28700/Mp1g29250/Mp2g00660/Mp2g00670/Mp2g02590/Mp2g04260/Mp2g04380/Mp2g10420/Mp2g10500/Mp2g15380/Mp2g18980/Mp2g19930/Mp2g20880/Mp2g22600/Mp2g22790/Mp2g23570/Mp2g26760/Mp3g00950/Mp3g01160/Mp3g01320/Mp3g02160/Mp3g05500/Mp3g06610/Mp3g07510…	98
BP	GO:0033865	nucleoside bisphosphate metabolic process	19/1485	52/7434	0.365385	1.82914	2.99754	0.004006	0.999998	0.999998	Mp1g04840/Mp1g26180/Mp2g15380/Mp2g22060/Mp3g01340/Mp3g13870/Mp3g20790/Mp4g22220/Mp5g21210/Mp6g06980/Mp6g09640/Mp6g12050/Mp6g14590/Mp7g01760/Mp7g12870/Mp7g15650/Mp8g03300/Mp8g12440/Mp8g12790	19
BP	GO:0033875	ribonucleoside bisphosphate metabolic process	19/1485	52/7434	0.365385	1.82914	2.99754	0.004006	0.999998	0.999998	Mp1g04840/Mp1g26180/Mp2g15380/Mp2g22060/Mp3g01340/Mp3g13870/Mp3g20790/Mp4g22220/Mp5g21210/Mp6g06980/Mp6g09640/Mp6g12050/Mp6g14590/Mp7g01760/Mp7g12870/Mp7g15650/Mp8g03300/Mp8g12440/Mp8g12790	19
BP	GO:0034032	purine nucleoside bisphosphate metabolic process	19/1485	52/7434	0.365385	1.82914	2.99754	0.004006	0.999998	0.999998	Mp1g04840/Mp1g26180/Mp2g15380/Mp2g22060/Mp3g01340/Mp3g13870/Mp3g20790/Mp4g22220/Mp5g21210/Mp6g06980/Mp6g09640/Mp6g12050/Mp6g14590/Mp7g01760/Mp7g12870/Mp7g15650/Mp8g03300/Mp8g12440/Mp8g12790	19
BP	GO:0120254	olefinic compound metabolic process	23/1485	67/7434	0.343284	1.7185	2.95149	0.004089	0.999998	0.999998	Mp2g00660/Mp2g00670/Mp2g07220/Mp2g19930/Mp3g01610/Mp3g02160/Mp3g06610/Mp3g07510/Mp3g21540/Mp3g21740/Mp3g24270/Mp4g04600/Mp4g19350/Mp4g19760/Mp5g16260/Mp5g19490/Mp6g04560/Mp6g12050/Mp8g01650/Mp8g08430/Mp8g09050/Mp8g12930/Mp8g15570	23
MF	GO:0008514	organic anion transmembrane transporter activity	34/1286	110/6378	0.309091	1.53296	2.8334	0.004698	0.999997	0.999997	Mp1g04360/Mp1g05300/Mp1g11200/Mp1g17420/Mp1g22570/Mp2g10530/Mp2g12390/Mp2g13500/Mp2g16700/Mp2g21590/Mp3g01810/Mp3g15770/Mp3g17250/Mp4g08410/Mp4g22220/Mp5g00310/Mp5g03360/Mp5g06790/Mp5g13430/Mp5g14230/Mp5g16750/Mp5g22730/Mp6g14130/Mp6g14590/Mp6g16840/Mp7g05600/Mp7g07860/Mp7g17400/Mp8g00300/Mp8g09840/Mp8g09880/Mp8g11410/Mp8g12090/Mp8g12460	34
BP	GO:0045488	pectin metabolic process	14/1485	35/7434	0.4	2.00242	2.96977	0.005097	0.999998	0.999998	Mp1g18380/Mp2g07220/Mp2g13580/Mp2g13590/Mp2g14970/Mp2g15640/Mp2g19350/Mp2g22440/Mp3g22790/Mp4g09490/Mp5g20220/Mp5g23370/Mp7g11130/Mp7g11760	14
BP	GO:0042430	indole-containing compound metabolic process	20/1485	57/7434	0.350877	1.75651	2.86442	0.005434	0.999998	0.999998	Mp1g03120/Mp1g04360/Mp1g06270/Mp1g27250/Mp2g07370/Mp2g09800/Mp2g21090/Mp2g26760/Mp3g00950/Mp3g10600/Mp3g22550/Mp4g06670/Mp5g05030/Mp5g16730/Mp5g17980/Mp6g07600/Mp7g00960/Mp7g14400/Mp8g09300/Mp8g10640	20
BP	GO:0008299	isoprenoid biosynthetic process	28/1485	88/7434	0.318182	1.59284	2.79495	0.00559	0.999998	0.999998	Mp1g08310/Mp2g00670/Mp2g03280/Mp2g04260/Mp2g07200/Mp2g10420/Mp2g19930/Mp2g21230/Mp2g24630/Mp2g26360/Mp3g01340/Mp3g02160/Mp4g08190/Mp4g09150/Mp4g11500/Mp4g23680/Mp5g09870/Mp5g09880/Mp5g14090/Mp5g19490/Mp5g22560/Mp6g04420/Mp6g20540/Mp7g00020/Mp8g01240/Mp8g14330/Mp8g15840/Mp8g18570	28
MF	GO:0016757	glycosyltransferase activity	56/1286	203/6378	0.275862	1.36816	2.67883	0.006033	0.999997	0.999997	Mp1g02600/Mp1g08450/Mp1g12940/Mp1g18380/Mp1g22770/Mp1g23600/Mp1g23640/Mp2g02300/Mp2g02380/Mp2g05660/Mp2g05670/Mp2g07920/Mp2g08000/Mp2g14970/Mp2g16633/Mp2g17770/Mp2g17810/Mp2g17820/Mp2g17840/Mp2g18730/Mp2g19350/Mp2g21110/Mp2g21470/Mp2g21770/Mp2g22830/Mp3g00690/Mp3g00810/Mp3g02670/Mp3g12220/Mp3g22310/Mp3g24020/Mp3g24270/Mp3g25350/Mp4g08210/Mp4g08610/Mp4g09490/Mp4g12080/Mp4g16940/Mp4g19140/Mp4g20020…	56
CC	GO:0005778	peroxisomal membrane	13/1457	33/7493	0.393939	2.02594	2.90176	0.006303	0.999871	0.999871	Mp1g04360/Mp2g17950/Mp3g02440/Mp3g07930/Mp4g19350/Mp6g00800/Mp6g11960/Mp6g12050/Mp6g16850/Mp7g01760/Mp7g18230/Mp8g02510/Mp8g11410	13
CC	GO:0031903	microbody membrane	13/1457	33/7493	0.393939	2.02594	2.90176	0.006303	0.999871	0.999871	Mp1g04360/Mp2g17950/Mp3g02440/Mp3g07930/Mp4g19350/Mp6g00800/Mp6g11960/Mp6g12050/Mp6g16850/Mp7g01760/Mp7g18230/Mp8g02510/Mp8g11410	13
BP	GO:0030850	prostate gland development	8/1485	16/7434	0.5	2.50303	3.00682	0.006891	0.999998	0.999998	Mp1g10350/Mp2g00660/Mp3g06610/Mp5g16940/Mp8g01650/Mp8g09050/Mp8g12930/Mp8g15570	8
BP	GO:0016114	terpenoid biosynthetic process	21/1485	62/7434	0.33871	1.6956	2.74781	0.007059	0.999998	0.999998	Mp1g08310/Mp2g00670/Mp2g03280/Mp2g04260/Mp2g07200/Mp2g10420/Mp2g19930/Mp2g24630/Mp3g02160/Mp4g09150/Mp4g11500/Mp4g23680/Mp5g14090/Mp5g19490/Mp6g04420/Mp6g20540/Mp7g00020/Mp8g01240/Mp8g14330/Mp8g15840/Mp8g18570	21
BP	GO:0072330	monocarboxylic acid biosynthetic process	60/1485	224/7434	0.267857	1.34091	2.58832	0.007513	0.999998	0.999998	Mp1g00240/Mp1g03020/Mp1g03410/Mp1g04840/Mp1g12940/Mp1g23930/Mp1g26180/Mp1g27250/Mp1g27810/Mp1g28300/Mp2g00660/Mp2g00670/Mp2g02590/Mp2g04380/Mp2g19930/Mp2g22600/Mp2g22790/Mp3g01160/Mp3g02160/Mp3g05500/Mp3g06610/Mp3g07510/Mp3g19540/Mp3g19750/Mp3g21350/Mp3g21540/Mp3g21740/Mp3g22550/Mp4g11260/Mp4g14240/Mp4g19350/Mp4g19390/Mp5g00310/Mp5g11490/Mp5g16260/Mp5g16730/Mp5g17980/Mp5g19490/Mp5g20700/Mp5g21210…	60
BP	GO:0010393	galacturonan metabolic process	14/1485	37/7434	0.378378	1.89419	2.72411	0.009018	0.999998	0.999998	Mp1g18380/Mp2g07220/Mp2g13580/Mp2g13590/Mp2g14970/Mp2g15640/Mp2g19350/Mp2g22440/Mp3g22790/Mp4g09490/Mp5g20220/Mp5g23370/Mp7g11130/Mp7g11760	14
BP	GO:0022611	dormancy process	12/1485	30/7434	0.4	2.00242	2.74854	0.009268	0.999998	0.999998	Mp1g10320/Mp1g19490/Mp2g17950/Mp3g08850/Mp3g22550/Mp3g24300/Mp4g13880/Mp5g16730/Mp6g03540/Mp7g15340/Mp8g15510/Mp8g17660	12
MF	GO:0016758	hexosyltransferase activity	48/1286	173/6378	0.277457	1.37606	2.51999	0.009389	0.999997	0.999997	Mp1g02600/Mp1g08450/Mp1g12940/Mp1g18380/Mp1g22770/Mp1g23600/Mp1g23640/Mp2g02300/Mp2g02380/Mp2g05660/Mp2g05670/Mp2g07920/Mp2g14970/Mp2g16633/Mp2g17770/Mp2g17810/Mp2g17820/Mp2g17840/Mp2g18730/Mp2g19350/Mp2g21110/Mp2g21470/Mp2g21770/Mp2g22830/Mp3g00810/Mp3g02670/Mp3g22310/Mp3g24270/Mp3g25350/Mp4g08210/Mp4g09490/Mp4g12080/Mp4g16940/Mp4g19140/Mp4g20020/Mp4g20110/Mp4g23440/Mp5g11260/Mp6g13500/Mp6g18970…	48
BP	GO:0015711	organic anion transport	52/1485	192/7434	0.270833	1.35581	2.49552	0.009804	0.999998	0.999998	Mp1g04360/Mp1g05300/Mp1g11200/Mp1g15290/Mp1g17420/Mp1g22570/Mp1g26180/Mp1g26930/Mp1g27870/Mp2g05990/Mp2g10530/Mp2g12390/Mp2g13400/Mp2g13500/Mp2g16700/Mp2g21590/Mp3g01320/Mp3g01810/Mp3g02530/Mp3g09240/Mp3g15770/Mp3g17250/Mp3g17900/Mp4g08410/Mp4g14510/Mp4g17210/Mp4g22220/Mp4g23410/Mp5g00310/Mp5g03360/Mp5g06790/Mp5g13430/Mp5g14230/Mp5g16750/Mp5g22730/Mp6g01270/Mp6g02500/Mp6g14130/Mp6g14590/Mp6g16840…	52
BP	GO:0006568	L-tryptophan metabolic process	8/1485	17/7434	0.470588	2.35579	2.79594	0.010769	0.999998	0.999998	Mp1g03120/Mp1g06270/Mp1g27250/Mp2g26760/Mp3g00950/Mp3g10600/Mp5g05030/Mp7g14400	8
BP	GO:0006586	indolalkylamine metabolic process	8/1485	17/7434	0.470588	2.35579	2.79594	0.010769	0.999998	0.999998	Mp1g03120/Mp1g06270/Mp1g27250/Mp2g26760/Mp3g00950/Mp3g10600/Mp5g05030/Mp7g14400	8
BP	GO:1905953	negative regulation of lipid localization	8/1485	17/7434	0.470588	2.35579	2.79594	0.010769	0.999998	0.999998	Mp1g03410/Mp1g26180/Mp3g09240/Mp4g20660/Mp5g16940/Mp6g01270/Mp8g03300/Mp8g08430	8
BP	GO:0000162	L-tryptophan biosynthetic process	6/1485	11/7434	0.545455	2.73058	2.8696	0.011526	0.999998	0.999998	Mp1g03120/Mp1g27250/Mp2g26760/Mp3g00950/Mp3g10600/Mp5g05030	6
BP	GO:0046219	indolalkylamine biosynthetic process	6/1485	11/7434	0.545455	2.73058	2.8696	0.011526	0.999998	0.999998	Mp1g03120/Mp1g27250/Mp2g26760/Mp3g00950/Mp3g10600/Mp5g05030	6
BP	GO:0072530	purine-containing compound transmembrane transport	6/1485	11/7434	0.545455	2.73058	2.8696	0.011526	0.999998	0.999998	Mp1g11200/Mp3g12930/Mp3g17250/Mp5g13430/Mp6g14590/Mp8g11410	6
BP	GO:0010431	seed maturation	12/1485	31/7434	0.387097	1.93783	2.61411	0.01243	0.999998	0.999998	Mp1g21090/Mp2g17950/Mp3g08850/Mp3g24300/Mp4g11760/Mp4g13880/Mp4g14240/Mp6g03540/Mp7g00420/Mp7g15340/Mp8g15510/Mp8g17660	12
BP	GO:0006637	acyl-CoA metabolic process	15/1485	42/7434	0.357143	1.78788	2.55815	0.012638	0.999998	0.999998	Mp1g04840/Mp1g26180/Mp3g01340/Mp4g22220/Mp5g10060/Mp5g21210/Mp5g22560/Mp6g09640/Mp6g12050/Mp7g01760/Mp7g12870/Mp7g15650/Mp8g03300/Mp8g12440/Mp8g12790	15
BP	GO:0035383	thioester metabolic process	15/1485	42/7434	0.357143	1.78788	2.55815	0.012638	0.999998	0.999998	Mp1g04840/Mp1g26180/Mp3g01340/Mp4g22220/Mp5g10060/Mp5g21210/Mp5g22560/Mp6g09640/Mp6g12050/Mp7g01760/Mp7g12870/Mp7g15650/Mp8g03300/Mp8g12440/Mp8g12790	15
BP	GO:1902221	erythrose 4-phosphate/phosphoenolpyruvate family amino acid metabolic process	13/1485	35/7434	0.371429	1.85939	2.54603	0.01384	0.999998	0.999998	Mp1g03120/Mp1g06270/Mp1g27250/Mp2g15400/Mp2g26760/Mp3g00950/Mp3g10600/Mp3g22550/Mp5g00020/Mp5g05030/Mp5g10060/Mp5g16730/Mp7g14400	13
BP	GO:0009750	response to fructose	11/1485	28/7434	0.392857	1.96667	2.56028	0.014564	0.999998	0.999998	Mp1g00340/Mp1g03160/Mp3g08740/Mp7g05890/Mp7g06720/Mp7g06730/Mp7g06740/Mp7g06760/Mp7g09180/Mp8g15840/Mp8g18570	11
BP	GO:0033866	nucleoside bisphosphate biosynthetic process	11/1485	28/7434	0.392857	1.96667	2.56028	0.014564	0.999998	0.999998	Mp1g26180/Mp2g15380/Mp3g13870/Mp3g20790/Mp4g22220/Mp5g21210/Mp6g06980/Mp6g14590/Mp7g12870/Mp8g12440/Mp8g12790	11
BP	GO:0034030	ribonucleoside bisphosphate biosynthetic process	11/1485	28/7434	0.392857	1.96667	2.56028	0.014564	0.999998	0.999998	Mp1g26180/Mp2g15380/Mp3g13870/Mp3g20790/Mp4g22220/Mp5g21210/Mp6g06980/Mp6g14590/Mp7g12870/Mp8g12440/Mp8g12790	11
BP	GO:0034033	purine nucleoside bisphosphate biosynthetic process	11/1485	28/7434	0.392857	1.96667	2.56028	0.014564	0.999998	0.999998	Mp1g26180/Mp2g15380/Mp3g13870/Mp3g20790/Mp4g22220/Mp5g21210/Mp6g06980/Mp6g14590/Mp7g12870/Mp8g12440/Mp8g12790	11
BP	GO:0072521	purine-containing compound metabolic process	71/1485	280/7434	0.253571	1.26939	2.2957	0.014966	0.999998	0.999998	Mp1g00180/Mp1g00240/Mp1g02170/Mp1g03160/Mp1g04840/Mp1g08600/Mp1g09110/Mp1g10900/Mp1g13320/Mp1g15430/Mp1g26180/Mp1g26440/Mp1g27810/Mp1g28110/Mp1g29520/Mp2g10490/Mp2g13010/Mp2g13530/Mp2g15380/Mp2g15800/Mp2g21430/Mp2g22060/Mp2g22300/Mp2g22790/Mp2g23570/Mp3g01160/Mp3g01340/Mp3g04930/Mp3g12020/Mp3g13870/Mp3g15140/Mp3g20790/Mp3g22470/Mp4g00240/Mp4g08820/Mp4g09950/Mp4g14240/Mp4g17210/Mp4g19390/Mp4g21780…	71
CC	GO:0005777	peroxisome	42/1457	157/7493	0.267516	1.37577	2.33774	0.015041	0.999871	0.999871	Mp1g01210/Mp1g04360/Mp1g10910/Mp1g11680/Mp1g18640/Mp1g26180/Mp1g27810/Mp2g08050/Mp2g11400/Mp2g17950/Mp2g20330/Mp3g01340/Mp3g02440/Mp3g07930/Mp3g21540/Mp4g00240/Mp4g11260/Mp4g18090/Mp4g19350/Mp4g21780/Mp5g07320/Mp5g07340/Mp5g10660/Mp5g11140/Mp5g11490/Mp5g23030/Mp6g00800/Mp6g09350/Mp6g09380/Mp6g09640/Mp6g11960/Mp6g12050/Mp6g16330/Mp6g16850/Mp6g17970/Mp7g01760/Mp7g18230/Mp7g19690/Mp8g02510/Mp8g11410…	42
CC	GO:0042579	microbody	42/1457	157/7493	0.267516	1.37577	2.33774	0.015041	0.999871	0.999871	Mp1g01210/Mp1g04360/Mp1g10910/Mp1g11680/Mp1g18640/Mp1g26180/Mp1g27810/Mp2g08050/Mp2g11400/Mp2g17950/Mp2g20330/Mp3g01340/Mp3g02440/Mp3g07930/Mp3g21540/Mp4g00240/Mp4g11260/Mp4g18090/Mp4g19350/Mp4g21780/Mp5g07320/Mp5g07340/Mp5g10660/Mp5g11140/Mp5g11490/Mp5g23030/Mp6g00800/Mp6g09350/Mp6g09380/Mp6g09640/Mp6g11960/Mp6g12050/Mp6g16330/Mp6g16850/Mp6g17970/Mp7g01760/Mp7g18230/Mp7g19690/Mp8g02510/Mp8g11410…	42
BP	GO:0005982	starch metabolic process	15/1485	43/7434	0.348837	1.7463	2.452	0.015914	0.999998	0.999998	Mp1g03160/Mp1g06190/Mp1g09300/Mp1g16240/Mp1g17770/Mp1g23640/Mp1g24800/Mp3g00810/Mp3g25350/Mp4g12080/Mp4g16940/Mp4g20940/Mp5g10560/Mp6g18200/Mp7g16760	15
BP	GO:0042435	indole-containing compound biosynthetic process	15/1485	43/7434	0.348837	1.7463	2.452	0.015914	0.999998	0.999998	Mp1g03120/Mp1g06270/Mp1g27250/Mp2g07370/Mp2g09800/Mp2g21090/Mp2g26760/Mp3g00950/Mp3g10600/Mp3g22550/Mp5g05030/Mp5g16730/Mp5g17980/Mp6g07600/Mp8g10640	15
BP	GO:0072522	purine-containing compound biosynthetic process	40/1485	145/7434	0.275862	1.38098	2.31461	0.016011	0.999998	0.999998	Mp1g00240/Mp1g03160/Mp1g08600/Mp1g13320/Mp1g15430/Mp1g26180/Mp1g26440/Mp1g27810/Mp2g10490/Mp2g15380/Mp2g21430/Mp2g22790/Mp3g01160/Mp3g13870/Mp3g15140/Mp3g20790/Mp3g22470/Mp4g08820/Mp4g09950/Mp4g14240/Mp4g17210/Mp4g19390/Mp4g22220/Mp5g10060/Mp5g11490/Mp5g13270/Mp5g19870/Mp5g21210/Mp5g22420/Mp6g01550/Mp6g04740/Mp6g06980/Mp6g13800/Mp6g14590/Mp7g00420/Mp7g03280/Mp7g03410/Mp7g12870/Mp8g12440/Mp8g12790	40
BP	GO:0048878	chemical homeostasis	108/1485	449/7434	0.240535	1.20413	2.22931	0.016475	0.999998	0.999998	Mp1g00240/Mp1g02000/Mp1g03410/Mp1g07290/Mp1g12010/Mp1g13330/Mp1g15990/Mp1g16710/Mp1g16800/Mp1g17380/Mp1g18450/Mp1g19490/Mp1g20880/Mp1g22290/Mp1g25420/Mp1g26990/Mp1g29100/Mp2g00040/Mp2g00670/Mp2g01720/Mp2g02320/Mp2g03190/Mp2g04120/Mp2g05690/Mp2g06070/Mp2g10420/Mp2g12470/Mp2g12480/Mp2g22060/Mp2g23520/Mp2g25335/Mp2g25340/Mp3g00080/Mp3g01310/Mp3g01570/Mp3g02770/Mp3g04930/Mp3g05830/Mp3g06890/Mp3g09240…	108
BP	GO:0006164	purine nucleotide biosynthetic process	38/1485	137/7434	0.277372	1.38854	2.29324	0.017008	0.999998	0.999998	Mp1g00240/Mp1g03160/Mp1g08600/Mp1g13320/Mp1g26180/Mp1g26440/Mp1g27810/Mp2g10490/Mp2g15380/Mp2g21430/Mp2g22790/Mp3g01160/Mp3g13870/Mp3g15140/Mp3g20790/Mp4g08820/Mp4g09950/Mp4g14240/Mp4g17210/Mp4g19390/Mp4g22220/Mp5g10060/Mp5g11490/Mp5g13270/Mp5g19870/Mp5g21210/Mp5g22420/Mp6g01550/Mp6g04740/Mp6g06980/Mp6g13800/Mp6g14590/Mp7g00420/Mp7g03280/Mp7g03410/Mp7g12870/Mp8g12440/Mp8g12790	38
BP	GO:0019369	arachidonate metabolic process	10/1485	25/7434	0.4	2.00242	2.50822	0.017024	0.999998	0.999998	Mp2g00660/Mp3g01610/Mp3g06610/Mp3g21540/Mp3g21740/Mp5g16260/Mp8g01650/Mp8g09050/Mp8g12930/Mp8g15570	10
BP	GO:0000272	polysaccharide catabolic process	24/1485	79/7434	0.303797	1.52083	2.32509	0.017829	0.999998	0.999998	Mp1g03160/Mp1g06190/Mp1g09300/Mp1g16240/Mp1g24800/Mp2g08000/Mp2g13580/Mp2g13590/Mp2g14720/Mp2g22440/Mp3g00810/Mp3g02670/Mp3g21690/Mp4g12080/Mp4g13480/Mp5g20220/Mp5g23370/Mp6g05510/Mp6g18200/Mp6g18970/Mp7g11130/Mp7g11760/Mp7g16760/Mp7g17770	24
BP	GO:0045490	pectin catabolic process	7/1485	15/7434	0.466667	2.33616	2.58795	0.017838	0.999998	0.999998	Mp2g13580/Mp2g13590/Mp2g22440/Mp5g20220/Mp5g23370/Mp7g11130/Mp7g11760	7
BP	GO:0006820	monoatomic anion transport	88/1485	359/7434	0.245125	1.22711	2.20368	0.01799	0.999998	0.999998	Mp1g04360/Mp1g05300/Mp1g11200/Mp1g15290/Mp1g17420/Mp1g22570/Mp1g26180/Mp1g26930/Mp1g27870/Mp2g05910/Mp2g05990/Mp2g10530/Mp2g12390/Mp2g13060/Mp2g13400/Mp2g13500/Mp2g16700/Mp2g20600/Mp2g21590/Mp2g22060/Mp2g23570/Mp2g25335/Mp2g25340/Mp3g01320/Mp3g01810/Mp3g02440/Mp3g02530/Mp3g09240/Mp3g10170/Mp3g13800/Mp3g13820/Mp3g15770/Mp3g17250/Mp3g17900/Mp3g23970/Mp3g25240/Mp4g08410/Mp4g14510/Mp4g16320/Mp4g16560…	88
MF	GO:0043531	ADP binding	10/1286	25/6378	0.4	1.98383	2.47676	0.018113	0.999997	0.999997	Mp1g00180/Mp1g00240/Mp1g23640/Mp2g04890/Mp3g03990/Mp4g09950/Mp4g19390/Mp8g04010/Mp8g07330/Mp8g08430	10
MF	GO:0005351	carbohydrate:proton symporter activity	7/1286	15/6378	0.466667	2.31446	2.56122	0.018736	0.999997	0.999997	Mp1g00620/Mp1g02000/Mp1g27650/Mp2g13170/Mp3g19370/Mp5g01520/Mp6g07890	7
MF	GO:0005402	carbohydrate:monoatomic cation symporter activity	7/1286	15/6378	0.466667	2.31446	2.56122	0.018736	0.999997	0.999997	Mp1g00620/Mp1g02000/Mp1g27650/Mp2g13170/Mp3g19370/Mp5g01520/Mp6g07890	7
MF	GO:0015149	hexose transmembrane transporter activity	7/1286	15/6378	0.466667	2.31446	2.56122	0.018736	0.999997	0.999997	Mp1g00620/Mp1g02000/Mp1g27650/Mp2g13170/Mp3g19370/Mp5g01520/Mp6g07890	7
BP	GO:0010744	positive regulation of macrophage derived foam cell differentiation	6/1485	12/7434	0.5	2.50303	2.60328	0.019206	0.999998	0.999998	Mp2g00660/Mp3g06610/Mp8g01650/Mp8g09050/Mp8g12930/Mp8g15570	6
BP	GO:0030858	positive regulation of epithelial cell differentiation	6/1485	12/7434	0.5	2.50303	2.60328	0.019206	0.999998	0.999998	Mp2g00660/Mp3g06610/Mp8g01650/Mp8g09050/Mp8g12930/Mp8g15570	6
BP	GO:0035358	regulation of peroxisome proliferator activated receptor signaling pathway	6/1485	12/7434	0.5	2.50303	2.60328	0.019206	0.999998	0.999998	Mp2g00660/Mp3g06610/Mp8g01650/Mp8g09050/Mp8g12930/Mp8g15570	6
BP	GO:0035360	positive regulation of peroxisome proliferator activated receptor signaling pathway	6/1485	12/7434	0.5	2.50303	2.60328	0.019206	0.999998	0.999998	Mp2g00660/Mp3g06610/Mp8g01650/Mp8g09050/Mp8g12930/Mp8g15570	6
BP	GO:0045606	positive regulation of epidermal cell differentiation	6/1485	12/7434	0.5	2.50303	2.60328	0.019206	0.999998	0.999998	Mp2g00660/Mp3g06610/Mp8g01650/Mp8g09050/Mp8g12930/Mp8g15570	6
BP	GO:0045616	regulation of keratinocyte differentiation	6/1485	12/7434	0.5	2.50303	2.60328	0.019206	0.999998	0.999998	Mp2g00660/Mp3g06610/Mp8g01650/Mp8g09050/Mp8g12930/Mp8g15570	6
BP	GO:0045618	positive regulation of keratinocyte differentiation	6/1485	12/7434	0.5	2.50303	2.60328	0.019206	0.999998	0.999998	Mp2g00660/Mp3g06610/Mp8g01650/Mp8g09050/Mp8g12930/Mp8g15570	6
BP	GO:0045684	positive regulation of epidermis development	6/1485	12/7434	0.5	2.50303	2.60328	0.019206	0.999998	0.999998	Mp2g00660/Mp3g06610/Mp8g01650/Mp8g09050/Mp8g12930/Mp8g15570	6
BP	GO:0051121	hepoxilin metabolic process	6/1485	12/7434	0.5	2.50303	2.60328	0.019206	0.999998	0.999998	Mp2g00660/Mp3g06610/Mp8g01650/Mp8g09050/Mp8g12930/Mp8g15570	6
BP	GO:0051122	hepoxilin biosynthetic process	6/1485	12/7434	0.5	2.50303	2.60328	0.019206	0.999998	0.999998	Mp2g00660/Mp3g06610/Mp8g01650/Mp8g09050/Mp8g12930/Mp8g15570	6
BP	GO:1905330	regulation of morphogenesis of an epithelium	6/1485	12/7434	0.5	2.50303	2.60328	0.019206	0.999998	0.999998	Mp1g27000/Mp3g10240/Mp5g16940/Mp5g20650/Mp7g04530/Mp8g03210	6
CC	GO:0010287	plastoglobule	20/1457	65/7493	0.307692	1.58239	2.31679	0.019236	0.999871	0.999871	Mp1g00160/Mp1g08310/Mp1g11680/Mp2g01180/Mp2g07000/Mp2g09210/Mp3g03720/Mp3g03990/Mp3g23730/Mp5g04200/Mp5g16260/Mp6g01550/Mp6g01650/Mp6g05070/Mp7g05890/Mp7g06720/Mp7g06730/Mp7g06740/Mp7g06760/Mp7g09180	20
BP	GO:0005983	starch catabolic process	9/1485	22/7434	0.409091	2.04793	2.45924	0.019829	0.999998	0.999998	Mp1g03160/Mp1g06190/Mp1g09300/Mp1g16240/Mp1g24800/Mp3g00810/Mp4g12080/Mp6g18200/Mp7g16760	9
MF	GO:0036403	arachidonate 8(S)-lipoxygenase activity	6/1286	12/6378	0.5	2.47978	2.57834	0.02007	0.999997	0.999997	Mp2g00660/Mp3g06610/Mp8g01650/Mp8g09050/Mp8g12930/Mp8g15570	6
MF	GO:0050473	arachidonate 15-lipoxygenase activity	6/1286	12/6378	0.5	2.47978	2.57834	0.02007	0.999997	0.999997	Mp2g00660/Mp3g06610/Mp8g01650/Mp8g09050/Mp8g12930/Mp8g15570	6
BP	GO:0170035	L-amino acid catabolic process	16/1485	48/7434	0.333333	1.66869	2.322	0.020451	0.999998	0.999998	Mp1g00180/Mp2g15400/Mp2g18980/Mp2g23570/Mp3g21250/Mp3g22110/Mp3g22550/Mp5g00020/Mp5g10060/Mp5g16730/Mp5g20980/Mp6g20160/Mp7g14650/Mp8g03330/Mp8g08430/Mp8g13850	16
BP	GO:0009313	oligosaccharide catabolic process	10/1485	26/7434	0.384615	1.92541	2.36153	0.022831	0.999998	0.999998	Mp1g10930/Mp1g16240/Mp1g24800/Mp2g20040/Mp3g00810/Mp3g19770/Mp4g12080/Mp4g13950/Mp6g11360/Mp8g17660	10
BP	GO:0010162	seed dormancy process	8/1485	19/7434	0.421053	2.10781	2.41553	0.022966	0.999998	0.999998	Mp2g17950/Mp3g08850/Mp3g24300/Mp4g13880/Mp6g03540/Mp7g15340/Mp8g15510/Mp8g17660	8
BP	GO:0072348	sulfur compound transport	8/1485	19/7434	0.421053	2.10781	2.41553	0.022966	0.999998	0.999998	Mp2g05910/Mp2g10530/Mp3g02530/Mp3g17250/Mp5g00310/Mp6g14590/Mp7g09420/Mp8g11410	8
BP	GO:1901679	nucleotide transmembrane transport	8/1485	19/7434	0.421053	2.10781	2.41553	0.022966	0.999998	0.999998	Mp1g04360/Mp2g10530/Mp3g17250/Mp5g06790/Mp5g13430/Mp5g16750/Mp6g14590/Mp8g11410	8
BP	GO:0098656	monoatomic anion transmembrane transport	70/1485	281/7434	0.24911	1.24706	2.10929	0.02306	0.999998	0.999998	Mp1g04360/Mp1g05300/Mp1g11200/Mp1g17420/Mp1g22570/Mp2g05910/Mp2g10530/Mp2g12390/Mp2g13060/Mp2g13500/Mp2g16700/Mp2g20600/Mp2g21590/Mp2g25335/Mp2g25340/Mp3g01810/Mp3g02440/Mp3g10170/Mp3g13800/Mp3g13820/Mp3g15770/Mp3g17250/Mp3g23970/Mp3g25240/Mp4g08410/Mp4g16320/Mp4g16560/Mp4g16580/Mp4g16600/Mp4g17210/Mp4g19900/Mp4g22220/Mp4g22690/Mp4g22830/Mp5g00310/Mp5g03360/Mp5g06790/Mp5g13430/Mp5g13980/Mp5g14230…	70
BP	GO:0006631	fatty acid metabolic process	57/1485	223/7434	0.255605	1.27958	2.11777	0.023345	0.999998	0.999998	Mp1g03020/Mp1g03410/Mp1g04360/Mp1g04840/Mp1g10910/Mp1g12940/Mp1g18450/Mp1g23930/Mp1g26180/Mp1g28300/Mp2g00660/Mp2g02590/Mp2g11400/Mp2g19570/Mp3g01250/Mp3g01610/Mp3g06610/Mp3g19540/Mp3g19750/Mp3g21350/Mp3g21540/Mp3g21740/Mp4g03560/Mp4g13460/Mp4g19350/Mp4g19390/Mp5g10060/Mp5g16260/Mp5g20700/Mp5g21210/Mp5g23030/Mp6g00800/Mp6g02350/Mp6g04150/Mp6g05600/Mp6g09640/Mp6g12050/Mp6g15090/Mp6g16330/Mp6g18420…	57
BP	GO:0016042	lipid catabolic process	35/1485	127/7434	0.275591	1.37962	2.1558	0.023493	0.999998	0.999998	Mp1g04360/Mp1g06240/Mp2g03280/Mp2g07200/Mp2g11040/Mp2g11400/Mp2g19570/Mp2g22060/Mp2g24630/Mp3g01250/Mp3g01610/Mp3g21740/Mp4g10510/Mp4g11760/Mp4g17760/Mp4g19350/Mp4g20660/Mp5g16310/Mp5g23030/Mp6g00800/Mp6g09640/Mp6g11360/Mp6g12050/Mp6g15090/Mp6g16330/Mp6g16850/Mp6g19510/Mp6g20540/Mp7g00020/Mp7g12990/Mp7g15180/Mp8g01320/Mp8g03330/Mp8g11280/Mp8g16290	35
BP	GO:0042759	long-chain fatty acid biosynthetic process	14/1485	41/7434	0.341463	1.70939	2.27556	0.023612	0.999998	0.999998	Mp2g00660/Mp3g06610/Mp3g21350/Mp3g21540/Mp3g21740/Mp4g19350/Mp5g16260/Mp6g05600/Mp7g06220/Mp8g01650/Mp8g04010/Mp8g09050/Mp8g12930/Mp8g15570	14
BP	GO:0005976	polysaccharide metabolic process	52/1485	201/7434	0.258706	1.2951	2.119	0.023634	0.999998	0.999998	Mp1g02600/Mp1g03160/Mp1g06190/Mp1g09300/Mp1g16240/Mp1g17770/Mp1g18380/Mp1g23640/Mp1g24800/Mp2g07220/Mp2g07920/Mp2g08000/Mp2g08530/Mp2g13580/Mp2g13590/Mp2g14720/Mp2g14970/Mp2g15640/Mp2g18730/Mp2g19350/Mp2g21110/Mp2g22060/Mp2g22440/Mp3g00810/Mp3g02670/Mp3g21690/Mp3g22310/Mp3g22790/Mp3g25350/Mp4g08210/Mp4g09490/Mp4g12080/Mp4g13480/Mp4g16940/Mp4g20940/Mp5g06160/Mp5g10560/Mp5g20220/Mp5g20900/Mp5g23370…	52
BP	GO:1903825	organic acid transmembrane transport	25/1485	85/7434	0.294118	1.47237	2.18827	0.023693	0.999998	0.999998	Mp1g05300/Mp1g17420/Mp1g22570/Mp2g12390/Mp2g13500/Mp2g16700/Mp2g21590/Mp3g01810/Mp3g15770/Mp4g08410/Mp4g22220/Mp5g00310/Mp5g03360/Mp5g14230/Mp6g14130/Mp6g16840/Mp6g16850/Mp7g05600/Mp7g07860/Mp7g17400/Mp8g00300/Mp8g09840/Mp8g09880/Mp8g12090/Mp8g12460	25
BP	GO:1905039	carboxylic acid transmembrane transport	25/1485	85/7434	0.294118	1.47237	2.18827	0.023693	0.999998	0.999998	Mp1g05300/Mp1g17420/Mp1g22570/Mp2g12390/Mp2g13500/Mp2g16700/Mp2g21590/Mp3g01810/Mp3g15770/Mp4g08410/Mp4g22220/Mp5g00310/Mp5g03360/Mp5g14230/Mp6g14130/Mp6g16840/Mp6g16850/Mp7g05600/Mp7g07860/Mp7g17400/Mp8g00300/Mp8g09840/Mp8g09880/Mp8g12090/Mp8g12460	25
MF	GO:0015215	nucleotide transmembrane transporter activity	8/1286	19/6378	0.421053	2.08824	2.38721	0.0242	0.999997	0.999997	Mp1g04360/Mp2g10530/Mp3g17250/Mp5g06790/Mp5g13430/Mp5g16750/Mp6g14590/Mp8g11410	8
BP	GO:1901605	alpha-amino acid metabolic process	46/1485	175/7434	0.262857	1.31588	2.11264	0.024478	0.999998	0.999998	Mp1g00180/Mp1g03120/Mp1g06270/Mp1g08300/Mp1g14360/Mp1g15430/Mp1g23930/Mp1g25420/Mp1g27250/Mp1g29250/Mp2g00110/Mp2g08050/Mp2g10500/Mp2g15400/Mp2g18980/Mp2g20880/Mp2g23570/Mp2g26760/Mp3g00950/Mp3g05500/Mp3g10600/Mp3g13640/Mp3g21250/Mp3g22110/Mp3g22550/Mp4g08610/Mp4g19600/Mp5g00020/Mp5g00310/Mp5g05030/Mp5g06160/Mp5g10060/Mp5g16730/Mp5g20980/Mp5g22210/Mp6g04560/Mp6g20160/Mp7g07860/Mp7g11240/Mp7g12930…	46
BP	GO:0008300	isoprenoid catabolic process	7/1485	16/7434	0.4375	2.19015	2.3809	0.026353	0.999998	0.999998	Mp2g03280/Mp2g07200/Mp2g24630/Mp4g11760/Mp6g20540/Mp7g00020/Mp7g12990	7
BP	GO:0030902	hindbrain development	7/1485	16/7434	0.4375	2.19015	2.3809	0.026353	0.999998	0.999998	Mp1g00180/Mp2g04890/Mp2g22060/Mp5g13270/Mp5g18040/Mp6g19540/Mp8g17660	7
MF	GO:0015145	monosaccharide transmembrane transporter activity	7/1286	16/6378	0.4375	2.16981	2.35431	0.027631	0.999997	0.999997	Mp1g00620/Mp1g02000/Mp1g27650/Mp2g13170/Mp3g19370/Mp5g01520/Mp6g07890	7
MF	GO:1901682	sulfur compound transmembrane transporter activity	7/1286	16/6378	0.4375	2.16981	2.35431	0.027631	0.999997	0.999997	Mp2g05910/Mp2g10530/Mp3g17250/Mp5g00310/Mp6g14590/Mp7g09420/Mp8g11410	7
CC	GO:0009527	plastid outer membrane	12/1457	35/7493	0.342857	1.76323	2.22348	0.027808	0.999871	0.999871	Mp1g02040/Mp1g12940/Mp1g27330/Mp2g17840/Mp3g18880/Mp5g09630/Mp5g17980/Mp6g15100/Mp7g17400/Mp8g07780/Mp8g08330/Mp8g09380	12
BP	GO:0044272	sulfur compound biosynthetic process	29/1485	103/7434	0.281553	1.40947	2.09067	0.028097	0.999998	0.999998	Mp1g02910/Mp1g10910/Mp1g26180/Mp1g29250/Mp2g15380/Mp2g20880/Mp2g21090/Mp2g23570/Mp3g13640/Mp3g13870/Mp3g20790/Mp3g22110/Mp3g22550/Mp4g11260/Mp4g22220/Mp5g00090/Mp5g10060/Mp5g16730/Mp5g17550/Mp5g21210/Mp6g07600/Mp6g14590/Mp7g11240/Mp7g12870/Mp7g12930/Mp8g08430/Mp8g10640/Mp8g12440/Mp8g12790	29
BP	GO:0016054	organic acid catabolic process	36/1485	133/7434	0.270677	1.35502	2.06403	0.028427	0.999998	0.999998	Mp1g00180/Mp1g04360/Mp2g11400/Mp2g15400/Mp2g16170/Mp2g18980/Mp2g19570/Mp2g23570/Mp3g01250/Mp3g21250/Mp3g21740/Mp3g22110/Mp3g22550/Mp4g11760/Mp4g19350/Mp5g00020/Mp5g10060/Mp5g13980/Mp5g16730/Mp5g20980/Mp5g23030/Mp6g00800/Mp6g01130/Mp6g09640/Mp6g12050/Mp6g15090/Mp6g16330/Mp6g19510/Mp6g20160/Mp7g01760/Mp7g12870/Mp7g14650/Mp8g03330/Mp8g08430/Mp8g13850/Mp8g16290	36
BP	GO:0046395	carboxylic acid catabolic process	36/1485	133/7434	0.270677	1.35502	2.06403	0.028427	0.999998	0.999998	Mp1g00180/Mp1g04360/Mp2g11400/Mp2g15400/Mp2g16170/Mp2g18980/Mp2g19570/Mp2g23570/Mp3g01250/Mp3g21250/Mp3g21740/Mp3g22110/Mp3g22550/Mp4g11760/Mp4g19350/Mp5g00020/Mp5g10060/Mp5g13980/Mp5g16730/Mp5g20980/Mp5g23030/Mp6g00800/Mp6g01130/Mp6g09640/Mp6g12050/Mp6g15090/Mp6g16330/Mp6g19510/Mp6g20160/Mp7g01760/Mp7g12870/Mp7g14650/Mp8g03330/Mp8g08430/Mp8g13850/Mp8g16290	36
BP	GO:0010742	macrophage derived foam cell differentiation	6/1485	13/7434	0.461538	2.31049	2.36264	0.029748	0.999998	0.999998	Mp2g00660/Mp3g06610/Mp8g01650/Mp8g09050/Mp8g12930/Mp8g15570	6
BP	GO:0010743	regulation of macrophage derived foam cell differentiation	6/1485	13/7434	0.461538	2.31049	2.36264	0.029748	0.999998	0.999998	Mp2g00660/Mp3g06610/Mp8g01650/Mp8g09050/Mp8g12930/Mp8g15570	6
BP	GO:0019372	lipoxygenase pathway	6/1485	13/7434	0.461538	2.31049	2.36264	0.029748	0.999998	0.999998	Mp2g00660/Mp3g06610/Mp8g01650/Mp8g09050/Mp8g12930/Mp8g15570	6
BP	GO:0021549	cerebellum development	6/1485	13/7434	0.461538	2.31049	2.36264	0.029748	0.999998	0.999998	Mp1g00180/Mp2g04890/Mp2g22060/Mp5g13270/Mp5g18040/Mp6g19540	6
BP	GO:0022037	metencephalon development	6/1485	13/7434	0.461538	2.31049	2.36264	0.029748	0.999998	0.999998	Mp1g00180/Mp2g04890/Mp2g22060/Mp5g13270/Mp5g18040/Mp6g19540	6
BP	GO:0035357	peroxisome proliferator activated receptor signaling pathway	6/1485	13/7434	0.461538	2.31049	2.36264	0.029748	0.999998	0.999998	Mp2g00660/Mp3g06610/Mp8g01650/Mp8g09050/Mp8g12930/Mp8g15570	6
BP	GO:0048793	pronephros development	6/1485	13/7434	0.461538	2.31049	2.36264	0.029748	0.999998	0.999998	Mp1g10320/Mp1g19490/Mp2g21760/Mp3g18180/Mp7g10570/Mp8g16520	6
BP	GO:0090077	foam cell differentiation	6/1485	13/7434	0.461538	2.31049	2.36264	0.029748	0.999998	0.999998	Mp2g00660/Mp3g06610/Mp8g01650/Mp8g09050/Mp8g12930/Mp8g15570	6
BP	GO:0072525	pyridine-containing compound biosynthetic process	18/1485	58/7434	0.310345	1.5536	2.11459	0.030133	0.999998	0.999998	Mp1g00240/Mp1g06330/Mp1g15430/Mp1g27810/Mp2g01180/Mp2g10490/Mp2g20880/Mp2g22790/Mp3g01160/Mp4g14240/Mp4g19390/Mp5g11490/Mp5g22420/Mp6g01550/Mp6g04740/Mp7g00420/Mp7g03280/Mp7g03410	18
BP	GO:0009072	aromatic amino acid metabolic process	17/1485	54/7434	0.314815	1.57598	2.12227	0.030167	0.999998	0.999998	Mp1g03120/Mp1g06270/Mp1g27250/Mp2g15400/Mp2g26760/Mp3g00950/Mp3g10600/Mp3g22110/Mp3g22550/Mp4g08610/Mp5g00020/Mp5g05030/Mp5g10060/Mp5g16730/Mp6g03600/Mp7g14400/Mp8g10340	17
MF	GO:0008509	monoatomic anion transmembrane transporter activity	54/1286	211/6378	0.255924	1.26927	1.99885	0.030458	0.999997	0.999997	Mp1g04360/Mp1g05300/Mp1g11200/Mp1g17420/Mp1g22570/Mp2g05910/Mp2g10530/Mp2g12390/Mp2g13060/Mp2g13500/Mp2g16700/Mp2g20600/Mp2g21590/Mp3g01810/Mp3g13800/Mp3g13820/Mp3g15770/Mp3g17250/Mp3g23970/Mp3g25240/Mp4g08410/Mp4g16320/Mp4g17210/Mp4g22220/Mp4g22690/Mp4g22830/Mp5g00310/Mp5g03360/Mp5g06790/Mp5g13430/Mp5g13980/Mp5g14230/Mp5g16750/Mp5g22730/Mp6g14130/Mp6g14590/Mp6g16840/Mp7g00960/Mp7g05600/Mp7g07860…	54
BP	GO:0007178	cell surface receptor protein serine/threonine kinase signaling pathway	26/1485	91/7434	0.285714	1.4303	2.06339	0.030461	0.999998	0.999998	Mp1g01860/Mp1g03340/Mp1g04150/Mp1g11870/Mp1g19350/Mp1g23680/Mp1g25660/Mp1g26180/Mp2g14830/Mp2g16240/Mp2g19500/Mp3g06890/Mp3g10170/Mp4g21400/Mp4g22390/Mp5g03510/Mp5g11430/Mp5g20650/Mp6g02550/Mp6g03700/Mp6g05720/Mp6g15550/Mp6g19540/Mp7g08340/Mp8g02480/Mp8g10060	26
MF	GO:0016837	carbon-oxygen lyase activity, acting on polysaccharides	6/1286	13/6378	0.461538	2.28903	2.33787	0.031033	0.999997	0.999997	Mp2g13580/Mp2g13590/Mp5g20220/Mp5g23370/Mp7g11130/Mp7g11760	6
BP	GO:0030856	regulation of epithelial cell differentiation	8/1485	20/7434	0.4	2.00242	2.24266	0.031738	0.999998	0.999998	Mp2g00660/Mp3g06610/Mp5g18040/Mp8g00080/Mp8g01650/Mp8g09050/Mp8g12930/Mp8g15570	8
BP	GO:0045604	regulation of epidermal cell differentiation	8/1485	20/7434	0.4	2.00242	2.24266	0.031738	0.999998	0.999998	Mp2g00660/Mp3g06610/Mp5g18040/Mp8g00080/Mp8g01650/Mp8g09050/Mp8g12930/Mp8g15570	8
BP	GO:0045682	regulation of epidermis development	8/1485	20/7434	0.4	2.00242	2.24266	0.031738	0.999998	0.999998	Mp2g00660/Mp3g06610/Mp5g18040/Mp8g00080/Mp8g01650/Mp8g09050/Mp8g12930/Mp8g15570	8
MF	GO:0016702	oxidoreductase activity, acting on single donors with incorporation of molecular oxygen, incorporation of two atoms of oxygen	10/1286	27/6378	0.37037	1.83688	2.18981	0.031744	0.999997	0.999997	Mp2g00660/Mp2g03280/Mp3g06610/Mp3g21740/Mp5g00020/Mp7g12990/Mp8g01650/Mp8g09050/Mp8g12930/Mp8g15570	10
BP	GO:0016101	diterpenoid metabolic process	11/1485	31/7434	0.354839	1.77634	2.16399	0.03215	0.999998	0.999998	Mp2g04260/Mp2g07200/Mp2g10420/Mp2g24630/Mp4g11760/Mp4g23680/Mp6g05070/Mp7g00020/Mp8g03300/Mp8g15840/Mp8g18570	11
BP	GO:0009152	purine ribonucleotide biosynthetic process	32/1485	117/7434	0.273504	1.36918	2.01088	0.032485	0.999998	0.999998	Mp1g00240/Mp1g03160/Mp1g08600/Mp1g13320/Mp1g26180/Mp1g26440/Mp1g27810/Mp2g15380/Mp2g21430/Mp2g22790/Mp3g01160/Mp3g13870/Mp3g15140/Mp3g20790/Mp4g08820/Mp4g09950/Mp4g14240/Mp4g17210/Mp4g22220/Mp5g11490/Mp5g13270/Mp5g19870/Mp5g21210/Mp6g01550/Mp6g04740/Mp6g06980/Mp6g14590/Mp7g00420/Mp7g03280/Mp7g12870/Mp8g12440/Mp8g12790	32
BP	GO:0015849	organic acid transport	32/1485	117/7434	0.273504	1.36918	2.01088	0.032485	0.999998	0.999998	Mp1g05300/Mp1g17420/Mp1g22570/Mp1g26180/Mp2g05990/Mp2g12390/Mp2g13500/Mp2g16700/Mp2g21590/Mp3g01320/Mp3g01810/Mp3g09240/Mp3g15770/Mp4g08410/Mp4g14510/Mp4g17210/Mp4g22220/Mp5g00310/Mp5g03360/Mp5g14230/Mp6g01270/Mp6g14130/Mp6g16840/Mp6g16850/Mp7g05600/Mp7g07860/Mp7g17400/Mp8g00300/Mp8g09840/Mp8g09880/Mp8g12090/Mp8g12460	32
BP	GO:0046942	carboxylic acid transport	32/1485	117/7434	0.273504	1.36918	2.01088	0.032485	0.999998	0.999998	Mp1g05300/Mp1g17420/Mp1g22570/Mp1g26180/Mp2g05990/Mp2g12390/Mp2g13500/Mp2g16700/Mp2g21590/Mp3g01320/Mp3g01810/Mp3g09240/Mp3g15770/Mp4g08410/Mp4g14510/Mp4g17210/Mp4g22220/Mp5g00310/Mp5g03360/Mp5g14230/Mp6g01270/Mp6g14130/Mp6g16840/Mp6g16850/Mp7g05600/Mp7g07860/Mp7g17400/Mp8g00300/Mp8g09840/Mp8g09880/Mp8g12090/Mp8g12460	32
BP	GO:0010106	cellular response to iron ion starvation	5/1485	10/7434	0.5	2.50303	2.37614	0.032536	0.999998	0.999998	Mp2g05690/Mp2g25335/Mp2g25340/Mp5g24320/Mp5g24330	5
BP	GO:0016122	xanthophyll metabolic process	5/1485	10/7434	0.5	2.50303	2.37614	0.032536	0.999998	0.999998	Mp2g00670/Mp4g11500/Mp5g19490/Mp7g12990/Mp7g15960	5
CC	GO:0030672	synaptic vesicle membrane	7/1457	17/7493	0.411765	2.11761	2.26638	0.032555	0.999871	0.999871	Mp2g18070/Mp2g19600/Mp4g08820/Mp7g13190/Mp8g00880/Mp8g05610/Mp8g16010	7
CC	GO:0099501	exocytic vesicle membrane	7/1457	17/7493	0.411765	2.11761	2.26638	0.032555	0.999871	0.999871	Mp2g18070/Mp2g19600/Mp4g08820/Mp7g13190/Mp8g00880/Mp8g05610/Mp8g16010	7
MF	GO:0033293	monocarboxylic acid binding	8/1286	20/6378	0.4	1.98383	2.21441	0.033384	0.999997	0.999997	Mp2g04890/Mp2g08530/Mp4g03560/Mp4g19350/Mp8g00720/Mp8g03300/Mp8g13850/Mp8g15510	8
BP	GO:0005975	carbohydrate metabolic process	97/1485	410/7434	0.236585	1.18436	1.91863	0.033618	0.999998	0.999998	Mp1g00240/Mp1g02600/Mp1g03160/Mp1g03410/Mp1g06190/Mp1g09300/Mp1g10930/Mp1g11680/Mp1g14390/Mp1g16240/Mp1g17770/Mp1g18380/Mp1g20610/Mp1g23560/Mp1g23640/Mp1g24800/Mp1g25910/Mp1g26410/Mp1g27810/Mp1g28700/Mp2g01080/Mp2g07220/Mp2g07920/Mp2g08000/Mp2g08530/Mp2g10550/Mp2g11400/Mp2g13580/Mp2g13590/Mp2g14720/Mp2g14970/Mp2g15640/Mp2g16170/Mp2g18730/Mp2g19350/Mp2g20040/Mp2g21110/Mp2g22060/Mp2g22440/Mp2g22600…	97
BP	GO:0006690	icosanoid metabolic process	12/1485	35/7434	0.342857	1.71636	2.12229	0.033725	0.999998	0.999998	Mp2g00660/Mp3g01320/Mp3g01610/Mp3g06610/Mp3g21540/Mp3g21740/Mp4g19350/Mp5g16260/Mp8g01650/Mp8g09050/Mp8g12930/Mp8g15570	12
MF	GO:0035254	glutamate receptor binding	5/1286	10/6378	0.5	2.47978	2.35332	0.033767	0.999997	0.999997	Mp2g18070/Mp3g10240/Mp5g16940/Mp8g02020/Mp8g04010	5
MF	GO:0051139	metal cation:proton antiporter activity	5/1286	10/6378	0.5	2.47978	2.35332	0.033767	0.999997	0.999997	Mp1g12010/Mp2g03190/Mp2g19780/Mp5g07930/Mp8g17790	5
BP	GO:0170039	proteinogenic amino acid metabolic process	42/1485	161/7434	0.26087	1.30593	1.96065	0.034327	0.999998	0.999998	Mp1g00180/Mp1g03120/Mp1g06270/Mp1g08300/Mp1g15430/Mp1g23930/Mp1g25420/Mp1g27250/Mp1g29250/Mp2g00110/Mp2g08050/Mp2g10500/Mp2g15400/Mp2g18980/Mp2g20880/Mp2g23570/Mp2g26760/Mp3g00950/Mp3g10600/Mp3g13640/Mp3g21250/Mp3g22110/Mp3g22550/Mp4g08610/Mp4g19600/Mp5g00020/Mp5g00310/Mp5g05030/Mp5g06160/Mp5g10060/Mp5g16730/Mp5g20980/Mp6g20160/Mp7g07860/Mp7g11240/Mp7g12930/Mp7g14400/Mp7g14650/Mp8g03330/Mp8g06440…	42
MF	GO:0005342	organic acid transmembrane transporter activity	24/1286	83/6378	0.289157	1.43409	2.00035	0.035216	0.999997	0.999997	Mp1g05300/Mp1g17420/Mp1g22570/Mp2g12390/Mp2g13500/Mp2g16700/Mp2g21590/Mp3g01810/Mp3g15770/Mp4g08410/Mp4g22220/Mp5g00310/Mp5g03360/Mp5g14230/Mp6g14130/Mp6g16840/Mp7g05600/Mp7g07860/Mp7g17400/Mp8g00300/Mp8g09840/Mp8g09880/Mp8g12090/Mp8g12460	24
MF	GO:0046943	carboxylic acid transmembrane transporter activity	24/1286	83/6378	0.289157	1.43409	2.00035	0.035216	0.999997	0.999997	Mp1g05300/Mp1g17420/Mp1g22570/Mp2g12390/Mp2g13500/Mp2g16700/Mp2g21590/Mp3g01810/Mp3g15770/Mp4g08410/Mp4g22220/Mp5g00310/Mp5g03360/Mp5g14230/Mp6g14130/Mp6g16840/Mp7g05600/Mp7g07860/Mp7g17400/Mp8g00300/Mp8g09840/Mp8g09880/Mp8g12090/Mp8g12460	24
BP	GO:0016108	tetraterpenoid metabolic process	9/1485	24/7434	0.375	1.87727	2.15057	0.035677	0.999998	0.999998	Mp1g08310/Mp2g00670/Mp4g09150/Mp4g11500/Mp5g14090/Mp5g19490/Mp7g12990/Mp7g15960/Mp8g14330	9
BP	GO:0016116	carotenoid metabolic process	9/1485	24/7434	0.375	1.87727	2.15057	0.035677	0.999998	0.999998	Mp1g08310/Mp2g00670/Mp4g09150/Mp4g11500/Mp5g14090/Mp5g19490/Mp7g12990/Mp7g15960/Mp8g14330	9
BP	GO:0170040	proteinogenic amino acid catabolic process	15/1485	47/7434	0.319149	1.59768	2.05355	0.035814	0.999998	0.999998	Mp1g00180/Mp2g15400/Mp2g18980/Mp3g21250/Mp3g22110/Mp3g22550/Mp5g00020/Mp5g10060/Mp5g16730/Mp5g20980/Mp6g20160/Mp7g14650/Mp8g03330/Mp8g08430/Mp8g13850	15
BP	GO:1901606	alpha-amino acid catabolic process	16/1485	51/7434	0.313725	1.57053	2.04253	0.035908	0.999998	0.999998	Mp1g00180/Mp2g15400/Mp2g18980/Mp2g23570/Mp3g21250/Mp3g22110/Mp3g22550/Mp5g00020/Mp5g10060/Mp5g16730/Mp5g20980/Mp6g20160/Mp7g14650/Mp8g03330/Mp8g08430/Mp8g13850	16
BP	GO:0170033	L-amino acid metabolic process	43/1485	166/7434	0.259036	1.29675	1.9318	0.036289	0.999998	0.999998	Mp1g00180/Mp1g03120/Mp1g06270/Mp1g08300/Mp1g15430/Mp1g23930/Mp1g25420/Mp1g27250/Mp1g29250/Mp2g00110/Mp2g08050/Mp2g10500/Mp2g15400/Mp2g18980/Mp2g20880/Mp2g23570/Mp2g26760/Mp3g00950/Mp3g10600/Mp3g13640/Mp3g21250/Mp3g22110/Mp3g22550/Mp4g08610/Mp4g19600/Mp5g00020/Mp5g00310/Mp5g05030/Mp5g06160/Mp5g10060/Mp5g16730/Mp5g20980/Mp5g22210/Mp6g20160/Mp7g07860/Mp7g11240/Mp7g12930/Mp7g14400/Mp7g14650/Mp8g03330…	43
MF	GO:0016835	carbon-oxygen lyase activity	21/1286	71/6378	0.295775	1.46691	1.9881	0.037202	0.999997	0.999997	Mp1g03120/Mp1g05340/Mp1g27250/Mp2g04380/Mp2g13580/Mp2g13590/Mp3g08980/Mp4g03450/Mp5g16260/Mp5g20220/Mp5g21250/Mp5g23370/Mp6g04150/Mp6g12050/Mp6g14380/Mp6g16330/Mp6g19510/Mp7g11130/Mp7g11240/Mp7g11760/Mp8g08390	21
BP	GO:0006714	sesquiterpenoid metabolic process	7/1485	17/7434	0.411765	2.06132	2.18867	0.037262	0.999998	0.999998	Mp2g00670/Mp2g03280/Mp2g19930/Mp3g02160/Mp3g24270/Mp4g04600/Mp5g19490	7
BP	GO:0007044	cell-substrate junction assembly	7/1485	17/7434	0.411765	2.06132	2.18867	0.037262	0.999998	0.999998	Mp1g17660/Mp2g22060/Mp2g24360/Mp3g06890/Mp5g16940/Mp7g18160/Mp7g18270	7
BP	GO:0030216	keratinocyte differentiation	7/1485	17/7434	0.411765	2.06132	2.18867	0.037262	0.999998	0.999998	Mp2g00660/Mp3g06610/Mp8g01650/Mp8g09050/Mp8g12930/Mp8g15570/Mp8g17660	7
BP	GO:0150115	cell-substrate junction organization	7/1485	17/7434	0.411765	2.06132	2.18867	0.037262	0.999998	0.999998	Mp1g17660/Mp2g22060/Mp2g24360/Mp3g06890/Mp5g16940/Mp7g18160/Mp7g18270	7
BP	GO:1900150	regulation of defense response to fungus	7/1485	17/7434	0.411765	2.06132	2.18867	0.037262	0.999998	0.999998	Mp1g04150/Mp1g14780/Mp2g10780/Mp2g14140/Mp5g04260/Mp5g06580/Mp8g11560	7
MF	GO:0016627	oxidoreductase activity, acting on the CH-CH group of donors	14/1286	43/6378	0.325581	1.61474	2.03254	0.038032	0.999997	0.999997	Mp1g25560/Mp1g28110/Mp3g01250/Mp3g20900/Mp4g19350/Mp4g19760/Mp5g10670/Mp5g14090/Mp5g20060/Mp6g02800/Mp6g05600/Mp6g21190/Mp7g03410/Mp8g14330	14
BP	GO:1901658	glycosyl compound catabolic process	10/1485	28/7434	0.357143	1.78788	2.08675	0.038486	0.999998	0.999998	Mp2g15800/Mp2g23570/Mp4g03610/Mp4g06670/Mp4g17760/Mp6g11360/Mp6g13630/Mp7g00960/Mp8g06980/Mp8g09300	10
MF	GO:0015216	purine nucleotide transmembrane transporter activity	7/1286	17/6378	0.411765	2.04217	2.16215	0.039001	0.999997	0.999997	Mp1g04360/Mp3g17250/Mp5g06790/Mp5g13430/Mp5g16750/Mp6g14590/Mp8g11410	7
BP	GO:0072524	pyridine-containing compound metabolic process	26/1485	93/7434	0.27957	1.39954	1.9371	0.039276	0.999998	0.999998	Mp1g00180/Mp1g00240/Mp1g03160/Mp1g06330/Mp1g15430/Mp1g27810/Mp2g01180/Mp2g10490/Mp2g20880/Mp2g22790/Mp3g01160/Mp4g09950/Mp4g14240/Mp4g19390/Mp4g22220/Mp5g11490/Mp5g19890/Mp5g22420/Mp6g01550/Mp6g04740/Mp7g00420/Mp7g03280/Mp7g03410/Mp8g03330/Mp8g08390/Mp8g12440	26
CC	GO:0019005	SCF ubiquitin ligase complex	17/1457	57/7493	0.298246	1.53381	1.98749	0.039321	0.999871	0.999871	Mp1g02580/Mp1g13890/Mp1g16700/Mp1g24160/Mp1g25610/Mp2g04550/Mp3g22140/Mp4g10310/Mp4g16245/Mp4g18700/Mp5g04260/Mp5g20500/Mp5g21020/Mp7g10170/Mp8g01920/Mp8g05840/Mp8g13460	17
BP	GO:0030522	intracellular receptor signaling pathway	21/1485	72/7434	0.291667	1.4601	1.95995	0.039328	0.999998	0.999998	Mp1g08720/Mp1g20140/Mp1g26930/Mp1g28340/Mp2g00660/Mp2g24070/Mp3g01510/Mp3g06610/Mp3g10240/Mp4g21790/Mp5g18040/Mp6g05520/Mp6g08620/Mp6g08730/Mp7g18270/Mp8g01650/Mp8g08250/Mp8g09050/Mp8g12930/Mp8g15570/Mp8g17660	21
BP	GO:0044282	small molecule catabolic process	52/1485	207/7434	0.251208	1.25756	1.87763	0.039425	0.999998	0.999998	Mp1g00180/Mp1g00240/Mp1g04360/Mp1g23560/Mp1g28700/Mp2g11400/Mp2g15400/Mp2g15800/Mp2g16170/Mp2g18980/Mp2g19570/Mp2g22790/Mp2g23570/Mp3g01160/Mp3g01250/Mp3g21250/Mp3g21740/Mp3g22110/Mp3g22550/Mp4g11760/Mp4g19350/Mp5g00020/Mp5g06600/Mp5g10060/Mp5g10560/Mp5g13980/Mp5g16730/Mp5g16940/Mp5g20980/Mp5g23030/Mp6g00800/Mp6g01130/Mp6g09640/Mp6g12050/Mp6g13630/Mp6g15090/Mp6g16330/Mp6g19510/Mp6g20160/Mp6g20540…	52
BP	GO:0010015	root morphogenesis	43/1485	167/7434	0.257485	1.28899	1.88704	0.039745	0.999998	0.999998	Mp1g02210/Mp1g06330/Mp1g22720/Mp1g23560/Mp2g00660/Mp2g05660/Mp2g05670/Mp2g07920/Mp2g14950/Mp2g14960/Mp2g18730/Mp3g06610/Mp3g08150/Mp3g09770/Mp3g11710/Mp3g12220/Mp3g13640/Mp3g22310/Mp4g04060/Mp4g11760/Mp4g17030/Mp4g19490/Mp4g20600/Mp5g05000/Mp5g05150/Mp5g11430/Mp5g12650/Mp5g14080/Mp5g14320/Mp5g19870/Mp5g20900/Mp5g22210/Mp5g22750/Mp6g11010/Mp8g00420/Mp8g01650/Mp8g03480/Mp8g04010/Mp8g12930/Mp8g13430…	43
BP	GO:0030336	negative regulation of cell migration	11/1485	32/7434	0.34375	1.72083	2.04154	0.040423	0.999998	0.999998	Mp1g06240/Mp2g00660/Mp3g03670/Mp3g06610/Mp5g16310/Mp5g16940/Mp8g01650/Mp8g05610/Mp8g09050/Mp8g12930/Mp8g15570	11
BP	GO:0072350	tricarboxylic acid metabolic process	11/1485	32/7434	0.34375	1.72083	2.04154	0.040423	0.999998	0.999998	Mp1g00180/Mp1g28110/Mp2g08050/Mp3g04930/Mp4g19390/Mp5g19890/Mp5g21210/Mp7g03410/Mp7g15650/Mp8g12440/Mp8g12790	11
BP	GO:2000146	negative regulation of cell motility	12/1485	36/7434	0.333333	1.66869	2.00928	0.041688	0.999998	0.999998	Mp1g06240/Mp1g17660/Mp2g00660/Mp3g03670/Mp3g06610/Mp5g16310/Mp5g16940/Mp8g01650/Mp8g05610/Mp8g09050/Mp8g12930/Mp8g15570	12
BP	GO:0001676	long-chain fatty acid metabolic process	17/1485	56/7434	0.303571	1.5197	1.95029	0.042164	0.999998	0.999998	Mp1g26180/Mp2g00660/Mp3g01610/Mp3g06610/Mp3g21350/Mp3g21540/Mp3g21740/Mp4g19350/Mp5g16260/Mp6g05600/Mp6g12050/Mp7g06220/Mp8g01650/Mp8g04010/Mp8g09050/Mp8g12930/Mp8g15570	17
BP	GO:0009150	purine ribonucleotide metabolic process	52/1485	208/7434	0.25	1.25151	1.8381	0.042704	0.999998	0.999998	Mp1g00240/Mp1g02170/Mp1g03160/Mp1g04840/Mp1g08600/Mp1g13320/Mp1g26180/Mp1g26440/Mp1g27810/Mp1g28110/Mp1g29520/Mp2g13530/Mp2g15380/Mp2g21430/Mp2g22060/Mp2g22790/Mp3g01160/Mp3g01340/Mp3g04930/Mp3g12020/Mp3g13870/Mp3g15140/Mp3g20790/Mp4g00240/Mp4g08820/Mp4g09950/Mp4g14240/Mp4g17210/Mp4g22220/Mp5g06160/Mp5g06600/Mp5g11490/Mp5g13270/Mp5g19870/Mp5g21210/Mp6g01550/Mp6g04740/Mp6g06980/Mp6g09640/Mp6g12050…	52
BP	GO:0141193	nuclear receptor-mediated signaling pathway	15/1485	48/7434	0.3125	1.56439	1.95985	0.042797	0.999998	0.999998	Mp1g08720/Mp1g20140/Mp2g00660/Mp3g01510/Mp3g06610/Mp5g18040/Mp6g05520/Mp6g08620/Mp6g08730/Mp7g18270/Mp8g01650/Mp8g09050/Mp8g12930/Mp8g15570/Mp8g17660	15
BP	GO:0002224	toll-like receptor signaling pathway	6/1485	14/7434	0.428571	2.14546	2.1432	0.043465	0.999998	0.999998	Mp1g22810/Mp2g24070/Mp3g06890/Mp3g10240/Mp5g22540/Mp8g08250	6
BP	GO:0002703	regulation of leukocyte mediated immunity	6/1485	14/7434	0.428571	2.14546	2.1432	0.043465	0.999998	0.999998	Mp2g04890/Mp3g01040/Mp3g01320/Mp3g06890/Mp3g10010/Mp8g00880	6
BP	GO:0009685	gibberellin metabolic process	6/1485	14/7434	0.428571	2.14546	2.1432	0.043465	0.999998	0.999998	Mp2g04260/Mp2g10420/Mp4g11760/Mp4g23680/Mp8g15840/Mp8g18570	6
BP	GO:0009834	plant-type secondary cell wall biogenesis	6/1485	14/7434	0.428571	2.14546	2.1432	0.043465	0.999998	0.999998	Mp1g02600/Mp1g23880/Mp4g08210/Mp6g16500/Mp6g20920/Mp7g14400	6
BP	GO:0016115	terpenoid catabolic process	6/1485	14/7434	0.428571	2.14546	2.1432	0.043465	0.999998	0.999998	Mp2g07200/Mp2g24630/Mp4g11760/Mp6g20540/Mp7g00020/Mp7g12990	6
BP	GO:0045489	pectin biosynthetic process	6/1485	14/7434	0.428571	2.14546	2.1432	0.043465	0.999998	0.999998	Mp1g18380/Mp2g07220/Mp2g14970/Mp2g15640/Mp3g22790/Mp4g09490	6
BP	GO:0070663	regulation of leukocyte proliferation	6/1485	14/7434	0.428571	2.14546	2.1432	0.043465	0.999998	0.999998	Mp1g04600/Mp1g08600/Mp2g22060/Mp3g01040/Mp3g01320/Mp4g05140	6
BP	GO:0046434	organophosphate catabolic process	26/1485	94/7434	0.276596	1.38465	1.87504	0.044337	0.999998	0.999998	Mp1g00240/Mp1g03160/Mp1g06240/Mp1g23560/Mp1g27810/Mp1g28700/Mp2g07200/Mp2g13530/Mp2g15800/Mp2g22060/Mp2g22790/Mp2g24630/Mp3g01160/Mp4g09950/Mp4g14240/Mp5g06600/Mp5g11490/Mp5g16310/Mp5g16940/Mp6g01550/Mp6g04740/Mp7g00020/Mp7g00420/Mp7g03280/Mp7g15180/Mp8g11280	26
MF	GO:0015093	ferrous iron transmembrane transporter activity	6/1286	14/6378	0.428571	2.12553	2.11855	0.045266	0.999997	0.999997	Mp2g25335/Mp2g25340/Mp3g21610/Mp5g24320/Mp5g24330/Mp6g14420	6
BP	GO:0001655	urogenital system development	20/1485	69/7434	0.289855	1.45103	1.88048	0.046309	0.999998	0.999998	Mp1g10320/Mp1g10350/Mp1g19490/Mp2g00660/Mp2g04890/Mp2g21760/Mp3g06610/Mp3g18180/Mp4g17210/Mp4g21450/Mp5g16940/Mp7g10570/Mp7g19730/Mp8g01320/Mp8g01650/Mp8g09050/Mp8g12930/Mp8g13850/Mp8g15570/Mp8g16520	20
BP	GO:0006090	pyruvate metabolic process	20/1485	69/7434	0.289855	1.45103	1.88048	0.046309	0.999998	0.999998	Mp1g00240/Mp1g03160/Mp1g27810/Mp2g22790/Mp3g01160/Mp4g14240/Mp4g19390/Mp4g22220/Mp5g09870/Mp5g09880/Mp5g10060/Mp5g11490/Mp6g01550/Mp6g04420/Mp6g04740/Mp6g20160/Mp7g00420/Mp7g03280/Mp8g01240/Mp8g12440	20
BP	GO:0006163	purine nucleotide metabolic process	61/1485	250/7434	0.244	1.22148	1.77968	0.047055	0.999998	0.999998	Mp1g00180/Mp1g00240/Mp1g02170/Mp1g03160/Mp1g04840/Mp1g08600/Mp1g13320/Mp1g26180/Mp1g26440/Mp1g27810/Mp1g28110/Mp1g29520/Mp2g10490/Mp2g13530/Mp2g15380/Mp2g21430/Mp2g22060/Mp2g22790/Mp3g01160/Mp3g01340/Mp3g04930/Mp3g12020/Mp3g13870/Mp3g15140/Mp3g20790/Mp4g00240/Mp4g08820/Mp4g09950/Mp4g14240/Mp4g17210/Mp4g19390/Mp4g22220/Mp5g06160/Mp5g06600/Mp5g10060/Mp5g11490/Mp5g13270/Mp5g19870/Mp5g19890/Mp5g21210…	61
BP	GO:0006101	citrate metabolic process	10/1485	29/7434	0.344828	1.72623	1.95764	0.048569	0.999998	0.999998	Mp1g28110/Mp2g08050/Mp3g04930/Mp4g19390/Mp5g19890/Mp5g21210/Mp7g03410/Mp7g15650/Mp8g12440/Mp8g12790	10
BP	GO:0022622	root system development	74/1485	310/7434	0.23871	1.195	1.75213	0.048674	0.999998	0.999998	Mp1g02210/Mp1g06330/Mp1g15430/Mp1g22720/Mp1g23560/Mp1g28300/Mp2g00660/Mp2g05660/Mp2g05670/Mp2g07920/Mp2g09050/Mp2g10030/Mp2g10500/Mp2g14950/Mp2g14960/Mp2g16940/Mp2g18730/Mp2g20790/Mp2g24200/Mp2g26670/Mp3g00080/Mp3g01160/Mp3g02770/Mp3g06610/Mp3g08150/Mp3g09770/Mp3g10240/Mp3g11710/Mp3g12220/Mp3g13640/Mp3g19510/Mp3g21250/Mp3g22310/Mp3g22550/Mp4g00440/Mp4g03450/Mp4g04060/Mp4g11760/Mp4g16320/Mp4g17030…	74
BP	GO:0048364	root development	74/1485	310/7434	0.23871	1.195	1.75213	0.048674	0.999998	0.999998	Mp1g02210/Mp1g06330/Mp1g15430/Mp1g22720/Mp1g23560/Mp1g28300/Mp2g00660/Mp2g05660/Mp2g05670/Mp2g07920/Mp2g09050/Mp2g10030/Mp2g10500/Mp2g14950/Mp2g14960/Mp2g16940/Mp2g18730/Mp2g20790/Mp2g24200/Mp2g26670/Mp3g00080/Mp3g01160/Mp3g02770/Mp3g06610/Mp3g08150/Mp3g09770/Mp3g10240/Mp3g11710/Mp3g12220/Mp3g13640/Mp3g19510/Mp3g21250/Mp3g22310/Mp3g22550/Mp4g00440/Mp4g03450/Mp4g04060/Mp4g11760/Mp4g16320/Mp4g17030…	74
MF	GO:0005507	copper ion binding	29/1286	107/6378	0.271028	1.34418	1.80424	0.049786	0.999997	0.999997	Mp1g08140/Mp1g08600/Mp1g13320/Mp1g26990/Mp2g01720/Mp2g08050/Mp2g10550/Mp2g19570/Mp2g23570/Mp3g00950/Mp3g01420/Mp3g02870/Mp3g04930/Mp3g13640/Mp4g01650/Mp4g03450/Mp4g03930/Mp5g16750/Mp5g18650/Mp5g24040/Mp6g05680/Mp6g09390/Mp6g11010/Mp7g00960/Mp7g08140/Mp7g12650/Mp7g15650/Mp7g19490/Mp8g08430	29
BP	GO:0002705	positive regulation of leukocyte mediated immunity	5/1485	11/7434	0.454545	2.27548	2.11497	0.050045	0.999998	0.999998	Mp2g04890/Mp3g01040/Mp3g01320/Mp3g10010/Mp8g00880	5
BP	GO:0016106	sesquiterpenoid biosynthetic process	5/1485	11/7434	0.454545	2.27548	2.11497	0.050045	0.999998	0.999998	Mp2g00670/Mp2g03280/Mp2g19930/Mp3g02160/Mp5g19490	5
BP	GO:0043649	dicarboxylic acid catabolic process	5/1485	11/7434	0.454545	2.27548	2.11497	0.050045	0.999998	0.999998	Mp1g00180/Mp3g21250/Mp6g09640/Mp7g01760/Mp7g12870	5
BP	GO:0046174	polyol catabolic process	5/1485	11/7434	0.454545	2.27548	2.11497	0.050045	0.999998	0.999998	Mp1g23560/Mp1g28700/Mp3g01160/Mp5g06600/Mp5g16940	5
BP	GO:0071887	leukocyte apoptotic process	5/1485	11/7434	0.454545	2.27548	2.11497	0.050045	0.999998	0.999998	Mp1g04600/Mp1g19830/Mp3g14840/Mp5g16940/Mp8g08250	5
BP	GO:1900366	negative regulation of defense response to insect	5/1485	11/7434	0.454545	2.27548	2.11497	0.050045	0.999998	0.999998	Mp2g00660/Mp3g06610/Mp8g01650/Mp8g12930/Mp8g15570	5
BP	GO:1905809	negative regulation of synapse organization	5/1485	11/7434	0.454545	2.27548	2.11497	0.050045	0.999998	0.999998	Mp1g17660/Mp1g21920/Mp1g26180/Mp5g16940/Mp5g18210	5
BP	GO:0010225	response to UV-C	7/1485	18/7434	0.388889	1.9468	2.00925	0.050761	0.999998	0.999998	Mp2g15520/Mp2g25760/Mp3g00570/Mp3g25180/Mp4g09150/Mp6g06200/Mp8g07700	7
BP	GO:0016109	tetraterpenoid biosynthetic process	7/1485	18/7434	0.388889	1.9468	2.00925	0.050761	0.999998	0.999998	Mp1g08310/Mp2g00670/Mp4g09150/Mp4g11500/Mp5g14090/Mp5g19490/Mp8g14330	7
BP	GO:0016117	carotenoid biosynthetic process	7/1485	18/7434	0.388889	1.9468	2.00925	0.050761	0.999998	0.999998	Mp1g08310/Mp2g00670/Mp4g09150/Mp4g11500/Mp5g14090/Mp5g19490/Mp8g14330	7
BP	GO:0043651	linoleic acid metabolic process	7/1485	18/7434	0.388889	1.9468	2.00925	0.050761	0.999998	0.999998	Mp2g00660/Mp3g06610/Mp3g21540/Mp8g01650/Mp8g09050/Mp8g12930/Mp8g15570	7
BP	GO:1902117	positive regulation of organelle assembly	7/1485	18/7434	0.388889	1.9468	2.00925	0.050761	0.999998	0.999998	Mp2g05990/Mp3g06890/Mp3g23060/Mp4g08070/Mp4g14510/Mp5g20650/Mp6g19700	7
BP	GO:1903305	regulation of regulated secretory pathway	7/1485	18/7434	0.388889	1.9468	2.00925	0.050761	0.999998	0.999998	Mp2g05990/Mp2g19600/Mp3g01320/Mp3g06890/Mp3g14330/Mp7g13190/Mp8g00880	7
BP	GO:0040013	negative regulation of locomotion	12/1485	37/7434	0.324324	1.62359	1.89974	0.050871	0.999998	0.999998	Mp1g06240/Mp1g17660/Mp2g00660/Mp3g03670/Mp3g06610/Mp5g16310/Mp5g16940/Mp8g01650/Mp8g05610/Mp8g09050/Mp8g12930/Mp8g15570	12
BP	GO:1901888	regulation of cell junction assembly	12/1485	37/7434	0.324324	1.62359	1.89974	0.050871	0.999998	0.999998	Mp1g17660/Mp1g18900/Mp1g21170/Mp1g21920/Mp1g26180/Mp2g22060/Mp2g24360/Mp3g06890/Mp3g10240/Mp3g14840/Mp5g16940/Mp5g18210	12
BP	GO:0009629	response to gravity	14/1485	45/7434	0.311111	1.55744	1.87385	0.051079	0.999998	0.999998	Mp1g03120/Mp1g07450/Mp1g16800/Mp1g29520/Mp2g16940/Mp2g19600/Mp3g02770/Mp5g10560/Mp5g14320/Mp6g13940/Mp7g13190/Mp8g01800/Mp8g13840/Mp8g14660	14
MF	GO:0016701	oxidoreductase activity, acting on single donors with incorporation of molecular oxygen	10/1286	29/6378	0.344828	1.71019	1.92623	0.051313	0.999997	0.999997	Mp2g00660/Mp2g03280/Mp3g06610/Mp3g21740/Mp5g00020/Mp7g12990/Mp8g01650/Mp8g09050/Mp8g12930/Mp8g15570	10
MF	GO:0016829	lyase activity	44/1286	173/6378	0.254335	1.26139	1.75158	0.051738	0.999997	0.999997	Mp1g03120/Mp1g05340/Mp1g25600/Mp1g27250/Mp2g04380/Mp2g11400/Mp2g13580/Mp2g13590/Mp2g15380/Mp2g18980/Mp2g19930/Mp2g26760/Mp3g00950/Mp3g01340/Mp3g08980/Mp3g10600/Mp3g13640/Mp3g22550/Mp4g03450/Mp4g14210/Mp4g21780/Mp5g16260/Mp5g16730/Mp5g20220/Mp5g20980/Mp5g21250/Mp5g23370/Mp6g01550/Mp6g04150/Mp6g04560/Mp6g12050/Mp6g14380/Mp6g16330/Mp6g19510/Mp6g20160/Mp7g07060/Mp7g11130/Mp7g11240/Mp7g11760/Mp7g14880…	44
MF	GO:0004806	triacylglycerol lipase activity	5/1286	11/6378	0.454545	2.25435	2.09233	0.051852	0.999997	0.999997	Mp3g21370/Mp4g10510/Mp4g20660/Mp6g13620/Mp8g14660	5
MF	GO:0022821	solute:potassium antiporter activity	5/1286	11/6378	0.454545	2.25435	2.09233	0.051852	0.999997	0.999997	Mp1g12010/Mp2g16940/Mp2g19780/Mp5g07930/Mp8g17790	5
MF	GO:1990136	linoleate 9S-lipoxygenase activity	5/1286	11/6378	0.454545	2.25435	2.09233	0.051852	0.999997	0.999997	Mp2g00660/Mp3g06610/Mp8g01650/Mp8g12930/Mp8g15570	5
MF	GO:0016846	carbon-sulfur lyase activity	7/1286	18/6378	0.388889	1.92872	1.98279	0.053041	0.999997	0.999997	Mp2g19930/Mp3g13640/Mp3g22550/Mp5g16730/Mp5g20980/Mp6g04560/Mp6g20160	7
BP	GO:1905392	plant organ morphogenesis	89/1485	381/7434	0.233596	1.16939	1.69589	0.053439	0.999998	0.999998	Mp1g02210/Mp1g06330/Mp1g08755/Mp1g11315/Mp1g14900/Mp1g15990/Mp1g21780/Mp1g22720/Mp1g23560/Mp1g25140/Mp2g00660/Mp2g03480/Mp2g05030/Mp2g05660/Mp2g05670/Mp2g07920/Mp2g09050/Mp2g10020/Mp2g10590/Mp2g14950/Mp2g14960/Mp2g15640/Mp2g16700/Mp2g18730/Mp2g21225/Mp2g21700/Mp3g04970/Mp3g06610/Mp3g08150/Mp3g09770/Mp3g11710/Mp3g12220/Mp3g13640/Mp3g16010/Mp3g20675/Mp3g22310/Mp3g24120/Mp3g24300/Mp4g01140/Mp4g03900…	89
MF	GO:0005506	iron ion binding	16/1286	53/6378	0.301887	1.49723	1.82661	0.053816	0.999997	0.999997	Mp1g00240/Mp1g26700/Mp1g29100/Mp2g00660/Mp2g05690/Mp3g05830/Mp3g06610/Mp4g09950/Mp5g00090/Mp6g08620/Mp8g01650/Mp8g05210/Mp8g09050/Mp8g10790/Mp8g12930/Mp8g15570	16
MF	GO:0003774	cytoskeletal motor activity	12/1286	37/6378	0.324324	1.60851	1.8654	0.054059	0.999997	0.999997	Mp1g14070/Mp1g23060/Mp1g23880/Mp1g26210/Mp2g25700/Mp3g15550/Mp4g06510/Mp5g09700/Mp7g16640/Mp8g04010/Mp8g13050/Mp8g17600	12
BP	GO:0009145	purine nucleoside triphosphate biosynthetic process	19/1485	66/7434	0.287879	1.44114	1.79844	0.054541	0.999998	0.999998	Mp1g00240/Mp1g03160/Mp1g08600/Mp1g09110/Mp1g26440/Mp1g27810/Mp2g21430/Mp2g22790/Mp3g01160/Mp3g15140/Mp4g08820/Mp4g09950/Mp4g14240/Mp5g11490/Mp5g19870/Mp6g01550/Mp6g04740/Mp7g00420/Mp7g03280	19
BP	GO:0016102	diterpenoid biosynthetic process	8/1485	22/7434	0.363636	1.82039	1.92524	0.055526	0.999998	0.999998	Mp2g04260/Mp2g07200/Mp2g10420/Mp2g24630/Mp4g23680/Mp7g00020/Mp8g15840/Mp8g18570	8
BP	GO:0009127	purine nucleoside monophosphate biosynthetic process	18/1485	62/7434	0.290323	1.45337	1.79094	0.05593	0.999998	0.999998	Mp1g00240/Mp1g08600/Mp1g13320/Mp1g26440/Mp1g27810/Mp2g21430/Mp2g22790/Mp3g01160/Mp3g15140/Mp4g08820/Mp4g14240/Mp5g11490/Mp5g13270/Mp5g19870/Mp6g01550/Mp6g04740/Mp7g00420/Mp7g03280	18
BP	GO:0009168	purine ribonucleoside monophosphate biosynthetic process	18/1485	62/7434	0.290323	1.45337	1.79094	0.05593	0.999998	0.999998	Mp1g00240/Mp1g08600/Mp1g13320/Mp1g26440/Mp1g27810/Mp2g21430/Mp2g22790/Mp3g01160/Mp3g15140/Mp4g08820/Mp4g14240/Mp5g11490/Mp5g13270/Mp5g19870/Mp6g01550/Mp6g04740/Mp7g00420/Mp7g03280	18
BP	GO:0016999	antibiotic metabolic process	25/1485	92/7434	0.271739	1.36034	1.7375	0.057881	0.999998	0.999998	Mp1g01210/Mp1g11790/Mp1g28110/Mp1g29520/Mp2g08050/Mp2g11400/Mp2g16170/Mp3g04930/Mp3g07930/Mp4g18950/Mp4g19390/Mp5g07320/Mp5g07340/Mp5g19890/Mp5g21210/Mp6g01130/Mp7g00270/Mp7g03410/Mp7g15650/Mp8g02810/Mp8g09840/Mp8g09880/Mp8g12440/Mp8g12790/Mp8g16290	25
BP	GO:0006790	sulfur compound metabolic process	57/1485	235/7434	0.242553	1.21424	1.6673	0.058952	0.999998	0.999998	Mp1g02600/Mp1g02910/Mp1g04840/Mp1g10910/Mp1g11800/Mp1g26180/Mp1g29250/Mp2g04220/Mp2g10530/Mp2g15380/Mp2g20880/Mp2g21090/Mp2g22060/Mp2g23570/Mp3g01340/Mp3g13640/Mp3g13870/Mp3g16100/Mp3g18890/Mp3g20790/Mp3g22110/Mp3g22550/Mp4g00240/Mp4g06670/Mp4g11260/Mp4g11800/Mp4g22220/Mp5g00090/Mp5g10060/Mp5g13980/Mp5g16730/Mp5g17550/Mp5g20980/Mp5g21210/Mp5g22560/Mp5g24040/Mp6g02680/Mp6g07600/Mp6g09640/Mp6g12050…	57
BP	GO:0048580	regulation of post-embryonic development	57/1485	235/7434	0.242553	1.21424	1.6673	0.058952	0.999998	0.999998	Mp1g02000/Mp1g02240/Mp1g02580/Mp1g11060/Mp1g15990/Mp1g16800/Mp1g17120/Mp1g17750/Mp1g17790/Mp1g18640/Mp1g21810/Mp2g04120/Mp2g09050/Mp2g10780/Mp2g17950/Mp3g02770/Mp3g04450/Mp3g08150/Mp3g08470/Mp3g08980/Mp3g10030/Mp3g12530/Mp3g14930/Mp3g15080/Mp3g16010/Mp3g24270/Mp3g25460/Mp4g04270/Mp4g05300/Mp4g11760/Mp4g13880/Mp4g20600/Mp5g04260/Mp5g05150/Mp5g05570/Mp5g05940/Mp5g16940/Mp5g18040/Mp5g20900/Mp5g22560…	57
BP	GO:0002449	lymphocyte mediated immunity	6/1485	15/7434	0.4	2.00242	1.94155	0.060549	0.999998	0.999998	Mp2g04890/Mp3g01040/Mp3g10010/Mp3g16960/Mp8g00880/Mp8g04010	6
BP	GO:0032722	positive regulation of chemokine production	6/1485	15/7434	0.4	2.00242	1.94155	0.060549	0.999998	0.999998	Mp2g00660/Mp3g06610/Mp8g01650/Mp8g09050/Mp8g12930/Mp8g15570	6
BP	GO:0043001	Golgi to plasma membrane protein transport	6/1485	15/7434	0.4	2.00242	1.94155	0.060549	0.999998	0.999998	Mp1g15290/Mp1g26180/Mp2g18070/Mp8g00830/Mp8g00880/Mp8g18220	6
BP	GO:0033559	unsaturated fatty acid metabolic process	13/1485	42/7434	0.309524	1.5495	1.78415	0.061063	0.999998	0.999998	Mp2g00660/Mp2g02590/Mp3g01610/Mp3g06610/Mp3g21540/Mp3g21740/Mp4g19350/Mp5g16260/Mp6g12050/Mp8g01650/Mp8g09050/Mp8g12930/Mp8g15570	13
MF	GO:0015295	solute:proton symporter activity	9/1286	26/6378	0.346154	1.71677	1.84034	0.06154	0.999997	0.999997	Mp1g00620/Mp1g02000/Mp1g27650/Mp2g13170/Mp3g19370/Mp3g23970/Mp3g25240/Mp5g01520/Mp6g07890	9
CC	GO:0031201	SNARE complex	12/1457	39/7493	0.307692	1.58239	1.79145	0.06158	0.999871	0.999871	Mp1g27000/Mp2g14140/Mp2g19600/Mp3g14330/Mp3g23060/Mp4g07690/Mp6g11210/Mp6g13940/Mp7g13190/Mp8g00880/Mp8g09930/Mp8g16010	12
CC	GO:0005782	peroxisomal matrix	8/1457	23/7493	0.347826	1.78879	1.8613	0.061845	0.999871	0.999871	Mp2g11400/Mp3g01340/Mp3g21540/Mp4g19350/Mp6g09640/Mp6g12050/Mp7g01760/Mp8g16290	8
CC	GO:0031907	microbody lumen	8/1457	23/7493	0.347826	1.78879	1.8613	0.061845	0.999871	0.999871	Mp2g11400/Mp3g01340/Mp3g21540/Mp4g19350/Mp6g09640/Mp6g12050/Mp7g01760/Mp8g16290	8
CC	GO:0097729	9+2 motile cilium	8/1457	23/7493	0.347826	1.78879	1.8613	0.061845	0.999871	0.999871	Mp1g10320/Mp1g13320/Mp1g22900/Mp3g14790/Mp5g18210/Mp6g05520/Mp7g01140/Mp8g02020	8
BP	GO:0042546	cell wall biogenesis	29/1485	110/7434	0.263636	1.31978	1.68809	0.061858	0.999998	0.999998	Mp1g02600/Mp1g18380/Mp1g23640/Mp1g23880/Mp2g07220/Mp2g07920/Mp2g10800/Mp2g14970/Mp2g15640/Mp2g18730/Mp2g19350/Mp2g21110/Mp3g12050/Mp3g12220/Mp3g22310/Mp3g22790/Mp4g04710/Mp4g07690/Mp4g08210/Mp4g09490/Mp5g20900/Mp6g16500/Mp6g20920/Mp7g07390/Mp7g14400/Mp7g18170/Mp8g01060/Mp8g09930/Mp8g16610	29
MF	GO:0004675	transmembrane receptor protein serine/threonine kinase activity	16/1286	54/6378	0.296296	1.4695	1.74109	0.062717	0.999997	0.999997	Mp1g01860/Mp1g03340/Mp1g04150/Mp1g23680/Mp2g14830/Mp2g16240/Mp3g10170/Mp4g21400/Mp4g22390/Mp5g11430/Mp6g02550/Mp6g03700/Mp6g15550/Mp7g08340/Mp8g02480/Mp8g10060	16
MF	GO:0005346	purine ribonucleotide transmembrane transporter activity	6/1286	15/6378	0.4	1.98383	1.91698	0.062953	0.999997	0.999997	Mp1g04360/Mp3g17250/Mp5g13430/Mp5g16750/Mp6g14590/Mp8g11410	6
MF	GO:0043225	ATPase-coupled inorganic anion transmembrane transporter activity	6/1286	15/6378	0.4	1.98383	1.91698	0.062953	0.999997	0.999997	Mp2g20600/Mp5g03360/Mp5g06790/Mp5g13980/Mp7g00960/Mp7g13860	6
CC	GO:0009707	chloroplast outer membrane	10/1457	31/7493	0.322581	1.65895	1.80619	0.063173	0.999871	0.999871	Mp1g12940/Mp1g27330/Mp2g17840/Mp3g18880/Mp5g17980/Mp6g15100/Mp7g17400/Mp8g07780/Mp8g08330/Mp8g09380	10
CC	GO:0031312	extrinsic component of organelle membrane	10/1457	31/7493	0.322581	1.65895	1.80619	0.063173	0.999871	0.999871	Mp1g02730/Mp1g06470/Mp2g00420/Mp3g04350/Mp3g09390/Mp3g17640/Mp5g18650/Mp6g05640/Mp8g08700/Mp8g13820	10
MF	GO:0015605	organophosphate ester transmembrane transporter activity	11/1286	34/6378	0.323529	1.60457	1.77617	0.064666	0.999997	0.999997	Mp1g04360/Mp2g10530/Mp3g17250/Mp4g08410/Mp5g06790/Mp5g13430/Mp5g16750/Mp5g22730/Mp6g14590/Mp8g11410/Mp8g12460	11
MF	GO:0016763	pentosyltransferase activity	12/1286	38/6378	0.315789	1.56618	1.75908	0.065069	0.999997	0.999997	Mp1g02600/Mp2g07920/Mp2g08000/Mp2g18730/Mp3g00690/Mp3g22310/Mp3g24020/Mp4g08610/Mp4g20940/Mp5g05030/Mp5g11260/Mp8g16490	12
BP	GO:0035384	thioester biosynthetic process	7/1485	19/7434	0.368421	1.84434	1.84103	0.066975	0.999998	0.999998	Mp1g26180/Mp4g22220/Mp5g10060/Mp5g21210/Mp7g12870/Mp8g12440/Mp8g12790	7
BP	GO:0042214	terpene metabolic process	7/1485	19/7434	0.368421	1.84434	1.84103	0.066975	0.999998	0.999998	Mp2g03280/Mp2g07200/Mp2g21230/Mp2g24630/Mp5g14090/Mp7g00020/Mp7g12990	7
BP	GO:0071616	acyl-CoA biosynthetic process	7/1485	19/7434	0.368421	1.84434	1.84103	0.066975	0.999998	0.999998	Mp1g26180/Mp4g22220/Mp5g10060/Mp5g21210/Mp7g12870/Mp8g12440/Mp8g12790	7
BP	GO:0006826	iron ion transport	16/1485	55/7434	0.290909	1.45631	1.69693	0.067768	0.999998	0.999998	Mp1g15250/Mp1g29100/Mp2g01720/Mp2g25335/Mp2g25340/Mp3g05830/Mp3g18180/Mp3g21610/Mp4g08820/Mp5g03020/Mp5g06580/Mp5g10970/Mp5g24320/Mp5g24330/Mp6g14420/Mp8g17660	16
BP	GO:0006812	monoatomic cation transport	105/1485	461/7434	0.227766	1.14021	1.55289	0.069313	0.999998	0.999998	Mp1g00620/Mp1g02000/Mp1g02170/Mp1g07290/Mp1g08080/Mp1g11200/Mp1g11240/Mp1g12010/Mp1g15250/Mp1g17380/Mp1g17660/Mp1g20890/Mp1g26440/Mp1g26930/Mp1g27650/Mp1g29100/Mp2g00040/Mp2g01720/Mp2g03190/Mp2g10530/Mp2g12470/Mp2g12480/Mp2g13170/Mp2g16940/Mp2g19780/Mp2g21430/Mp2g22490/Mp2g23520/Mp2g23570/Mp2g24360/Mp2g25335/Mp2g25340/Mp3g01320/Mp3g02900/Mp3g04200/Mp3g05830/Mp3g06890/Mp3g07640/Mp3g08530/Mp3g09240…	105
MF	GO:0019200	carbohydrate kinase activity	7/1286	19/6378	0.368421	1.82721	1.8146	0.069865	0.999997	0.999997	Mp1g00240/Mp1g09300/Mp1g27810/Mp2g16170/Mp3g08740/Mp5g11490/Mp7g08830	7
MF	GO:0004553	hydrolase activity, hydrolyzing O-glycosyl compounds	28/1286	106/6378	0.264151	1.31007	1.6177	0.070603	0.999997	0.999997	Mp1g05980/Mp1g06190/Mp1g10930/Mp1g16240/Mp1g23640/Mp1g24800/Mp2g08000/Mp2g14720/Mp2g15660/Mp2g17840/Mp2g20040/Mp2g24410/Mp3g19770/Mp3g21690/Mp4g03610/Mp4g09090/Mp4g13480/Mp4g13950/Mp4g17760/Mp5g02130/Mp5g05310/Mp5g17440/Mp6g05510/Mp6g11360/Mp7g17770/Mp7g18980/Mp8g17420/Mp8g17860	28
BP	GO:0046352	disaccharide catabolic process	8/1485	23/7434	0.347826	1.74124	1.77872	0.07077	0.999998	0.999998	Mp1g10930/Mp1g16240/Mp1g24800/Mp2g20040/Mp3g00810/Mp4g12080/Mp6g11360/Mp8g17660	8
BP	GO:0001403	invasive growth in response to glucose limitation	5/1485	12/7434	0.416667	2.08586	1.88073	0.072073	0.999998	0.999998	Mp1g06470/Mp2g00420/Mp3g15410/Mp3g19750/Mp8g17660	5
BP	GO:0007316	pole plasm RNA localization	5/1485	12/7434	0.416667	2.08586	1.88073	0.072073	0.999998	0.999998	Mp1g25660/Mp3g02610/Mp4g09950/Mp5g11610/Mp8g04010	5
BP	GO:0010192	mucilage biosynthetic process	5/1485	12/7434	0.416667	2.08586	1.88073	0.072073	0.999998	0.999998	Mp1g22770/Mp2g19350/Mp5g22020/Mp6g16690/Mp8g03480	5
BP	GO:0016202	regulation of striated muscle tissue development	5/1485	12/7434	0.416667	2.08586	1.88073	0.072073	0.999998	0.999998	Mp1g04820/Mp3g10240/Mp4g02330/Mp4g14510/Mp5g16940	5
BP	GO:0019094	pole plasm mRNA localization	5/1485	12/7434	0.416667	2.08586	1.88073	0.072073	0.999998	0.999998	Mp1g25660/Mp3g02610/Mp4g09950/Mp5g11610/Mp8g04010	5
BP	GO:0030520	estrogen receptor signaling pathway	5/1485	12/7434	0.416667	2.08586	1.88073	0.072073	0.999998	0.999998	Mp1g08720/Mp3g01510/Mp6g05520/Mp6g08620/Mp7g18270	5
BP	GO:0032944	regulation of mononuclear cell proliferation	5/1485	12/7434	0.416667	2.08586	1.88073	0.072073	0.999998	0.999998	Mp1g04600/Mp1g08600/Mp3g01040/Mp3g01320/Mp4g05140	5
BP	GO:0034121	regulation of toll-like receptor signaling pathway	5/1485	12/7434	0.416667	2.08586	1.88073	0.072073	0.999998	0.999998	Mp1g22810/Mp2g24070/Mp3g06890/Mp3g10240/Mp5g22540	5
BP	GO:0036267	invasive filamentous growth	5/1485	12/7434	0.416667	2.08586	1.88073	0.072073	0.999998	0.999998	Mp1g06470/Mp2g00420/Mp3g15410/Mp3g19750/Mp8g17660	5
BP	GO:0045451	pole plasm oskar mRNA localization	5/1485	12/7434	0.416667	2.08586	1.88073	0.072073	0.999998	0.999998	Mp1g25660/Mp3g02610/Mp4g09950/Mp5g11610/Mp8g04010	5
BP	GO:0048634	regulation of muscle organ development	5/1485	12/7434	0.416667	2.08586	1.88073	0.072073	0.999998	0.999998	Mp1g04820/Mp3g10240/Mp4g02330/Mp4g14510/Mp5g16940	5
BP	GO:0050670	regulation of lymphocyte proliferation	5/1485	12/7434	0.416667	2.08586	1.88073	0.072073	0.999998	0.999998	Mp1g04600/Mp1g08600/Mp3g01040/Mp3g01320/Mp4g05140	5
BP	GO:0050871	positive regulation of B cell activation	5/1485	12/7434	0.416667	2.08586	1.88073	0.072073	0.999998	0.999998	Mp3g01040/Mp3g01320/Mp3g10010/Mp4g05140/Mp6g03680	5
BP	GO:0141060	disruption of anatomical structure in another organism	5/1485	12/7434	0.416667	2.08586	1.88073	0.072073	0.999998	0.999998	Mp2g04120/Mp5g05570/Mp7g00800/Mp7g15180/Mp8g11280	5
BP	GO:1901861	regulation of muscle tissue development	5/1485	12/7434	0.416667	2.08586	1.88073	0.072073	0.999998	0.999998	Mp1g04820/Mp3g10240/Mp4g02330/Mp4g14510/Mp5g16940	5
BP	GO:1901889	negative regulation of cell junction assembly	5/1485	12/7434	0.416667	2.08586	1.88073	0.072073	0.999998	0.999998	Mp1g21920/Mp1g26180/Mp3g14840/Mp5g16940/Mp5g18210	5
BP	GO:2000012	regulation of auxin polar transport	5/1485	12/7434	0.416667	2.08586	1.88073	0.072073	0.999998	0.999998	Mp1g07940/Mp3g09390/Mp4g11760/Mp5g05000/Mp6g19500	5
BP	GO:0048467	gynoecium development	13/1485	43/7434	0.302326	1.51346	1.68699	0.072156	0.999998	0.999998	Mp1g26370/Mp2g10780/Mp2g11140/Mp2g24200/Mp3g04970/Mp4g11760/Mp4g12490/Mp5g14320/Mp5g17510/Mp5g20900/Mp6g08590/Mp8g01060/Mp8g04010	13
CC	GO:0042763	intracellular immature spore	6/1457	16/7493	0.375	1.92854	1.82662	0.072626	0.999871	0.999871	Mp1g15290/Mp1g23640/Mp1g26990/Mp3g22730/Mp4g04710/Mp8g00830	6
CC	GO:0042764	ascospore-type prospore	6/1457	16/7493	0.375	1.92854	1.82662	0.072626	0.999871	0.999871	Mp1g15290/Mp1g23640/Mp1g26990/Mp3g22730/Mp4g04710/Mp8g00830	6
BP	GO:0006865	amino acid transport	12/1485	39/7434	0.307692	1.54033	1.69022	0.073134	0.999998	0.999998	Mp1g05300/Mp1g22570/Mp2g05990/Mp2g12390/Mp2g13500/Mp2g21590/Mp3g15770/Mp5g00310/Mp5g14230/Mp6g14130/Mp7g07860/Mp7g17400	12
BP	GO:0007528	neuromuscular junction development	10/1485	31/7434	0.322581	1.61486	1.71386	0.073672	0.999998	0.999998	Mp1g04600/Mp1g18900/Mp1g21170/Mp1g21920/Mp1g26180/Mp3g06890/Mp3g23060/Mp4g05140/Mp4g14510/Mp5g18210	10
BP	GO:0010087	phloem or xylem histogenesis	10/1485	31/7434	0.322581	1.61486	1.71386	0.073672	0.999998	0.999998	Mp1g09960/Mp1g11660/Mp1g23880/Mp2g20790/Mp4g13880/Mp5g14320/Mp6g04560/Mp6g20920/Mp7g00590/Mp8g13820	10
MF	GO:0016798	hydrolase activity, acting on glycosyl bonds	32/1286	124/6378	0.258065	1.27989	1.58161	0.073892	0.999997	0.999997	Mp1g05620/Mp1g05980/Mp1g06190/Mp1g10930/Mp1g16240/Mp1g16730/Mp1g23640/Mp1g24800/Mp2g08000/Mp2g14720/Mp2g15660/Mp2g17840/Mp2g20040/Mp2g24410/Mp3g19770/Mp3g21690/Mp4g03610/Mp4g09090/Mp4g13480/Mp4g13950/Mp4g17760/Mp5g02130/Mp5g05310/Mp5g17440/Mp6g05510/Mp6g11360/Mp7g12720/Mp7g17770/Mp7g18980/Mp8g06980/Mp8g17420/Mp8g17860	32
MF	GO:0015925	galactosidase activity	5/1286	12/6378	0.416667	2.06649	1.85822	0.074553	0.999997	0.999997	Mp2g15660/Mp3g19770/Mp4g17760/Mp5g17440/Mp6g11360	5
BP	GO:0009063	amino acid catabolic process	17/1485	60/7434	0.283333	1.41838	1.62563	0.075701	0.999998	0.999998	Mp1g00180/Mp2g15400/Mp2g18980/Mp2g23570/Mp3g21250/Mp3g22110/Mp3g22550/Mp5g00020/Mp5g10060/Mp5g13980/Mp5g16730/Mp5g20980/Mp6g20160/Mp7g14650/Mp8g03330/Mp8g08430/Mp8g13850	17
MF	GO:0008378	galactosyltransferase activity	9/1286	27/6378	0.333333	1.65319	1.70916	0.076437	0.999997	0.999997	Mp1g12940/Mp1g18380/Mp2g07920/Mp2g14970/Mp2g17840/Mp2g18730/Mp3g22310/Mp4g09490/Mp8g03480	9
MF	GO:0015932	nucleobase-containing compound transmembrane transporter activity	10/1286	31/6378	0.322581	1.59986	1.6824	0.077567	0.999997	0.999997	Mp1g04360/Mp2g10530/Mp3g17250/Mp4g08410/Mp5g06790/Mp5g13430/Mp5g16750/Mp5g22730/Mp6g14590/Mp8g11410	10
MF	GO:0003777	microtubule motor activity	11/1286	35/6378	0.314286	1.55872	1.66558	0.077821	0.999997	0.999997	Mp1g14070/Mp1g23060/Mp1g23880/Mp1g26210/Mp2g25700/Mp3g15550/Mp4g06510/Mp5g09700/Mp7g16640/Mp8g13050/Mp8g17600	11
BP	GO:0006766	vitamin metabolic process	23/1485	86/7434	0.267442	1.33883	1.57896	0.077846	0.999998	0.999998	Mp1g02910/Mp1g06330/Mp1g15430/Mp1g25910/Mp1g28700/Mp1g29250/Mp2g01180/Mp2g10530/Mp2g15380/Mp2g20880/Mp2g22060/Mp2g26380/Mp3g05500/Mp3g22550/Mp4g09450/Mp4g11260/Mp4g21180/Mp5g00090/Mp5g06240/Mp5g13270/Mp5g16730/Mp5g17550/Mp8g03300	23
BP	GO:0007167	enzyme-linked receptor protein signaling pathway	48/1485	198/7434	0.242424	1.21359	1.52191	0.078366	0.999998	0.999998	Mp1g01860/Mp1g03340/Mp1g04150/Mp1g11870/Mp1g19280/Mp1g19350/Mp1g20560/Mp1g23680/Mp1g25660/Mp1g25990/Mp1g26180/Mp1g27000/Mp1g27870/Mp2g00710/Mp2g14830/Mp2g16240/Mp2g19500/Mp2g22060/Mp3g01320/Mp3g06890/Mp3g10170/Mp3g18180/Mp4g05140/Mp4g08820/Mp4g14510/Mp4g19630/Mp4g21400/Mp4g22390/Mp4g23070/Mp5g03510/Mp5g10970/Mp5g11430/Mp5g16940/Mp5g20500/Mp5g20650/Mp6g02550/Mp6g03700/Mp6g05720/Mp6g08730/Mp6g15550…	48
CC	GO:0048046	apoplast	46/1457	194/7493	0.237113	1.21942	1.52123	0.078802	0.999871	0.999871	Mp1g00380/Mp1g01210/Mp1g10170/Mp1g11680/Mp1g11790/Mp1g16240/Mp1g24800/Mp1g25840/Mp2g08000/Mp2g08630/Mp2g16780/Mp2g23570/Mp3g01160/Mp3g02870/Mp3g03990/Mp3g08150/Mp3g08960/Mp3g08980/Mp3g17410/Mp3g22550/Mp4g07510/Mp4g13950/Mp4g18090/Mp4g18950/Mp4g19390/Mp5g02540/Mp5g10880/Mp5g16730/Mp5g17440/Mp5g19890/Mp6g01550/Mp6g05010/Mp6g10340/Mp6g11010/Mp7g01760/Mp7g05890/Mp7g06620/Mp7g06720/Mp7g06730/Mp7g06740…	46
BP	GO:0006633	fatty acid biosynthetic process	32/1485	126/7434	0.253968	1.27138	1.53493	0.080203	0.999998	0.999998	Mp1g03020/Mp1g03410/Mp1g04840/Mp1g12940/Mp1g23930/Mp1g26180/Mp1g28300/Mp2g00660/Mp2g02590/Mp3g06610/Mp3g19540/Mp3g19750/Mp3g21350/Mp3g21540/Mp3g21740/Mp4g19350/Mp4g19390/Mp5g16260/Mp5g20700/Mp5g21210/Mp6g02350/Mp6g04150/Mp6g05600/Mp7g00420/Mp7g06220/Mp7g12870/Mp8g01650/Mp8g04010/Mp8g09050/Mp8g12790/Mp8g12930/Mp8g15570	32
BP	GO:0034329	cell junction assembly	15/1485	52/7434	0.288462	1.44406	1.60537	0.080271	0.999998	0.999998	Mp1g17660/Mp1g18900/Mp1g21170/Mp1g21920/Mp1g26180/Mp2g22060/Mp2g24360/Mp3g06890/Mp3g10240/Mp3g14840/Mp4g14510/Mp5g16940/Mp5g18210/Mp7g18160/Mp7g18270	15
BP	GO:0009123	nucleoside monophosphate metabolic process	36/1485	144/7434	0.25	1.25151	1.52267	0.080766	0.999998	0.999998	Mp1g00240/Mp1g02170/Mp1g08600/Mp1g13320/Mp1g26440/Mp1g27810/Mp1g28110/Mp1g29520/Mp2g08630/Mp2g15380/Mp2g15800/Mp2g21430/Mp2g22060/Mp2g22790/Mp3g00570/Mp3g01160/Mp3g04930/Mp3g12020/Mp3g15140/Mp4g08820/Mp4g09950/Mp4g14240/Mp4g20940/Mp5g04390/Mp5g06160/Mp5g06600/Mp5g11490/Mp5g13270/Mp5g19870/Mp6g01550/Mp6g04740/Mp6g21190/Mp7g00420/Mp7g03280/Mp7g03410/Mp8g03330	36
BP	GO:0009304	tRNA transcription	6/1485	16/7434	0.375	1.87727	1.75499	0.081067	0.999998	0.999998	Mp1g16760/Mp1g19280/Mp3g23320/Mp6g06170/Mp7g17520/Mp8g01330	6
BP	GO:0009687	abscisic acid metabolic process	6/1485	16/7434	0.375	1.87727	1.75499	0.081067	0.999998	0.999998	Mp2g00670/Mp2g19930/Mp3g02160/Mp3g24270/Mp4g04600/Mp5g19490	6
BP	GO:0019252	starch biosynthetic process	6/1485	16/7434	0.375	1.87727	1.75499	0.081067	0.999998	0.999998	Mp1g06190/Mp1g17770/Mp1g23640/Mp3g25350/Mp4g16940/Mp5g10560	6
BP	GO:0030178	negative regulation of Wnt signaling pathway	6/1485	16/7434	0.375	1.87727	1.75499	0.081067	0.999998	0.999998	Mp1g24150/Mp3g04930/Mp4g09950/Mp4g17250/Mp7g04530/Mp8g03210	6
BP	GO:0031440	regulation of mRNA 3'-end processing	6/1485	16/7434	0.375	1.87727	1.75499	0.081067	0.999998	0.999998	Mp1g20560/Mp1g21810/Mp2g18400/Mp2g23570/Mp7g03270/Mp7g16470	6
BP	GO:0043288	apocarotenoid metabolic process	6/1485	16/7434	0.375	1.87727	1.75499	0.081067	0.999998	0.999998	Mp2g00670/Mp2g19930/Mp3g02160/Mp3g24270/Mp4g04600/Mp5g19490	6
BP	GO:0051588	regulation of neurotransmitter transport	6/1485	16/7434	0.375	1.87727	1.75499	0.081067	0.999998	0.999998	Mp2g05990/Mp2g19600/Mp3g14330/Mp7g13190/Mp8g00880/Mp8g05610	6
BP	GO:0061951	establishment of protein localization to plasma membrane	6/1485	16/7434	0.375	1.87727	1.75499	0.081067	0.999998	0.999998	Mp1g15290/Mp1g26180/Mp2g18070/Mp8g00830/Mp8g00880/Mp8g18220	6
BP	GO:0090090	negative regulation of canonical Wnt signaling pathway	6/1485	16/7434	0.375	1.87727	1.75499	0.081067	0.999998	0.999998	Mp1g24150/Mp3g04930/Mp4g09950/Mp4g17250/Mp7g04530/Mp8g03210	6
BP	GO:1902644	tertiary alcohol metabolic process	6/1485	16/7434	0.375	1.87727	1.75499	0.081067	0.999998	0.999998	Mp2g00670/Mp2g19930/Mp3g02160/Mp3g24270/Mp4g04600/Mp5g19490	6
BP	GO:0006520	amino acid metabolic process	57/1485	240/7434	0.2375	1.18894	1.4865	0.082076	0.999998	0.999998	Mp1g00180/Mp1g03120/Mp1g06270/Mp1g08300/Mp1g14360/Mp1g15430/Mp1g23930/Mp1g25420/Mp1g26370/Mp1g27250/Mp1g29250/Mp2g00110/Mp2g08050/Mp2g10500/Mp2g15400/Mp2g18820/Mp2g18980/Mp2g20730/Mp2g20880/Mp2g23570/Mp2g25470/Mp2g26760/Mp3g00950/Mp3g05500/Mp3g10600/Mp3g13640/Mp3g21250/Mp3g22110/Mp3g22550/Mp4g03450/Mp4g08610/Mp4g11260/Mp4g19600/Mp4g20590/Mp5g00020/Mp5g00310/Mp5g05030/Mp5g06160/Mp5g10060/Mp5g13980…	57
BP	GO:0034285	response to disaccharide	14/1485	48/7434	0.291667	1.4601	1.59769	0.082446	0.999998	0.999998	Mp1g00340/Mp1g16800/Mp1g18450/Mp1g23930/Mp3g02870/Mp3g08740/Mp3g12020/Mp4g22460/Mp5g18020/Mp7g03700/Mp7g17400/Mp8g00110/Mp8g15840/Mp8g18570	14
BP	GO:0009165	nucleotide biosynthetic process	43/1485	176/7434	0.244318	1.22307	1.49629	0.082918	0.999998	0.999998	Mp1g00240/Mp1g03160/Mp1g08600/Mp1g09110/Mp1g13320/Mp1g26180/Mp1g26440/Mp1g27810/Mp2g08630/Mp2g10490/Mp2g15380/Mp2g21430/Mp2g22790/Mp3g00570/Mp3g01160/Mp3g13870/Mp3g15140/Mp3g20790/Mp4g08820/Mp4g09950/Mp4g14240/Mp4g17210/Mp4g19390/Mp4g20940/Mp4g22220/Mp5g04390/Mp5g10060/Mp5g11490/Mp5g13270/Mp5g19870/Mp5g21210/Mp5g22420/Mp6g01550/Mp6g04740/Mp6g06980/Mp6g13800/Mp6g14590/Mp7g00420/Mp7g03280/Mp7g03410…	43
BP	GO:0009743	response to carbohydrate	41/1485	167/7434	0.245509	1.22903	1.49555	0.083446	0.999998	0.999998	Mp1g00340/Mp1g03120/Mp1g03160/Mp1g06330/Mp1g16800/Mp1g18450/Mp1g23930/Mp2g00670/Mp2g19930/Mp2g26670/Mp3g02870/Mp3g08740/Mp3g10170/Mp3g12020/Mp4g06670/Mp4g14510/Mp4g19390/Mp4g22460/Mp5g10970/Mp5g18020/Mp5g22160/Mp6g03700/Mp7g00270/Mp7g00960/Mp7g03700/Mp7g05890/Mp7g06720/Mp7g06730/Mp7g06740/Mp7g06760/Mp7g09180/Mp7g17400/Mp8g00110/Mp8g02480/Mp8g03300/Mp8g09300/Mp8g10060/Mp8g15840/Mp8g16610/Mp8g17660…	41
BP	GO:0009124	nucleoside monophosphate biosynthetic process	21/1485	78/7434	0.269231	1.34779	1.54263	0.084022	0.999998	0.999998	Mp1g00240/Mp1g08600/Mp1g13320/Mp1g26440/Mp1g27810/Mp2g15380/Mp2g21430/Mp2g22790/Mp3g00570/Mp3g01160/Mp3g15140/Mp4g08820/Mp4g14240/Mp4g20940/Mp5g11490/Mp5g13270/Mp5g19870/Mp6g01550/Mp6g04740/Mp7g00420/Mp7g03280	21
CC	GO:0019898	extrinsic component of membrane	25/1457	98/7493	0.255102	1.31193	1.52705	0.084035	0.999871	0.999871	Mp1g02730/Mp1g04600/Mp1g06470/Mp1g21590/Mp2g00420/Mp2g00660/Mp3g01320/Mp3g04350/Mp3g06610/Mp3g09390/Mp3g14330/Mp3g17640/Mp4g21780/Mp4g23930/Mp5g18650/Mp6g05640/Mp6g21390/Mp8g01650/Mp8g05570/Mp8g08700/Mp8g09050/Mp8g12930/Mp8g13820/Mp8g15510/Mp8g15570	25
MF	GO:0000295	adenine nucleotide transmembrane transporter activity	6/1286	16/6378	0.375	1.85984	1.73047	0.084146	0.999997	0.999997	Mp1g04360/Mp3g17250/Mp5g13430/Mp5g16750/Mp6g14590/Mp8g11410	6
MF	GO:0016165	linoleate 13S-lipoxygenase activity	6/1286	16/6378	0.375	1.85984	1.73047	0.084146	0.999997	0.999997	Mp2g00660/Mp3g06610/Mp8g01650/Mp8g09050/Mp8g12930/Mp8g15570	6
BP	GO:0010229	inflorescence development	7/1485	20/7434	0.35	1.75212	1.68267	0.085948	0.999998	0.999998	Mp3g04970/Mp3g09360/Mp4g09150/Mp4g11760/Mp4g12490/Mp8g16980/Mp8g17280	7
BP	GO:1901684	arsenate ion transmembrane transport	7/1485	20/7434	0.35	1.75212	1.68267	0.085948	0.999998	0.999998	Mp2g20600/Mp2g25335/Mp2g25340/Mp5g24320/Mp5g24330/Mp7g00960/Mp7g13860	7
BP	GO:0006754	ATP biosynthetic process	17/1485	61/7434	0.278689	1.39513	1.54813	0.086252	0.999998	0.999998	Mp1g00240/Mp1g03160/Mp1g26440/Mp1g27810/Mp2g21430/Mp2g22790/Mp3g01160/Mp3g15140/Mp4g08820/Mp4g09950/Mp4g14240/Mp5g11490/Mp5g19870/Mp6g01550/Mp6g04740/Mp7g00420/Mp7g03280	17
BP	GO:1902600	proton transmembrane transport	28/1485	109/7434	0.256881	1.28596	1.50258	0.08627	0.999998	0.999998	Mp1g00620/Mp1g02000/Mp1g02170/Mp1g12010/Mp1g26440/Mp1g27650/Mp2g03190/Mp2g13170/Mp2g19780/Mp2g21430/Mp3g09240/Mp3g12380/Mp3g15140/Mp3g18180/Mp3g19370/Mp3g23970/Mp3g25240/Mp4g01650/Mp4g08820/Mp5g01520/Mp5g07930/Mp5g10970/Mp5g19870/Mp5g23200/Mp6g01270/Mp6g07890/Mp8g11230/Mp8g17790	28
BP	GO:0070897	transcription preinitiation complex assembly	12/1485	40/7434	0.3	1.50182	1.58986	0.086292	0.999998	0.999998	Mp1g02040/Mp1g11110/Mp1g15180/Mp1g16760/Mp2g04840/Mp3g09020/Mp5g10680/Mp5g22790/Mp7g19000/Mp8g03860/Mp8g14670/Mp8g17660	12
BP	GO:0046889	positive regulation of lipid biosynthetic process	11/1485	36/7434	0.305556	1.52963	1.59144	0.087779	0.999998	0.999998	Mp1g03020/Mp1g06240/Mp1g08310/Mp1g15290/Mp1g26180/Mp2g04260/Mp3g02160/Mp5g16310/Mp5g22560/Mp6g05050/Mp8g03300	11
BP	GO:0006084	acetyl-CoA metabolic process	8/1485	24/7434	0.333333	1.66869	1.63924	0.088317	0.999998	0.999998	Mp3g01340/Mp4g22220/Mp5g10060/Mp5g21210/Mp5g22560/Mp7g01760/Mp8g12440/Mp8g12790	8
BP	GO:0009395	phospholipid catabolic process	8/1485	24/7434	0.333333	1.66869	1.63924	0.088317	0.999998	0.999998	Mp1g06240/Mp2g07200/Mp2g22060/Mp2g24630/Mp5g16310/Mp7g00020/Mp7g15180/Mp8g11280	8
BP	GO:0060776	simple leaf morphogenesis	8/1485	24/7434	0.333333	1.66869	1.63924	0.088317	0.999998	0.999998	Mp1g21780/Mp2g03480/Mp4g01140/Mp5g11640/Mp5g12940/Mp6g17030/Mp8g05320/Mp8g13650	8
CC	GO:0031969	chloroplast membrane	22/1457	85/7493	0.258824	1.33107	1.5081	0.088401	0.999871	0.999871	Mp1g08290/Mp1g12940/Mp1g27330/Mp1g27880/Mp2g17840/Mp2g19780/Mp3g18880/Mp3g19470/Mp4g06910/Mp4g23930/Mp5g17980/Mp6g04050/Mp6g15100/Mp6g18390/Mp7g16760/Mp7g17400/Mp8g01730/Mp8g07780/Mp8g08330/Mp8g09380/Mp8g12090/Mp8g12460	22
BP	GO:0046323	D-glucose import	10/1485	32/7434	0.3125	1.56439	1.59848	0.088784	0.999998	0.999998	Mp1g00620/Mp1g02000/Mp1g27650/Mp2g13170/Mp2g22060/Mp3g19370/Mp4g14510/Mp5g00310/Mp5g01520/Mp6g07890	10
BP	GO:1904659	D-glucose transmembrane transport	10/1485	32/7434	0.3125	1.56439	1.59848	0.088784	0.999998	0.999998	Mp1g00620/Mp1g02000/Mp1g27650/Mp2g13170/Mp2g22060/Mp3g19370/Mp4g14510/Mp5g00310/Mp5g01520/Mp6g07890	10
BP	GO:0002758	innate immune response-activating signaling pathway	9/1485	28/7434	0.321429	1.60909	1.61322	0.089079	0.999998	0.999998	Mp1g22810/Mp1g26930/Mp2g14830/Mp2g24070/Mp3g01320/Mp3g06890/Mp3g10240/Mp5g22540/Mp8g08250	9
BP	GO:0072598	protein localization to chloroplast	9/1485	28/7434	0.321429	1.60909	1.61322	0.089079	0.999998	0.999998	Mp1g27500/Mp2g19930/Mp3g18880/Mp3g19470/Mp4g06910/Mp6g15100/Mp7g17400/Mp8g08330/Mp8g18040	9
BP	GO:0090333	regulation of stomatal closure	9/1485	28/7434	0.321429	1.60909	1.61322	0.089079	0.999998	0.999998	Mp1g14780/Mp2g16940/Mp5g22750/Mp7g05890/Mp7g06720/Mp7g06730/Mp7g06740/Mp7g06760/Mp7g09180	9
BP	GO:0141091	transforming growth factor beta receptor superfamily signaling pathway	9/1485	28/7434	0.321429	1.60909	1.61322	0.089079	0.999998	0.999998	Mp1g11870/Mp1g25660/Mp1g26180/Mp2g19500/Mp3g06890/Mp5g03510/Mp5g20650/Mp6g05720/Mp6g19540	9
BP	GO:0010039	response to iron ion	16/1485	57/7434	0.280702	1.40521	1.53427	0.089212	0.999998	0.999998	Mp1g05300/Mp1g15250/Mp1g29100/Mp3g02870/Mp3g05830/Mp3g20410/Mp3g21610/Mp4g13420/Mp5g03020/Mp5g05310/Mp6g04560/Mp8g08430/Mp8g12170/Mp8g12210/Mp8g15840/Mp8g18570	16
BP	GO:0048509	regulation of meristem development	16/1485	57/7434	0.280702	1.40521	1.53427	0.089212	0.999998	0.999998	Mp1g02580/Mp1g12460/Mp2g10780/Mp2g11140/Mp2g22520/Mp4g08410/Mp4g09150/Mp4g11760/Mp4g18950/Mp4g20600/Mp5g06440/Mp5g19170/Mp5g22160/Mp6g18490/Mp8g15840/Mp8g18570	16
CC	GO:0009501	amyloplast	5/1457	13/7493	0.384615	1.97798	1.73383	0.089626	0.999871	0.999871	Mp1g23640/Mp3g00810/Mp3g25350/Mp4g16940/Mp6g13250	5
BP	GO:0000271	polysaccharide biosynthetic process	27/1485	105/7434	0.257143	1.28727	1.48112	0.089893	0.999998	0.999998	Mp1g02600/Mp1g06190/Mp1g17770/Mp1g18380/Mp1g23640/Mp2g07220/Mp2g07920/Mp2g14970/Mp2g15640/Mp2g18730/Mp2g19350/Mp2g21110/Mp2g22060/Mp3g22310/Mp3g22790/Mp3g25350/Mp4g08210/Mp4g09490/Mp4g16940/Mp4g20940/Mp5g10560/Mp5g20900/Mp7g07390/Mp7g18170/Mp8g01060/Mp8g03480/Mp8g16610	27
BP	GO:1990542	mitochondrial transmembrane transport	19/1485	70/7434	0.271429	1.35879	1.50679	0.090646	0.999998	0.999998	Mp2g10530/Mp3g03900/Mp3g04200/Mp3g09390/Mp3g23970/Mp4g22220/Mp5g00310/Mp5g07930/Mp5g11140/Mp5g13430/Mp5g14750/Mp6g14420/Mp6g16840/Mp7g00800/Mp7g01680/Mp7g07860/Mp7g17400/Mp7g18210/Mp7g19490	19
BP	GO:0009259	ribonucleotide metabolic process	54/1485	228/7434	0.236842	1.18565	1.42242	0.0922	0.999998	0.999998	Mp1g00240/Mp1g02170/Mp1g03160/Mp1g04840/Mp1g08600/Mp1g09110/Mp1g13320/Mp1g26180/Mp1g26440/Mp1g27810/Mp1g28110/Mp1g29520/Mp2g13530/Mp2g15380/Mp2g21430/Mp2g22060/Mp2g22790/Mp3g01160/Mp3g01340/Mp3g04930/Mp3g12020/Mp3g13870/Mp3g15140/Mp3g20790/Mp4g00240/Mp4g08820/Mp4g09950/Mp4g14240/Mp4g17210/Mp4g20940/Mp4g22220/Mp5g06160/Mp5g06600/Mp5g11490/Mp5g13270/Mp5g19870/Mp5g21210/Mp6g01550/Mp6g04740/Mp6g06980…	54
BP	GO:0034440	lipid oxidation	21/1485	79/7434	0.265823	1.33072	1.47643	0.09384	0.999998	0.999998	Mp1g04360/Mp1g18450/Mp2g00660/Mp2g19570/Mp3g01250/Mp3g06610/Mp3g21740/Mp4g19350/Mp5g23030/Mp6g00800/Mp6g12050/Mp6g15090/Mp6g16330/Mp6g18420/Mp6g19510/Mp8g01650/Mp8g02510/Mp8g03300/Mp8g03330/Mp8g12930/Mp8g15570	21
CC	GO:0045111	intermediate filament cytoskeleton	6/1457	17/7493	0.352941	1.81509	1.65291	0.094482	0.999871	0.999871	Mp2g04890/Mp3g05140/Mp5g00310/Mp6g01500/Mp8g04010/Mp8g17660	6
BP	GO:0031146	SCF-dependent proteasomal ubiquitin-dependent protein catabolic process	28/1485	110/7434	0.254545	1.27427	1.44785	0.094606	0.999998	0.999998	Mp1g17110/Mp1g21780/Mp1g24510/Mp1g25610/Mp2g03480/Mp2g08470/Mp2g12160/Mp2g21420/Mp2g25050/Mp3g06460/Mp3g09990/Mp3g10910/Mp3g15290/Mp4g01140/Mp4g01890/Mp4g07180/Mp5g04980/Mp5g11640/Mp5g12940/Mp5g19480/Mp5g20500/Mp6g17030/Mp7g06980/Mp7g15740/Mp8g05120/Mp8g05320/Mp8g08370/Mp8g13650	28
BP	GO:0019359	nicotinamide nucleotide biosynthetic process	14/1485	49/7434	0.285714	1.4303	1.5098	0.095147	0.999998	0.999998	Mp1g00240/Mp1g27810/Mp2g10490/Mp2g22790/Mp3g01160/Mp4g14240/Mp4g19390/Mp5g11490/Mp5g22420/Mp6g01550/Mp6g04740/Mp7g00420/Mp7g03280/Mp7g03410	14
MF	GO:0015294	solute:monoatomic cation symporter activity	16/1286	57/6378	0.280702	1.39216	1.49448	0.095205	0.999997	0.999997	Mp1g00620/Mp1g02000/Mp1g27650/Mp2g13170/Mp3g19370/Mp3g23970/Mp3g25240/Mp4g16560/Mp4g16580/Mp4g16600/Mp4g19900/Mp5g00310/Mp5g01520/Mp6g07890/Mp6g19920/Mp7g07060	16
CC	GO:0008021	synaptic vesicle	13/1457	46/7493	0.282609	1.45339	1.51535	0.095641	0.999871	0.999871	Mp1g21060/Mp1g27000/Mp2g04890/Mp2g18070/Mp2g19600/Mp3g18180/Mp4g08820/Mp6g06620/Mp7g13190/Mp8g00880/Mp8g04010/Mp8g05610/Mp8g16010	13
BP	GO:0071554	cell wall organization or biogenesis	77/1485	336/7434	0.229167	1.14722	1.37974	0.096494	0.999998	0.999998	Mp1g02600/Mp1g03120/Mp1g08590/Mp1g13990/Mp1g14780/Mp1g16800/Mp1g18380/Mp1g23280/Mp1g23640/Mp1g23880/Mp2g04190/Mp2g05660/Mp2g05670/Mp2g06460/Mp2g07220/Mp2g07920/Mp2g08000/Mp2g08710/Mp2g10800/Mp2g14970/Mp2g15640/Mp2g18730/Mp2g19350/Mp2g21110/Mp3g06890/Mp3g09770/Mp3g10170/Mp3g12050/Mp3g12220/Mp3g15780/Mp3g15790/Mp3g15800/Mp3g15810/Mp3g21690/Mp3g22160/Mp3g22310/Mp3g22790/Mp4g04710/Mp4g06670/Mp4g07690…	77
BP	GO:0042445	hormone metabolic process	46/1485	192/7434	0.239583	1.19937	1.3983	0.097448	0.999998	0.999998	Mp1g04360/Mp1g15990/Mp1g21900/Mp1g27250/Mp2g03280/Mp2g04260/Mp2g06070/Mp2g07370/Mp2g09800/Mp2g10420/Mp2g11140/Mp2g21090/Mp2g26760/Mp2g26790/Mp3g01420/Mp3g04530/Mp3g10600/Mp3g12890/Mp3g21350/Mp3g22470/Mp3g22550/Mp4g11760/Mp4g12020/Mp4g19350/Mp4g19760/Mp4g23680/Mp5g12090/Mp5g16260/Mp5g16350/Mp5g16730/Mp5g17980/Mp6g01130/Mp6g04560/Mp6g05050/Mp6g05600/Mp6g08590/Mp6g12050/Mp6g20540/Mp7g01360/Mp7g06220…	46
MF	GO:0016773	phosphotransferase activity, alcohol group as acceptor	87/1286	380/6378	0.228947	1.13548	1.3685	0.097597	0.999997	0.999997	Mp1g00240/Mp1g01860/Mp1g02210/Mp1g03340/Mp1g04150/Mp1g04530/Mp1g06330/Mp1g08310/Mp1g08600/Mp1g13620/Mp1g18640/Mp1g18900/Mp1g21090/Mp1g21170/Mp1g21530/Mp1g23680/Mp1g27810/Mp2g00490/Mp2g03930/Mp2g14830/Mp2g15800/Mp2g15810/Mp2g16170/Mp2g16240/Mp2g24150/Mp2g24360/Mp2g26670/Mp3g00080/Mp3g01320/Mp3g02440/Mp3g03690/Mp3g04270/Mp3g06890/Mp3g08740/Mp3g09360/Mp3g10170/Mp3g13710/Mp3g14790/Mp3g17800/Mp3g17970…	87
BP	GO:0048581	negative regulation of post-embryonic development	20/1485	75/7434	0.266667	1.33495	1.45654	0.097657	0.999998	0.999998	Mp1g02580/Mp1g17120/Mp1g21810/Mp2g04120/Mp2g09050/Mp3g08150/Mp3g08980/Mp3g25460/Mp4g11760/Mp5g04260/Mp5g05150/Mp5g05570/Mp5g05940/Mp5g22560/Mp5g22890/Mp6g08590/Mp7g12670/Mp7g16470/Mp8g06830/Mp8g13470	20
BP	GO:0006085	acetyl-CoA biosynthetic process	5/1485	13/7434	0.384615	1.92541	1.66839	0.098527	0.999998	0.999998	Mp4g22220/Mp5g10060/Mp5g21210/Mp8g12440/Mp8g12790	5
BP	GO:0009686	gibberellin biosynthetic process	5/1485	13/7434	0.384615	1.92541	1.66839	0.098527	0.999998	0.999998	Mp2g04260/Mp2g10420/Mp4g23680/Mp8g15840/Mp8g18570	5
BP	GO:0010099	regulation of photomorphogenesis	5/1485	13/7434	0.384615	1.92541	1.66839	0.098527	0.999998	0.999998	Mp1g16800/Mp3g25460/Mp5g05940/Mp7g03500/Mp8g13470	5
BP	GO:0016137	glycoside metabolic process	5/1485	13/7434	0.384615	1.92541	1.66839	0.098527	0.999998	0.999998	Mp2g06070/Mp4g03610/Mp4g17760/Mp4g19350/Mp6g11360	5
BP	GO:0032890	regulation of organic acid transport	5/1485	13/7434	0.384615	1.92541	1.66839	0.098527	0.999998	0.999998	Mp1g26180/Mp2g05990/Mp3g01320/Mp3g09240/Mp6g01270	5
BP	GO:0034656	nucleobase-containing small molecule catabolic process	5/1485	13/7434	0.384615	1.92541	1.66839	0.098527	0.999998	0.999998	Mp1g00240/Mp2g15800/Mp2g23570/Mp6g13630/Mp8g06980	5
BP	GO:0040009	regulation of growth rate	5/1485	13/7434	0.384615	1.92541	1.66839	0.098527	0.999998	0.999998	Mp3g09240/Mp3g19030/Mp5g12650/Mp6g01270/Mp6g06200	5
BP	GO:0048041	focal adhesion assembly	5/1485	13/7434	0.384615	1.92541	1.66839	0.098527	0.999998	0.999998	Mp1g17660/Mp2g22060/Mp2g24360/Mp3g06890/Mp5g16940	5
BP	GO:0060079	excitatory postsynaptic potential	5/1485	13/7434	0.384615	1.92541	1.66839	0.098527	0.999998	0.999998	Mp2g05990/Mp2g19600/Mp5g00310/Mp5g16940/Mp7g13190	5
BP	GO:0099565	chemical synaptic transmission, postsynaptic	5/1485	13/7434	0.384615	1.92541	1.66839	0.098527	0.999998	0.999998	Mp2g05990/Mp2g19600/Mp5g00310/Mp5g16940/Mp7g13190	5
BP	GO:1902692	regulation of neuroblast proliferation	5/1485	13/7434	0.384615	1.92541	1.66839	0.098527	0.999998	0.999998	Mp5g01850/Mp5g18040/Mp8g03860/Mp8g14670/Mp8g17660	5
BP	GO:1990849	vacuolar localization	5/1485	13/7434	0.384615	1.92541	1.66839	0.098527	0.999998	0.999998	Mp1g21020/Mp3g01320/Mp3g06890/Mp8g00880/Mp8g04010	5
BP	GO:0044550	secondary metabolite biosynthetic process	44/1485	183/7434	0.240437	1.20364	1.39354	0.098639	0.999998	0.999998	Mp1g10910/Mp1g12940/Mp2g00670/Mp2g07220/Mp2g07370/Mp2g09800/Mp2g16633/Mp2g18430/Mp2g21090/Mp2g21470/Mp2g21770/Mp3g01570/Mp3g07510/Mp3g09970/Mp3g17480/Mp3g20410/Mp3g22550/Mp3g23930/Mp4g06670/Mp4g13420/Mp4g14210/Mp4g19350/Mp4g20940/Mp5g08930/Mp5g10800/Mp5g16730/Mp5g21950/Mp6g07600/Mp6g13500/Mp6g13940/Mp6g18420/Mp7g00960/Mp7g01830/Mp7g08040/Mp7g09850/Mp7g09860/Mp7g14880/Mp8g04010/Mp8g08430/Mp8g09300…	44
BP	GO:0010118	stomatal movement	29/1485	115/7434	0.252174	1.2624	1.41679	0.099183	0.999998	0.999998	Mp1g10170/Mp1g14780/Mp1g19210/Mp2g04120/Mp2g16940/Mp2g19930/Mp2g22040/Mp3g01810/Mp3g02440/Mp3g08980/Mp4g04360/Mp4g09150/Mp4g20600/Mp4g22220/Mp5g02230/Mp5g13190/Mp5g13230/Mp5g22750/Mp7g00270/Mp7g01150/Mp7g05600/Mp7g05890/Mp7g06720/Mp7g06730/Mp7g06740/Mp7g06760/Mp7g09180/Mp7g12840/Mp8g12800	29
BP	GO:0009161	ribonucleoside monophosphate metabolic process	33/1485	133/7434	0.24812	1.24211	1.40755	0.099231	0.999998	0.999998	Mp1g00240/Mp1g02170/Mp1g08600/Mp1g13320/Mp1g26440/Mp1g27810/Mp1g28110/Mp1g29520/Mp2g08630/Mp2g15800/Mp2g21430/Mp2g22060/Mp2g22790/Mp3g01160/Mp3g04930/Mp3g12020/Mp3g15140/Mp4g08820/Mp4g09950/Mp4g14240/Mp4g20940/Mp5g06160/Mp5g06600/Mp5g11490/Mp5g13270/Mp5g19870/Mp6g01550/Mp6g04740/Mp6g21190/Mp7g00420/Mp7g03280/Mp7g03410/Mp8g03330	33
BP	GO:0046496	nicotinamide nucleotide metabolic process	22/1485	84/7434	0.261905	1.31111	1.43263	0.100146	0.999998	0.999998	Mp1g00180/Mp1g00240/Mp1g03160/Mp1g27810/Mp2g10490/Mp2g22790/Mp3g01160/Mp4g09950/Mp4g14240/Mp4g19390/Mp4g22220/Mp5g11490/Mp5g19890/Mp5g22420/Mp6g01550/Mp6g04740/Mp7g00420/Mp7g03280/Mp7g03410/Mp8g03330/Mp8g08390/Mp8g12440	22
BP	GO:0090697	post-embryonic plant organ morphogenesis	22/1485	84/7434	0.261905	1.31111	1.43263	0.100146	0.999998	0.999998	Mp1g15990/Mp1g25140/Mp2g00660/Mp3g06610/Mp3g09770/Mp3g16010/Mp4g03900/Mp4g04060/Mp4g11760/Mp4g12490/Mp4g17030/Mp4g22430/Mp5g05000/Mp5g12650/Mp8g00080/Mp8g00420/Mp8g01060/Mp8g01650/Mp8g12930/Mp8g13430/Mp8g15570/Mp8g17280	22
BP	GO:0005984	disaccharide metabolic process	12/1485	41/7434	0.292683	1.46519	1.49222	0.100826	0.999998	0.999998	Mp1g03160/Mp1g10930/Mp1g16240/Mp1g17770/Mp1g24800/Mp2g20040/Mp3g00810/Mp3g21250/Mp4g12080/Mp6g11360/Mp7g16760/Mp8g17660	12
BP	GO:0006885	regulation of pH	12/1485	41/7434	0.292683	1.46519	1.49222	0.100826	0.999998	0.999998	Mp1g16710/Mp3g09240/Mp3g15140/Mp3g18180/Mp4g00440/Mp4g08820/Mp4g10470/Mp5g10970/Mp5g23200/Mp6g01270/Mp6g08610/Mp8g11230	12
BP	GO:0072523	purine-containing compound catabolic process	19/1485	71/7434	0.267606	1.33965	1.43667	0.101632	0.999998	0.999998	Mp1g00240/Mp1g03160/Mp1g10900/Mp1g27810/Mp2g13010/Mp2g13530/Mp2g15800/Mp2g22300/Mp2g22790/Mp2g23570/Mp3g01160/Mp4g14240/Mp5g06600/Mp5g11490/Mp6g01550/Mp6g04740/Mp7g00420/Mp7g03280/Mp8g06980	19
MF	GO:0035252	UDP-xylosyltransferase activity	5/1286	13/6378	0.384615	1.90752	1.64595	0.101752	0.999997	0.999997	Mp2g07920/Mp2g18730/Mp3g00690/Mp3g22310/Mp5g11260	5
CC	GO:0000151	ubiquitin ligase complex	49/1457	212/7493	0.231132	1.18866	1.36898	0.101763	0.999871	0.999871	Mp1g02580/Mp1g03410/Mp1g09140/Mp1g11400/Mp1g13890/Mp1g14390/Mp1g16700/Mp1g17120/Mp1g24160/Mp1g25610/Mp1g26410/Mp1g29560/Mp2g00820/Mp2g00840/Mp2g01080/Mp2g02980/Mp2g03060/Mp2g04550/Mp2g10780/Mp2g13120/Mp3g03210/Mp3g07080/Mp3g22140/Mp3g25460/Mp4g09950/Mp4g10310/Mp4g16245/Mp4g18700/Mp5g02650/Mp5g04260/Mp5g18630/Mp5g20500/Mp5g21020/Mp6g00800/Mp6g04120/Mp6g09300/Mp6g10730/Mp6g15660/Mp7g03500/Mp7g10170…	49
BP	GO:0009765	photosynthesis, light harvesting	11/1485	37/7434	0.297297	1.48829	1.48755	0.103394	0.999998	0.999998	Mp3g00500/Mp3g08790/Mp4g23930/Mp6g01650/Mp7g05890/Mp7g06720/Mp7g06730/Mp7g06740/Mp7g06760/Mp7g09180/Mp8g16080	11
BP	GO:0017001	antibiotic catabolic process	11/1485	37/7434	0.297297	1.48829	1.48755	0.103394	0.999998	0.999998	Mp1g11790/Mp2g11400/Mp2g16170/Mp3g07930/Mp4g18950/Mp5g07320/Mp5g07340/Mp6g01130/Mp8g09840/Mp8g09880/Mp8g16290	11
BP	GO:0008652	amino acid biosynthetic process	30/1485	120/7434	0.25	1.25151	1.38772	0.103627	0.999998	0.999998	Mp1g00180/Mp1g03120/Mp1g08300/Mp1g15430/Mp1g23930/Mp1g25420/Mp1g27250/Mp1g29250/Mp2g10500/Mp2g18980/Mp2g20880/Mp2g23570/Mp2g26760/Mp3g00950/Mp3g10600/Mp3g13640/Mp3g22110/Mp4g03450/Mp4g08610/Mp4g19600/Mp5g00310/Mp5g05030/Mp6g03600/Mp6g04560/Mp7g07860/Mp7g11240/Mp7g12930/Mp8g06440/Mp8g10340/Mp8g13850	30
BP	GO:0009126	purine nucleoside monophosphate metabolic process	30/1485	120/7434	0.25	1.25151	1.38772	0.103627	0.999998	0.999998	Mp1g00240/Mp1g02170/Mp1g08600/Mp1g13320/Mp1g26440/Mp1g27810/Mp1g28110/Mp1g29520/Mp2g21430/Mp2g22060/Mp2g22790/Mp3g01160/Mp3g04930/Mp3g12020/Mp3g15140/Mp4g08820/Mp4g09950/Mp4g14240/Mp5g06160/Mp5g06600/Mp5g11490/Mp5g13270/Mp5g19870/Mp6g01550/Mp6g04740/Mp6g21190/Mp7g00420/Mp7g03280/Mp7g03410/Mp8g03330	30
BP	GO:0009167	purine ribonucleoside monophosphate metabolic process	30/1485	120/7434	0.25	1.25151	1.38772	0.103627	0.999998	0.999998	Mp1g00240/Mp1g02170/Mp1g08600/Mp1g13320/Mp1g26440/Mp1g27810/Mp1g28110/Mp1g29520/Mp2g21430/Mp2g22060/Mp2g22790/Mp3g01160/Mp3g04930/Mp3g12020/Mp3g15140/Mp4g08820/Mp4g09950/Mp4g14240/Mp5g06160/Mp5g06600/Mp5g11490/Mp5g13270/Mp5g19870/Mp6g01550/Mp6g04740/Mp6g21190/Mp7g00420/Mp7g03280/Mp7g03410/Mp8g03330	30
BP	GO:0009240	isopentenyl diphosphate biosynthetic process	6/1485	17/7434	0.352941	1.76684	1.5814	0.10496	0.999998	0.999998	Mp3g01340/Mp5g09870/Mp5g09880/Mp5g22560/Mp6g04420/Mp8g01240	6
BP	GO:0046490	isopentenyl diphosphate metabolic process	6/1485	17/7434	0.352941	1.76684	1.5814	0.10496	0.999998	0.999998	Mp3g01340/Mp5g09870/Mp5g09880/Mp5g22560/Mp6g04420/Mp8g01240	6
BP	GO:0048508	embryonic meristem development	6/1485	17/7434	0.352941	1.76684	1.5814	0.10496	0.999998	0.999998	Mp1g09960/Mp1g11660/Mp1g23560/Mp1g28300/Mp2g20790/Mp3g11710	6
BP	GO:0062207	regulation of pattern recognition receptor signaling pathway	6/1485	17/7434	0.352941	1.76684	1.5814	0.10496	0.999998	0.999998	Mp1g22810/Mp1g26930/Mp2g24070/Mp3g06890/Mp3g10240/Mp5g22540	6
BP	GO:2000030	regulation of response to red or far red light	6/1485	17/7434	0.352941	1.76684	1.5814	0.10496	0.999998	0.999998	Mp1g16800/Mp1g24680/Mp3g25460/Mp5g05940/Mp7g03500/Mp8g13470	6
BP	GO:0008645	hexose transmembrane transport	10/1485	33/7434	0.30303	1.51699	1.48702	0.105621	0.999998	0.999998	Mp1g00620/Mp1g02000/Mp1g27650/Mp2g13170/Mp2g22060/Mp3g19370/Mp4g14510/Mp5g00310/Mp5g01520/Mp6g07890	10
CC	GO:0042170	plastid membrane	71/1457	318/7493	0.22327	1.14823	1.32703	0.106054	0.999871	0.999871	Mp1g00160/Mp1g00680/Mp1g02040/Mp1g07610/Mp1g08050/Mp1g08290/Mp1g12460/Mp1g12940/Mp1g20230/Mp1g22290/Mp1g23670/Mp1g25560/Mp1g27330/Mp1g27480/Mp1g27880/Mp1g29100/Mp2g01180/Mp2g15640/Mp2g17840/Mp2g19780/Mp3g00500/Mp3g01120/Mp3g03990/Mp3g05830/Mp3g06770/Mp3g08790/Mp3g08980/Mp3g12530/Mp3g15080/Mp3g18880/Mp3g19470/Mp3g21350/Mp4g01650/Mp4g06910/Mp4g07510/Mp4g18950/Mp4g23930/Mp5g04200/Mp5g09630/Mp5g10290…	71
BP	GO:0120255	olefinic compound biosynthetic process	9/1485	29/7434	0.310345	1.5536	1.49231	0.107309	0.999998	0.999998	Mp2g00670/Mp2g07220/Mp2g19930/Mp3g02160/Mp3g07510/Mp4g19760/Mp5g19490/Mp6g04560/Mp8g08430	9
BP	GO:0009260	ribonucleotide biosynthetic process	33/1485	134/7434	0.246269	1.23284	1.35883	0.107497	0.999998	0.999998	Mp1g00240/Mp1g03160/Mp1g08600/Mp1g13320/Mp1g26180/Mp1g26440/Mp1g27810/Mp2g15380/Mp2g21430/Mp2g22790/Mp3g01160/Mp3g13870/Mp3g15140/Mp3g20790/Mp4g08820/Mp4g09950/Mp4g14240/Mp4g17210/Mp4g20940/Mp4g22220/Mp5g11490/Mp5g13270/Mp5g19870/Mp5g21210/Mp6g01550/Mp6g04740/Mp6g06980/Mp6g14590/Mp7g00420/Mp7g03280/Mp7g12870/Mp8g12440/Mp8g12790	33
BP	GO:0046390	ribose phosphate biosynthetic process	33/1485	134/7434	0.246269	1.23284	1.35883	0.107497	0.999998	0.999998	Mp1g00240/Mp1g03160/Mp1g08600/Mp1g13320/Mp1g26180/Mp1g26440/Mp1g27810/Mp2g15380/Mp2g21430/Mp2g22790/Mp3g01160/Mp3g13870/Mp3g15140/Mp3g20790/Mp4g08820/Mp4g09950/Mp4g14240/Mp4g17210/Mp4g20940/Mp4g22220/Mp5g11490/Mp5g13270/Mp5g19870/Mp5g21210/Mp6g01550/Mp6g04740/Mp6g06980/Mp6g14590/Mp7g00420/Mp7g03280/Mp7g12870/Mp8g12440/Mp8g12790	33
BP	GO:0060485	mesenchyme development	7/1485	21/7434	0.333333	1.66869	1.53306	0.10765	0.999998	0.999998	Mp1g17660/Mp1g21810/Mp3g04930/Mp4g05140/Mp5g16940/Mp5g18040/Mp6g11010	7
BP	GO:0006099	tricarboxylic acid cycle	8/1485	25/7434	0.32	1.60194	1.50614	0.108151	0.999998	0.999998	Mp1g28110/Mp2g08050/Mp3g04930/Mp4g19390/Mp5g19890/Mp7g03410/Mp7g15650/Mp8g12440	8
BP	GO:0040024	dauer larval development	8/1485	25/7434	0.32	1.60194	1.50614	0.108151	0.999998	0.999998	Mp1g10320/Mp1g19490/Mp3g04450/Mp3g06890/Mp3g22550/Mp5g07460/Mp5g16730/Mp5g16940	8
BP	GO:0046835	carbohydrate phosphorylation	8/1485	25/7434	0.32	1.60194	1.50614	0.108151	0.999998	0.999998	Mp1g00240/Mp1g09300/Mp1g27810/Mp2g16170/Mp3g08740/Mp5g04370/Mp5g11490/Mp7g08830	8
MF	GO:0003746	translation elongation factor activity	6/1286	17/6378	0.352941	1.75043	1.55689	0.108771	0.999997	0.999997	Mp1g26380/Mp3g16100/Mp6g00240/Mp6g00930/Mp6g17710/Mp6g18130	6
MF	GO:0015171	amino acid transmembrane transporter activity	11/1286	37/6378	0.297297	1.47446	1.45449	0.108815	0.999997	0.999997	Mp1g05300/Mp1g22570/Mp2g12390/Mp2g13500/Mp2g21590/Mp3g15770/Mp5g00310/Mp5g14230/Mp6g14130/Mp7g07860/Mp7g17400	11
BP	GO:0019363	pyridine nucleotide biosynthetic process	14/1485	50/7434	0.28	1.4017	1.42384	0.108991	0.999998	0.999998	Mp1g00240/Mp1g27810/Mp2g10490/Mp2g22790/Mp3g01160/Mp4g14240/Mp4g19390/Mp5g11490/Mp5g22420/Mp6g01550/Mp6g04740/Mp7g00420/Mp7g03280/Mp7g03410	14
BP	GO:1901568	fatty acid derivative metabolic process	17/1485	63/7434	0.269841	1.35084	1.39715	0.110073	0.999998	0.999998	Mp1g26180/Mp2g00660/Mp3g01320/Mp3g01610/Mp3g06610/Mp3g21540/Mp3g21740/Mp4g19350/Mp5g16260/Mp6g05070/Mp6g12050/Mp7g12870/Mp8g01650/Mp8g03300/Mp8g09050/Mp8g12930/Mp8g15570	17
CC	GO:0009570	chloroplast stroma	107/1457	494/7493	0.216599	1.11392	1.28703	0.110575	0.999871	0.999871	Mp1g00160/Mp1g01210/Mp1g03120/Mp1g03630/Mp1g05340/Mp1g06190/Mp1g08140/Mp1g08290/Mp1g08300/Mp1g08310/Mp1g09300/Mp1g10500/Mp1g11680/Mp1g11790/Mp1g12460/Mp1g15430/Mp1g19430/Mp1g20230/Mp1g20510/Mp1g25420/Mp1g25560/Mp1g26370/Mp1g27250/Mp1g29100/Mp2g01180/Mp2g04380/Mp2g07000/Mp2g09210/Mp2g15400/Mp2g15630/Mp2g16780/Mp2g20730/Mp2g21150/Mp2g21330/Mp2g25040/Mp2g26360/Mp3g00950/Mp3g01160/Mp3g02870/Mp3g03720…	107
BP	GO:0019362	pyridine nucleotide metabolic process	22/1485	85/7434	0.258824	1.29569	1.36978	0.110793	0.999998	0.999998	Mp1g00180/Mp1g00240/Mp1g03160/Mp1g27810/Mp2g10490/Mp2g22790/Mp3g01160/Mp4g09950/Mp4g14240/Mp4g19390/Mp4g22220/Mp5g11490/Mp5g19890/Mp5g22420/Mp6g01550/Mp6g04740/Mp7g00420/Mp7g03280/Mp7g03410/Mp8g03330/Mp8g08390/Mp8g12440	22
MF	GO:1901505	carbohydrate derivative transmembrane transporter activity	10/1286	33/6378	0.30303	1.5029	1.45548	0.110834	0.999997	0.999997	Mp1g04360/Mp3g17250/Mp4g08410/Mp5g13430/Mp5g16750/Mp5g22730/Mp6g14590/Mp7g13860/Mp8g11410/Mp8g12460	10
CC	GO:0009532	plastid stroma	108/1457	499/7493	0.216433	1.11306	1.28428	0.111028	0.999871	0.999871	Mp1g00160/Mp1g01210/Mp1g03120/Mp1g03630/Mp1g05340/Mp1g06190/Mp1g08140/Mp1g08290/Mp1g08300/Mp1g08310/Mp1g09300/Mp1g10500/Mp1g11680/Mp1g11790/Mp1g12460/Mp1g15430/Mp1g19430/Mp1g20230/Mp1g20510/Mp1g24680/Mp1g25420/Mp1g25560/Mp1g26370/Mp1g27250/Mp1g29100/Mp2g01180/Mp2g04380/Mp2g07000/Mp2g09210/Mp2g15400/Mp2g15630/Mp2g16780/Mp2g20730/Mp2g21150/Mp2g21330/Mp2g25040/Mp2g26360/Mp3g00950/Mp3g01160/Mp3g02870…	108
MF	GO:0042285	xylosyltransferase activity	7/1286	21/6378	0.333333	1.65319	1.50663	0.111925	0.999997	0.999997	Mp1g02600/Mp2g07920/Mp2g08000/Mp2g18730/Mp3g00690/Mp3g22310/Mp5g11260	7
CC	GO:0008023	transcription elongation factor complex	9/1457	30/7493	0.3	1.54283	1.46359	0.111975	0.999871	0.999871	Mp1g08410/Mp1g10350/Mp1g17120/Mp1g21810/Mp2g21400/Mp6g00800/Mp6g10370/Mp7g16470/Mp8g18330	9
BP	GO:0019693	ribose phosphate metabolic process	55/1485	236/7434	0.233051	1.16667	1.29994	0.112992	0.999998	0.999998	Mp1g00240/Mp1g02170/Mp1g03160/Mp1g04840/Mp1g08600/Mp1g09110/Mp1g13320/Mp1g26180/Mp1g26440/Mp1g27810/Mp1g28110/Mp1g29520/Mp2g13530/Mp2g15380/Mp2g21430/Mp2g22060/Mp2g22790/Mp3g01160/Mp3g01340/Mp3g04930/Mp3g12020/Mp3g13870/Mp3g15140/Mp3g20790/Mp4g00240/Mp4g08820/Mp4g09950/Mp4g14240/Mp4g17210/Mp4g19390/Mp4g20940/Mp4g22220/Mp5g06160/Mp5g06600/Mp5g11490/Mp5g13270/Mp5g19870/Mp5g21210/Mp6g01550/Mp6g04740…	55
BP	GO:0009156	ribonucleoside monophosphate biosynthetic process	19/1485	72/7434	0.263889	1.32104	1.36759	0.113419	0.999998	0.999998	Mp1g00240/Mp1g08600/Mp1g13320/Mp1g26440/Mp1g27810/Mp2g21430/Mp2g22790/Mp3g01160/Mp3g15140/Mp4g08820/Mp4g14240/Mp4g20940/Mp5g11490/Mp5g13270/Mp5g19870/Mp6g01550/Mp6g04740/Mp7g00420/Mp7g03280	19
CC	GO:0098807	chloroplast thylakoid membrane protein complex	8/1457	26/7493	0.307692	1.58239	1.46144	0.115467	0.999871	0.999871	Mp1g27480/Mp5g19870/Mp7g05890/Mp7g06720/Mp7g06730/Mp7g06740/Mp7g06760/Mp7g09180	8
MF	GO:0016836	hydro-lyase activity	14/1286	50/6378	0.28	1.38868	1.38652	0.115486	0.999997	0.999997	Mp1g03120/Mp1g05340/Mp1g27250/Mp3g08980/Mp4g03450/Mp5g16260/Mp5g21250/Mp6g04150/Mp6g12050/Mp6g14380/Mp6g16330/Mp6g19510/Mp7g11240/Mp8g08390	14
BP	GO:0034284	response to monosaccharide	23/1485	90/7434	0.255556	1.27933	1.33196	0.116942	0.999998	0.999998	Mp1g00340/Mp1g03160/Mp1g06330/Mp1g16800/Mp2g26670/Mp3g08740/Mp3g12020/Mp4g14510/Mp4g22460/Mp5g10970/Mp5g22160/Mp7g05890/Mp7g06720/Mp7g06730/Mp7g06740/Mp7g06760/Mp7g09180/Mp7g17400/Mp8g03300/Mp8g15840/Mp8g16610/Mp8g17660/Mp8g18570	23
CC	GO:0030015	CCR4-NOT core complex	5/1457	14/7493	0.357143	1.8367	1.53945	0.117996	0.999871	0.999871	Mp1g08720/Mp3g11860/Mp7g18270/Mp7g18930/Mp8g00880	5
CC	GO:0036126	sperm flagellum	7/1457	22/7493	0.318182	1.63633	1.46845	0.118173	0.999871	0.999871	Mp1g10320/Mp1g13320/Mp3g14790/Mp5g18210/Mp6g05520/Mp7g01140/Mp8g02020	7
BP	GO:0010150	leaf senescence	18/1485	68/7434	0.264706	1.32513	1.34562	0.118268	0.999998	0.999998	Mp1g20880/Mp2g08050/Mp2g11040/Mp2g11820/Mp3g03990/Mp3g21740/Mp4g00010/Mp4g09950/Mp4g11760/Mp4g12430/Mp4g20600/Mp4g22430/Mp6g00540/Mp6g01130/Mp6g02620/Mp6g06980/Mp8g01060/Mp8g06980	18
BP	GO:0080147	root hair cell development	18/1485	68/7434	0.264706	1.32513	1.34562	0.118268	0.999998	0.999998	Mp1g22720/Mp2g05660/Mp2g05670/Mp2g07920/Mp2g14950/Mp2g14960/Mp2g18730/Mp3g12220/Mp3g13640/Mp3g22310/Mp4g19490/Mp5g05150/Mp5g14080/Mp5g22210/Mp5g22750/Mp6g11010/Mp8g03480/Mp8g04010	18
CC	GO:0009517	PSII associated light-harvesting complex II	6/1457	18/7493	0.333333	1.71425	1.49052	0.119436	0.999871	0.999871	Mp7g05890/Mp7g06720/Mp7g06730/Mp7g06740/Mp7g06760/Mp7g09180	6
BP	GO:0001776	leukocyte homeostasis	4/1485	10/7434	0.4	2.00242	1.58473	0.120305	0.999998	0.999998	Mp1g04600/Mp3g14840/Mp4g05140/Mp6g03680	4
BP	GO:0002260	lymphocyte homeostasis	4/1485	10/7434	0.4	2.00242	1.58473	0.120305	0.999998	0.999998	Mp1g04600/Mp3g14840/Mp4g05140/Mp6g03680	4
BP	GO:0006730	one-carbon metabolic process	4/1485	10/7434	0.4	2.00242	1.58473	0.120305	0.999998	0.999998	Mp1g29250/Mp2g15380/Mp4g11800/Mp6g09020	4
BP	GO:0009164	nucleoside catabolic process	4/1485	10/7434	0.4	2.00242	1.58473	0.120305	0.999998	0.999998	Mp2g15800/Mp2g23570/Mp6g13630/Mp8g06980	4
BP	GO:0009215	purine deoxyribonucleoside triphosphate metabolic process	4/1485	10/7434	0.4	2.00242	1.58473	0.120305	0.999998	0.999998	Mp1g08600/Mp1g09110/Mp1g13320/Mp2g13530	4
BP	GO:0009688	abscisic acid biosynthetic process	4/1485	10/7434	0.4	2.00242	1.58473	0.120305	0.999998	0.999998	Mp2g00670/Mp2g19930/Mp3g02160/Mp5g19490	4
BP	GO:0015976	carbon utilization	4/1485	10/7434	0.4	2.00242	1.58473	0.120305	0.999998	0.999998	Mp2g11400/Mp2g15640/Mp8g02810/Mp8g16290	4
BP	GO:0019288	isopentenyl diphosphate biosynthetic process, methylerythritol 4-phosphate pathway	4/1485	10/7434	0.4	2.00242	1.58473	0.120305	0.999998	0.999998	Mp5g09870/Mp5g09880/Mp6g04420/Mp8g01240	4
BP	GO:0035337	fatty-acyl-CoA metabolic process	4/1485	10/7434	0.4	2.00242	1.58473	0.120305	0.999998	0.999998	Mp1g26180/Mp6g12050/Mp7g12870/Mp8g03300	4
BP	GO:0043053	dauer entry	4/1485	10/7434	0.4	2.00242	1.58473	0.120305	0.999998	0.999998	Mp1g10320/Mp1g19490/Mp3g22550/Mp5g16730	4
BP	GO:0043289	apocarotenoid biosynthetic process	4/1485	10/7434	0.4	2.00242	1.58473	0.120305	0.999998	0.999998	Mp2g00670/Mp2g19930/Mp3g02160/Mp5g19490	4
BP	GO:0045576	mast cell activation	4/1485	10/7434	0.4	2.00242	1.58473	0.120305	0.999998	0.999998	Mp2g22060/Mp3g01320/Mp3g06890/Mp8g00880	4
BP	GO:0055115	entry into diapause	4/1485	10/7434	0.4	2.00242	1.58473	0.120305	0.999998	0.999998	Mp1g10320/Mp1g19490/Mp3g22550/Mp5g16730	4
BP	GO:1902222	erythrose 4-phosphate/phosphoenolpyruvate family amino acid catabolic process	4/1485	10/7434	0.4	2.00242	1.58473	0.120305	0.999998	0.999998	Mp3g22550/Mp5g00020/Mp5g10060/Mp5g16730	4
BP	GO:1902645	tertiary alcohol biosynthetic process	4/1485	10/7434	0.4	2.00242	1.58473	0.120305	0.999998	0.999998	Mp2g00670/Mp2g19930/Mp3g02160/Mp5g19490	4
BP	GO:0003333	amino acid transmembrane transport	11/1485	38/7434	0.289474	1.44912	1.3867	0.120528	0.999998	0.999998	Mp1g05300/Mp1g22570/Mp2g12390/Mp2g13500/Mp2g21590/Mp3g15770/Mp5g00310/Mp5g14230/Mp6g14130/Mp7g07860/Mp7g17400	11
BP	GO:0018958	phenol-containing compound metabolic process	11/1485	38/7434	0.289474	1.44912	1.3867	0.120528	0.999998	0.999998	Mp1g06270/Mp1g21900/Mp2g07220/Mp3g07510/Mp3g10240/Mp5g00020/Mp5g10060/Mp5g16940/Mp6g01130/Mp6g08590/Mp8g04010	11
CC	GO:0036064	ciliary basal body	11/1457	39/7493	0.282051	1.45052	1.38582	0.120614	0.999871	0.999871	Mp1g03310/Mp1g10320/Mp1g19490/Mp2g09250/Mp4g12890/Mp5g04370/Mp5g20650/Mp7g01140/Mp7g14600/Mp8g01800/Mp8g16520	11
MF	GO:0008194	UDP-glycosyltransferase activity	24/1286	94/6378	0.255319	1.26627	1.30694	0.121015	0.999997	0.999997	Mp1g02600/Mp1g08450/Mp1g12940/Mp1g23600/Mp1g23640/Mp2g07920/Mp2g16633/Mp2g18730/Mp2g19350/Mp2g21470/Mp2g21770/Mp2g22830/Mp3g00690/Mp3g22310/Mp3g24270/Mp4g08210/Mp4g19140/Mp4g20020/Mp4g23440/Mp5g11260/Mp6g13500/Mp8g03480/Mp8g06980/Mp8g09770	24
BP	GO:0007166	cell surface receptor signaling pathway	91/1485	407/7434	0.223587	1.11929	1.23664	0.121173	0.999998	0.999998	Mp1g01860/Mp1g03310/Mp1g03340/Mp1g04150/Mp1g04600/Mp1g10320/Mp1g11870/Mp1g13330/Mp1g14790/Mp1g16300/Mp1g17660/Mp1g18450/Mp1g19280/Mp1g19350/Mp1g19490/Mp1g20560/Mp1g23680/Mp1g24150/Mp1g25660/Mp1g25990/Mp1g26180/Mp1g27000/Mp1g27870/Mp2g00490/Mp2g00710/Mp2g03060/Mp2g04120/Mp2g05990/Mp2g14830/Mp2g16240/Mp2g19500/Mp2g19600/Mp2g22060/Mp2g24070/Mp2g24360/Mp3g00080/Mp3g01320/Mp3g04930/Mp3g06890/Mp3g10170…	91
BP	GO:0006839	mitochondrial transport	32/1485	131/7434	0.244275	1.22285	1.28567	0.121226	0.999998	0.999998	Mp1g04360/Mp1g15250/Mp1g17420/Mp1g22290/Mp2g10530/Mp3g03900/Mp3g04200/Mp3g09390/Mp3g12020/Mp3g16100/Mp3g23970/Mp4g22220/Mp5g00310/Mp5g07930/Mp5g11140/Mp5g13430/Mp5g14750/Mp5g15390/Mp5g16750/Mp5g17980/Mp6g14420/Mp6g16840/Mp7g00800/Mp7g01360/Mp7g01680/Mp7g07860/Mp7g09420/Mp7g12620/Mp7g17400/Mp7g18210/Mp7g19490/Mp8g11410	32
BP	GO:0009746	response to hexose	22/1485	86/7434	0.255814	1.28062	1.3077	0.122119	0.999998	0.999998	Mp1g00340/Mp1g03160/Mp1g16800/Mp2g26670/Mp3g08740/Mp3g12020/Mp4g14510/Mp4g22460/Mp5g10970/Mp5g22160/Mp7g05890/Mp7g06720/Mp7g06730/Mp7g06740/Mp7g06760/Mp7g09180/Mp7g17400/Mp8g03300/Mp8g15840/Mp8g16610/Mp8g17660/Mp8g18570	22
BP	GO:1901136	carbohydrate derivative catabolic process	24/1485	95/7434	0.252632	1.26469	1.29719	0.12283	0.999998	0.999998	Mp1g00240/Mp1g03160/Mp1g27810/Mp2g13530/Mp2g15800/Mp2g16170/Mp2g22790/Mp2g23570/Mp3g01160/Mp4g03610/Mp4g06670/Mp4g14240/Mp4g17760/Mp5g06600/Mp5g11490/Mp6g01550/Mp6g04740/Mp6g11360/Mp6g13630/Mp7g00420/Mp7g00960/Mp7g03280/Mp8g06980/Mp8g09300	24
BP	GO:0043062	extracellular structure organization	26/1485	104/7434	0.25	1.25151	1.29048	0.122985	0.999998	0.999998	Mp1g02600/Mp1g05180/Mp1g15990/Mp1g18900/Mp1g21170/Mp1g26180/Mp2g01140/Mp2g06910/Mp3g10240/Mp3g19930/Mp3g24100/Mp4g02700/Mp4g08050/Mp4g08410/Mp4g15320/Mp4g17920/Mp5g15770/Mp5g16940/Mp5g20900/Mp6g06900/Mp6g16900/Mp7g18980/Mp8g00470/Mp8g03300/Mp8g16610/Mp8g17660	26
MF	GO:0031406	carboxylic acid binding	12/1286	42/6378	0.285714	1.41702	1.36256	0.122998	0.999997	0.999997	Mp1g00180/Mp2g04890/Mp2g08530/Mp2g15380/Mp4g03560/Mp4g19350/Mp5g00310/Mp8g00720/Mp8g03300/Mp8g08430/Mp8g13850/Mp8g15510	12
BP	GO:0009206	purine ribonucleoside triphosphate biosynthetic process	17/1485	64/7434	0.265625	1.32973	1.32356	0.123346	0.999998	0.999998	Mp1g00240/Mp1g03160/Mp1g26440/Mp1g27810/Mp2g21430/Mp2g22790/Mp3g01160/Mp3g15140/Mp4g08820/Mp4g09950/Mp4g14240/Mp5g11490/Mp5g19870/Mp6g01550/Mp6g04740/Mp7g00420/Mp7g03280	17
BP	GO:0021700	developmental maturation	45/1485	191/7434	0.235602	1.17944	1.25515	0.123356	0.999998	0.999998	Mp1g04840/Mp1g16710/Mp1g21090/Mp1g22720/Mp1g23560/Mp1g25660/Mp2g05660/Mp2g05670/Mp2g07920/Mp2g08530/Mp2g14950/Mp2g14960/Mp2g15380/Mp2g17950/Mp2g18730/Mp3g02610/Mp3g08850/Mp3g12220/Mp3g13640/Mp3g19930/Mp3g22310/Mp3g24300/Mp4g09950/Mp4g11760/Mp4g12490/Mp4g13880/Mp4g14240/Mp4g19490/Mp5g05150/Mp5g11430/Mp5g11610/Mp5g14080/Mp5g16940/Mp5g22210/Mp5g22750/Mp6g02620/Mp6g03540/Mp6g11010/Mp6g14420/Mp7g00420…	45
MF	GO:0016160	amylase activity	4/1286	10/6378	0.4	1.98383	1.56459	0.123598	0.999997	0.999997	Mp1g16240/Mp1g23640/Mp1g24800/Mp5g02130	4
BP	GO:0015749	monosaccharide transmembrane transport	10/1485	34/7434	0.294118	1.47237	1.37921	0.124158	0.999998	0.999998	Mp1g00620/Mp1g02000/Mp1g27650/Mp2g13170/Mp2g22060/Mp3g19370/Mp4g14510/Mp5g00310/Mp5g01520/Mp6g07890	10
BP	GO:0042866	pyruvate biosynthetic process	10/1485	34/7434	0.294118	1.47237	1.37921	0.124158	0.999998	0.999998	Mp1g00240/Mp1g27810/Mp2g22790/Mp3g01160/Mp4g14240/Mp5g11490/Mp6g01550/Mp6g04740/Mp7g00420/Mp7g03280	10
BP	GO:0009142	nucleoside triphosphate biosynthetic process	19/1485	73/7434	0.260274	1.30295	1.29952	0.126005	0.999998	0.999998	Mp1g00240/Mp1g03160/Mp1g08600/Mp1g09110/Mp1g26440/Mp1g27810/Mp2g21430/Mp2g22790/Mp3g01160/Mp3g15140/Mp4g08820/Mp4g09950/Mp4g14240/Mp5g11490/Mp5g19870/Mp6g01550/Mp6g04740/Mp7g00420/Mp7g03280	19
BP	GO:0006873	intracellular monoatomic ion homeostasis	46/1485	196/7434	0.234694	1.17489	1.23968	0.126182	0.999998	0.999998	Mp1g07290/Mp1g12010/Mp1g13330/Mp1g16710/Mp1g22290/Mp1g26990/Mp1g29100/Mp2g00040/Mp2g01720/Mp2g03190/Mp2g05690/Mp2g12470/Mp2g12480/Mp2g22060/Mp2g23520/Mp2g25335/Mp2g25340/Mp3g05830/Mp3g06890/Mp3g15140/Mp3g16960/Mp3g18180/Mp3g19470/Mp3g19940/Mp3g21540/Mp3g21610/Mp3g23970/Mp4g00440/Mp4g08820/Mp4g10470/Mp5g04370/Mp5g07930/Mp5g10970/Mp5g23200/Mp5g24040/Mp5g24320/Mp5g24330/Mp6g08610/Mp6g09390/Mp6g16280…	46
BP	GO:0010054	trichoblast differentiation	21/1485	82/7434	0.256098	1.28204	1.28303	0.12757	0.999998	0.999998	Mp1g06330/Mp1g22720/Mp1g23560/Mp2g05660/Mp2g05670/Mp2g07920/Mp2g14950/Mp2g14960/Mp2g18730/Mp3g12220/Mp3g13640/Mp3g22310/Mp4g19490/Mp5g05150/Mp5g11430/Mp5g14080/Mp5g22210/Mp5g22750/Mp6g11010/Mp8g03480/Mp8g04010	21
BP	GO:0015748	organophosphate ester transport	21/1485	82/7434	0.256098	1.28204	1.28303	0.12757	0.999998	0.999998	Mp1g04360/Mp1g15290/Mp1g26930/Mp1g27870/Mp2g10530/Mp2g13400/Mp3g17250/Mp3g17900/Mp4g08410/Mp4g09680/Mp4g23410/Mp5g06790/Mp5g13430/Mp5g16750/Mp5g22730/Mp6g02500/Mp6g14590/Mp8g00830/Mp8g10090/Mp8g11410/Mp8g12460	21
BP	GO:0009744	response to sucrose	13/1485	47/7434	0.276596	1.38465	1.32163	0.128915	0.999998	0.999998	Mp1g00340/Mp1g18450/Mp1g23930/Mp3g02870/Mp3g08740/Mp3g12020/Mp4g22460/Mp5g18020/Mp7g03700/Mp7g17400/Mp8g00110/Mp8g15840/Mp8g18570	13
BP	GO:0009453	energy taxis	5/1485	14/7434	0.357143	1.78788	1.47416	0.129117	0.999998	0.999998	Mp1g28110/Mp4g05140/Mp5g06160/Mp7g03410/Mp8g01320	5
BP	GO:0030091	protein repair	5/1485	14/7434	0.357143	1.78788	1.47416	0.129117	0.999998	0.999998	Mp3g02900/Mp3g08790/Mp4g23930/Mp7g06140/Mp8g16080	5
BP	GO:0034332	adherens junction organization	5/1485	14/7434	0.357143	1.78788	1.47416	0.129117	0.999998	0.999998	Mp1g17660/Mp2g22060/Mp2g24360/Mp3g06890/Mp5g16940	5
BP	GO:0042331	phototaxis	5/1485	14/7434	0.357143	1.78788	1.47416	0.129117	0.999998	0.999998	Mp1g28110/Mp4g05140/Mp5g06160/Mp7g03410/Mp8g01320	5
BP	GO:0046246	terpene biosynthetic process	5/1485	14/7434	0.357143	1.78788	1.47416	0.129117	0.999998	0.999998	Mp2g07200/Mp2g21230/Mp2g24630/Mp5g14090/Mp7g00020	5
BP	GO:0046928	regulation of neurotransmitter secretion	5/1485	14/7434	0.357143	1.78788	1.47416	0.129117	0.999998	0.999998	Mp2g05990/Mp2g19600/Mp3g14330/Mp7g13190/Mp8g05610	5
BP	GO:0060078	regulation of postsynaptic membrane potential	5/1485	14/7434	0.357143	1.78788	1.47416	0.129117	0.999998	0.999998	Mp2g05990/Mp2g19600/Mp5g00310/Mp5g16940/Mp7g13190	5
BP	GO:1903338	regulation of cell wall organization or biogenesis	5/1485	14/7434	0.357143	1.78788	1.47416	0.129117	0.999998	0.999998	Mp1g23880/Mp6g16500/Mp6g20920/Mp8g01060/Mp8g16610	5
BP	GO:2000068	regulation of defense response to insect	5/1485	14/7434	0.357143	1.78788	1.47416	0.129117	0.999998	0.999998	Mp2g00660/Mp3g06610/Mp8g01650/Mp8g12930/Mp8g15570	5
BP	GO:2000177	regulation of neural precursor cell proliferation	5/1485	14/7434	0.357143	1.78788	1.47416	0.129117	0.999998	0.999998	Mp5g01850/Mp5g18040/Mp8g03860/Mp8g14670/Mp8g17660	5
BP	GO:2001236	regulation of extrinsic apoptotic signaling pathway	5/1485	14/7434	0.357143	1.78788	1.47416	0.129117	0.999998	0.999998	Mp2g00710/Mp2g24360/Mp4g14510/Mp5g16940/Mp8g08250	5
BP	GO:0002221	pattern recognition receptor signaling pathway	8/1485	26/7434	0.307692	1.54033	1.37885	0.130206	0.999998	0.999998	Mp1g22810/Mp1g26930/Mp2g14830/Mp2g24070/Mp3g06890/Mp3g10240/Mp5g22540/Mp8g08250	8
BP	GO:0006144	purine nucleobase metabolic process	7/1485	22/7434	0.318182	1.59284	1.39124	0.131975	0.999998	0.999998	Mp1g08600/Mp1g10900/Mp1g13320/Mp1g15430/Mp2g13010/Mp2g22300/Mp4g21780	7
BP	GO:0015700	arsenite transport	7/1485	22/7434	0.318182	1.59284	1.39124	0.131975	0.999998	0.999998	Mp2g20600/Mp2g25335/Mp2g25340/Mp5g24320/Mp5g24330/Mp7g00960/Mp7g13860	7
BP	GO:0048506	regulation of timing of meristematic phase transition	7/1485	22/7434	0.318182	1.59284	1.39124	0.131975	0.999998	0.999998	Mp1g12460/Mp2g10780/Mp2g22520/Mp4g11760/Mp5g22160/Mp8g15840/Mp8g18570	7
BP	GO:0048510	regulation of timing of transition from vegetative to reproductive phase	7/1485	22/7434	0.318182	1.59284	1.39124	0.131975	0.999998	0.999998	Mp1g12460/Mp2g10780/Mp2g22520/Mp4g11760/Mp5g22160/Mp8g15840/Mp8g18570	7
BP	GO:0070661	leukocyte proliferation	7/1485	22/7434	0.318182	1.59284	1.39124	0.131975	0.999998	0.999998	Mp1g04600/Mp1g08600/Mp2g22060/Mp3g01040/Mp3g01320/Mp3g14840/Mp4g05140	7
BP	GO:0071941	nitrogen cycle metabolic process	7/1485	22/7434	0.318182	1.59284	1.39124	0.131975	0.999998	0.999998	Mp1g08300/Mp1g26990/Mp2g02860/Mp4g19600/Mp5g08490/Mp6g08590/Mp8g12800	7
BP	GO:0005985	sucrose metabolic process	6/1485	18/7434	0.333333	1.66869	1.41905	0.13206	0.999998	0.999998	Mp1g03160/Mp1g16240/Mp1g17770/Mp1g24800/Mp3g21250/Mp8g17660	6
BP	GO:0009769	photosynthesis, light harvesting in photosystem II	6/1485	18/7434	0.333333	1.66869	1.41905	0.13206	0.999998	0.999998	Mp7g05890/Mp7g06720/Mp7g06730/Mp7g06740/Mp7g06760/Mp7g09180	6
BP	GO:0032602	chemokine production	6/1485	18/7434	0.333333	1.66869	1.41905	0.13206	0.999998	0.999998	Mp2g00660/Mp3g06610/Mp8g01650/Mp8g09050/Mp8g12930/Mp8g15570	6
BP	GO:0032642	regulation of chemokine production	6/1485	18/7434	0.333333	1.66869	1.41905	0.13206	0.999998	0.999998	Mp2g00660/Mp3g06610/Mp8g01650/Mp8g09050/Mp8g12930/Mp8g15570	6
BP	GO:0033143	regulation of intracellular steroid hormone receptor signaling pathway	6/1485	18/7434	0.333333	1.66869	1.41905	0.13206	0.999998	0.999998	Mp1g08720/Mp1g20140/Mp3g01510/Mp6g05520/Mp7g18270/Mp8g17660	6
BP	GO:0043647	inositol phosphate metabolic process	6/1485	18/7434	0.333333	1.66869	1.41905	0.13206	0.999998	0.999998	Mp1g23560/Mp1g28700/Mp5g04370/Mp5g06600/Mp5g16940/Mp6g09120	6
BP	GO:0099587	inorganic ion import across plasma membrane	6/1485	18/7434	0.333333	1.66869	1.41905	0.13206	0.999998	0.999998	Mp2g23520/Mp2g25335/Mp2g25340/Mp5g24320/Mp5g24330/Mp8g11200	6
CC	GO:0031461	cullin-RING ubiquitin ligase complex	31/1457	131/7493	0.236641	1.21699	1.23092	0.13235	0.999871	0.999871	Mp1g02580/Mp1g03410/Mp1g09140/Mp1g11400/Mp1g13890/Mp1g16700/Mp1g17120/Mp1g24160/Mp1g25610/Mp2g02980/Mp2g04550/Mp3g03210/Mp3g07080/Mp3g22140/Mp3g25460/Mp4g10310/Mp4g16245/Mp4g18700/Mp5g04260/Mp5g18630/Mp5g20500/Mp5g21020/Mp6g04120/Mp6g09300/Mp6g15660/Mp7g10170/Mp8g00970/Mp8g01920/Mp8g05840/Mp8g13460/Mp8g18330	31
BP	GO:0042446	hormone biosynthetic process	28/1485	114/7434	0.245614	1.22956	1.234	0.133116	0.999998	0.999998	Mp1g15990/Mp1g27250/Mp2g03280/Mp2g04260/Mp2g06070/Mp2g07370/Mp2g09800/Mp2g10420/Mp2g11140/Mp2g21090/Mp2g26760/Mp3g10600/Mp3g21350/Mp3g22470/Mp3g22550/Mp4g19350/Mp4g19760/Mp4g23680/Mp5g16260/Mp5g16730/Mp5g17980/Mp6g04560/Mp6g05050/Mp6g05600/Mp7g06220/Mp8g08430/Mp8g15840/Mp8g18570	28
BP	GO:0090698	post-embryonic plant morphogenesis	28/1485	114/7434	0.245614	1.22956	1.234	0.133116	0.999998	0.999998	Mp1g15990/Mp1g23560/Mp1g25140/Mp2g00660/Mp2g16700/Mp3g02770/Mp3g06610/Mp3g09360/Mp3g09770/Mp3g16010/Mp4g03900/Mp4g04060/Mp4g11760/Mp4g12490/Mp4g17030/Mp4g22430/Mp5g05000/Mp5g12650/Mp5g19170/Mp8g00080/Mp8g00420/Mp8g01060/Mp8g01650/Mp8g12930/Mp8g13430/Mp8g15570/Mp8g16980/Mp8g17280	28
MF	GO:0016878	acid-thiol ligase activity	5/1286	14/6378	0.357143	1.77127	1.45175	0.133134	0.999997	0.999997	Mp1g10910/Mp1g26180/Mp7g01760/Mp7g12870/Mp7g15650	5
MF	GO:0016168	chlorophyll binding	9/1286	30/6378	0.3	1.48787	1.34595	0.133138	0.999997	0.999997	Mp3g00500/Mp3g06770/Mp6g01650/Mp7g05890/Mp7g06720/Mp7g06730/Mp7g06740/Mp7g06760/Mp7g09180	9
BP	GO:0010016	shoot system morphogenesis	55/1485	239/7434	0.230126	1.15202	1.19348	0.133859	0.999998	0.999998	Mp1g02580/Mp1g04490/Mp1g08755/Mp1g09960/Mp1g11315/Mp1g11660/Mp1g14900/Mp1g21780/Mp1g23560/Mp1g28300/Mp2g03280/Mp2g03480/Mp2g05030/Mp2g09050/Mp2g10020/Mp2g10590/Mp2g15640/Mp2g16700/Mp2g21225/Mp2g21700/Mp2g24200/Mp3g02770/Mp3g09360/Mp3g11710/Mp3g20675/Mp3g24120/Mp3g24300/Mp4g01140/Mp4g01600/Mp4g11760/Mp4g12490/Mp4g20223/Mp4g21790/Mp5g11640/Mp5g11750/Mp5g12940/Mp5g17320/Mp5g18040/Mp5g19170/Mp5g22890…	55
BP	GO:1901607	alpha-amino acid biosynthetic process	26/1485	105/7434	0.247619	1.2396	1.23531	0.133876	0.999998	0.999998	Mp1g00180/Mp1g03120/Mp1g08300/Mp1g15430/Mp1g23930/Mp1g25420/Mp1g27250/Mp1g29250/Mp2g10500/Mp2g18980/Mp2g20880/Mp2g23570/Mp2g26760/Mp3g00950/Mp3g10600/Mp3g13640/Mp3g22110/Mp4g08610/Mp4g19600/Mp5g00310/Mp5g05030/Mp6g04560/Mp7g07860/Mp7g11240/Mp7g12930/Mp8g06440	26
BP	GO:0002832	negative regulation of response to biotic stimulus	12/1485	43/7434	0.27907	1.39704	1.30449	0.133985	0.999998	0.999998	Mp1g04600/Mp1g19490/Mp2g00660/Mp3g06610/Mp3g09390/Mp4g01600/Mp5g20500/Mp5g22540/Mp6g08590/Mp8g01650/Mp8g12930/Mp8g15570	12
BP	GO:0016055	Wnt signaling pathway	12/1485	43/7434	0.27907	1.39704	1.30449	0.133985	0.999998	0.999998	Mp1g24150/Mp1g27000/Mp2g24360/Mp3g04930/Mp3g10240/Mp4g09950/Mp4g17250/Mp5g16940/Mp7g04530/Mp8g03210/Mp8g05570/Mp8g17660	12
BP	GO:0009062	fatty acid catabolic process	15/1485	56/7434	0.267857	1.34091	1.27934	0.134238	0.999998	0.999998	Mp1g04360/Mp2g11400/Mp2g19570/Mp3g01250/Mp3g21740/Mp4g19350/Mp5g23030/Mp6g00800/Mp6g09640/Mp6g12050/Mp6g15090/Mp6g16330/Mp6g19510/Mp8g03330/Mp8g16290	15
MF	GO:0002020	protease binding	8/1286	26/6378	0.307692	1.52602	1.35057	0.135585	0.999997	0.999997	Mp1g28370/Mp2g03060/Mp3g10240/Mp4g09950/Mp5g16940/Mp6g08620/Mp7g11520/Mp7g19730	8
BP	GO:0030003	intracellular monoatomic cation homeostasis	44/1485	188/7434	0.234043	1.17163	1.19083	0.136615	0.999998	0.999998	Mp1g07290/Mp1g12010/Mp1g13330/Mp1g16710/Mp1g22290/Mp1g26990/Mp1g29100/Mp2g00040/Mp2g01720/Mp2g03190/Mp2g05690/Mp2g12470/Mp2g12480/Mp2g23520/Mp2g25335/Mp2g25340/Mp3g05830/Mp3g06890/Mp3g15140/Mp3g16960/Mp3g18180/Mp3g19470/Mp3g19940/Mp3g21540/Mp3g21610/Mp3g23970/Mp4g00440/Mp4g08820/Mp4g10470/Mp5g07930/Mp5g10970/Mp5g23200/Mp5g24040/Mp5g24320/Mp5g24330/Mp6g08610/Mp6g09390/Mp6g16280/Mp7g06880/Mp8g01320…	44
BP	GO:0006767	water-soluble vitamin metabolic process	17/1485	65/7434	0.261538	1.30928	1.25119	0.137519	0.999998	0.999998	Mp1g02910/Mp1g06330/Mp1g15430/Mp1g25910/Mp1g28700/Mp1g29250/Mp2g01180/Mp2g10530/Mp2g15380/Mp2g20880/Mp2g22060/Mp3g05500/Mp4g11260/Mp4g21180/Mp5g00090/Mp5g13270/Mp5g17550	17
BP	GO:0050867	positive regulation of cell activation	11/1485	39/7434	0.282051	1.41197	1.28869	0.139148	0.999998	0.999998	Mp1g04600/Mp1g08600/Mp3g01040/Mp3g01320/Mp3g06890/Mp3g10010/Mp3g10240/Mp4g05140/Mp6g03680/Mp8g00880/Mp8g03300	11
BP	GO:0061025	membrane fusion	21/1485	83/7434	0.253012	1.26659	1.22022	0.140236	0.999998	0.999998	Mp1g03090/Mp1g21590/Mp2g01270/Mp2g14140/Mp2g19600/Mp3g02060/Mp3g14330/Mp3g16100/Mp3g23060/Mp4g07690/Mp4g09950/Mp5g00400/Mp5g10660/Mp5g13890/Mp6g05640/Mp6g11210/Mp7g13190/Mp8g00880/Mp8g08230/Mp8g09930/Mp8g16010	21
BP	GO:0071365	cellular response to auxin stimulus	23/1485	92/7434	0.25	1.25151	1.21276	0.140349	0.999998	0.999998	Mp1g21780/Mp2g03480/Mp2g19930/Mp2g24200/Mp3g10030/Mp3g11710/Mp3g14930/Mp4g01140/Mp4g06670/Mp4g11760/Mp5g04260/Mp5g05150/Mp5g11640/Mp5g12650/Mp5g12940/Mp5g17510/Mp6g07600/Mp6g17030/Mp7g14400/Mp7g19690/Mp8g05320/Mp8g09300/Mp8g13650	23
MF	GO:0043177	organic acid binding	12/1286	43/6378	0.27907	1.38407	1.26984	0.140947	0.999997	0.999997	Mp1g00180/Mp2g04890/Mp2g08530/Mp2g15380/Mp4g03560/Mp4g19350/Mp5g00310/Mp8g00720/Mp8g03300/Mp8g08430/Mp8g13850/Mp8g15510	12
BP	GO:0071695	anatomical structure maturation	40/1485	170/7434	0.235294	1.1779	1.17227	0.141595	0.999998	0.999998	Mp1g04840/Mp1g16710/Mp1g21090/Mp1g22720/Mp1g23560/Mp1g25660/Mp2g05660/Mp2g05670/Mp2g07920/Mp2g08530/Mp2g14950/Mp2g14960/Mp2g15380/Mp2g17950/Mp2g18730/Mp3g02610/Mp3g08850/Mp3g12220/Mp3g13640/Mp3g22310/Mp3g24300/Mp4g09950/Mp4g14240/Mp4g19490/Mp5g05150/Mp5g11430/Mp5g11610/Mp5g14080/Mp5g22210/Mp5g22750/Mp6g02620/Mp6g03540/Mp6g11010/Mp6g14420/Mp7g00420/Mp7g15340/Mp8g03480/Mp8g04010/Mp8g15510/Mp8g17660	40
BP	GO:0019395	fatty acid oxidation	16/1485	61/7434	0.262295	1.31306	1.22659	0.143747	0.999998	0.999998	Mp1g04360/Mp1g18450/Mp2g19570/Mp3g01250/Mp3g21740/Mp4g19350/Mp5g23030/Mp6g00800/Mp6g12050/Mp6g15090/Mp6g16330/Mp6g18420/Mp6g19510/Mp8g02510/Mp8g03300/Mp8g03330	16
BP	GO:0002696	positive regulation of leukocyte activation	10/1485	35/7434	0.285714	1.4303	1.27481	0.144342	0.999998	0.999998	Mp1g04600/Mp1g08600/Mp3g01040/Mp3g01320/Mp3g06890/Mp3g10010/Mp3g10240/Mp4g05140/Mp6g03680/Mp8g00880	10
BP	GO:0010109	regulation of photosynthesis	10/1485	35/7434	0.285714	1.4303	1.27481	0.144342	0.999998	0.999998	Mp1g01210/Mp1g08310/Mp1g12940/Mp2g10550/Mp2g15640/Mp2g19780/Mp3g08790/Mp5g14190/Mp6g17970/Mp7g02210	10
BP	GO:0010584	pollen exine formation	10/1485	35/7434	0.285714	1.4303	1.27481	0.144342	0.999998	0.999998	Mp1g02600/Mp1g05180/Mp1g15990/Mp2g01140/Mp2g06910/Mp3g19930/Mp4g08410/Mp6g16900/Mp7g18980/Mp8g00470	10
BP	GO:0051123	RNA polymerase II preinitiation complex assembly	10/1485	35/7434	0.285714	1.4303	1.27481	0.144342	0.999998	0.999998	Mp1g02040/Mp1g11110/Mp1g15180/Mp2g04840/Mp3g09020/Mp5g10680/Mp5g22790/Mp7g19000/Mp8g03860/Mp8g14670	10
BP	GO:0007018	microtubule-based movement	33/1485	138/7434	0.23913	1.1971	1.16764	0.144897	0.999998	0.999998	Mp1g03310/Mp1g10320/Mp1g14070/Mp1g19490/Mp1g22900/Mp1g23060/Mp1g23880/Mp1g26210/Mp2g04890/Mp2g09470/Mp2g21760/Mp2g25700/Mp3g01400/Mp3g06240/Mp3g14210/Mp3g15550/Mp4g01000/Mp4g06510/Mp5g04370/Mp6g13940/Mp6g19700/Mp7g01140/Mp7g04620/Mp7g10570/Mp7g14600/Mp7g16640/Mp7g18230/Mp8g00880/Mp8g01800/Mp8g04010/Mp8g13050/Mp8g16520/Mp8g17600	33
BP	GO:0000041	transition metal ion transport	26/1485	106/7434	0.245283	1.2279	1.18068	0.145325	0.999998	0.999998	Mp1g07290/Mp1g15250/Mp1g17380/Mp1g29100/Mp2g01720/Mp2g03190/Mp2g22490/Mp2g25335/Mp2g25340/Mp3g05830/Mp3g18180/Mp3g21610/Mp3g23970/Mp4g06670/Mp4g08820/Mp4g11240/Mp5g03020/Mp5g06580/Mp5g10970/Mp5g24320/Mp5g24330/Mp6g09390/Mp6g14420/Mp7g00050/Mp8g09300/Mp8g17660	26
BP	GO:0009250	glucan biosynthetic process	18/1485	70/7434	0.257143	1.28727	1.20645	0.145793	0.999998	0.999998	Mp1g06190/Mp1g17770/Mp1g23640/Mp2g07920/Mp2g18730/Mp2g21110/Mp2g22060/Mp3g22310/Mp3g25350/Mp4g08210/Mp4g16940/Mp4g20940/Mp5g10560/Mp5g20900/Mp7g07390/Mp7g18170/Mp8g01060/Mp8g16610	18
BP	GO:0010114	response to red light	18/1485	70/7434	0.257143	1.28727	1.20645	0.145793	0.999998	0.999998	Mp1g08310/Mp1g16800/Mp1g24680/Mp2g00670/Mp3g12530/Mp3g15080/Mp3g25460/Mp6g11010/Mp6g20770/Mp7g05890/Mp7g06720/Mp7g06730/Mp7g06740/Mp7g06760/Mp7g08140/Mp7g09180/Mp7g18930/Mp8g13470	18
BP	GO:0099111	microtubule-based transport	18/1485	70/7434	0.257143	1.28727	1.20645	0.145793	0.999998	0.999998	Mp1g03310/Mp1g10320/Mp1g19490/Mp1g26210/Mp2g04890/Mp3g01400/Mp3g06240/Mp3g14210/Mp5g04370/Mp6g13940/Mp7g01140/Mp7g10570/Mp7g14600/Mp7g16640/Mp7g18230/Mp8g00880/Mp8g04010/Mp8g16520	18
BP	GO:0030198	extracellular matrix organization	24/1485	97/7434	0.247423	1.23861	1.1818	0.14628	0.999998	0.999998	Mp1g02600/Mp1g05180/Mp1g15990/Mp1g18900/Mp1g21170/Mp2g01140/Mp2g06910/Mp3g10240/Mp3g19930/Mp3g24100/Mp4g02700/Mp4g08050/Mp4g08410/Mp4g15320/Mp4g17920/Mp5g15770/Mp5g16940/Mp5g20900/Mp6g06900/Mp6g16900/Mp7g18980/Mp8g00470/Mp8g16610/Mp8g17660	24
CC	GO:0000331	contractile vacuole	6/1457	19/7493	0.315789	1.62403	1.33801	0.147281	0.999871	0.999871	Mp3g15140/Mp3g18180/Mp4g08820/Mp5g10970/Mp8g00880/Mp8g04010	6
CC	GO:0005744	TIM23 mitochondrial import inner membrane translocase complex	6/1457	19/7493	0.315789	1.62403	1.33801	0.147281	0.999871	0.999871	Mp3g03900/Mp3g04200/Mp3g09390/Mp7g00800/Mp7g17400/Mp7g19490	6
CC	GO:0009503	thylakoid light-harvesting complex	6/1457	19/7493	0.315789	1.62403	1.33801	0.147281	0.999871	0.999871	Mp7g05890/Mp7g06720/Mp7g06730/Mp7g06740/Mp7g06760/Mp7g09180	6
CC	GO:0009522	photosystem I	6/1457	19/7493	0.315789	1.62403	1.33801	0.147281	0.999871	0.999871	Mp7g05890/Mp7g06720/Mp7g06730/Mp7g06740/Mp7g06760/Mp7g09180	6
CC	GO:0009523	photosystem II	6/1457	19/7493	0.315789	1.62403	1.33801	0.147281	0.999871	0.999871	Mp7g05890/Mp7g06720/Mp7g06730/Mp7g06740/Mp7g06760/Mp7g09180	6
CC	GO:0030076	light-harvesting complex	6/1457	19/7493	0.315789	1.62403	1.33801	0.147281	0.999871	0.999871	Mp7g05890/Mp7g06720/Mp7g06730/Mp7g06740/Mp7g06760/Mp7g09180	6
CC	GO:0062159	contractile vacuole complex	6/1457	19/7493	0.315789	1.62403	1.33801	0.147281	0.999871	0.999871	Mp3g15140/Mp3g18180/Mp4g08820/Mp5g10970/Mp8g00880/Mp8g04010	6
MF	GO:0000149	SNARE binding	14/1286	52/6378	0.269231	1.33527	1.21987	0.147928	0.999997	0.999997	Mp1g21590/Mp2g14140/Mp2g19600/Mp2g24360/Mp3g02060/Mp3g14330/Mp3g23060/Mp4g07690/Mp6g11210/Mp7g13190/Mp8g00880/Mp8g04010/Mp8g09930/Mp8g16010	14
MF	GO:0046906	tetrapyrrole binding	14/1286	52/6378	0.269231	1.33527	1.21987	0.147928	0.999997	0.999997	Mp1g29520/Mp3g00500/Mp3g06770/Mp4g09150/Mp5g07320/Mp5g07340/Mp6g01650/Mp7g00270/Mp7g05890/Mp7g06720/Mp7g06730/Mp7g06740/Mp7g06760/Mp7g09180	14
MF	GO:0051213	dioxygenase activity	14/1286	52/6378	0.269231	1.33527	1.21987	0.147928	0.999997	0.999997	Mp1g09090/Mp1g26540/Mp2g00660/Mp2g03280/Mp3g06610/Mp3g21740/Mp5g00020/Mp5g22210/Mp6g08620/Mp7g12990/Mp8g01650/Mp8g09050/Mp8g12930/Mp8g15570	14
CC	GO:0009505	plant-type cell wall	46/1457	204/7493	0.22549	1.15964	1.13575	0.147992	0.999871	0.999871	Mp1g23880/Mp1g25840/Mp2g02380/Mp2g08000/Mp2g08710/Mp2g15660/Mp2g17950/Mp2g18600/Mp2g26790/Mp3g00080/Mp3g10160/Mp3g10720/Mp3g12280/Mp3g15780/Mp3g15790/Mp3g15800/Mp3g15810/Mp3g22160/Mp4g13950/Mp4g17760/Mp4g20060/Mp5g01660/Mp5g02520/Mp5g02850/Mp5g04290/Mp5g04420/Mp5g07830/Mp5g09230/Mp5g10880/Mp5g13710/Mp5g13830/Mp5g14490/Mp5g17450/Mp6g00020/Mp6g05680/Mp6g18300/Mp7g07630/Mp7g17080/Mp7g17770/Mp8g06140…	46
BP	GO:0010228	vegetative to reproductive phase transition of meristem	29/1485	120/7434	0.241667	1.2098	1.15755	0.148816	0.999998	0.999998	Mp1g06890/Mp1g11060/Mp1g17790/Mp1g19210/Mp2g01020/Mp2g10530/Mp2g10780/Mp2g13120/Mp2g14310/Mp3g08150/Mp3g10030/Mp3g14930/Mp3g19280/Mp3g24300/Mp3g25460/Mp4g04270/Mp4g09150/Mp4g11760/Mp5g03900/Mp5g18040/Mp5g20900/Mp5g22890/Mp6g03330/Mp6g03540/Mp7g01680/Mp7g02710/Mp7g17690/Mp7g18120/Mp8g13470	29
CC	GO:0034451	centriolar satellite	4/1457	11/7493	0.363636	1.87009	1.41876	0.14891	0.999871	0.999871	Mp2g04460/Mp3g10240/Mp5g20650/Mp6g19700	4
BP	GO:0009850	auxin metabolic process	9/1485	31/7434	0.290323	1.45337	1.26373	0.149471	0.999998	0.999998	Mp1g04360/Mp1g27250/Mp2g26760/Mp3g10600/Mp3g22550/Mp5g16730/Mp5g17980/Mp7g01360/Mp7g14400	9
BP	GO:0019674	NAD metabolic process	9/1485	31/7434	0.290323	1.45337	1.26373	0.149471	0.999998	0.999998	Mp1g00180/Mp2g10490/Mp2g22790/Mp4g09950/Mp5g19890/Mp5g22420/Mp7g03410/Mp8g03330/Mp8g08390	9
BP	GO:0044273	sulfur compound catabolic process	9/1485	31/7434	0.290323	1.45337	1.26373	0.149471	0.999998	0.999998	Mp2g23570/Mp4g06670/Mp5g13980/Mp5g20980/Mp6g02680/Mp6g20160/Mp7g00960/Mp8g08430/Mp8g09300	9
BP	GO:0048444	floral organ morphogenesis	9/1485	31/7434	0.290323	1.45337	1.26373	0.149471	0.999998	0.999998	Mp1g15990/Mp1g25140/Mp3g16010/Mp4g03900/Mp4g11760/Mp4g12490/Mp8g00080/Mp8g01060/Mp8g17280	9
CC	GO:0005628	prospore membrane	5/1457	15/7493	0.333333	1.71425	1.36038	0.150004	0.999871	0.999871	Mp1g15290/Mp1g23640/Mp3g22730/Mp4g04710/Mp8g00830	5
MF	GO:0046914	transition metal ion binding	93/1286	418/6378	0.222488	1.10344	1.09939	0.150138	0.999997	0.999997	Mp1g00240/Mp1g02040/Mp1g06330/Mp1g08140/Mp1g08600/Mp1g13320/Mp1g16700/Mp1g26700/Mp1g26990/Mp1g28110/Mp1g28700/Mp1g29100/Mp2g00040/Mp2g00660/Mp2g00780/Mp2g01720/Mp2g03060/Mp2g04120/Mp2g05690/Mp2g07250/Mp2g08050/Mp2g08530/Mp2g10550/Mp2g12470/Mp2g12480/Mp2g15400/Mp2g19570/Mp2g22060/Mp2g23570/Mp3g00950/Mp3g01420/Mp3g02870/Mp3g04200/Mp3g04930/Mp3g05830/Mp3g06610/Mp3g12020/Mp3g13640/Mp3g21250/Mp4g01650…	93
BP	GO:0009117	nucleotide metabolic process	67/1485	298/7434	0.224832	1.12552	1.10492	0.151381	0.999998	0.999998	Mp1g00180/Mp1g00240/Mp1g02170/Mp1g03160/Mp1g04840/Mp1g08600/Mp1g09110/Mp1g13320/Mp1g26180/Mp1g26440/Mp1g27810/Mp1g28110/Mp1g29520/Mp2g08630/Mp2g10490/Mp2g13530/Mp2g15380/Mp2g21430/Mp2g22060/Mp2g22790/Mp3g00570/Mp3g01160/Mp3g01340/Mp3g04930/Mp3g12020/Mp3g13870/Mp3g15140/Mp3g20790/Mp4g00240/Mp4g08820/Mp4g09950/Mp4g14240/Mp4g17210/Mp4g19390/Mp4g20940/Mp4g22220/Mp5g04390/Mp5g06160/Mp5g06600/Mp5g10060…	67
BP	GO:0055086	nucleobase-containing small molecule metabolic process	84/1485	379/7434	0.221636	1.10952	1.09345	0.15217	0.999998	0.999998	Mp1g00180/Mp1g00240/Mp1g02170/Mp1g03160/Mp1g04840/Mp1g08600/Mp1g09110/Mp1g10900/Mp1g13320/Mp1g15430/Mp1g26180/Mp1g26440/Mp1g27810/Mp1g28110/Mp1g29520/Mp2g08630/Mp2g10490/Mp2g10800/Mp2g13010/Mp2g13440/Mp2g13530/Mp2g15380/Mp2g15800/Mp2g16170/Mp2g21430/Mp2g22060/Mp2g22300/Mp2g22790/Mp2g23570/Mp3g00570/Mp3g01160/Mp3g01340/Mp3g04930/Mp3g12020/Mp3g13870/Mp3g15140/Mp3g20790/Mp3g21790/Mp4g00240/Mp4g08190…	84
MF	GO:0015293	symporter activity	16/1286	61/6378	0.262295	1.30087	1.18651	0.15238	0.999997	0.999997	Mp1g00620/Mp1g02000/Mp1g27650/Mp2g13170/Mp3g19370/Mp3g23970/Mp3g25240/Mp4g16560/Mp4g16580/Mp4g16600/Mp4g19900/Mp5g00310/Mp5g01520/Mp6g07890/Mp6g19920/Mp7g07060	16
BP	GO:0071281	cellular response to iron ion	12/1485	44/7434	0.272727	1.36529	1.21413	0.15255	0.999998	0.999998	Mp1g05300/Mp3g20410/Mp3g21610/Mp4g13420/Mp5g03020/Mp5g05310/Mp6g04560/Mp8g08430/Mp8g12170/Mp8g12210/Mp8g15840/Mp8g18570	12
CC	GO:0005802	trans-Golgi network	55/1457	248/7493	0.221774	1.14053	1.10569	0.152956	0.999871	0.999871	Mp1g05980/Mp1g07450/Mp1g08450/Mp1g13330/Mp1g13860/Mp1g21060/Mp1g23600/Mp2g04380/Mp2g05660/Mp2g05670/Mp2g07920/Mp2g13060/Mp2g13270/Mp2g14140/Mp2g15640/Mp2g18070/Mp2g18730/Mp2g22600/Mp2g26790/Mp3g04350/Mp3g04530/Mp3g09390/Mp3g12050/Mp3g12220/Mp3g12890/Mp3g15140/Mp3g22310/Mp3g24020/Mp4g08210/Mp4g10170/Mp4g10190/Mp4g12020/Mp4g17210/Mp4g23410/Mp5g12090/Mp5g16350/Mp5g22210/Mp6g05850/Mp6g09610/Mp6g09720…	55
BP	GO:0009734	auxin-activated signaling pathway	19/1485	75/7434	0.253333	1.2682	1.16629	0.153541	0.999998	0.999998	Mp1g21780/Mp2g03480/Mp2g19930/Mp2g24200/Mp3g10030/Mp3g14930/Mp4g01140/Mp5g04260/Mp5g05150/Mp5g11640/Mp5g12650/Mp5g12940/Mp5g17510/Mp6g07600/Mp6g17030/Mp7g14400/Mp7g19690/Mp8g05320/Mp8g13650	19
BP	GO:0072329	monocarboxylic acid catabolic process	19/1485	75/7434	0.253333	1.2682	1.16629	0.153541	0.999998	0.999998	Mp1g04360/Mp2g11400/Mp2g19570/Mp3g01250/Mp3g21250/Mp3g21740/Mp4g19350/Mp5g00020/Mp5g10060/Mp5g23030/Mp6g00800/Mp6g01130/Mp6g09640/Mp6g12050/Mp6g15090/Mp6g16330/Mp6g19510/Mp8g03330/Mp8g16290	19
CC	GO:0000922	spindle pole	9/1457	32/7493	0.28125	1.4464	1.24324	0.153627	0.999871	0.999871	Mp1g13570/Mp2g01020/Mp2g08530/Mp3g01400/Mp3g07080/Mp5g09700/Mp5g12790/Mp5g18210/Mp8g01490	9
BP	GO:1901293	nucleoside phosphate biosynthetic process	47/1485	204/7434	0.230392	1.15336	1.10962	0.153703	0.999998	0.999998	Mp1g00240/Mp1g03160/Mp1g08600/Mp1g09110/Mp1g13320/Mp1g26180/Mp1g26440/Mp1g27810/Mp2g08630/Mp2g10490/Mp2g13440/Mp2g15380/Mp2g16170/Mp2g21430/Mp2g22790/Mp3g00570/Mp3g01160/Mp3g13870/Mp3g15140/Mp3g20790/Mp3g21790/Mp4g08820/Mp4g09950/Mp4g14240/Mp4g17210/Mp4g19390/Mp4g20940/Mp4g22220/Mp5g04390/Mp5g10060/Mp5g11490/Mp5g13270/Mp5g19870/Mp5g21210/Mp5g22420/Mp6g01550/Mp6g04740/Mp6g06980/Mp6g13800/Mp6g14590…	47
BP	GO:0006801	superoxide metabolic process	8/1485	27/7434	0.296296	1.48328	1.25684	0.15437	0.999998	0.999998	Mp1g10900/Mp2g15380/Mp3g01320/Mp3g02870/Mp5g02540/Mp5g19490/Mp6g09390/Mp7g00270	8
BP	GO:0009910	negative regulation of flower development	8/1485	27/7434	0.296296	1.48328	1.25684	0.15437	0.999998	0.999998	Mp1g17120/Mp1g21810/Mp2g09050/Mp4g11760/Mp5g22560/Mp5g22890/Mp6g08590/Mp7g16470	8
BP	GO:0072596	establishment of protein localization to chloroplast	8/1485	27/7434	0.296296	1.48328	1.25684	0.15437	0.999998	0.999998	Mp2g19930/Mp3g18880/Mp3g19470/Mp4g06910/Mp6g15100/Mp7g17400/Mp8g08330/Mp8g18040	8
BP	GO:2001235	positive regulation of apoptotic signaling pathway	8/1485	27/7434	0.296296	1.48328	1.25684	0.15437	0.999998	0.999998	Mp1g19830/Mp1g29520/Mp2g24360/Mp2g25760/Mp5g00130/Mp5g16940/Mp5g20500/Mp8g08250	8
MF	GO:0046527	glucosyltransferase activity	18/1286	70/6378	0.257143	1.27532	1.16391	0.155109	0.999997	0.999997	Mp1g23640/Mp2g02380/Mp2g16633/Mp2g17770/Mp2g17810/Mp2g17820/Mp2g21470/Mp2g21770/Mp2g22830/Mp3g24270/Mp3g25350/Mp4g08210/Mp4g16940/Mp4g19140/Mp4g20020/Mp6g13500/Mp8g06980/Mp8g09770	18
BP	GO:0046034	ATP metabolic process	28/1485	116/7434	0.241379	1.20836	1.12998	0.155468	0.999998	0.999998	Mp1g00240/Mp1g02170/Mp1g03160/Mp1g13320/Mp1g26440/Mp1g27810/Mp1g28110/Mp1g29520/Mp2g21430/Mp2g22060/Mp2g22790/Mp3g01160/Mp3g04930/Mp3g12020/Mp3g15140/Mp4g08820/Mp4g09950/Mp4g14240/Mp5g06160/Mp5g11490/Mp5g19870/Mp6g01550/Mp6g04740/Mp6g21190/Mp7g00420/Mp7g03280/Mp7g03410/Mp8g03330	28
MF	GO:0016879	ligase activity, forming carbon-nitrogen bonds	9/1286	31/6378	0.290323	1.43987	1.2337	0.155871	0.999997	0.999997	Mp2g10490/Mp2g20880/Mp3g05500/Mp3g13870/Mp4g19600/Mp5g22420/Mp6g07600/Mp6g13800/Mp8g06440	9
CC	GO:0032588	trans-Golgi network membrane	11/1457	41/7493	0.268293	1.37976	1.19791	0.158057	0.999871	0.999871	Mp2g13270/Mp2g14140/Mp3g04350/Mp3g12050/Mp3g15140/Mp4g10170/Mp6g05850/Mp8g07370/Mp8g16010/Mp8g18200/Mp8g18220	11
BP	GO:0006857	oligopeptide transport	7/1485	23/7434	0.304348	1.52358	1.25642	0.158752	0.999998	0.999998	Mp3g02530/Mp3g09240/Mp3g19750/Mp4g15510/Mp5g22730/Mp6g01270/Mp6g04780	7
BP	GO:0007035	vacuolar acidification	7/1485	23/7434	0.304348	1.52358	1.25642	0.158752	0.999998	0.999998	Mp3g15140/Mp3g18180/Mp4g08820/Mp5g10970/Mp5g23200/Mp6g08610/Mp8g11230	7
BP	GO:0045851	pH reduction	7/1485	23/7434	0.304348	1.52358	1.25642	0.158752	0.999998	0.999998	Mp3g15140/Mp3g18180/Mp4g08820/Mp5g10970/Mp5g23200/Mp6g08610/Mp8g11230	7
BP	GO:0050806	positive regulation of synaptic transmission	7/1485	23/7434	0.304348	1.52358	1.25642	0.158752	0.999998	0.999998	Mp2g05990/Mp2g19600/Mp3g10240/Mp5g00310/Mp5g16940/Mp7g13190/Mp8g02020	7
BP	GO:0051124	synaptic assembly at neuromuscular junction	7/1485	23/7434	0.304348	1.52358	1.25642	0.158752	0.999998	0.999998	Mp1g18900/Mp1g21170/Mp1g21920/Mp1g26180/Mp3g06890/Mp4g14510/Mp5g18210	7
BP	GO:0051452	intracellular pH reduction	7/1485	23/7434	0.304348	1.52358	1.25642	0.158752	0.999998	0.999998	Mp3g15140/Mp3g18180/Mp4g08820/Mp5g10970/Mp5g23200/Mp6g08610/Mp8g11230	7
BP	GO:0072384	organelle transport along microtubule	7/1485	23/7434	0.304348	1.52358	1.25642	0.158752	0.999998	0.999998	Mp3g01400/Mp3g06240/Mp6g13940/Mp7g16640/Mp7g18230/Mp8g00880/Mp8g04010	7
BP	GO:0006096	glycolytic process	11/1485	40/7434	0.275	1.37667	1.19336	0.159196	0.999998	0.999998	Mp1g00240/Mp1g03160/Mp1g27810/Mp2g22790/Mp3g01160/Mp4g14240/Mp5g11490/Mp6g01550/Mp6g04740/Mp7g00420/Mp7g03280	11
BP	GO:0009880	embryonic pattern specification	11/1485	40/7434	0.275	1.37667	1.19336	0.159196	0.999998	0.999998	Mp1g07450/Mp1g25660/Mp1g28490/Mp2g08530/Mp3g02610/Mp4g05140/Mp4g09950/Mp5g06970/Mp5g11610/Mp8g04010/Mp8g17280	11
BP	GO:0019751	polyol metabolic process	11/1485	40/7434	0.275	1.37667	1.19336	0.159196	0.999998	0.999998	Mp1g20610/Mp1g23560/Mp1g28700/Mp2g15380/Mp2g26810/Mp3g01160/Mp3g21250/Mp5g04370/Mp5g06600/Mp5g16940/Mp6g09120	11
BP	GO:0090332	stomatal closure	11/1485	40/7434	0.275	1.37667	1.19336	0.159196	0.999998	0.999998	Mp1g14780/Mp2g16940/Mp3g01810/Mp5g22750/Mp7g05600/Mp7g05890/Mp7g06720/Mp7g06730/Mp7g06740/Mp7g06760/Mp7g09180	11
BP	GO:0170041	non-proteinogenic amino acid metabolic process	11/1485	40/7434	0.275	1.37667	1.19336	0.159196	0.999998	0.999998	Mp1g08300/Mp1g14360/Mp1g23930/Mp1g29250/Mp2g15400/Mp2g23570/Mp3g21250/Mp3g22110/Mp5g00310/Mp5g22210/Mp6g04560	11
BP	GO:0009311	oligosaccharide metabolic process	16/1485	62/7434	0.258065	1.29189	1.15303	0.159761	0.999998	0.999998	Mp1g03160/Mp1g10930/Mp1g16240/Mp1g17770/Mp1g24800/Mp2g20040/Mp3g00080/Mp3g00810/Mp3g19770/Mp3g21250/Mp4g12080/Mp4g13950/Mp4g17760/Mp6g11360/Mp7g16760/Mp8g17660	16
BP	GO:0009809	lignin biosynthetic process	16/1485	62/7434	0.258065	1.29189	1.15303	0.159761	0.999998	0.999998	Mp1g12940/Mp2g07370/Mp2g09800/Mp2g16633/Mp2g21090/Mp2g21470/Mp2g21770/Mp3g01570/Mp3g17480/Mp4g06670/Mp4g20940/Mp5g08930/Mp6g13500/Mp8g08430/Mp8g09300/Mp8g09770	16
CC	GO:0005774	vacuolar membrane	104/1457	489/7493	0.212679	1.09376	1.05351	0.159926	0.999871	0.999871	Mp1g01810/Mp1g02000/Mp1g03090/Mp1g03900/Mp1g05300/Mp1g06270/Mp1g07450/Mp1g08050/Mp1g10680/Mp1g12010/Mp1g13320/Mp1g13330/Mp1g20890/Mp1g21590/Mp1g22570/Mp1g23430/Mp1g26380/Mp1g27000/Mp2g04890/Mp2g08050/Mp2g10310/Mp2g12390/Mp2g13500/Mp2g15640/Mp2g15660/Mp2g16780/Mp2g16940/Mp2g22040/Mp2g23570/Mp2g26670/Mp2g26800/Mp3g01810/Mp3g08960/Mp3g10240/Mp3g12380/Mp3g14330/Mp3g15140/Mp3g18180/Mp3g19790/Mp3g21250…	104
BP	GO:0045229	external encapsulating structure organization	72/1485	323/7434	0.22291	1.1159	1.06402	0.160263	0.999998	0.999998	Mp1g02600/Mp1g03120/Mp1g05180/Mp1g08590/Mp1g13990/Mp1g14780/Mp1g15990/Mp1g18900/Mp1g21170/Mp1g23280/Mp1g23640/Mp2g01140/Mp2g04190/Mp2g06460/Mp2g06910/Mp2g07220/Mp2g08710/Mp2g15640/Mp2g19350/Mp3g09770/Mp3g10170/Mp3g10240/Mp3g13710/Mp3g15780/Mp3g15790/Mp3g15800/Mp3g15810/Mp3g19930/Mp3g21690/Mp3g22160/Mp3g22790/Mp3g24100/Mp4g02700/Mp4g04710/Mp4g06670/Mp4g08050/Mp4g08410/Mp4g15320/Mp4g17920/Mp4g20060…	72
BP	GO:0009683	indoleacetic acid metabolic process	4/1485	11/7434	0.363636	1.82039	1.36034	0.160454	0.999998	0.999998	Mp1g27250/Mp3g22550/Mp5g16730/Mp5g17980	4
BP	GO:0009684	indoleacetic acid biosynthetic process	4/1485	11/7434	0.363636	1.82039	1.36034	0.160454	0.999998	0.999998	Mp1g27250/Mp3g22550/Mp5g16730/Mp5g17980	4
BP	GO:0009934	regulation of meristem structural organization	4/1485	11/7434	0.363636	1.82039	1.36034	0.160454	0.999998	0.999998	Mp1g02580/Mp2g11140/Mp5g06440/Mp5g19170	4
BP	GO:0015985	energy coupled proton transport, down electrochemical gradient	4/1485	11/7434	0.363636	1.82039	1.36034	0.160454	0.999998	0.999998	Mp1g26440/Mp2g21430/Mp3g15140/Mp5g19870	4
BP	GO:0015986	proton motive force-driven ATP synthesis	4/1485	11/7434	0.363636	1.82039	1.36034	0.160454	0.999998	0.999998	Mp1g26440/Mp2g21430/Mp3g15140/Mp5g19870	4
BP	GO:0030497	fatty acid elongation	4/1485	11/7434	0.363636	1.82039	1.36034	0.160454	0.999998	0.999998	Mp1g28300/Mp2g02590/Mp6g02350/Mp6g04150	4
BP	GO:0030509	BMP signaling pathway	4/1485	11/7434	0.363636	1.82039	1.36034	0.160454	0.999998	0.999998	Mp1g11870/Mp1g26180/Mp5g20650/Mp6g19540	4
BP	GO:0031573	mitotic intra-S DNA damage checkpoint signaling	4/1485	11/7434	0.363636	1.82039	1.36034	0.160454	0.999998	0.999998	Mp4g21960/Mp5g00130/Mp5g04390/Mp6g20220	4
BP	GO:0042125	protein galactosylation	4/1485	11/7434	0.363636	1.82039	1.36034	0.160454	0.999998	0.999998	Mp1g00240/Mp2g07920/Mp2g18730/Mp3g22310	4
BP	GO:0042343	indole glucosinolate metabolic process	4/1485	11/7434	0.363636	1.82039	1.36034	0.160454	0.999998	0.999998	Mp2g21090/Mp4g06670/Mp7g00960/Mp8g09300	4
BP	GO:0042723	thiamine-containing compound metabolic process	4/1485	11/7434	0.363636	1.82039	1.36034	0.160454	0.999998	0.999998	Mp1g02910/Mp2g10530/Mp5g00090/Mp5g17550	4
BP	GO:0048354	mucilage biosynthetic process involved in seed coat development	4/1485	11/7434	0.363636	1.82039	1.36034	0.160454	0.999998	0.999998	Mp2g19350/Mp5g22020/Mp6g16690/Mp8g03480	4
BP	GO:0050731	positive regulation of peptidyl-tyrosine phosphorylation	4/1485	11/7434	0.363636	1.82039	1.36034	0.160454	0.999998	0.999998	Mp1g08410/Mp2g22060/Mp3g01320/Mp5g20500	4
BP	GO:0051893	regulation of focal adhesion assembly	4/1485	11/7434	0.363636	1.82039	1.36034	0.160454	0.999998	0.999998	Mp1g17660/Mp2g22060/Mp2g24360/Mp5g16940	4
BP	GO:0071772	response to BMP	4/1485	11/7434	0.363636	1.82039	1.36034	0.160454	0.999998	0.999998	Mp1g11870/Mp1g26180/Mp5g20650/Mp6g19540	4
BP	GO:0071773	cellular response to BMP stimulus	4/1485	11/7434	0.363636	1.82039	1.36034	0.160454	0.999998	0.999998	Mp1g11870/Mp1g26180/Mp5g20650/Mp6g19540	4
BP	GO:0090033	positive regulation of filamentous growth	4/1485	11/7434	0.363636	1.82039	1.36034	0.160454	0.999998	0.999998	Mp1g06470/Mp2g00420/Mp5g22560/Mp8g17660	4
BP	GO:0090109	regulation of cell-substrate junction assembly	4/1485	11/7434	0.363636	1.82039	1.36034	0.160454	0.999998	0.999998	Mp1g17660/Mp2g22060/Mp2g24360/Mp5g16940	4
BP	GO:0098815	modulation of excitatory postsynaptic potential	4/1485	11/7434	0.363636	1.82039	1.36034	0.160454	0.999998	0.999998	Mp2g19600/Mp5g00310/Mp5g16940/Mp7g13190	4
BP	GO:0150116	regulation of cell-substrate junction organization	4/1485	11/7434	0.363636	1.82039	1.36034	0.160454	0.999998	0.999998	Mp1g17660/Mp2g22060/Mp2g24360/Mp5g16940	4
BP	GO:1900430	positive regulation of filamentous growth of a population of unicellular organisms	4/1485	11/7434	0.363636	1.82039	1.36034	0.160454	0.999998	0.999998	Mp1g06470/Mp2g00420/Mp5g22560/Mp8g17660	4
BP	GO:1903307	positive regulation of regulated secretory pathway	4/1485	11/7434	0.363636	1.82039	1.36034	0.160454	0.999998	0.999998	Mp2g19600/Mp3g01320/Mp7g13190/Mp8g00880	4
BP	GO:1903391	regulation of adherens junction organization	4/1485	11/7434	0.363636	1.82039	1.36034	0.160454	0.999998	0.999998	Mp1g17660/Mp2g22060/Mp2g24360/Mp5g16940	4
BP	GO:2000191	regulation of fatty acid transport	4/1485	11/7434	0.363636	1.82039	1.36034	0.160454	0.999998	0.999998	Mp1g26180/Mp3g01320/Mp3g09240/Mp6g01270	4
MF	GO:0051119	sugar transmembrane transporter activity	8/1286	27/6378	0.296296	1.4695	1.22852	0.16049	0.999997	0.999997	Mp1g00620/Mp1g02000/Mp1g27650/Mp2g13170/Mp3g19370/Mp4g04860/Mp5g01520/Mp6g07890	8
BP	GO:0009832	plant-type cell wall biogenesis	18/1485	71/7434	0.253521	1.26914	1.13843	0.160791	0.999998	0.999998	Mp1g02600/Mp1g23880/Mp2g07220/Mp2g10800/Mp2g15640/Mp2g19350/Mp2g21110/Mp3g22790/Mp4g07690/Mp4g08210/Mp5g20900/Mp6g16500/Mp6g20920/Mp7g07390/Mp7g14400/Mp7g18170/Mp8g09930/Mp8g16610	18
BP	GO:0006534	cysteine metabolic process	6/1485	19/7434	0.315789	1.58086	1.26653	0.162099	0.999998	0.999998	Mp2g20880/Mp2g23570/Mp3g13640/Mp5g20980/Mp6g20160/Mp7g12930	6
BP	GO:0006687	glycosphingolipid metabolic process	6/1485	19/7434	0.315789	1.58086	1.26653	0.162099	0.999998	0.999998	Mp1g02600/Mp1g26930/Mp2g14140/Mp4g03610/Mp4g17760/Mp6g11360	6
BP	GO:0008582	regulation of synaptic assembly at neuromuscular junction	6/1485	19/7434	0.315789	1.58086	1.26653	0.162099	0.999998	0.999998	Mp1g18900/Mp1g21170/Mp1g21920/Mp1g26180/Mp3g06890/Mp5g18210	6
BP	GO:0009851	auxin biosynthetic process	6/1485	19/7434	0.315789	1.58086	1.26653	0.162099	0.999998	0.999998	Mp1g27250/Mp2g26760/Mp3g10600/Mp3g22550/Mp5g16730/Mp5g17980	6
BP	GO:0010104	regulation of ethylene-activated signaling pathway	6/1485	19/7434	0.315789	1.58086	1.26653	0.162099	0.999998	0.999998	Mp1g24160/Mp5g05150/Mp5g06580/Mp8g05840/Mp8g15840/Mp8g18570	6
BP	GO:0050680	negative regulation of epithelial cell proliferation	6/1485	19/7434	0.315789	1.58086	1.26653	0.162099	0.999998	0.999998	Mp1g10320/Mp1g10350/Mp5g16940/Mp6g00800/Mp7g01490/Mp8g13850	6
BP	GO:0070297	regulation of phosphorelay signal transduction system	6/1485	19/7434	0.315789	1.58086	1.26653	0.162099	0.999998	0.999998	Mp1g24160/Mp5g05150/Mp5g06580/Mp8g05840/Mp8g15840/Mp8g18570	6
BP	GO:0072583	clathrin-dependent endocytosis	6/1485	19/7434	0.315789	1.58086	1.26653	0.162099	0.999998	0.999998	Mp1g24150/Mp1g27000/Mp3g09960/Mp3g16270/Mp4g05140/Mp6g06160	6
BP	GO:1900076	regulation of cellular response to insulin stimulus	6/1485	19/7434	0.315789	1.58086	1.26653	0.162099	0.999998	0.999998	Mp2g22060/Mp4g14510/Mp5g16940/Mp6g08730/Mp6g19500/Mp8g04010	6
BP	GO:1900376	regulation of secondary metabolite biosynthetic process	6/1485	19/7434	0.315789	1.58086	1.26653	0.162099	0.999998	0.999998	Mp3g07510/Mp3g17480/Mp4g06670/Mp4g20940/Mp6g07600/Mp8g09300	6
BP	GO:1904396	regulation of neuromuscular junction development	6/1485	19/7434	0.315789	1.58086	1.26653	0.162099	0.999998	0.999998	Mp1g18900/Mp1g21170/Mp1g21920/Mp1g26180/Mp3g06890/Mp5g18210	6
BP	GO:0008610	lipid biosynthetic process	97/1485	443/7434	0.218962	1.09614	1.04241	0.163107	0.999998	0.999998	Mp1g02600/Mp1g03020/Mp1g03410/Mp1g03800/Mp1g04840/Mp1g06240/Mp1g08310/Mp1g12940/Mp1g13320/Mp1g15240/Mp1g15290/Mp1g15990/Mp1g18410/Mp1g18640/Mp1g18900/Mp1g20880/Mp1g21170/Mp1g23930/Mp1g26180/Mp1g28300/Mp2g00660/Mp2g00670/Mp2g02590/Mp2g03280/Mp2g04260/Mp2g06070/Mp2g07200/Mp2g10420/Mp2g19930/Mp2g21230/Mp2g23570/Mp2g24630/Mp2g26360/Mp2g26810/Mp3g01320/Mp3g01340/Mp3g02160/Mp3g04450/Mp3g06610/Mp3g19540…	97
BP	GO:0002090	regulation of receptor internalization	5/1485	15/7434	0.333333	1.66869	1.29515	0.163401	0.999998	0.999998	Mp1g24150/Mp1g27000/Mp3g01320/Mp3g10240/Mp3g14330	5
BP	GO:0002460	adaptive immune response based on somatic recombination of immune receptors built from immunoglobulin superfamily domains	5/1485	15/7434	0.333333	1.66869	1.29515	0.163401	0.999998	0.999998	Mp2g04890/Mp3g01040/Mp3g10010/Mp3g16960/Mp8g04010	5
BP	GO:0007315	pole plasm assembly	5/1485	15/7434	0.333333	1.66869	1.29515	0.163401	0.999998	0.999998	Mp1g25660/Mp3g02610/Mp4g09950/Mp5g11610/Mp8g04010	5
BP	GO:0010014	meristem initiation	5/1485	15/7434	0.333333	1.66869	1.29515	0.163401	0.999998	0.999998	Mp1g11660/Mp1g13760/Mp1g28300/Mp3g11710/Mp4g21790	5
BP	GO:0010017	red or far-red light signaling pathway	5/1485	15/7434	0.333333	1.66869	1.29515	0.163401	0.999998	0.999998	Mp1g16800/Mp1g24680/Mp2g24200/Mp3g25460/Mp8g13470	5
BP	GO:0021953	central nervous system neuron differentiation	5/1485	15/7434	0.333333	1.66869	1.29515	0.163401	0.999998	0.999998	Mp1g09060/Mp1g10320/Mp4g00040/Mp4g03610/Mp5g16940	5
BP	GO:0042771	intrinsic apoptotic signaling pathway in response to DNA damage by p53 class mediator	5/1485	15/7434	0.333333	1.66869	1.29515	0.163401	0.999998	0.999998	Mp2g19840/Mp3g01040/Mp5g09510/Mp7g07450/Mp7g19730	5
BP	GO:0042797	tRNA transcription by RNA polymerase III	5/1485	15/7434	0.333333	1.66869	1.29515	0.163401	0.999998	0.999998	Mp1g19280/Mp3g23320/Mp6g06170/Mp7g17520/Mp8g01330	5
BP	GO:0048359	mucilage metabolic process involved in seed coat development	5/1485	15/7434	0.333333	1.66869	1.29515	0.163401	0.999998	0.999998	Mp1g22770/Mp2g19350/Mp5g22020/Mp6g16690/Mp8g03480	5
BP	GO:0050864	regulation of B cell activation	5/1485	15/7434	0.333333	1.66869	1.29515	0.163401	0.999998	0.999998	Mp3g01040/Mp3g01320/Mp3g10010/Mp4g05140/Mp6g03680	5
BP	GO:1903530	regulation of secretion by cell	25/1485	103/7434	0.242718	1.21506	1.09806	0.16452	0.999998	0.999998	Mp1g00180/Mp1g18450/Mp1g25990/Mp1g26180/Mp1g26700/Mp1g26930/Mp1g27000/Mp1g27870/Mp2g00660/Mp2g05990/Mp2g19600/Mp3g01320/Mp3g06610/Mp3g06890/Mp3g08470/Mp3g10240/Mp3g14330/Mp7g13190/Mp8g00880/Mp8g01650/Mp8g04010/Mp8g05610/Mp8g09050/Mp8g12930/Mp8g15570	25
MF	GO:0000822	inositol hexakisphosphate binding	4/1286	11/6378	0.363636	1.80348	1.34025	0.164596	0.999997	0.999997	Mp2g13060/Mp3g14210/Mp7g19040/Mp7g19050	4
MF	GO:0015217	ADP transmembrane transporter activity	4/1286	11/6378	0.363636	1.80348	1.34025	0.164596	0.999997	0.999997	Mp1g04360/Mp5g13430/Mp5g16750/Mp8g11410	4
MF	GO:0045309	protein phosphorylated amino acid binding	4/1286	11/6378	0.363636	1.80348	1.34025	0.164596	0.999997	0.999997	Mp1g21810/Mp3g01320/Mp5g20500/Mp7g16470	4
MF	GO:1990381	ubiquitin-specific protease binding	4/1286	11/6378	0.363636	1.80348	1.34025	0.164596	0.999997	0.999997	Mp2g03060/Mp4g09950/Mp5g16940/Mp7g19730	4
BP	GO:0006879	intracellular iron ion homeostasis	13/1485	49/7434	0.265306	1.32814	1.15134	0.164602	0.999998	0.999998	Mp1g22290/Mp1g29100/Mp2g01720/Mp2g05690/Mp2g25335/Mp2g25340/Mp3g05830/Mp3g18180/Mp3g21610/Mp4g08820/Mp5g24040/Mp5g24320/Mp5g24330	13
MF	GO:0050660	flavin adenine dinucleotide binding	11/1286	40/6378	0.275	1.36388	1.1601	0.16672	0.999997	0.999997	Mp1g10900/Mp1g25600/Mp1g29250/Mp2g18520/Mp2g19570/Mp3g01250/Mp4g19350/Mp7g00270/Mp7g03410/Mp8g03330/Mp8g06140	11
MF	GO:0005546	phosphatidylinositol-4,5-bisphosphate binding	5/1286	15/6378	0.333333	1.65319	1.27273	0.168224	0.999997	0.999997	Mp1g08590/Mp1g18900/Mp1g21170/Mp1g23280/Mp8g04010	5
BP	GO:1903532	positive regulation of secretion by cell	17/1485	67/7434	0.253731	1.27019	1.10992	0.168488	0.999998	0.999998	Mp1g00180/Mp1g18450/Mp1g27000/Mp1g27870/Mp2g00660/Mp2g05990/Mp2g19600/Mp3g01320/Mp3g06610/Mp3g10240/Mp7g13190/Mp8g00880/Mp8g01650/Mp8g04010/Mp8g09050/Mp8g12930/Mp8g15570	17
BP	GO:0006949	syncytium formation	9/1485	32/7434	0.28125	1.40796	1.15541	0.173218	0.999998	0.999998	Mp1g14790/Mp2g18600/Mp3g10160/Mp3g10240/Mp3g12280/Mp3g12290/Mp4g05140/Mp4g14510/Mp5g10970	9
BP	GO:0030641	regulation of cellular pH	9/1485	32/7434	0.28125	1.40796	1.15541	0.173218	0.999998	0.999998	Mp1g16710/Mp3g15140/Mp3g18180/Mp4g00440/Mp4g08820/Mp5g10970/Mp5g23200/Mp6g08610/Mp8g11230	9
BP	GO:0043455	regulation of secondary metabolic process	9/1485	32/7434	0.28125	1.40796	1.15541	0.173218	0.999998	0.999998	Mp2g04260/Mp2g22790/Mp3g02160/Mp3g07510/Mp3g17480/Mp4g06670/Mp4g20940/Mp6g07600/Mp8g09300	9
BP	GO:0051453	regulation of intracellular pH	9/1485	32/7434	0.28125	1.40796	1.15541	0.173218	0.999998	0.999998	Mp1g16710/Mp3g15140/Mp3g18180/Mp4g00440/Mp4g08820/Mp5g10970/Mp5g23200/Mp6g08610/Mp8g11230	9
BP	GO:0052542	defense response by callose deposition	9/1485	32/7434	0.28125	1.40796	1.15541	0.173218	0.999998	0.999998	Mp1g03120/Mp3g10170/Mp4g06670/Mp6g03700/Mp7g00270/Mp7g00960/Mp8g02480/Mp8g09300/Mp8g10060	9
BP	GO:0060070	canonical Wnt signaling pathway	9/1485	32/7434	0.28125	1.40796	1.15541	0.173218	0.999998	0.999998	Mp1g24150/Mp2g24360/Mp3g04930/Mp4g09950/Mp4g17250/Mp5g16940/Mp7g04530/Mp8g03210/Mp8g05570	9
BP	GO:2000280	regulation of root development	9/1485	32/7434	0.28125	1.40796	1.15541	0.173218	0.999998	0.999998	Mp3g02770/Mp4g11760/Mp4g20600/Mp5g05150/Mp5g19870/Mp5g20900/Mp8g12470/Mp8g15840/Mp8g18570	9
CC	GO:0098797	plasma membrane protein complex	15/1457	60/7493	0.25	1.28569	1.09155	0.175282	0.999871	0.999871	Mp1g06240/Mp1g27000/Mp2g25335/Mp2g25340/Mp3g01320/Mp3g10240/Mp3g18180/Mp4g08820/Mp5g10970/Mp5g16310/Mp5g24320/Mp5g24330/Mp7g00270/Mp7g03410/Mp8g08250	15
BP	GO:0060560	developmental growth involved in morphogenesis	52/1485	230/7434	0.226087	1.1318	1.01445	0.175384	0.999998	0.999998	Mp1g17660/Mp1g22720/Mp1g23520/Mp1g23560/Mp2g02380/Mp2g05660/Mp2g05670/Mp2g07920/Mp2g10420/Mp2g10530/Mp2g13440/Mp2g14950/Mp2g14960/Mp2g16780/Mp2g18730/Mp2g24200/Mp3g00080/Mp3g08470/Mp3g12050/Mp3g14330/Mp3g17970/Mp3g21250/Mp3g22310/Mp3g22790/Mp4g05140/Mp4g10190/Mp4g12490/Mp4g19490/Mp4g20310/Mp4g23410/Mp4g23680/Mp5g05150/Mp5g15480/Mp5g19170/Mp5g22750/Mp5g23030/Mp6g03680/Mp6g04780/Mp6g05010/Mp6g05850…	52
BP	GO:0002757	immune response-activating signaling pathway	14/1485	54/7434	0.259259	1.29787	1.09753	0.175498	0.999998	0.999998	Mp1g13330/Mp1g22810/Mp1g26930/Mp2g14830/Mp2g24070/Mp3g01320/Mp3g06890/Mp3g10240/Mp4g05140/Mp5g22540/Mp6g19540/Mp7g19730/Mp8g04010/Mp8g08250	14
BP	GO:0048764	trichoblast maturation	20/1485	81/7434	0.246914	1.23606	1.06724	0.17563	0.999998	0.999998	Mp1g22720/Mp1g23560/Mp2g05660/Mp2g05670/Mp2g07920/Mp2g14950/Mp2g14960/Mp2g18730/Mp3g12220/Mp3g13640/Mp3g22310/Mp4g19490/Mp5g05150/Mp5g11430/Mp5g14080/Mp5g22210/Mp5g22750/Mp6g11010/Mp8g03480/Mp8g04010	20
BP	GO:0048765	root hair cell differentiation	20/1485	81/7434	0.246914	1.23606	1.06724	0.17563	0.999998	0.999998	Mp1g22720/Mp1g23560/Mp2g05660/Mp2g05670/Mp2g07920/Mp2g14950/Mp2g14960/Mp2g18730/Mp3g12220/Mp3g13640/Mp3g22310/Mp4g19490/Mp5g05150/Mp5g11430/Mp5g14080/Mp5g22210/Mp5g22750/Mp6g11010/Mp8g03480/Mp8g04010	20
BP	GO:0001817	regulation of cytokine production	16/1485	63/7434	0.253968	1.27138	1.08071	0.176676	0.999998	0.999998	Mp1g19490/Mp1g26930/Mp2g00660/Mp2g24070/Mp3g01320/Mp3g06610/Mp3g10240/Mp4g05140/Mp5g22540/Mp6g06170/Mp8g01650/Mp8g08250/Mp8g09050/Mp8g12930/Mp8g15570/Mp8g18220	16
BP	GO:0044042	glucan metabolic process	33/1485	141/7434	0.234043	1.17163	1.02796	0.177439	0.999998	0.999998	Mp1g03160/Mp1g06190/Mp1g09300/Mp1g16240/Mp1g17770/Mp1g23640/Mp1g24800/Mp2g07920/Mp2g08530/Mp2g14720/Mp2g18730/Mp2g21110/Mp2g22060/Mp3g00810/Mp3g02670/Mp3g21690/Mp3g22310/Mp3g25350/Mp4g08210/Mp4g12080/Mp4g13480/Mp4g16940/Mp4g20940/Mp5g06160/Mp5g10560/Mp5g20900/Mp6g18200/Mp6g18970/Mp7g07390/Mp7g16760/Mp7g18170/Mp8g01060/Mp8g16610	33
CC	GO:0016471	vacuolar proton-transporting V-type ATPase complex	6/1457	20/7493	0.3	1.54283	1.19422	0.177734	0.999871	0.999871	Mp3g15140/Mp3g18180/Mp4g08820/Mp5g10970/Mp5g23200/Mp8g11230	6
CC	GO:0033176	proton-transporting V-type ATPase complex	6/1457	20/7493	0.3	1.54283	1.19422	0.177734	0.999871	0.999871	Mp3g15140/Mp3g18180/Mp4g08820/Mp5g10970/Mp5g23200/Mp8g11230	6
BP	GO:0006753	nucleoside phosphate metabolic process	74/1485	335/7434	0.220896	1.10582	0.990148	0.178163	0.999998	0.999998	Mp1g00180/Mp1g00240/Mp1g02170/Mp1g03160/Mp1g04840/Mp1g08600/Mp1g09110/Mp1g13320/Mp1g26180/Mp1g26440/Mp1g27810/Mp1g28110/Mp1g29520/Mp2g08630/Mp2g10490/Mp2g10800/Mp2g13440/Mp2g13530/Mp2g15380/Mp2g15800/Mp2g16170/Mp2g21430/Mp2g22060/Mp2g22790/Mp3g00570/Mp3g01160/Mp3g01340/Mp3g04930/Mp3g12020/Mp3g13870/Mp3g15140/Mp3g20790/Mp3g21790/Mp4g00240/Mp4g08190/Mp4g08820/Mp4g09950/Mp4g14240/Mp4g17210/Mp4g19390…	74
BP	GO:0098655	monoatomic cation transmembrane transport	84/1485	383/7434	0.219321	1.09794	0.983185	0.178887	0.999998	0.999998	Mp1g00620/Mp1g02000/Mp1g02170/Mp1g07290/Mp1g08080/Mp1g11200/Mp1g11240/Mp1g12010/Mp1g17380/Mp1g17660/Mp1g20890/Mp1g26440/Mp1g26930/Mp1g27650/Mp2g01720/Mp2g03190/Mp2g10530/Mp2g13170/Mp2g16940/Mp2g19780/Mp2g21430/Mp2g22490/Mp2g23520/Mp2g24360/Mp2g25335/Mp2g25340/Mp3g04200/Mp3g06890/Mp3g08530/Mp3g09240/Mp3g12380/Mp3g15140/Mp3g18180/Mp3g19370/Mp3g21610/Mp3g23970/Mp3g25240/Mp4g01650/Mp4g06670/Mp4g08820…	84
BP	GO:1901657	glycosyl compound metabolic process	28/1485	118/7434	0.237288	1.18788	1.02779	0.179823	0.999998	0.999998	Mp1g08600/Mp1g09110/Mp1g10910/Mp1g13320/Mp2g06070/Mp2g15380/Mp2g15800/Mp2g17840/Mp2g21090/Mp2g23570/Mp3g00570/Mp3g22550/Mp4g03610/Mp4g06670/Mp4g17760/Mp4g19350/Mp4g20940/Mp5g05310/Mp5g13270/Mp5g16730/Mp5g17440/Mp6g06980/Mp6g11360/Mp6g13630/Mp7g00960/Mp7g18790/Mp8g06980/Mp8g09300	28
MF	GO:0008028	monocarboxylic acid transmembrane transporter activity	9/1286	32/6378	0.28125	1.39488	1.12531	0.180347	0.999997	0.999997	Mp2g16700/Mp4g22220/Mp5g00310/Mp5g03360/Mp5g14230/Mp8g09840/Mp8g09880/Mp8g12090/Mp8g12460	9
BP	GO:0010286	heat acclimation	8/1485	28/7434	0.285714	1.4303	1.13969	0.180486	0.999998	0.999998	Mp1g14790/Mp4g23410/Mp5g05940/Mp6g08590/Mp7g19490/Mp8g10640/Mp8g17280/Mp8g18200	8
BP	GO:0019364	pyridine nucleotide catabolic process	11/1485	41/7434	0.268293	1.34309	1.10056	0.180599	0.999998	0.999998	Mp1g00240/Mp1g03160/Mp1g27810/Mp2g22790/Mp3g01160/Mp4g14240/Mp5g11490/Mp6g01550/Mp6g04740/Mp7g00420/Mp7g03280	11
MF	GO:0015144	carbohydrate transmembrane transporter activity	12/1286	45/6378	0.266667	1.32255	1.09115	0.180738	0.999997	0.999997	Mp1g00620/Mp1g02000/Mp1g27650/Mp2g13170/Mp3g19370/Mp4g04860/Mp4g17210/Mp5g01520/Mp6g07890/Mp7g16760/Mp8g12090/Mp8g12460	12
MF	GO:0042626	ATPase-coupled transmembrane transporter activity	36/1286	154/6378	0.233766	1.15938	1.0061	0.181855	0.999997	0.999997	Mp1g07290/Mp1g23430/Mp2g12530/Mp2g16690/Mp2g16700/Mp2g20600/Mp2g22040/Mp3g03900/Mp3g04200/Mp3g09390/Mp3g12380/Mp3g15140/Mp3g18180/Mp3g18640/Mp3g19930/Mp4g06670/Mp4g08820/Mp4g11790/Mp5g00540/Mp5g02230/Mp5g03360/Mp5g06790/Mp5g10970/Mp5g13190/Mp5g13230/Mp5g13980/Mp5g15770/Mp5g22730/Mp5g23200/Mp6g04050/Mp6g16850/Mp7g00960/Mp7g13860/Mp8g09300/Mp8g11230/Mp8g14110	36
BP	GO:0032101	regulation of response to external stimulus	51/1485	226/7434	0.225664	1.12969	0.989154	0.181986	0.999998	0.999998	Mp1g00240/Mp1g01480/Mp1g04150/Mp1g04600/Mp1g14780/Mp1g14790/Mp1g15450/Mp1g16800/Mp1g19490/Mp1g22810/Mp1g25560/Mp1g25910/Mp1g26930/Mp2g00660/Mp2g10780/Mp2g14140/Mp2g14830/Mp2g22060/Mp2g24070/Mp3g01320/Mp3g06610/Mp3g06890/Mp3g09390/Mp3g10240/Mp3g16620/Mp3g16960/Mp4g01600/Mp4g05140/Mp4g05360/Mp4g14510/Mp4g18160/Mp5g04260/Mp5g05310/Mp5g06580/Mp5g10670/Mp5g16940/Mp5g20500/Mp5g22540/Mp5g22560/Mp6g03680…	51
MF	GO:0004674	protein serine/threonine kinase activity	58/1286	257/6378	0.225681	1.11928	0.980854	0.182877	0.999997	0.999997	Mp1g01860/Mp1g02210/Mp1g03340/Mp1g04150/Mp1g04530/Mp1g13620/Mp1g18640/Mp1g21530/Mp1g23680/Mp2g00490/Mp2g14830/Mp2g16240/Mp2g24150/Mp2g24360/Mp2g26670/Mp3g00080/Mp3g01320/Mp3g02440/Mp3g03690/Mp3g04270/Mp3g06890/Mp3g09360/Mp3g10170/Mp3g13710/Mp3g14790/Mp3g17800/Mp3g17970/Mp3g18080/Mp3g19940/Mp3g20270/Mp3g22670/Mp4g01600/Mp4g14510/Mp4g21190/Mp4g21400/Mp4g22390/Mp4g22540/Mp5g09700/Mp5g11430/Mp5g19170…	58
BP	GO:0010119	regulation of stomatal movement	19/1485	77/7434	0.246753	1.23526	1.03674	0.18411	0.999998	0.999998	Mp1g14780/Mp1g19210/Mp2g16940/Mp3g02440/Mp3g08980/Mp4g04360/Mp4g09150/Mp4g20600/Mp4g22220/Mp5g22750/Mp7g00270/Mp7g01150/Mp7g05890/Mp7g06720/Mp7g06730/Mp7g06740/Mp7g06760/Mp7g09180/Mp7g12840	19
CC	GO:0000137	Golgi cis cisterna	5/1457	16/7493	0.3125	1.60711	1.19432	0.185176	0.999871	0.999871	Mp2g07920/Mp2g18730/Mp3g22310/Mp5g03510/Mp6g14590	5
CC	GO:0005858	axonemal dynein complex	5/1457	16/7493	0.3125	1.60711	1.19432	0.185176	0.999871	0.999871	Mp1g26210/Mp3g15550/Mp6g11010/Mp7g04620/Mp8g13050	5
CC	GO:0030014	CCR4-NOT complex	5/1457	16/7493	0.3125	1.60711	1.19432	0.185176	0.999871	0.999871	Mp1g08720/Mp3g11860/Mp7g18270/Mp7g18930/Mp8g00880	5
CC	GO:0031594	neuromuscular junction	5/1457	16/7493	0.3125	1.60711	1.19432	0.185176	0.999871	0.999871	Mp1g04600/Mp3g06890/Mp3g14790/Mp3g23060/Mp6g08620	5
BP	GO:0009201	ribonucleoside triphosphate biosynthetic process	17/1485	68/7434	0.25	1.25151	1.04094	0.185229	0.999998	0.999998	Mp1g00240/Mp1g03160/Mp1g26440/Mp1g27810/Mp2g21430/Mp2g22790/Mp3g01160/Mp3g15140/Mp4g08820/Mp4g09950/Mp4g14240/Mp5g11490/Mp5g19870/Mp6g01550/Mp6g04740/Mp7g00420/Mp7g03280	17
BP	GO:0010218	response to far red light	17/1485	68/7434	0.25	1.25151	1.04094	0.185229	0.999998	0.999998	Mp1g16800/Mp1g24680/Mp2g24200/Mp3g12530/Mp3g15080/Mp3g25460/Mp6g11010/Mp6g20770/Mp7g05890/Mp7g06720/Mp7g06730/Mp7g06740/Mp7g06760/Mp7g08140/Mp7g09180/Mp7g18930/Mp8g13470	17
BP	GO:0043648	dicarboxylic acid metabolic process	17/1485	68/7434	0.25	1.25151	1.04094	0.185229	0.999998	0.999998	Mp1g00180/Mp1g25420/Mp1g29250/Mp2g08050/Mp2g15380/Mp3g21250/Mp4g09150/Mp4g19390/Mp5g00310/Mp5g06160/Mp5g13270/Mp5g19890/Mp6g09640/Mp7g01760/Mp7g12870/Mp7g15650/Mp8g10340	17
BP	GO:0071369	cellular response to ethylene stimulus	15/1485	59/7434	0.254237	1.27273	1.05074	0.185403	0.999998	0.999998	Mp1g05300/Mp1g24160/Mp3g20410/Mp4g13420/Mp4g20600/Mp5g03020/Mp5g05150/Mp5g05310/Mp5g06580/Mp7g00270/Mp8g05840/Mp8g12170/Mp8g12210/Mp8g15840/Mp8g18570	15
MF	GO:0019199	transmembrane receptor protein kinase activity	16/1286	63/6378	0.253968	1.25957	1.04046	0.186676	0.999997	0.999997	Mp1g01860/Mp1g03340/Mp1g04150/Mp1g23680/Mp2g14830/Mp2g16240/Mp3g10170/Mp4g21400/Mp4g22390/Mp5g11430/Mp6g02550/Mp6g03700/Mp6g15550/Mp7g08340/Mp8g02480/Mp8g10060	16
BP	GO:0055082	intracellular chemical homeostasis	57/1485	255/7434	0.223529	1.119	0.966084	0.18679	0.999998	0.999998	Mp1g03410/Mp1g07290/Mp1g12010/Mp1g13330/Mp1g16710/Mp1g16800/Mp1g22290/Mp1g25420/Mp1g26990/Mp1g29100/Mp2g00040/Mp2g01720/Mp2g03190/Mp2g04120/Mp2g05690/Mp2g12470/Mp2g12480/Mp2g22060/Mp2g23520/Mp2g25335/Mp2g25340/Mp3g00080/Mp3g05830/Mp3g06890/Mp3g09240/Mp3g15140/Mp3g16960/Mp3g18180/Mp3g19470/Mp3g19940/Mp3g21540/Mp3g21610/Mp3g23970/Mp4g00440/Mp4g08820/Mp4g10470/Mp5g04370/Mp5g07930/Mp5g10970/Mp5g23200…	57
BP	GO:0009309	amine biosynthetic process	7/1485	24/7434	0.291667	1.4601	1.12791	0.187754	0.999998	0.999998	Mp1g03120/Mp1g27250/Mp2g15400/Mp2g26760/Mp3g00950/Mp3g10600/Mp5g05030	7
BP	GO:0010214	seed coat development	7/1485	24/7434	0.291667	1.4601	1.12791	0.187754	0.999998	0.999998	Mp1g22770/Mp2g08000/Mp2g19350/Mp5g22020/Mp6g16690/Mp7g01760/Mp8g03480	7
BP	GO:0010324	membrane invagination	7/1485	24/7434	0.291667	1.4601	1.12791	0.187754	0.999998	0.999998	Mp1g27870/Mp3g10240/Mp3g15140/Mp3g17970/Mp4g05140/Mp5g11990/Mp8g00880	7
BP	GO:0010374	stomatal complex development	7/1485	24/7434	0.291667	1.4601	1.12791	0.187754	0.999998	0.999998	Mp3g02770/Mp3g08980/Mp3g09360/Mp4g11760/Mp5g19170/Mp5g20500/Mp8g16980	7
BP	GO:0030150	protein import into mitochondrial matrix	7/1485	24/7434	0.291667	1.4601	1.12791	0.187754	0.999998	0.999998	Mp3g03900/Mp3g09390/Mp7g00800/Mp7g01680/Mp7g17400/Mp7g18210/Mp7g19490	7
BP	GO:0042401	biogenic amine biosynthetic process	7/1485	24/7434	0.291667	1.4601	1.12791	0.187754	0.999998	0.999998	Mp1g03120/Mp1g27250/Mp2g15400/Mp2g26760/Mp3g00950/Mp3g10600/Mp5g05030	7
BP	GO:0045216	cell-cell junction organization	7/1485	24/7434	0.291667	1.4601	1.12791	0.187754	0.999998	0.999998	Mp1g17660/Mp2g22060/Mp2g24360/Mp3g06890/Mp3g14840/Mp5g16940/Mp8g16610	7
BP	GO:0065001	specification of axis polarity	7/1485	24/7434	0.291667	1.4601	1.12791	0.187754	0.999998	0.999998	Mp2g02320/Mp2g09050/Mp3g01310/Mp3g04970/Mp3g08470/Mp4g15450/Mp5g06970	7
BP	GO:0008202	steroid metabolic process	27/1485	114/7434	0.236842	1.18565	0.997943	0.187945	0.999998	0.999998	Mp1g15240/Mp1g15290/Mp1g15990/Mp1g18410/Mp2g06070/Mp2g10420/Mp2g11040/Mp2g22830/Mp3g01340/Mp3g04450/Mp3g16140/Mp3g21350/Mp3g21540/Mp4g03610/Mp4g19350/Mp4g19760/Mp4g23680/Mp5g16260/Mp5g20060/Mp5g23030/Mp6g00800/Mp6g05050/Mp6g05680/Mp6g12050/Mp6g19120/Mp6g20540/Mp8g01320	27
BP	GO:0017157	regulation of exocytosis	10/1485	37/7434	0.27027	1.35299	1.07537	0.189321	0.999998	0.999998	Mp1g27870/Mp2g05990/Mp2g19600/Mp3g01320/Mp3g06890/Mp3g08470/Mp3g14330/Mp7g13190/Mp8g00880/Mp8g04010	10
BP	GO:0055081	monoatomic anion homeostasis	10/1485	37/7434	0.27027	1.35299	1.07537	0.189321	0.999998	0.999998	Mp2g04120/Mp2g22060/Mp3g09240/Mp3g19790/Mp3g24270/Mp4g11800/Mp5g04370/Mp6g01270/Mp6g04050/Mp8g03300	10
BP	GO:0140029	exocytic process	10/1485	37/7434	0.27027	1.35299	1.07537	0.189321	0.999998	0.999998	Mp2g05990/Mp2g14140/Mp2g19600/Mp3g01320/Mp3g02060/Mp3g14330/Mp7g13190/Mp8g00880/Mp8g04010/Mp8g16010	10
CC	GO:0005811	lipid droplet	10/1457	38/7493	0.263158	1.35336	1.07284	0.189747	0.999871	0.999871	Mp1g15290/Mp1g26180/Mp2g05990/Mp3g04450/Mp3g21740/Mp4g04710/Mp4g09950/Mp4g10510/Mp4g20660/Mp8g03300	10
CC	GO:0036156	inner dynein arm	4/1457	12/7493	0.333333	1.71425	1.21651	0.190738	0.999871	0.999871	Mp3g15550/Mp6g11010/Mp7g04620/Mp8g13050	4
BP	GO:0051047	positive regulation of secretion	20/1485	82/7434	0.243902	1.22099	1.00531	0.191133	0.999998	0.999998	Mp1g00180/Mp1g18450/Mp1g24370/Mp1g26180/Mp1g27000/Mp1g27870/Mp2g00660/Mp2g05990/Mp2g19600/Mp3g01320/Mp3g06610/Mp3g10240/Mp4g17210/Mp7g13190/Mp8g00880/Mp8g01650/Mp8g04010/Mp8g09050/Mp8g12930/Mp8g15570	20
BP	GO:0009144	purine nucleoside triphosphate metabolic process	31/1485	133/7434	0.233083	1.16683	0.969889	0.193175	0.999998	0.999998	Mp1g00240/Mp1g02170/Mp1g03160/Mp1g08600/Mp1g09110/Mp1g13320/Mp1g26440/Mp1g27810/Mp1g28110/Mp1g29520/Mp2g13530/Mp2g21430/Mp2g22060/Mp2g22790/Mp3g01160/Mp3g04930/Mp3g12020/Mp3g15140/Mp4g08820/Mp4g09950/Mp4g14240/Mp5g06160/Mp5g11490/Mp5g19870/Mp6g01550/Mp6g04740/Mp6g21190/Mp7g00420/Mp7g03280/Mp7g03410/Mp8g03330	31
MF	GO:0016301	kinase activity	91/1286	415/6378	0.219277	1.08752	0.92657	0.193185	0.999997	0.999997	Mp1g00240/Mp1g01860/Mp1g02210/Mp1g03340/Mp1g04150/Mp1g04530/Mp1g06330/Mp1g08310/Mp1g08600/Mp1g09300/Mp1g13320/Mp1g13620/Mp1g18640/Mp1g18900/Mp1g21090/Mp1g21170/Mp1g21530/Mp1g23680/Mp1g27810/Mp2g00490/Mp2g03930/Mp2g08630/Mp2g14830/Mp2g15810/Mp2g16170/Mp2g16240/Mp2g24150/Mp2g24360/Mp2g26670/Mp3g00080/Mp3g00570/Mp3g01320/Mp3g02440/Mp3g03690/Mp3g04270/Mp3g06890/Mp3g08740/Mp3g09360/Mp3g10170/Mp3g13710…	91
BP	GO:0045834	positive regulation of lipid metabolic process	12/1485	46/7434	0.26087	1.30593	1.03982	0.193373	0.999998	0.999998	Mp1g03020/Mp1g06240/Mp1g08310/Mp1g15290/Mp1g26180/Mp2g04260/Mp3g02160/Mp4g20660/Mp5g16310/Mp5g22560/Mp6g05050/Mp8g03300	12
MF	GO:0019905	syntaxin binding	7/1286	24/6378	0.291667	1.44654	1.10135	0.194283	0.999997	0.999997	Mp2g14140/Mp2g24360/Mp3g02060/Mp3g14330/Mp8g00880/Mp8g04010/Mp8g16010	7
BP	GO:0055088	lipid homeostasis	16/1485	64/7434	0.25	1.25151	1.00959	0.194452	0.999998	0.999998	Mp1g15990/Mp1g16710/Mp1g18450/Mp1g19490/Mp2g06070/Mp2g10420/Mp3g21540/Mp3g24270/Mp4g19350/Mp4g20660/Mp4g23680/Mp5g16940/Mp6g00800/Mp6g20540/Mp8g03300/Mp8g18200	16
BP	GO:0090174	organelle membrane fusion	16/1485	64/7434	0.25	1.25151	1.00959	0.194452	0.999998	0.999998	Mp1g03090/Mp2g01270/Mp2g14140/Mp2g19600/Mp3g02060/Mp3g14330/Mp4g07690/Mp4g09950/Mp5g00400/Mp5g13890/Mp6g11210/Mp7g13190/Mp8g00880/Mp8g08230/Mp8g09930/Mp8g16010	16
BP	GO:0002764	immune response-regulating signaling pathway	14/1485	55/7434	0.254545	1.27427	1.01996	0.19473	0.999998	0.999998	Mp1g13330/Mp1g22810/Mp1g26930/Mp2g14830/Mp2g24070/Mp3g01320/Mp3g06890/Mp3g10240/Mp4g05140/Mp5g22540/Mp6g19540/Mp7g19730/Mp8g04010/Mp8g08250	14
BP	GO:0009251	glucan catabolic process	14/1485	55/7434	0.254545	1.27427	1.01996	0.19473	0.999998	0.999998	Mp1g03160/Mp1g06190/Mp1g09300/Mp1g16240/Mp1g24800/Mp2g14720/Mp3g00810/Mp3g02670/Mp3g21690/Mp4g12080/Mp4g13480/Mp6g18200/Mp6g18970/Mp7g16760	14
BP	GO:0002250	adaptive immune response	6/1485	20/7434	0.3	1.50182	1.12269	0.194735	0.999998	0.999998	Mp2g04890/Mp3g01040/Mp3g01320/Mp3g10010/Mp3g16960/Mp8g04010	6
BP	GO:0006734	NADH metabolic process	6/1485	20/7434	0.3	1.50182	1.12269	0.194735	0.999998	0.999998	Mp1g00180/Mp2g22790/Mp4g09950/Mp5g19890/Mp8g03330/Mp8g08390	6
BP	GO:0032943	mononuclear cell proliferation	6/1485	20/7434	0.3	1.50182	1.12269	0.194735	0.999998	0.999998	Mp1g04600/Mp1g08600/Mp3g01040/Mp3g01320/Mp3g14840/Mp4g05140	6
BP	GO:0046651	lymphocyte proliferation	6/1485	20/7434	0.3	1.50182	1.12269	0.194735	0.999998	0.999998	Mp1g04600/Mp1g08600/Mp3g01040/Mp3g01320/Mp3g14840/Mp4g05140	6
BP	GO:0061387	regulation of extent of cell growth	6/1485	20/7434	0.3	1.50182	1.12269	0.194735	0.999998	0.999998	Mp3g17970/Mp4g20310/Mp5g15480/Mp6g05010/Mp7g12670/Mp8g04010	6
BP	GO:0050801	monoatomic ion homeostasis	61/1485	275/7434	0.221818	1.11044	0.932333	0.195043	0.999998	0.999998	Mp1g07290/Mp1g12010/Mp1g13330/Mp1g16710/Mp1g17380/Mp1g20880/Mp1g22290/Mp1g26990/Mp1g29100/Mp2g00040/Mp2g01720/Mp2g03190/Mp2g04120/Mp2g05690/Mp2g12470/Mp2g12480/Mp2g22060/Mp2g23520/Mp2g25335/Mp2g25340/Mp3g04930/Mp3g05830/Mp3g06890/Mp3g09240/Mp3g15140/Mp3g16960/Mp3g18180/Mp3g19470/Mp3g19790/Mp3g19940/Mp3g21540/Mp3g21610/Mp3g23970/Mp3g24270/Mp4g00440/Mp4g08820/Mp4g09950/Mp4g10470/Mp4g11800/Mp5g04370…	61
MF	GO:0005216	monoatomic ion channel activity	19/1286	77/6378	0.246753	1.22379	0.992803	0.195421	0.999997	0.999997	Mp1g08080/Mp1g13780/Mp2g23520/Mp3g01810/Mp3g09240/Mp3g25240/Mp4g08820/Mp4g11640/Mp4g17210/Mp5g00310/Mp5g19510/Mp5g22750/Mp6g01270/Mp6g04050/Mp7g01840/Mp7g04480/Mp7g05600/Mp8g07780/Mp8g14680	19
BP	GO:0015979	photosynthesis	35/1485	152/7434	0.230263	1.15271	0.950366	0.196649	0.999998	0.999998	Mp1g01210/Mp1g03160/Mp1g08310/Mp1g12940/Mp1g19430/Mp1g21960/Mp1g29100/Mp2g10550/Mp2g15640/Mp2g19780/Mp3g00500/Mp3g05830/Mp3g08740/Mp3g08790/Mp3g08980/Mp4g09450/Mp4g23930/Mp5g00840/Mp5g10290/Mp5g11680/Mp5g14190/Mp5g19870/Mp6g01650/Mp6g06980/Mp6g17970/Mp6g19720/Mp7g02210/Mp7g05890/Mp7g06720/Mp7g06730/Mp7g06740/Mp7g06760/Mp7g08140/Mp7g09180/Mp8g16080	35
MF	GO:0019904	protein domain specific binding	50/1286	221/6378	0.226244	1.12207	0.928148	0.198337	0.999997	0.999997	Mp1g17880/Mp1g26180/Mp1g27000/Mp1g27250/Mp1g27390/Mp1g27870/Mp1g29100/Mp2g16890/Mp2g18070/Mp2g19600/Mp2g24360/Mp3g01320/Mp3g05830/Mp3g09390/Mp3g14790/Mp3g23060/Mp4g09950/Mp4g12430/Mp4g14510/Mp4g17210/Mp4g18950/Mp4g19350/Mp4g20410/Mp5g00090/Mp5g00130/Mp5g04200/Mp5g06440/Mp5g12790/Mp5g16940/Mp5g19330/Mp6g05520/Mp6g11010/Mp7g05890/Mp7g06720/Mp7g06730/Mp7g06740/Mp7g06760/Mp7g08140/Mp7g09180/Mp7g13190…	50
BP	GO:0006513	protein monoubiquitination	9/1485	33/7434	0.272727	1.36529	1.05068	0.198567	0.999998	0.999998	Mp1g21810/Mp2g04120/Mp3g21700/Mp3g24300/Mp5g05570/Mp6g00800/Mp6g03540/Mp7g03500/Mp7g16470	9
BP	GO:0006862	nucleotide transport	9/1485	33/7434	0.272727	1.36529	1.05068	0.198567	0.999998	0.999998	Mp1g04360/Mp1g27870/Mp2g10530/Mp3g17250/Mp5g06790/Mp5g13430/Mp5g16750/Mp6g14590/Mp8g11410	9
BP	GO:0009073	aromatic amino acid family biosynthetic process	9/1485	33/7434	0.272727	1.36529	1.05068	0.198567	0.999998	0.999998	Mp1g03120/Mp1g27250/Mp2g26760/Mp3g00950/Mp3g10600/Mp4g08610/Mp5g05030/Mp6g03600/Mp8g10340	9
BP	GO:0051251	positive regulation of lymphocyte activation	9/1485	33/7434	0.272727	1.36529	1.05068	0.198567	0.999998	0.999998	Mp1g04600/Mp1g08600/Mp3g01040/Mp3g01320/Mp3g06890/Mp3g10010/Mp3g10240/Mp4g05140/Mp6g03680	9
BP	GO:0000768	syncytium formation by plasma membrane fusion	5/1485	16/7434	0.3125	1.56439	1.12907	0.200826	0.999998	0.999998	Mp1g14790/Mp3g10240/Mp4g05140/Mp4g14510/Mp5g10970	5
BP	GO:0009074	aromatic amino acid family catabolic process	5/1485	16/7434	0.3125	1.56439	1.12907	0.200826	0.999998	0.999998	Mp3g22110/Mp3g22550/Mp5g00020/Mp5g10060/Mp5g16730	5
BP	GO:0010105	negative regulation of ethylene-activated signaling pathway	5/1485	16/7434	0.3125	1.56439	1.12907	0.200826	0.999998	0.999998	Mp1g24160/Mp5g05150/Mp8g05840/Mp8g15840/Mp8g18570	5
BP	GO:0010191	mucilage metabolic process	5/1485	16/7434	0.3125	1.56439	1.12907	0.200826	0.999998	0.999998	Mp1g22770/Mp2g19350/Mp5g22020/Mp6g16690/Mp8g03480	5
BP	GO:0019747	regulation of isoprenoid metabolic process	5/1485	16/7434	0.3125	1.56439	1.12907	0.200826	0.999998	0.999998	Mp1g08310/Mp2g04260/Mp3g02160/Mp5g22560/Mp8g03300	5
BP	GO:0034214	protein hexamerization	5/1485	16/7434	0.3125	1.56439	1.12907	0.200826	0.999998	0.999998	Mp3g14330/Mp4g09950/Mp4g12430/Mp5g07930/Mp8g08430	5
BP	GO:0042098	T cell proliferation	5/1485	16/7434	0.3125	1.56439	1.12907	0.200826	0.999998	0.999998	Mp1g04600/Mp1g08600/Mp3g01320/Mp3g14840/Mp4g05140	5
BP	GO:0044380	protein localization to cytoskeleton	5/1485	16/7434	0.3125	1.56439	1.12907	0.200826	0.999998	0.999998	Mp3g01400/Mp3g17970/Mp5g20900/Mp7g18300/Mp8g04010	5
BP	GO:0046626	regulation of insulin receptor signaling pathway	5/1485	16/7434	0.3125	1.56439	1.12907	0.200826	0.999998	0.999998	Mp2g22060/Mp4g14510/Mp5g16940/Mp6g08730/Mp6g19500	5
BP	GO:0048762	mesenchymal cell differentiation	5/1485	16/7434	0.3125	1.56439	1.12907	0.200826	0.999998	0.999998	Mp1g17660/Mp1g21810/Mp3g04930/Mp5g16940/Mp5g18040	5
BP	GO:0060810	intracellular mRNA localization involved in pattern specification process	5/1485	16/7434	0.3125	1.56439	1.12907	0.200826	0.999998	0.999998	Mp1g25660/Mp3g02610/Mp4g09950/Mp5g11610/Mp8g04010	5
BP	GO:0060811	intracellular mRNA localization involved in anterior/posterior axis specification	5/1485	16/7434	0.3125	1.56439	1.12907	0.200826	0.999998	0.999998	Mp1g25660/Mp3g02610/Mp4g09950/Mp5g11610/Mp8g04010	5
BP	GO:0070298	negative regulation of phosphorelay signal transduction system	5/1485	16/7434	0.3125	1.56439	1.12907	0.200826	0.999998	0.999998	Mp1g24160/Mp5g05150/Mp8g05840/Mp8g15840/Mp8g18570	5
BP	GO:0070726	cell wall assembly	5/1485	16/7434	0.3125	1.56439	1.12907	0.200826	0.999998	0.999998	Mp1g23640/Mp2g19350/Mp4g04710/Mp5g20900/Mp8g16610	5
BP	GO:0140253	cell-cell fusion	5/1485	16/7434	0.3125	1.56439	1.12907	0.200826	0.999998	0.999998	Mp1g14790/Mp3g10240/Mp4g05140/Mp4g14510/Mp5g10970	5
BP	GO:1902074	response to salt	5/1485	16/7434	0.3125	1.56439	1.12907	0.200826	0.999998	0.999998	Mp1g18640/Mp3g02160/Mp5g16940/Mp5g22160/Mp8g13850	5
MF	GO:0004177	aminopeptidase activity	6/1286	20/6378	0.3	1.48787	1.0981	0.200857	0.999997	0.999997	Mp1g22290/Mp2g08530/Mp3g01420/Mp4g07825/Mp4g12430/Mp7g15830	6
MF	GO:0016645	oxidoreductase activity, acting on the CH-NH group of donors	6/1286	20/6378	0.3	1.48787	1.0981	0.200857	0.999997	0.999997	Mp1g25910/Mp1g29250/Mp2g15380/Mp2g18520/Mp6g09020/Mp8g03330	6
BP	GO:0009110	vitamin biosynthetic process	17/1485	69/7434	0.246377	1.23338	0.973016	0.202757	0.999998	0.999998	Mp1g02910/Mp1g06330/Mp1g15430/Mp1g25910/Mp1g28700/Mp2g01180/Mp2g20880/Mp2g26380/Mp3g05500/Mp3g22550/Mp4g09450/Mp4g11260/Mp4g21180/Mp5g00090/Mp5g06240/Mp5g16730/Mp5g17550	17
BP	GO:0001819	positive regulation of cytokine production	11/1485	42/7434	0.261905	1.31111	1.01014	0.203262	0.999998	0.999998	Mp2g00660/Mp3g01320/Mp3g06610/Mp3g10240/Mp6g06170/Mp8g01650/Mp8g08250/Mp8g09050/Mp8g12930/Mp8g15570/Mp8g18220	11
BP	GO:0009064	glutamine family amino acid metabolic process	11/1485	42/7434	0.261905	1.31111	1.01014	0.203262	0.999998	0.999998	Mp1g00180/Mp1g08300/Mp1g23930/Mp1g25420/Mp2g08050/Mp2g15400/Mp3g21250/Mp4g19600/Mp5g00310/Mp5g06160/Mp7g07860	11
BP	GO:0009134	nucleoside diphosphate catabolic process	11/1485	42/7434	0.261905	1.31111	1.01014	0.203262	0.999998	0.999998	Mp1g00240/Mp1g03160/Mp1g27810/Mp2g22790/Mp3g01160/Mp4g14240/Mp5g11490/Mp6g01550/Mp6g04740/Mp7g00420/Mp7g03280	11
BP	GO:0009137	purine nucleoside diphosphate catabolic process	11/1485	42/7434	0.261905	1.31111	1.01014	0.203262	0.999998	0.999998	Mp1g00240/Mp1g03160/Mp1g27810/Mp2g22790/Mp3g01160/Mp4g14240/Mp5g11490/Mp6g01550/Mp6g04740/Mp7g00420/Mp7g03280	11
BP	GO:0009181	purine ribonucleoside diphosphate catabolic process	11/1485	42/7434	0.261905	1.31111	1.01014	0.203262	0.999998	0.999998	Mp1g00240/Mp1g03160/Mp1g27810/Mp2g22790/Mp3g01160/Mp4g14240/Mp5g11490/Mp6g01550/Mp6g04740/Mp7g00420/Mp7g03280	11
BP	GO:0009191	ribonucleoside diphosphate catabolic process	11/1485	42/7434	0.261905	1.31111	1.01014	0.203262	0.999998	0.999998	Mp1g00240/Mp1g03160/Mp1g27810/Mp2g22790/Mp3g01160/Mp4g14240/Mp5g11490/Mp6g01550/Mp6g04740/Mp7g00420/Mp7g03280	11
BP	GO:0046032	ADP catabolic process	11/1485	42/7434	0.261905	1.31111	1.01014	0.203262	0.999998	0.999998	Mp1g00240/Mp1g03160/Mp1g27810/Mp2g22790/Mp3g01160/Mp4g14240/Mp5g11490/Mp6g01550/Mp6g04740/Mp7g00420/Mp7g03280	11
BP	GO:0072526	pyridine-containing compound catabolic process	11/1485	42/7434	0.261905	1.31111	1.01014	0.203262	0.999998	0.999998	Mp1g00240/Mp1g03160/Mp1g27810/Mp2g22790/Mp3g01160/Mp4g14240/Mp5g11490/Mp6g01550/Mp6g04740/Mp7g00420/Mp7g03280	11
BP	GO:0097479	synaptic vesicle localization	11/1485	42/7434	0.261905	1.31111	1.01014	0.203262	0.999998	0.999998	Mp1g21060/Mp1g27000/Mp2g05990/Mp2g14140/Mp2g19600/Mp3g14330/Mp5g16940/Mp6g13940/Mp7g13190/Mp8g16010/Mp8g17280	11
CC	GO:0098852	lytic vacuole membrane	20/1457	85/7493	0.235294	1.21006	0.956882	0.20371	0.999871	0.999871	Mp1g03090/Mp1g07450/Mp1g12010/Mp1g13330/Mp1g21590/Mp1g27000/Mp2g04890/Mp2g26800/Mp3g15140/Mp3g18180/Mp3g21610/Mp4g07110/Mp4g08820/Mp5g10970/Mp5g16960/Mp7g05900/Mp8g00880/Mp8g05570/Mp8g13820/Mp8g17790	20
BP	GO:0006906	vesicle fusion	15/1485	60/7434	0.25	1.25151	0.977263	0.204316	0.999998	0.999998	Mp1g03090/Mp2g01270/Mp2g14140/Mp2g19600/Mp3g02060/Mp3g14330/Mp4g07690/Mp5g00400/Mp5g13890/Mp6g11210/Mp7g13190/Mp8g00880/Mp8g08230/Mp8g09930/Mp8g16010	15
BP	GO:0015718	monocarboxylic acid transport	15/1485	60/7434	0.25	1.25151	0.977263	0.204316	0.999998	0.999998	Mp1g26180/Mp2g16700/Mp3g01320/Mp3g09240/Mp4g14510/Mp4g17210/Mp4g22220/Mp5g03360/Mp5g14230/Mp6g01270/Mp6g16850/Mp8g09840/Mp8g09880/Mp8g12090/Mp8g12460	15
MF	GO:0008017	microtubule binding	18/1286	73/6378	0.246575	1.22291	0.962555	0.204474	0.999997	0.999997	Mp1g01180/Mp1g19490/Mp1g23060/Mp1g23520/Mp1g23880/Mp2g14240/Mp3g01400/Mp3g06240/Mp3g07080/Mp3g15550/Mp5g18210/Mp5g20900/Mp6g10370/Mp7g01140/Mp7g16640/Mp7g18230/Mp7g18300/Mp8g17600	18
BP	GO:0006020	inositol metabolic process	4/1485	12/7434	0.333333	1.66869	1.15818	0.204644	0.999998	0.999998	Mp1g20610/Mp1g28700/Mp3g21250/Mp5g04370	4
BP	GO:0007266	Rho protein signal transduction	4/1485	12/7434	0.333333	1.66869	1.15818	0.204644	0.999998	0.999998	Mp1g17660/Mp3g03670/Mp3g10240/Mp8g01060	4
BP	GO:0007638	mechanosensory behavior	4/1485	12/7434	0.333333	1.66869	1.15818	0.204644	0.999998	0.999998	Mp1g07450/Mp1g25910/Mp5g00310/Mp5g19510	4
BP	GO:0032418	lysosome localization	4/1485	12/7434	0.333333	1.66869	1.15818	0.204644	0.999998	0.999998	Mp1g21020/Mp3g01320/Mp3g06890/Mp8g00880	4
BP	GO:0034756	regulation of iron ion transport	4/1485	12/7434	0.333333	1.66869	1.15818	0.204644	0.999998	0.999998	Mp2g01720/Mp5g03020/Mp5g06580/Mp8g17660	4
BP	GO:0042632	cholesterol homeostasis	4/1485	12/7434	0.333333	1.66869	1.15818	0.204644	0.999998	0.999998	Mp1g16710/Mp3g21540/Mp4g19350/Mp6g00800	4
BP	GO:0050772	positive regulation of axonogenesis	4/1485	12/7434	0.333333	1.66869	1.15818	0.204644	0.999998	0.999998	Mp4g14510/Mp4g20310/Mp6g05010/Mp8g04010	4
BP	GO:0061615	glycolytic process through fructose-6-phosphate	4/1485	12/7434	0.333333	1.66869	1.15818	0.204644	0.999998	0.999998	Mp1g00240/Mp1g27810/Mp2g22790/Mp5g11490	4
BP	GO:0071108	protein K48-linked deubiquitination	4/1485	12/7434	0.333333	1.66869	1.15818	0.204644	0.999998	0.999998	Mp1g14340/Mp1g23750/Mp6g19540/Mp7g02120	4
BP	GO:0090354	regulation of auxin metabolic process	4/1485	12/7434	0.333333	1.66869	1.15818	0.204644	0.999998	0.999998	Mp2g26760/Mp3g10600/Mp7g01360/Mp7g14400	4
BP	GO:2001237	negative regulation of extrinsic apoptotic signaling pathway	4/1485	12/7434	0.333333	1.66869	1.15818	0.204644	0.999998	0.999998	Mp2g00710/Mp2g24360/Mp4g14510/Mp8g08250	4
BP	GO:0009154	purine ribonucleotide catabolic process	13/1485	51/7434	0.254902	1.27605	0.988296	0.204725	0.999998	0.999998	Mp1g00240/Mp1g03160/Mp1g27810/Mp2g13530/Mp2g22790/Mp3g01160/Mp4g14240/Mp5g06600/Mp5g11490/Mp6g01550/Mp6g04740/Mp7g00420/Mp7g03280	13
BP	GO:0009185	ribonucleoside diphosphate metabolic process	13/1485	51/7434	0.254902	1.27605	0.988296	0.204725	0.999998	0.999998	Mp1g00240/Mp1g03160/Mp1g09110/Mp1g13320/Mp1g27810/Mp2g22790/Mp3g01160/Mp4g14240/Mp5g11490/Mp6g01550/Mp6g04740/Mp7g00420/Mp7g03280	13
BP	GO:0009261	ribonucleotide catabolic process	13/1485	51/7434	0.254902	1.27605	0.988296	0.204725	0.999998	0.999998	Mp1g00240/Mp1g03160/Mp1g27810/Mp2g13530/Mp2g22790/Mp3g01160/Mp4g14240/Mp5g06600/Mp5g11490/Mp6g01550/Mp6g04740/Mp7g00420/Mp7g03280	13
BP	GO:0030435	sporulation resulting in formation of a cellular spore	13/1485	51/7434	0.254902	1.27605	0.988296	0.204725	0.999998	0.999998	Mp1g14390/Mp1g15290/Mp1g21590/Mp1g23640/Mp2g03930/Mp3g04930/Mp4g04710/Mp5g06160/Mp5g09700/Mp5g13270/Mp7g00270/Mp8g00830/Mp8g01320	13
BP	GO:0071852	fungal-type cell wall organization or biogenesis	13/1485	51/7434	0.254902	1.27605	0.988296	0.204725	0.999998	0.999998	Mp1g08590/Mp1g16800/Mp1g23280/Mp1g23640/Mp2g07920/Mp2g18730/Mp3g06890/Mp3g21690/Mp3g22310/Mp4g04710/Mp5g22560/Mp8g01060/Mp8g16130	13
MF	GO:0005484	SNAP receptor activity	9/1286	33/6378	0.272727	1.35261	1.02051	0.206415	0.999997	0.999997	Mp2g14140/Mp2g19600/Mp3g23060/Mp4g07690/Mp6g11210/Mp7g13190/Mp8g00880/Mp8g09930/Mp8g16010	9
MF	GO:0080043	quercetin 3-O-glucosyltransferase activity	9/1286	33/6378	0.272727	1.35261	1.02051	0.206415	0.999997	0.999997	Mp2g16633/Mp2g21470/Mp2g21770/Mp2g22830/Mp3g24270/Mp4g19140/Mp4g20020/Mp6g13500/Mp8g09770	9
MF	GO:0080044	quercetin 7-O-glucosyltransferase activity	9/1286	33/6378	0.272727	1.35261	1.02051	0.206415	0.999997	0.999997	Mp2g16633/Mp2g21470/Mp2g21770/Mp2g22830/Mp3g24270/Mp4g19140/Mp4g20020/Mp6g13500/Mp8g09770	9
BP	GO:0002119	nematode larval development	20/1485	83/7434	0.240964	1.20628	0.94416	0.20729	0.999998	0.999998	Mp1g07450/Mp1g10320/Mp1g14790/Mp1g19490/Mp1g25660/Mp2g04120/Mp3g04450/Mp3g06890/Mp3g08470/Mp3g09240/Mp3g22550/Mp4g14510/Mp4g16800/Mp5g05570/Mp5g07460/Mp5g16730/Mp5g16940/Mp6g01270/Mp7g12670/Mp8g17280	20
BP	GO:0006893	Golgi to plasma membrane transport	8/1485	29/7434	0.275862	1.38098	1.02699	0.208363	0.999998	0.999998	Mp1g15290/Mp1g26180/Mp2g18070/Mp6g16690/Mp7g04480/Mp8g00830/Mp8g00880/Mp8g18220	8
BP	GO:0007416	synapse assembly	8/1485	29/7434	0.275862	1.38098	1.02699	0.208363	0.999998	0.999998	Mp1g18900/Mp1g21170/Mp1g21920/Mp1g26180/Mp3g06890/Mp4g14510/Mp5g16940/Mp5g18210	8
BP	GO:0009630	gravitropism	8/1485	29/7434	0.275862	1.38098	1.02699	0.208363	0.999998	0.999998	Mp1g03120/Mp1g07450/Mp1g16800/Mp2g16940/Mp5g14320/Mp6g13940/Mp8g13840/Mp8g14660	8
BP	GO:0040034	regulation of development, heterochronic	8/1485	29/7434	0.275862	1.38098	1.02699	0.208363	0.999998	0.999998	Mp1g12460/Mp2g10780/Mp2g22520/Mp3g23930/Mp4g11760/Mp5g22160/Mp8g15840/Mp8g18570	8
BP	GO:0052482	defense response by cell wall thickening	8/1485	29/7434	0.275862	1.38098	1.02699	0.208363	0.999998	0.999998	Mp1g03120/Mp3g10170/Mp4g06670/Mp6g03700/Mp7g00960/Mp8g02480/Mp8g09300/Mp8g10060	8
BP	GO:0052544	defense response by callose deposition in cell wall	8/1485	29/7434	0.275862	1.38098	1.02699	0.208363	0.999998	0.999998	Mp1g03120/Mp3g10170/Mp4g06670/Mp6g03700/Mp7g00960/Mp8g02480/Mp8g09300/Mp8g10060	8
BP	GO:1902882	regulation of response to oxidative stress	8/1485	29/7434	0.275862	1.38098	1.02699	0.208363	0.999998	0.999998	Mp1g20880/Mp2g04890/Mp2g15380/Mp3g19280/Mp4g19350/Mp5g20500/Mp8g05610/Mp8g08250	8
BP	GO:0090696	post-embryonic plant organ development	35/1485	153/7434	0.228758	1.14518	0.906509	0.208561	0.999998	0.999998	Mp1g15990/Mp1g25140/Mp2g00660/Mp3g00080/Mp3g02770/Mp3g06610/Mp3g07870/Mp3g09770/Mp3g16010/Mp4g03900/Mp4g04060/Mp4g11760/Mp4g12490/Mp4g16320/Mp4g17030/Mp4g22430/Mp4g22830/Mp5g04370/Mp5g05000/Mp5g05150/Mp5g12650/Mp5g14320/Mp5g19510/Mp8g00080/Mp8g00420/Mp8g01060/Mp8g01490/Mp8g01650/Mp8g04780/Mp8g12930/Mp8g13430/Mp8g15570/Mp8g15840/Mp8g17280/Mp8g18570	35
MF	GO:0005347	ATP transmembrane transporter activity	4/1286	12/6378	0.333333	1.65319	1.1381	0.209617	0.999997	0.999997	Mp1g04360/Mp5g13430/Mp5g16750/Mp8g11410	4
MF	GO:0015020	glucuronosyltransferase activity	4/1286	12/6378	0.333333	1.65319	1.1381	0.209617	0.999997	0.999997	Mp1g02600/Mp4g08210/Mp4g20020/Mp5g11260	4
MF	GO:0016405	CoA-ligase activity	4/1286	12/6378	0.333333	1.65319	1.1381	0.209617	0.999997	0.999997	Mp1g10910/Mp1g26180/Mp7g01760/Mp7g12870	4
MF	GO:0016646	oxidoreductase activity, acting on the CH-NH group of donors, NAD or NADP as acceptor	4/1286	12/6378	0.333333	1.65319	1.1381	0.209617	0.999997	0.999997	Mp1g25910/Mp1g29250/Mp2g15380/Mp6g09020	4
MF	GO:0016832	aldehyde-lyase activity	4/1286	12/6378	0.333333	1.65319	1.1381	0.209617	0.999997	0.999997	Mp1g03120/Mp2g18980/Mp6g01550/Mp8g01320	4
MF	GO:0043047	single-stranded telomeric DNA binding	4/1286	12/6378	0.333333	1.65319	1.1381	0.209617	0.999997	0.999997	Mp2g04740/Mp2g16410/Mp3g05000/Mp5g04390	4
MF	GO:0047372	monoacylglycerol lipase activity	4/1286	12/6378	0.333333	1.65319	1.1381	0.209617	0.999997	0.999997	Mp1g06240/Mp3g01610/Mp5g16310/Mp5g21760	4
MF	GO:0070402	NADPH binding	4/1286	12/6378	0.333333	1.65319	1.1381	0.209617	0.999997	0.999997	Mp2g01180/Mp2g15380/Mp6g04420/Mp8g01240	4
MF	GO:0098847	sequence-specific single stranded DNA binding	4/1286	12/6378	0.333333	1.65319	1.1381	0.209617	0.999997	0.999997	Mp2g04740/Mp2g16410/Mp3g05000/Mp5g04390	4
MF	GO:0120014	phospholipid transfer activity	4/1286	12/6378	0.333333	1.65319	1.1381	0.209617	0.999997	0.999997	Mp1g15290/Mp1g26930/Mp8g00830/Mp8g10090	4
BP	GO:0090693	plant organ senescence	18/1485	74/7434	0.243243	1.21769	0.940242	0.210411	0.999998	0.999998	Mp1g20880/Mp2g08050/Mp2g11040/Mp2g11820/Mp3g03990/Mp3g21740/Mp4g00010/Mp4g09950/Mp4g11760/Mp4g12430/Mp4g20600/Mp4g22430/Mp6g00540/Mp6g01130/Mp6g02620/Mp6g06980/Mp8g01060/Mp8g06980	18
CC	GO:0009521	photosystem	6/1457	21/7493	0.285714	1.46936	1.05816	0.210454	0.999871	0.999871	Mp7g05890/Mp7g06720/Mp7g06730/Mp7g06740/Mp7g06760/Mp7g09180	6
MF	GO:0016874	ligase activity	26/1286	110/6378	0.236364	1.17226	0.915804	0.210534	0.999997	0.999997	Mp1g10910/Mp1g26180/Mp1g26370/Mp1g28300/Mp2g10490/Mp2g18820/Mp2g20730/Mp2g20880/Mp2g21150/Mp2g25470/Mp3g05500/Mp3g13870/Mp4g08820/Mp4g19600/Mp4g20590/Mp5g22420/Mp6g07600/Mp6g13800/Mp6g14380/Mp7g01760/Mp7g12870/Mp7g15650/Mp7g19690/Mp8g04520/Mp8g06440/Mp8g16490	26
CC	GO:0005938	cell cortex	26/1457	114/7493	0.22807	1.17291	0.913961	0.210814	0.999871	0.999871	Mp1g08590/Mp1g14780/Mp1g17660/Mp1g23280/Mp1g26210/Mp2g23570/Mp3g01400/Mp3g06890/Mp3g08470/Mp3g14840/Mp3g23060/Mp5g11990/Mp5g16940/Mp5g20900/Mp5g22560/Mp5g22730/Mp6g10370/Mp6g16690/Mp7g14400/Mp8g01320/Mp8g01490/Mp8g04010/Mp8g05570/Mp8g08730/Mp8g14680/Mp8g15510	26
CC	GO:0070382	exocytic vesicle	15/1457	62/7493	0.241935	1.24422	0.948637	0.211822	0.999871	0.999871	Mp1g21060/Mp1g27000/Mp2g04890/Mp2g18070/Mp2g19600/Mp3g12050/Mp3g18180/Mp4g08820/Mp4g17210/Mp6g06620/Mp7g13190/Mp8g00880/Mp8g04010/Mp8g05610/Mp8g16010	15
BP	GO:0034330	cell junction organization	21/1485	88/7434	0.238636	1.19463	0.917582	0.213659	0.999998	0.999998	Mp1g04600/Mp1g17660/Mp1g18900/Mp1g21170/Mp1g21920/Mp1g26180/Mp2g22060/Mp2g24360/Mp3g06890/Mp3g10240/Mp3g14840/Mp3g23060/Mp4g05140/Mp4g14510/Mp5g16940/Mp5g18210/Mp7g18160/Mp7g18270/Mp7g18300/Mp8g04010/Mp8g16610	21
BP	GO:0030111	regulation of Wnt signaling pathway	10/1485	38/7434	0.263158	1.31738	0.979946	0.21389	0.999998	0.999998	Mp1g24150/Mp2g24360/Mp3g04930/Mp3g10240/Mp4g09950/Mp4g17250/Mp7g04530/Mp8g03210/Mp8g05570/Mp8g17660	10
BP	GO:0032784	regulation of DNA-templated transcription elongation	10/1485	38/7434	0.263158	1.31738	0.979946	0.21389	0.999998	0.999998	Mp1g08410/Mp1g17120/Mp1g21810/Mp2g10780/Mp2g17400/Mp4g17250/Mp5g18040/Mp7g16470/Mp7g18270/Mp8g18330	10
CC	GO:0010319	stromule	8/1457	30/7493	0.266667	1.3714	1.00139	0.214802	0.999871	0.999871	Mp1g11680/Mp1g11790/Mp3g03990/Mp3g08980/Mp4g18950/Mp5g00090/Mp5g10560/Mp7g06510	8
BP	GO:0010970	transport along microtubule	14/1485	56/7434	0.25	1.25151	0.94387	0.214893	0.999998	0.999998	Mp1g03310/Mp1g10320/Mp1g19490/Mp1g26210/Mp2g04890/Mp3g01400/Mp3g06240/Mp6g13940/Mp7g14600/Mp7g16640/Mp7g18230/Mp8g00880/Mp8g04010/Mp8g16520	14
BP	GO:0046031	ADP metabolic process	12/1485	47/7434	0.255319	1.27814	0.955667	0.215472	0.999998	0.999998	Mp1g00240/Mp1g03160/Mp1g13320/Mp1g27810/Mp2g22790/Mp3g01160/Mp4g14240/Mp5g11490/Mp6g01550/Mp6g04740/Mp7g00420/Mp7g03280	12
MF	GO:0003993	acid phosphatase activity	8/1286	29/6378	0.275862	1.36816	0.998533	0.215946	0.999997	0.999997	Mp4g08980/Mp5g24050/Mp6g17400/Mp7g15180/Mp8g10780/Mp8g10790/Mp8g11280/Mp8g16080	8
MF	GO:0008483	transaminase activity	8/1286	29/6378	0.275862	1.36816	0.998533	0.215946	0.999997	0.999997	Mp1g15430/Mp2g08050/Mp3g21250/Mp3g22550/Mp4g18090/Mp5g14320/Mp5g16730/Mp8g18760	8
BP	GO:0002831	regulation of response to biotic stimulus	34/1485	149/7434	0.228188	1.14232	0.876749	0.217298	0.999998	0.999998	Mp1g01480/Mp1g04150/Mp1g04600/Mp1g14780/Mp1g15450/Mp1g19490/Mp1g22810/Mp1g25560/Mp1g26930/Mp2g00660/Mp2g10780/Mp2g14140/Mp2g14830/Mp2g24070/Mp3g01320/Mp3g06610/Mp3g06890/Mp3g09390/Mp3g10240/Mp4g01600/Mp5g04260/Mp5g05310/Mp5g06580/Mp5g20500/Mp5g22540/Mp6g03680/Mp6g06170/Mp6g08590/Mp8g01650/Mp8g08250/Mp8g11560/Mp8g12930/Mp8g15570/Mp8g17660	34
BP	GO:0006400	tRNA modification	19/1485	79/7434	0.240506	1.20399	0.910653	0.217493	0.999998	0.999998	Mp1g22190/Mp1g26700/Mp1g29630/Mp3g03830/Mp3g07200/Mp3g08720/Mp3g13290/Mp3g15410/Mp3g20900/Mp4g16800/Mp5g10670/Mp5g22560/Mp6g02800/Mp6g10370/Mp6g14380/Mp7g15140/Mp8g02960/Mp8g06140/Mp8g12380	19
BP	GO:0000079	regulation of cyclin-dependent protein serine/threonine kinase activity	7/1485	25/7434	0.28	1.4017	1.00511	0.218711	0.999998	0.999998	Mp1g02210/Mp1g16700/Mp3g00300/Mp3g01400/Mp3g11260/Mp4g03380/Mp5g16940	7
BP	GO:0015908	fatty acid transport	7/1485	25/7434	0.28	1.4017	1.00511	0.218711	0.999998	0.999998	Mp1g26180/Mp2g16700/Mp3g01320/Mp3g09240/Mp4g14510/Mp6g01270/Mp6g16850	7
BP	GO:0045036	protein targeting to chloroplast	7/1485	25/7434	0.28	1.4017	1.00511	0.218711	0.999998	0.999998	Mp2g19930/Mp3g18880/Mp3g19470/Mp6g15100/Mp7g17400/Mp8g08330/Mp8g18040	7
BP	GO:0048646	anatomical structure formation involved in morphogenesis	87/1485	403/7434	0.215881	1.08071	0.832357	0.21975	0.999998	0.999998	Mp1g02600/Mp1g04490/Mp1g05180/Mp1g08720/Mp1g09960/Mp1g10320/Mp1g14390/Mp1g14790/Mp1g15290/Mp1g15990/Mp1g17660/Mp1g18900/Mp1g21170/Mp1g21590/Mp1g21810/Mp1g23640/Mp1g25140/Mp1g29520/Mp2g00660/Mp2g01140/Mp2g03280/Mp2g03930/Mp2g06910/Mp2g18600/Mp2g25700/Mp3g02770/Mp3g04930/Mp3g06610/Mp3g06890/Mp3g08470/Mp3g09770/Mp3g10160/Mp3g10240/Mp3g12280/Mp3g12290/Mp3g13710/Mp3g14790/Mp3g16010/Mp3g19030/Mp3g19930…	87
MF	GO:0008171	O-methyltransferase activity	10/1286	38/6378	0.263158	1.30515	0.948076	0.222648	0.999997	0.999997	Mp2g07370/Mp2g09800/Mp2g21090/Mp2g26380/Mp3g08720/Mp3g16010/Mp5g06240/Mp5g12260/Mp6g18160/Mp7g01830	10
BP	GO:0009611	response to wounding	52/1485	235/7434	0.221277	1.10772	0.838366	0.222972	0.999998	0.999998	Mp1g01860/Mp1g02730/Mp1g04820/Mp1g08890/Mp1g10350/Mp1g11680/Mp1g18410/Mp1g21900/Mp1g22750/Mp1g23200/Mp1g25840/Mp2g07370/Mp2g09800/Mp2g15380/Mp2g16700/Mp2g21090/Mp2g22040/Mp3g00500/Mp3g01320/Mp3g06770/Mp3g06890/Mp3g07510/Mp3g21350/Mp3g22550/Mp4g07825/Mp4g08980/Mp4g14510/Mp4g17210/Mp4g19350/Mp4g22690/Mp4g23930/Mp5g00310/Mp5g02230/Mp5g06580/Mp5g13190/Mp5g13230/Mp5g13270/Mp5g15480/Mp5g16260/Mp5g16730…	52
BP	GO:0009739	response to gibberellin	15/1485	61/7434	0.245902	1.231	0.905056	0.224066	0.999998	0.999998	Mp1g16240/Mp1g16800/Mp1g24800/Mp2g05160/Mp2g14310/Mp3g05000/Mp3g07510/Mp4g04600/Mp4g11760/Mp4g14210/Mp4g21790/Mp4g22430/Mp4g23440/Mp7g14880/Mp8g10640	15
BP	GO:0009205	purine ribonucleoside triphosphate metabolic process	29/1485	126/7434	0.230159	1.15219	0.860778	0.224214	0.999998	0.999998	Mp1g00240/Mp1g02170/Mp1g03160/Mp1g13320/Mp1g26440/Mp1g27810/Mp1g28110/Mp1g29520/Mp2g13530/Mp2g21430/Mp2g22060/Mp2g22790/Mp3g01160/Mp3g04930/Mp3g12020/Mp3g15140/Mp4g08820/Mp4g09950/Mp4g14240/Mp5g06160/Mp5g11490/Mp5g19870/Mp6g01550/Mp6g04740/Mp6g21190/Mp7g00420/Mp7g03280/Mp7g03410/Mp8g03330	29
BP	GO:0000578	embryonic axis specification	9/1485	34/7434	0.264706	1.32513	0.949312	0.225355	0.999998	0.999998	Mp1g07450/Mp1g25660/Mp1g28490/Mp2g08530/Mp3g02610/Mp4g05140/Mp4g09950/Mp5g11610/Mp8g04010	9
BP	GO:0097502	mannosylation	9/1485	34/7434	0.264706	1.32513	0.949312	0.225355	0.999998	0.999998	Mp1g22770/Mp2g05660/Mp2g05670/Mp2g07920/Mp2g18730/Mp3g22310/Mp4g20110/Mp5g11260/Mp8g16130	9
BP	GO:0019915	lipid storage	13/1485	52/7434	0.25	1.25151	0.909289	0.226276	0.999998	0.999998	Mp1g03410/Mp1g04840/Mp1g26180/Mp2g22060/Mp2g26800/Mp3g09240/Mp4g20660/Mp5g16940/Mp6g01270/Mp6g13940/Mp7g03500/Mp8g03300/Mp8g08430	13
BP	GO:0044743	protein transmembrane import into intracellular organelle	13/1485	52/7434	0.25	1.25151	0.909289	0.226276	0.999998	0.999998	Mp2g04890/Mp3g03900/Mp3g04200/Mp3g09390/Mp5g11140/Mp6g00800/Mp6g15090/Mp7g00800/Mp7g01680/Mp7g17400/Mp7g18210/Mp7g18230/Mp7g19490	13
BP	GO:0000096	sulfur amino acid metabolic process	11/1485	43/7434	0.255814	1.28062	0.921987	0.227076	0.999998	0.999998	Mp1g29250/Mp2g20880/Mp2g23570/Mp3g13640/Mp3g22110/Mp5g13980/Mp5g20980/Mp6g20160/Mp7g11240/Mp7g12930/Mp8g08430	11
BP	GO:0009112	nucleobase metabolic process	11/1485	43/7434	0.255814	1.28062	0.921987	0.227076	0.999998	0.999998	Mp1g08600/Mp1g10900/Mp1g13320/Mp1g15430/Mp2g13010/Mp2g15380/Mp2g22300/Mp4g19600/Mp4g20940/Mp4g21780/Mp7g18790	11
BP	GO:0033037	polysaccharide localization	11/1485	43/7434	0.255814	1.28062	0.921987	0.227076	0.999998	0.999998	Mp1g03120/Mp2g04190/Mp2g06460/Mp3g10170/Mp4g06670/Mp6g03700/Mp7g00270/Mp7g00960/Mp8g02480/Mp8g09300/Mp8g10060	11
BP	GO:0052545	callose localization	11/1485	43/7434	0.255814	1.28062	0.921987	0.227076	0.999998	0.999998	Mp1g03120/Mp2g04190/Mp2g06460/Mp3g10170/Mp4g06670/Mp6g03700/Mp7g00270/Mp7g00960/Mp8g02480/Mp8g09300/Mp8g10060	11
BP	GO:0120252	hydrocarbon metabolic process	11/1485	43/7434	0.255814	1.28062	0.921987	0.227076	0.999998	0.999998	Mp2g03280/Mp2g07200/Mp2g21230/Mp2g24630/Mp3g21540/Mp5g14090/Mp5g18040/Mp6g04560/Mp7g00020/Mp7g12990/Mp8g08430	11
BP	GO:1903008	organelle disassembly	11/1485	43/7434	0.255814	1.28062	0.921987	0.227076	0.999998	0.999998	Mp1g11870/Mp1g14510/Mp1g18900/Mp1g21170/Mp1g21590/Mp1g26590/Mp1g27300/Mp3g23490/Mp4g09950/Mp6g08730/Mp8g02020	11
BP	GO:0002098	tRNA wobble uridine modification	6/1485	21/7434	0.285714	1.4303	0.98653	0.229569	0.999998	0.999998	Mp1g26700/Mp3g15410/Mp4g16800/Mp5g22560/Mp6g10370/Mp8g06140	6
BP	GO:0006775	fat-soluble vitamin metabolic process	6/1485	21/7434	0.285714	1.4303	0.98653	0.229569	0.999998	0.999998	Mp2g26380/Mp3g22550/Mp4g09450/Mp5g06240/Mp5g16730/Mp8g03300	6
BP	GO:0007249	canonical NF-kappaB signal transduction	6/1485	21/7434	0.285714	1.4303	0.98653	0.229569	0.999998	0.999998	Mp1g04600/Mp2g24070/Mp3g06890/Mp5g22540/Mp8g02020/Mp8g08250	6
BP	GO:0030323	respiratory tube development	6/1485	21/7434	0.285714	1.4303	0.98653	0.229569	0.999998	0.999998	Mp1g05980/Mp1g20610/Mp2g21760/Mp5g20500/Mp7g19730/Mp8g13850	6
BP	GO:0030324	lung development	6/1485	21/7434	0.285714	1.4303	0.98653	0.229569	0.999998	0.999998	Mp1g05980/Mp1g20610/Mp2g21760/Mp5g20500/Mp7g19730/Mp8g13850	6
BP	GO:0045912	negative regulation of carbohydrate metabolic process	6/1485	21/7434	0.285714	1.4303	0.98653	0.229569	0.999998	0.999998	Mp1g03160/Mp1g14390/Mp1g26410/Mp2g01080/Mp2g10550/Mp2g22060	6
BP	GO:0045921	positive regulation of exocytosis	6/1485	21/7434	0.285714	1.4303	0.98653	0.229569	0.999998	0.999998	Mp1g27870/Mp2g19600/Mp3g01320/Mp7g13190/Mp8g00880/Mp8g04010	6
BP	GO:0048675	axon extension	6/1485	21/7434	0.285714	1.4303	0.98653	0.229569	0.999998	0.999998	Mp4g20310/Mp5g15480/Mp6g05010/Mp6g19540/Mp7g12670/Mp8g04010	6
BP	GO:0070783	growth of unicellular organism as a thread of attached cells	6/1485	21/7434	0.285714	1.4303	0.98653	0.229569	0.999998	0.999998	Mp1g06470/Mp2g00420/Mp3g15410/Mp3g19750/Mp8g12440/Mp8g17660	6
CC	GO:0005765	lysosomal membrane	12/1457	49/7493	0.244898	1.25945	0.895168	0.232076	0.999871	0.999871	Mp1g07450/Mp1g13330/Mp1g27000/Mp2g04890/Mp3g15140/Mp3g18180/Mp4g08820/Mp5g16960/Mp7g05900/Mp8g00880/Mp8g05570/Mp8g13820	12
BP	GO:0006487	protein N-linked glycosylation	16/1485	66/7434	0.242424	1.21359	0.870768	0.232392	0.999998	0.999998	Mp1g05980/Mp2g02300/Mp2g03060/Mp2g07920/Mp2g18730/Mp2g22020/Mp3g00690/Mp3g01340/Mp3g17180/Mp3g22310/Mp4g08190/Mp4g09950/Mp4g20110/Mp6g08610/Mp8g14010/Mp8g18760	16
BP	GO:1902806	regulation of cell cycle G1/S phase transition	16/1485	66/7434	0.242424	1.21359	0.870768	0.232392	0.999998	0.999998	Mp1g04820/Mp1g08720/Mp2g01080/Mp3g02770/Mp4g21190/Mp5g09510/Mp5g16940/Mp5g18040/Mp5g18210/Mp5g19170/Mp5g21610/Mp6g20220/Mp7g03500/Mp7g16470/Mp7g18270/Mp8g17660	16
MF	GO:0000287	magnesium ion binding	22/1286	93/6378	0.236559	1.17323	0.845663	0.233375	0.999997	0.999997	Mp1g06330/Mp1g13320/Mp1g15430/Mp1g23930/Mp1g28700/Mp2g00780/Mp2g02320/Mp2g10500/Mp2g15800/Mp3g01310/Mp3g21540/Mp4g12430/Mp4g14240/Mp4g15450/Mp5g21250/Mp6g03600/Mp6g06200/Mp6g11010/Mp7g00420/Mp7g03910/Mp8g06940/Mp8g08430	22
BP	GO:0045926	negative regulation of growth	19/1485	80/7434	0.2375	1.18894	0.848846	0.235148	0.999998	0.999998	Mp1g03160/Mp1g10350/Mp1g17660/Mp1g21920/Mp1g26180/Mp2g00660/Mp2g22060/Mp2g25760/Mp3g06610/Mp5g15480/Mp5g16940/Mp5g18210/Mp8g01060/Mp8g01650/Mp8g02020/Mp8g09050/Mp8g12930/Mp8g15570/Mp8g17660	19
CC	GO:0043202	lysosomal lumen	4/1457	13/7493	0.307692	1.58239	1.03249	0.235677	0.999871	0.999871	Mp2g04890/Mp3g21870/Mp4g08210/Mp4g13950	4
MF	GO:0005548	phospholipid transporter activity	6/1286	21/6378	0.285714	1.41702	0.961885	0.23643	0.999997	0.999997	Mp1g15290/Mp1g26930/Mp2g13400/Mp4g23410/Mp8g00830/Mp8g10090	6
MF	GO:0140828	metal cation:monoatomic cation antiporter activity	6/1286	21/6378	0.285714	1.41702	0.961885	0.23643	0.999997	0.999997	Mp1g12010/Mp2g03190/Mp2g16940/Mp2g19780/Mp5g07930/Mp8g17790	6
CC	GO:1990204	oxidoreductase complex	20/1457	87/7493	0.229885	1.18224	0.839989	0.236551	0.999871	0.999871	Mp1g02170/Mp1g09110/Mp1g19900/Mp1g28110/Mp2g25335/Mp2g25340/Mp3g12020/Mp4g01650/Mp4g03930/Mp5g02540/Mp5g08150/Mp5g10290/Mp5g24320/Mp5g24330/Mp6g21190/Mp7g00270/Mp7g03410/Mp8g03330/Mp8g07330/Mp8g12440	20
BP	GO:0006636	unsaturated fatty acid biosynthetic process	8/1485	30/7434	0.266667	1.33495	0.918396	0.23778	0.999998	0.999998	Mp2g00660/Mp2g02590/Mp3g06610/Mp3g21740/Mp8g01650/Mp8g09050/Mp8g12930/Mp8g15570	8
BP	GO:0030518	nuclear receptor-mediated steroid hormone signaling pathway	8/1485	30/7434	0.266667	1.33495	0.918396	0.23778	0.999998	0.999998	Mp1g08720/Mp1g20140/Mp3g01510/Mp6g05520/Mp6g08620/Mp6g08730/Mp7g18270/Mp8g17660	8
BP	GO:0046578	regulation of Ras protein signal transduction	8/1485	30/7434	0.266667	1.33495	0.918396	0.23778	0.999998	0.999998	Mp1g03160/Mp1g14790/Mp2g05990/Mp3g02060/Mp3g03670/Mp3g10240/Mp8g01060/Mp8g02020	8
BP	GO:1901421	positive regulation of response to alcohol	8/1485	30/7434	0.266667	1.33495	0.918396	0.23778	0.999998	0.999998	Mp1g14780/Mp1g17750/Mp2g22820/Mp2g25760/Mp4g04600/Mp4g22390/Mp6g15550/Mp8g15510	8
BP	GO:0030258	lipid modification	29/1485	127/7434	0.228346	1.14312	0.812726	0.238295	0.999998	0.999998	Mp1g04360/Mp1g18450/Mp1g18640/Mp1g18900/Mp1g21170/Mp1g23560/Mp2g00660/Mp2g11040/Mp2g19570/Mp3g01250/Mp3g06610/Mp3g21540/Mp3g21740/Mp4g19350/Mp5g16940/Mp5g23030/Mp6g00800/Mp6g12050/Mp6g15090/Mp6g16330/Mp6g18420/Mp6g19510/Mp7g16980/Mp8g01650/Mp8g02510/Mp8g03300/Mp8g03330/Mp8g12930/Mp8g15570	29
BP	GO:0010208	pollen wall assembly	12/1485	48/7434	0.25	1.25151	0.87338	0.238572	0.999998	0.999998	Mp1g02600/Mp1g05180/Mp1g15990/Mp2g01140/Mp2g06910/Mp3g19930/Mp4g08410/Mp5g15770/Mp5g20900/Mp6g16900/Mp7g18980/Mp8g00470	12
BP	GO:0085029	extracellular matrix assembly	12/1485	48/7434	0.25	1.25151	0.87338	0.238572	0.999998	0.999998	Mp1g02600/Mp1g05180/Mp1g15990/Mp2g01140/Mp2g06910/Mp3g19930/Mp4g08410/Mp5g15770/Mp5g20900/Mp6g16900/Mp7g18980/Mp8g00470	12
BP	GO:0009069	serine family amino acid metabolic process	10/1485	39/7434	0.25641	1.28361	0.887158	0.239663	0.999998	0.999998	Mp1g15430/Mp2g10500/Mp2g18980/Mp2g20880/Mp2g23570/Mp3g13640/Mp5g20980/Mp6g20160/Mp7g12930/Mp8g13850	10
BP	GO:0014706	striated muscle tissue development	10/1485	39/7434	0.25641	1.28361	0.887158	0.239663	0.999998	0.999998	Mp1g04820/Mp1g17660/Mp2g04890/Mp3g03900/Mp3g10240/Mp4g02330/Mp4g14510/Mp5g15480/Mp5g16940/Mp6g11010	10
BP	GO:0018279	protein N-linked glycosylation via asparagine	10/1485	39/7434	0.25641	1.28361	0.887158	0.239663	0.999998	0.999998	Mp2g02300/Mp2g03060/Mp2g22020/Mp3g01340/Mp3g17180/Mp4g08190/Mp4g09950/Mp4g20110/Mp6g08610/Mp8g14010	10
BP	GO:0050807	regulation of synapse organization	10/1485	39/7434	0.25641	1.28361	0.887158	0.239663	0.999998	0.999998	Mp1g17660/Mp1g18900/Mp1g21170/Mp1g21920/Mp1g26180/Mp3g06890/Mp4g14510/Mp5g16940/Mp5g18210/Mp7g18300	10
BP	GO:0060537	muscle tissue development	10/1485	39/7434	0.25641	1.28361	0.887158	0.239663	0.999998	0.999998	Mp1g04820/Mp1g17660/Mp2g04890/Mp3g03900/Mp3g10240/Mp4g02330/Mp4g14510/Mp5g15480/Mp5g16940/Mp6g11010	10
BP	GO:0097480	establishment of synaptic vesicle localization	10/1485	39/7434	0.25641	1.28361	0.887158	0.239663	0.999998	0.999998	Mp1g21060/Mp1g27000/Mp2g05990/Mp2g14140/Mp2g19600/Mp3g14330/Mp6g13940/Mp7g13190/Mp8g16010/Mp8g17280	10
BP	GO:0031644	regulation of nervous system process	5/1485	17/7434	0.294118	1.47237	0.974129	0.24077	0.999998	0.999998	Mp1g25910/Mp2g19600/Mp5g00310/Mp5g16940/Mp7g13190	5
BP	GO:0042362	fat-soluble vitamin biosynthetic process	5/1485	17/7434	0.294118	1.47237	0.974129	0.24077	0.999998	0.999998	Mp2g26380/Mp3g22550/Mp4g09450/Mp5g06240/Mp5g16730	5
BP	GO:0045491	xylan metabolic process	5/1485	17/7434	0.294118	1.47237	0.974129	0.24077	0.999998	0.999998	Mp1g02600/Mp2g08000/Mp4g08210/Mp6g05510/Mp7g17770	5
BP	GO:0046605	regulation of centrosome cycle	5/1485	17/7434	0.294118	1.47237	0.974129	0.24077	0.999998	0.999998	Mp1g03090/Mp1g27870/Mp3g08470/Mp4g08070/Mp7g11830	5
BP	GO:0048015	phosphatidylinositol-mediated signaling	5/1485	17/7434	0.294118	1.47237	0.974129	0.24077	0.999998	0.999998	Mp1g18900/Mp1g21170/Mp3g06890/Mp4g14510/Mp5g16940	5
BP	GO:0072091	regulation of stem cell proliferation	5/1485	17/7434	0.294118	1.47237	0.974129	0.24077	0.999998	0.999998	Mp5g01850/Mp5g18040/Mp8g03860/Mp8g14670/Mp8g17660	5
BP	GO:0098659	inorganic cation import across plasma membrane	5/1485	17/7434	0.294118	1.47237	0.974129	0.24077	0.999998	0.999998	Mp2g23520/Mp2g25335/Mp2g25340/Mp5g24320/Mp5g24330	5
BP	GO:0099024	plasma membrane invagination	5/1485	17/7434	0.294118	1.47237	0.974129	0.24077	0.999998	0.999998	Mp3g15140/Mp3g17970/Mp4g05140/Mp5g11990/Mp8g00880	5
BP	GO:2000114	regulation of establishment of cell polarity	5/1485	17/7434	0.294118	1.47237	0.974129	0.24077	0.999998	0.999998	Mp1g13320/Mp1g17660/Mp3g08470/Mp3g10240/Mp8g18220	5
CC	GO:0009941	chloroplast envelope	87/1457	417/7493	0.208633	1.07295	0.753099	0.243373	0.999871	0.999871	Mp1g01480/Mp1g03630/Mp1g07290/Mp1g08290/Mp1g11680/Mp1g11790/Mp1g12460/Mp1g12940/Mp1g15250/Mp1g20880/Mp1g25560/Mp1g26180/Mp1g27250/Mp1g27330/Mp1g27480/Mp1g27880/Mp1g29100/Mp2g00670/Mp2g01180/Mp2g15630/Mp2g17840/Mp2g19780/Mp2g25040/Mp3g01160/Mp3g03990/Mp3g05830/Mp3g07930/Mp3g08790/Mp3g08980/Mp3g15140/Mp3g18640/Mp3g18880/Mp3g19470/Mp3g21350/Mp4g06670/Mp4g06910/Mp4g09150/Mp4g11500/Mp4g18950/Mp4g23930…	87
BP	GO:0051046	regulation of secretion	27/1485	118/7434	0.228814	1.14545	0.79571	0.244557	0.999998	0.999998	Mp1g00180/Mp1g18450/Mp1g24370/Mp1g25990/Mp1g26180/Mp1g26700/Mp1g26930/Mp1g27000/Mp1g27870/Mp2g00660/Mp2g05990/Mp2g19600/Mp3g01320/Mp3g06610/Mp3g06890/Mp3g08470/Mp3g10240/Mp3g14330/Mp4g17210/Mp7g13190/Mp8g00880/Mp8g01650/Mp8g04010/Mp8g05610/Mp8g09050/Mp8g12930/Mp8g15570	27
BP	GO:0009308	amine metabolic process	15/1485	62/7434	0.241935	1.21114	0.834074	0.244589	0.999998	0.999998	Mp1g03120/Mp1g06270/Mp1g14360/Mp1g23930/Mp1g26990/Mp1g27250/Mp2g11140/Mp2g15400/Mp2g18520/Mp2g26760/Mp3g00950/Mp3g10600/Mp3g22470/Mp5g05030/Mp7g14400	15
BP	GO:0048366	leaf development	69/1485	319/7434	0.216301	1.08282	0.755342	0.244863	0.999998	0.999998	Mp1g08755/Mp1g11315/Mp1g14900/Mp1g20880/Mp1g21780/Mp1g23560/Mp1g29100/Mp2g03480/Mp2g05030/Mp2g08050/Mp2g09050/Mp2g10020/Mp2g10530/Mp2g10590/Mp2g11040/Mp2g11820/Mp2g15640/Mp2g16700/Mp2g21225/Mp2g21700/Mp3g02770/Mp3g03990/Mp3g05830/Mp3g11710/Mp3g20675/Mp3g21740/Mp3g24120/Mp3g24300/Mp4g00010/Mp4g01140/Mp4g09950/Mp4g11760/Mp4g12430/Mp4g20223/Mp4g20600/Mp4g22430/Mp5g05000/Mp5g06440/Mp5g06970/Mp5g11640…	69
CC	GO:0090533	cation-transporting ATPase complex	6/1457	22/7493	0.272727	1.40257	0.929005	0.24506	0.999871	0.999871	Mp3g15140/Mp3g18180/Mp4g08820/Mp5g10970/Mp5g23200/Mp8g11230	6
CC	GO:0098533	ATPase dependent transmembrane transport complex	6/1457	22/7493	0.272727	1.40257	0.929005	0.24506	0.999871	0.999871	Mp3g15140/Mp3g18180/Mp4g08820/Mp5g10970/Mp5g23200/Mp8g11230	6
MF	GO:0000030	mannosyltransferase activity	8/1286	30/6378	0.266667	1.32255	0.889866	0.246058	0.999997	0.999997	Mp1g22770/Mp2g05660/Mp2g05670/Mp2g07920/Mp2g18730/Mp3g22310/Mp4g20110/Mp8g16130	8
MF	GO:0061134	peptidase regulator activity	8/1286	30/6378	0.266667	1.32255	0.889866	0.246058	0.999997	0.999997	Mp1g00380/Mp2g23560/Mp2g24070/Mp4g09950/Mp5g09510/Mp6g10340/Mp6g10370/Mp7g11520	8
MF	GO:0004402	histone acetyltransferase activity	5/1286	17/6378	0.294118	1.4587	0.951636	0.247138	0.999997	0.999997	Mp1g11060/Mp2g22480/Mp5g10680/Mp5g22790/Mp8g16090	5
BP	GO:0009699	phenylpropanoid biosynthetic process	21/1485	90/7434	0.233333	1.16808	0.801487	0.247271	0.999998	0.999998	Mp1g12940/Mp2g07220/Mp2g07370/Mp2g09800/Mp2g16633/Mp2g21090/Mp2g21470/Mp2g21770/Mp3g01570/Mp3g07510/Mp3g17480/Mp4g06670/Mp4g14210/Mp4g20940/Mp5g08930/Mp6g13500/Mp7g01830/Mp7g14880/Mp8g08430/Mp8g09300/Mp8g09770	21
BP	GO:0070592	cell wall polysaccharide biosynthetic process	13/1485	53/7434	0.245283	1.2279	0.831862	0.248705	0.999998	0.999998	Mp1g02600/Mp1g23640/Mp2g07220/Mp2g07920/Mp2g18730/Mp2g21110/Mp3g22310/Mp3g22790/Mp4g08210/Mp7g07390/Mp7g18170/Mp8g01060/Mp8g16610	13
MF	GO:0022834	ligand-gated channel activity	10/1286	39/6378	0.25641	1.27168	0.855203	0.249092	0.999997	0.999997	Mp1g13780/Mp2g23520/Mp3g25240/Mp4g11640/Mp4g17210/Mp5g22750/Mp7g01840/Mp7g04480/Mp8g07780/Mp8g14680	10
MF	GO:0022839	monoatomic ion-gated channel activity	10/1286	39/6378	0.25641	1.27168	0.855203	0.249092	0.999997	0.999997	Mp1g13780/Mp2g23520/Mp3g25240/Mp4g11640/Mp4g17210/Mp5g22750/Mp7g01840/Mp7g04480/Mp8g07780/Mp8g14680	10
BP	GO:0040008	regulation of growth	61/1485	281/7434	0.217082	1.08672	0.740417	0.250726	0.999998	0.999998	Mp1g03160/Mp1g04150/Mp1g04820/Mp1g04840/Mp1g06470/Mp1g10350/Mp1g17660/Mp1g18900/Mp1g21170/Mp1g21920/Mp1g23520/Mp1g26180/Mp2g00420/Mp2g00660/Mp2g00710/Mp2g15640/Mp2g22060/Mp2g25760/Mp3g06610/Mp3g06890/Mp3g09240/Mp3g11250/Mp3g12050/Mp3g17970/Mp3g19030/Mp3g19750/Mp3g22550/Mp4g09150/Mp4g11760/Mp4g12490/Mp4g14510/Mp4g20310/Mp4g20600/Mp4g21780/Mp4g22430/Mp5g09600/Mp5g12000/Mp5g12650/Mp5g15480/Mp5g16730…	61
BP	GO:0000097	sulfur amino acid biosynthetic process	7/1485	26/7434	0.269231	1.34779	0.887505	0.251319	0.999998	0.999998	Mp1g29250/Mp2g20880/Mp2g23570/Mp3g13640/Mp3g22110/Mp7g11240/Mp7g12930	7
BP	GO:0007351	tripartite regional subdivision	7/1485	26/7434	0.269231	1.34779	0.887505	0.251319	0.999998	0.999998	Mp1g25660/Mp2g08530/Mp3g02610/Mp4g05140/Mp4g09950/Mp5g11610/Mp8g04010	7
BP	GO:0008595	anterior/posterior axis specification, embryo	7/1485	26/7434	0.269231	1.34779	0.887505	0.251319	0.999998	0.999998	Mp1g25660/Mp2g08530/Mp3g02610/Mp4g05140/Mp4g09950/Mp5g11610/Mp8g04010	7
BP	GO:0009084	glutamine family amino acid biosynthetic process	7/1485	26/7434	0.269231	1.34779	0.887505	0.251319	0.999998	0.999998	Mp1g00180/Mp1g08300/Mp1g23930/Mp1g25420/Mp4g19600/Mp5g00310/Mp7g07860	7
BP	GO:0050770	regulation of axonogenesis	7/1485	26/7434	0.269231	1.34779	0.887505	0.251319	0.999998	0.999998	Mp4g14510/Mp4g20310/Mp5g15480/Mp5g16940/Mp6g05010/Mp7g12670/Mp8g04010	7
BP	GO:0006563	L-serine metabolic process	4/1485	13/7434	0.307692	1.54033	0.974137	0.251808	0.999998	0.999998	Mp1g15430/Mp2g10500/Mp2g20880/Mp3g13640	4
BP	GO:0006591	ornithine metabolic process	4/1485	13/7434	0.307692	1.54033	0.974137	0.251808	0.999998	0.999998	Mp1g08300/Mp1g14360/Mp1g23930/Mp2g15400	4
BP	GO:0008217	regulation of blood pressure	4/1485	13/7434	0.307692	1.54033	0.974137	0.251808	0.999998	0.999998	Mp3g01420/Mp3g21540/Mp3g21740/Mp4g07825	4
BP	GO:0010103	stomatal complex morphogenesis	4/1485	13/7434	0.307692	1.54033	0.974137	0.251808	0.999998	0.999998	Mp3g02770/Mp3g09360/Mp5g19170/Mp8g16980	4
BP	GO:0010171	body morphogenesis	4/1485	13/7434	0.307692	1.54033	0.974137	0.251808	0.999998	0.999998	Mp1g27000/Mp2g05990/Mp4g05140/Mp8g01320	4
BP	GO:0016144	S-glycoside biosynthetic process	4/1485	13/7434	0.307692	1.54033	0.974137	0.251808	0.999998	0.999998	Mp1g10910/Mp2g21090/Mp3g22550/Mp5g16730	4
BP	GO:0017158	regulation of calcium ion-dependent exocytosis	4/1485	13/7434	0.307692	1.54033	0.974137	0.251808	0.999998	0.999998	Mp2g05990/Mp2g19600/Mp3g14330/Mp7g13190	4
BP	GO:0019761	glucosinolate biosynthetic process	4/1485	13/7434	0.307692	1.54033	0.974137	0.251808	0.999998	0.999998	Mp1g10910/Mp2g21090/Mp3g22550/Mp5g16730	4
BP	GO:0032109	positive regulation of response to nutrient levels	4/1485	13/7434	0.307692	1.54033	0.974137	0.251808	0.999998	0.999998	Mp1g00240/Mp3g16620/Mp5g10670/Mp5g22560	4
BP	GO:0033077	T cell differentiation in thymus	4/1485	13/7434	0.307692	1.54033	0.974137	0.251808	0.999998	0.999998	Mp1g04600/Mp2g18740/Mp3g01320/Mp3g14840	4
BP	GO:0046500	S-adenosylmethionine metabolic process	4/1485	13/7434	0.307692	1.54033	0.974137	0.251808	0.999998	0.999998	Mp2g23570/Mp4g11800/Mp8g08430/Mp8g11490	4
BP	GO:0055092	sterol homeostasis	4/1485	13/7434	0.307692	1.54033	0.974137	0.251808	0.999998	0.999998	Mp1g16710/Mp3g21540/Mp4g19350/Mp6g00800	4
BP	GO:0061515	myeloid cell development	4/1485	13/7434	0.307692	1.54033	0.974137	0.251808	0.999998	0.999998	Mp3g14840/Mp4g05140/Mp5g20500/Mp6g14420	4
BP	GO:0099518	vesicle cytoskeletal trafficking	4/1485	13/7434	0.307692	1.54033	0.974137	0.251808	0.999998	0.999998	Mp6g13940/Mp7g16640/Mp8g00880/Mp8g04010	4
BP	GO:0170043	non-proteinogenic amino acid biosynthetic process	4/1485	13/7434	0.307692	1.54033	0.974137	0.251808	0.999998	0.999998	Mp2g23570/Mp3g22110/Mp5g00310/Mp6g04560	4
BP	GO:1901141	regulation of lignin biosynthetic process	4/1485	13/7434	0.307692	1.54033	0.974137	0.251808	0.999998	0.999998	Mp3g17480/Mp4g06670/Mp4g20940/Mp8g09300	4
BP	GO:1903078	positive regulation of protein localization to plasma membrane	4/1485	13/7434	0.307692	1.54033	0.974137	0.251808	0.999998	0.999998	Mp1g26180/Mp3g06890/Mp8g02020/Mp8g04010	4
BP	GO:1904377	positive regulation of protein localization to cell periphery	4/1485	13/7434	0.307692	1.54033	0.974137	0.251808	0.999998	0.999998	Mp1g26180/Mp3g06890/Mp8g02020/Mp8g04010	4
BP	GO:0006635	fatty acid beta-oxidation	11/1485	44/7434	0.25	1.25151	0.835972	0.251917	0.999998	0.999998	Mp1g04360/Mp2g19570/Mp3g01250/Mp4g19350/Mp5g23030/Mp6g00800/Mp6g12050/Mp6g15090/Mp6g16330/Mp6g19510/Mp8g03330	11
BP	GO:0033619	membrane protein proteolysis	11/1485	44/7434	0.25	1.25151	0.835972	0.251917	0.999998	0.999998	Mp1g13330/Mp1g24370/Mp2g26790/Mp3g04530/Mp3g08890/Mp3g12890/Mp4g12020/Mp5g12090/Mp5g16350/Mp7g05900/Mp7g10610	11
BP	GO:0045995	regulation of embryonic development	11/1485	44/7434	0.25	1.25151	0.835972	0.251917	0.999998	0.999998	Mp1g16700/Mp1g19490/Mp3g10240/Mp3g17970/Mp4g09950/Mp5g11610/Mp5g20650/Mp7g19730/Mp8g03300/Mp8g04010/Mp8g04520	11
BP	GO:1901292	nucleoside phosphate catabolic process	16/1485	67/7434	0.238806	1.19548	0.802992	0.252441	0.999998	0.999998	Mp1g00240/Mp1g03160/Mp1g27810/Mp2g13530/Mp2g15800/Mp2g22060/Mp2g22790/Mp3g01160/Mp4g09950/Mp4g14240/Mp5g06600/Mp5g11490/Mp6g01550/Mp6g04740/Mp7g00420/Mp7g03280	16
BP	GO:0009798	axis specification	19/1485	81/7434	0.234568	1.17426	0.787833	0.253388	0.999998	0.999998	Mp1g07450/Mp1g10320/Mp1g25660/Mp1g28490/Mp2g02320/Mp2g08530/Mp2g09050/Mp3g01310/Mp3g02610/Mp3g04970/Mp3g08470/Mp3g18180/Mp4g05140/Mp4g09950/Mp4g15450/Mp5g06970/Mp5g11610/Mp6g19540/Mp8g04010	19
BP	GO:0071806	protein transmembrane transport	19/1485	81/7434	0.234568	1.17426	0.787833	0.253388	0.999998	0.999998	Mp2g04890/Mp2g12530/Mp2g19930/Mp3g00690/Mp3g03900/Mp3g04200/Mp3g09390/Mp3g19470/Mp4g06910/Mp5g11140/Mp6g00800/Mp6g15090/Mp7g00800/Mp7g01680/Mp7g17400/Mp7g18210/Mp7g18230/Mp7g18570/Mp7g19490	19
BP	GO:0000422	autophagy of mitochondrion	9/1485	35/7434	0.257143	1.28727	0.85107	0.253398	0.999998	0.999998	Mp1g14510/Mp1g18900/Mp1g21170/Mp1g21590/Mp1g27300/Mp4g09950/Mp5g20500/Mp7g00800/Mp8g02020	9
BP	GO:0000911	cytokinesis by cell plate formation	9/1485	35/7434	0.257143	1.28727	0.85107	0.253398	0.999998	0.999998	Mp2g25700/Mp3g02770/Mp3g08470/Mp4g07690/Mp5g20500/Mp6g03680/Mp6g19410/Mp8g01490/Mp8g09930	9
BP	GO:0031589	cell-substrate adhesion	9/1485	35/7434	0.257143	1.28727	0.85107	0.253398	0.999998	0.999998	Mp1g17660/Mp2g22060/Mp2g24360/Mp3g06890/Mp4g05140/Mp4g21760/Mp5g16940/Mp8g04010/Mp8g17660	9
BP	GO:0098771	inorganic ion homeostasis	53/1485	243/7434	0.218107	1.09186	0.72735	0.256349	0.999998	0.999998	Mp1g07290/Mp1g12010/Mp1g13330/Mp1g16710/Mp1g20880/Mp1g22290/Mp1g26990/Mp1g29100/Mp2g00040/Mp2g01720/Mp2g03190/Mp2g05690/Mp2g12470/Mp2g12480/Mp2g22060/Mp2g23520/Mp2g25335/Mp2g25340/Mp3g04930/Mp3g05830/Mp3g06890/Mp3g09240/Mp3g15140/Mp3g16960/Mp3g18180/Mp3g19470/Mp3g19790/Mp3g21540/Mp3g21610/Mp3g23970/Mp4g00440/Mp4g08820/Mp4g09950/Mp4g10470/Mp4g11800/Mp5g04370/Mp5g07930/Mp5g10970/Mp5g23200/Mp5g24040…	53
MF	GO:0004869	cysteine-type endopeptidase inhibitor activity	4/1286	13/6378	0.307692	1.52602	0.954024	0.257557	0.999997	0.999997	Mp1g00380/Mp2g24070/Mp6g10340/Mp7g11520	4
MF	GO:0016504	peptidase activator activity	4/1286	13/6378	0.307692	1.52602	0.954024	0.257557	0.999997	0.999997	Mp2g23560/Mp4g09950/Mp5g09510/Mp6g10370	4
MF	GO:0016762	xyloglucan:xyloglucosyl transferase activity	4/1286	13/6378	0.307692	1.52602	0.954024	0.257557	0.999997	0.999997	Mp2g02380/Mp2g17770/Mp2g17810/Mp2g17820	4
MF	GO:0070300	phosphatidic acid binding	4/1286	13/6378	0.307692	1.52602	0.954024	0.257557	0.999997	0.999997	Mp1g18900/Mp1g21170/Mp2g17950/Mp3g06890	4
BP	GO:0090407	organophosphate biosynthetic process	78/1485	364/7434	0.214286	1.07273	0.710823	0.257619	0.999998	0.999998	Mp1g00240/Mp1g02910/Mp1g03160/Mp1g03800/Mp1g04840/Mp1g06330/Mp1g08600/Mp1g09110/Mp1g13320/Mp1g15290/Mp1g18640/Mp1g18900/Mp1g21170/Mp1g26180/Mp1g26440/Mp1g27810/Mp2g01180/Mp2g07200/Mp2g08630/Mp2g10490/Mp2g13440/Mp2g15380/Mp2g16170/Mp2g21430/Mp2g22790/Mp2g23570/Mp2g24630/Mp2g26810/Mp3g00570/Mp3g01160/Mp3g01340/Mp3g13870/Mp3g15140/Mp3g20790/Mp3g21790/Mp4g08190/Mp4g08820/Mp4g09950/Mp4g14240/Mp4g17210…	78
BP	GO:0030010	establishment of cell polarity	14/1485	58/7434	0.241379	1.20836	0.795866	0.257722	0.999998	0.999998	Mp1g06330/Mp1g13320/Mp1g17660/Mp1g18900/Mp1g20140/Mp1g21170/Mp3g01400/Mp3g08470/Mp3g10240/Mp4g24010/Mp5g12790/Mp5g16940/Mp8g04010/Mp8g18220	14
BP	GO:0030705	cytoskeleton-dependent intracellular transport	14/1485	58/7434	0.241379	1.20836	0.795866	0.257722	0.999998	0.999998	Mp1g03310/Mp1g10320/Mp1g19490/Mp1g26210/Mp2g04890/Mp3g01400/Mp3g06240/Mp6g13940/Mp7g14600/Mp7g16640/Mp7g18230/Mp8g00880/Mp8g04010/Mp8g16520	14
MF	GO:0016877	ligase activity, forming carbon-sulfur bonds	7/1286	26/6378	0.269231	1.33527	0.86081	0.25927	0.999997	0.999997	Mp1g10910/Mp1g26180/Mp6g14380/Mp7g01760/Mp7g12870/Mp7g15650/Mp7g19690	7
MF	GO:0031409	pigment binding	7/1286	26/6378	0.269231	1.33527	0.86081	0.25927	0.999997	0.999997	Mp6g01650/Mp7g05890/Mp7g06720/Mp7g06730/Mp7g06740/Mp7g06760/Mp7g09180	7
MF	GO:0050661	NADP binding	7/1286	26/6378	0.269231	1.33527	0.86081	0.25927	0.999997	0.999997	Mp1g29250/Mp2g01180/Mp2g15380/Mp4g19390/Mp6g04420/Mp7g15690/Mp8g01240	7
BP	GO:1902410	mitotic cytokinetic process	17/1485	72/7434	0.236111	1.18199	0.775231	0.259592	0.999998	0.999998	Mp1g18900/Mp1g21170/Mp2g07920/Mp2g18730/Mp2g25700/Mp3g02770/Mp3g08470/Mp3g17970/Mp3g22310/Mp4g07690/Mp5g20500/Mp6g03680/Mp6g19410/Mp8g01060/Mp8g01490/Mp8g04010/Mp8g09930	17
BP	GO:0009737	response to abscisic acid	73/1485	340/7434	0.214706	1.07483	0.705662	0.259876	0.999998	0.999998	Mp1g03160/Mp1g11730/Mp1g14780/Mp1g16240/Mp1g16800/Mp1g17750/Mp1g18640/Mp1g23560/Mp1g24800/Mp1g29100/Mp2g04120/Mp2g05160/Mp2g10780/Mp2g14310/Mp2g16700/Mp2g17950/Mp2g20600/Mp2g22820/Mp2g24200/Mp3g00110/Mp3g02160/Mp3g02440/Mp3g02770/Mp3g05000/Mp3g05830/Mp3g07510/Mp3g08850/Mp3g08860/Mp3g10030/Mp3g14930/Mp3g21740/Mp3g22550/Mp4g01600/Mp4g04600/Mp4g06670/Mp4g11240/Mp4g17210/Mp4g21790/Mp4g22390/Mp4g22430…	73
CC	GO:0005743	mitochondrial inner membrane	52/1457	245/7493	0.212245	1.09152	0.715591	0.260164	0.999871	0.999871	Mp1g00180/Mp1g02170/Mp1g04360/Mp1g13320/Mp1g13910/Mp1g15250/Mp1g17420/Mp1g28110/Mp1g29520/Mp2g10530/Mp2g15380/Mp2g25780/Mp3g03900/Mp3g04200/Mp3g09390/Mp3g12020/Mp3g14160/Mp3g16350/Mp3g23970/Mp4g01650/Mp4g03930/Mp4g10720/Mp4g11260/Mp4g22220/Mp5g00310/Mp5g07930/Mp5g08150/Mp5g10290/Mp5g11140/Mp5g13430/Mp5g14750/Mp5g15390/Mp5g16750/Mp5g18650/Mp5g24380/Mp6g09390/Mp6g14420/Mp6g21190/Mp7g00310/Mp7g00800…	52
BP	GO:1902532	negative regulation of intracellular signal transduction	31/1485	138/7434	0.224638	1.12455	0.737842	0.260185	0.999998	0.999998	Mp1g03160/Mp1g04600/Mp1g08720/Mp1g13320/Mp1g16800/Mp1g19490/Mp1g24160/Mp1g26930/Mp2g03060/Mp2g04120/Mp3g01040/Mp3g03670/Mp3g15410/Mp3g19280/Mp3g21700/Mp3g25180/Mp5g05150/Mp5g05570/Mp5g16940/Mp5g18040/Mp5g22560/Mp6g05440/Mp7g07450/Mp7g18270/Mp7g19690/Mp8g01060/Mp8g05840/Mp8g08250/Mp8g15840/Mp8g17660/Mp8g18570	31
BP	GO:0019748	secondary metabolic process	67/1485	311/7434	0.215434	1.07848	0.706333	0.260498	0.999998	0.999998	Mp1g10910/Mp1g12940/Mp2g00670/Mp2g04220/Mp2g04260/Mp2g07220/Mp2g07370/Mp2g08710/Mp2g09800/Mp2g16633/Mp2g18430/Mp2g21090/Mp2g21470/Mp2g21770/Mp2g22790/Mp3g01570/Mp3g02160/Mp3g07510/Mp3g09970/Mp3g10240/Mp3g15780/Mp3g15790/Mp3g15800/Mp3g15810/Mp3g17480/Mp3g20410/Mp3g22550/Mp3g23930/Mp4g06670/Mp4g13420/Mp4g14210/Mp4g19350/Mp4g20940/Mp5g01660/Mp5g02520/Mp5g02850/Mp5g04290/Mp5g05310/Mp5g07830/Mp5g08930…	67
CC	GO:0043197	dendritic spine	7/1457	27/7493	0.259259	1.33331	0.852388	0.261237	0.999871	0.999871	Mp1g17660/Mp2g04890/Mp5g00310/Mp5g16940/Mp7g18300/Mp8g04010/Mp8g18220	7
CC	GO:0044309	neuron spine	7/1457	27/7493	0.259259	1.33331	0.852388	0.261237	0.999871	0.999871	Mp1g17660/Mp2g04890/Mp5g00310/Mp5g16940/Mp7g18300/Mp8g04010/Mp8g18220	7
BP	GO:0009135	purine nucleoside diphosphate metabolic process	12/1485	49/7434	0.244898	1.22597	0.792875	0.262562	0.999998	0.999998	Mp1g00240/Mp1g03160/Mp1g13320/Mp1g27810/Mp2g22790/Mp3g01160/Mp4g14240/Mp5g11490/Mp6g01550/Mp6g04740/Mp7g00420/Mp7g03280	12
BP	GO:0009179	purine ribonucleoside diphosphate metabolic process	12/1485	49/7434	0.244898	1.22597	0.792875	0.262562	0.999998	0.999998	Mp1g00240/Mp1g03160/Mp1g13320/Mp1g27810/Mp2g22790/Mp3g01160/Mp4g14240/Mp5g11490/Mp6g01550/Mp6g04740/Mp7g00420/Mp7g03280	12
BP	GO:0009913	epidermal cell differentiation	12/1485	49/7434	0.244898	1.22597	0.792875	0.262562	0.999998	0.999998	Mp2g00660/Mp3g06610/Mp3g18180/Mp5g09700/Mp5g12000/Mp5g18040/Mp8g00080/Mp8g01650/Mp8g09050/Mp8g12930/Mp8g15570/Mp8g17660	12
CC	GO:0030119	AP-type membrane coat adaptor complex	5/1457	18/7493	0.277778	1.42854	0.894294	0.262784	0.999871	0.999871	Mp1g27000/Mp4g10170/Mp6g09610/Mp6g13940/Mp8g07370	5
CC	GO:0031901	early endosome membrane	5/1457	18/7493	0.277778	1.42854	0.894294	0.262784	0.999871	0.999871	Mp1g02730/Mp1g07450/Mp3g12050/Mp6g05850/Mp8g05570	5
CC	GO:0042470	melanosome	5/1457	18/7493	0.277778	1.42854	0.894294	0.262784	0.999871	0.999871	Mp1g06270/Mp3g15140/Mp5g00310/Mp5g10970/Mp8g04010	5
CC	GO:0043195	terminal bouton	5/1457	18/7493	0.277778	1.42854	0.894294	0.262784	0.999871	0.999871	Mp1g27000/Mp2g04890/Mp3g14330/Mp5g00310/Mp8g16010	5
CC	GO:0048770	pigment granule	5/1457	18/7493	0.277778	1.42854	0.894294	0.262784	0.999871	0.999871	Mp1g06270/Mp3g15140/Mp5g00310/Mp5g10970/Mp8g04010	5
BP	GO:0060627	regulation of vesicle-mediated transport	28/1485	124/7434	0.225806	1.1304	0.73157	0.263778	0.999998	0.999998	Mp1g02730/Mp1g07450/Mp1g24150/Mp1g26180/Mp1g27000/Mp1g27870/Mp2g01270/Mp2g04890/Mp2g05990/Mp2g19600/Mp3g01320/Mp3g02060/Mp3g04270/Mp3g06890/Mp3g08470/Mp3g10240/Mp3g14330/Mp3g23060/Mp4g05140/Mp5g00400/Mp5g13890/Mp5g16940/Mp6g11210/Mp7g13190/Mp8g00880/Mp8g04010/Mp8g05610/Mp8g13820	28
BP	GO:0031347	regulation of defense response	46/1485	210/7434	0.219048	1.09657	0.709197	0.263779	0.999998	0.999998	Mp1g01480/Mp1g04150/Mp1g04600/Mp1g14070/Mp1g14780/Mp1g14790/Mp1g15450/Mp1g19490/Mp1g22810/Mp1g25560/Mp1g26930/Mp2g00660/Mp2g10780/Mp2g14140/Mp2g14830/Mp2g22060/Mp2g24070/Mp3g01320/Mp3g06610/Mp3g06890/Mp3g09390/Mp3g10240/Mp4g01600/Mp4g06670/Mp4g22390/Mp5g04260/Mp5g05310/Mp5g06580/Mp5g20500/Mp5g22540/Mp6g03680/Mp6g05440/Mp6g06170/Mp6g06230/Mp6g08590/Mp6g10370/Mp6g15550/Mp6g21510/Mp8g00880/Mp8g01650…	46
BP	GO:0000289	nuclear-transcribed mRNA poly(A) tail shortening	6/1485	22/7434	0.272727	1.36529	0.857243	0.266167	0.999998	0.999998	Mp1g08720/Mp3g06890/Mp3g11860/Mp5g21610/Mp7g18270/Mp7g18930	6
BP	GO:0048449	floral organ formation	6/1485	22/7434	0.272727	1.36529	0.857243	0.266167	0.999998	0.999998	Mp1g15990/Mp1g25140/Mp3g16010/Mp4g03900/Mp4g11760/Mp4g12490	6
BP	GO:0051963	regulation of synapse assembly	6/1485	22/7434	0.272727	1.36529	0.857243	0.266167	0.999998	0.999998	Mp1g18900/Mp1g21170/Mp1g21920/Mp1g26180/Mp3g06890/Mp5g18210	6
BP	GO:0008286	insulin receptor signaling pathway	10/1485	40/7434	0.25	1.25151	0.796852	0.266485	0.999998	0.999998	Mp2g00710/Mp2g22060/Mp3g06890/Mp3g18180/Mp4g08820/Mp4g14510/Mp5g10970/Mp5g16940/Mp6g08730/Mp6g19500	10
BP	GO:0043255	regulation of carbohydrate biosynthetic process	10/1485	40/7434	0.25	1.25151	0.796852	0.266485	0.999998	0.999998	Mp1g03160/Mp1g14390/Mp1g26410/Mp2g01080/Mp2g10550/Mp2g22060/Mp4g02330/Mp4g20940/Mp8g01060/Mp8g16610	10
BP	GO:0052386	cell wall thickening	10/1485	40/7434	0.25	1.25151	0.796852	0.266485	0.999998	0.999998	Mp1g03120/Mp2g04190/Mp2g06460/Mp3g10170/Mp4g06670/Mp6g03700/Mp7g00960/Mp8g02480/Mp8g09300/Mp8g10060	10
BP	GO:0052543	callose deposition in cell wall	10/1485	40/7434	0.25	1.25151	0.796852	0.266485	0.999998	0.999998	Mp1g03120/Mp2g04190/Mp2g06460/Mp3g10170/Mp4g06670/Mp6g03700/Mp7g00960/Mp8g02480/Mp8g09300/Mp8g10060	10
MF	GO:0015267	channel activity	32/1286	142/6378	0.225352	1.11765	0.712462	0.267859	0.999997	0.999997	Mp1g08080/Mp1g13780/Mp1g20890/Mp1g26930/Mp2g23520/Mp3g01810/Mp3g09240/Mp3g25240/Mp4g08820/Mp4g11640/Mp4g14920/Mp4g16320/Mp4g17210/Mp4g22830/Mp5g00310/Mp5g19510/Mp5g22750/Mp6g01270/Mp6g04050/Mp7g01840/Mp7g04480/Mp7g05600/Mp7g07860/Mp7g09240/Mp8g00420/Mp8g04780/Mp8g07780/Mp8g09840/Mp8g09880/Mp8g11200/Mp8g14680/Mp8g14930	32
MF	GO:0022803	passive transmembrane transporter activity	32/1286	142/6378	0.225352	1.11765	0.712462	0.267859	0.999997	0.999997	Mp1g08080/Mp1g13780/Mp1g20890/Mp1g26930/Mp2g23520/Mp3g01810/Mp3g09240/Mp3g25240/Mp4g08820/Mp4g11640/Mp4g14920/Mp4g16320/Mp4g17210/Mp4g22830/Mp5g00310/Mp5g19510/Mp5g22750/Mp6g01270/Mp6g04050/Mp7g01840/Mp7g04480/Mp7g05600/Mp7g07860/Mp7g09240/Mp8g00420/Mp8g04780/Mp8g07780/Mp8g09840/Mp8g09880/Mp8g11200/Mp8g14680/Mp8g14930	32
BP	GO:0006625	protein targeting to peroxisome	8/1485	31/7434	0.258065	1.29189	0.813607	0.268496	0.999998	0.999998	Mp3g21540/Mp4g19350/Mp5g11140/Mp6g00800/Mp6g12050/Mp6g15090/Mp6g19540/Mp7g18230	8
BP	GO:0015865	purine nucleotide transport	8/1485	31/7434	0.258065	1.29189	0.813607	0.268496	0.999998	0.999998	Mp1g04360/Mp1g27870/Mp3g17250/Mp5g06790/Mp5g13430/Mp5g16750/Mp6g14590/Mp8g11410	8
BP	GO:0017156	calcium-ion regulated exocytosis	8/1485	31/7434	0.258065	1.29189	0.813607	0.268496	0.999998	0.999998	Mp2g05990/Mp2g14140/Mp2g19600/Mp3g08470/Mp3g14330/Mp7g13190/Mp8g00880/Mp8g16010	8
BP	GO:0031505	fungal-type cell wall organization	8/1485	31/7434	0.258065	1.29189	0.813607	0.268496	0.999998	0.999998	Mp1g08590/Mp1g23280/Mp1g23640/Mp3g21690/Mp4g04710/Mp5g22560/Mp8g01060/Mp8g16130	8
BP	GO:0046164	alcohol catabolic process	8/1485	31/7434	0.258065	1.29189	0.813607	0.268496	0.999998	0.999998	Mp1g23560/Mp1g28700/Mp3g01160/Mp5g06600/Mp5g16940/Mp8g09840/Mp8g09880/Mp8g17660	8
BP	GO:0060828	regulation of canonical Wnt signaling pathway	8/1485	31/7434	0.258065	1.29189	0.813607	0.268496	0.999998	0.999998	Mp1g24150/Mp2g24360/Mp3g04930/Mp4g09950/Mp4g17250/Mp7g04530/Mp8g03210/Mp8g05570	8
BP	GO:0072662	protein localization to peroxisome	8/1485	31/7434	0.258065	1.29189	0.813607	0.268496	0.999998	0.999998	Mp3g21540/Mp4g19350/Mp5g11140/Mp6g00800/Mp6g12050/Mp6g15090/Mp6g19540/Mp7g18230	8
BP	GO:0072663	establishment of protein localization to peroxisome	8/1485	31/7434	0.258065	1.29189	0.813607	0.268496	0.999998	0.999998	Mp3g21540/Mp4g19350/Mp5g11140/Mp6g00800/Mp6g12050/Mp6g15090/Mp6g19540/Mp7g18230	8
BP	GO:1905475	regulation of protein localization to membrane	8/1485	31/7434	0.258065	1.29189	0.813607	0.268496	0.999998	0.999998	Mp1g26180/Mp1g27000/Mp3g06890/Mp6g05010/Mp7g18300/Mp8g00880/Mp8g02020/Mp8g04010	8
BP	GO:2000379	positive regulation of reactive oxygen species metabolic process	8/1485	31/7434	0.258065	1.29189	0.813607	0.268496	0.999998	0.999998	Mp7g00800/Mp7g05890/Mp7g06720/Mp7g06730/Mp7g06740/Mp7g06760/Mp7g09180/Mp8g08250	8
MF	GO:0015291	secondary active transmembrane transporter activity	36/1286	161/6378	0.223602	1.10897	0.703749	0.268911	0.999997	0.999997	Mp1g00620/Mp1g02000/Mp1g12010/Mp1g17420/Mp1g27650/Mp2g03190/Mp2g10530/Mp2g13170/Mp2g16940/Mp2g19780/Mp2g20600/Mp3g19370/Mp3g23970/Mp3g25240/Mp4g16320/Mp4g16560/Mp4g16580/Mp4g16600/Mp4g19900/Mp4g22830/Mp5g00310/Mp5g01520/Mp5g07930/Mp5g13430/Mp5g16750/Mp6g07890/Mp6g16840/Mp6g19920/Mp7g00960/Mp7g07060/Mp7g09240/Mp7g13860/Mp8g00420/Mp8g04780/Mp8g12460/Mp8g17790	36
BP	GO:0030041	actin filament polymerization	13/1485	54/7434	0.240741	1.20516	0.755946	0.271917	0.999998	0.999998	Mp1g16710/Mp1g17660/Mp3g05550/Mp3g09390/Mp4g05140/Mp5g10970/Mp5g11990/Mp5g16940/Mp6g11010/Mp7g06140/Mp8g01320/Mp8g04010/Mp8g18220	13
MF	GO:0035091	phosphatidylinositol binding	17/1286	72/6378	0.236111	1.17101	0.733316	0.272834	0.999997	0.999997	Mp1g08590/Mp1g17660/Mp1g18640/Mp1g18900/Mp1g21170/Mp1g23280/Mp3g06890/Mp3g08880/Mp3g17640/Mp3g19750/Mp4g07110/Mp5g11990/Mp6g01640/Mp7g14600/Mp8g00830/Mp8g04010/Mp8g15510	17
BP	GO:0001816	cytokine production	16/1485	68/7434	0.235294	1.1779	0.736257	0.273121	0.999998	0.999998	Mp1g19490/Mp1g26930/Mp2g00660/Mp2g24070/Mp3g01320/Mp3g06610/Mp3g10240/Mp4g05140/Mp5g22540/Mp6g06170/Mp8g01650/Mp8g08250/Mp8g09050/Mp8g12930/Mp8g15570/Mp8g18220	16
MF	GO:0035251	UDP-glucosyltransferase activity	12/1286	49/6378	0.244898	1.21459	0.757738	0.27359	0.999997	0.999997	Mp1g23640/Mp2g16633/Mp2g21470/Mp2g21770/Mp2g22830/Mp3g24270/Mp4g08210/Mp4g19140/Mp4g20020/Mp6g13500/Mp8g06980/Mp8g09770	12
CC	GO:0005871	kinesin complex	8/1457	32/7493	0.25	1.28569	0.795656	0.273622	0.999871	0.999871	Mp1g10320/Mp1g14070/Mp1g23060/Mp1g23880/Mp2g25700/Mp4g06510/Mp7g16640/Mp8g17600	8
MF	GO:0017022	myosin binding	6/1286	22/6378	0.272727	1.35261	0.832524	0.273718	0.999997	0.999997	Mp2g19600/Mp6g11010/Mp6g15460/Mp7g13190/Mp8g04010/Mp8g18220	6
MF	GO:0030165	PDZ domain binding	6/1286	22/6378	0.272727	1.35261	0.832524	0.273718	0.999997	0.999997	Mp2g18070/Mp4g14510/Mp4g17210/Mp4g19350/Mp5g16940/Mp7g18300	6
MF	GO:0046961	proton-transporting ATPase activity, rotational mechanism	6/1286	22/6378	0.272727	1.35261	0.832524	0.273718	0.999997	0.999997	Mp3g15140/Mp3g18180/Mp4g08820/Mp5g10970/Mp5g23200/Mp8g11230	6
CC	GO:0099568	cytoplasmic region	40/1457	187/7493	0.213904	1.10006	0.680731	0.274604	0.999871	0.999871	Mp1g08590/Mp1g10320/Mp1g14780/Mp1g17660/Mp1g19490/Mp1g22900/Mp1g23280/Mp1g26210/Mp2g09470/Mp2g18400/Mp2g21760/Mp2g23570/Mp3g01400/Mp3g06890/Mp3g08470/Mp3g14840/Mp3g15550/Mp3g23060/Mp5g11990/Mp5g16940/Mp5g20900/Mp5g22560/Mp5g22730/Mp6g10370/Mp6g11010/Mp6g16690/Mp7g01140/Mp7g04620/Mp7g14400/Mp7g14600/Mp8g01320/Mp8g01490/Mp8g01800/Mp8g04010/Mp8g05570/Mp8g08730/Mp8g13050/Mp8g14680/Mp8g15510/Mp8g18220	40
BP	GO:0000082	G1/S transition of mitotic cell cycle	23/1485	101/7434	0.227723	1.13999	0.707706	0.274798	0.999998	0.999998	Mp1g04820/Mp1g08720/Mp1g25610/Mp2g01080/Mp2g04890/Mp2g15380/Mp3g08150/Mp3g13710/Mp3g14840/Mp4g14510/Mp4g21190/Mp5g09510/Mp5g16940/Mp5g18040/Mp5g18210/Mp5g19170/Mp5g21610/Mp5g22560/Mp6g20220/Mp7g03500/Mp7g16470/Mp7g18270/Mp8g17660	23
MF	GO:0008324	monoatomic cation transmembrane transporter activity	76/1286	353/6378	0.215297	1.06778	0.658423	0.274914	0.999997	0.999997	Mp1g00620/Mp1g02000/Mp1g02170/Mp1g07290/Mp1g08080/Mp1g11200/Mp1g11240/Mp1g12010/Mp1g17380/Mp1g20890/Mp1g26930/Mp1g27650/Mp2g01720/Mp2g03190/Mp2g10530/Mp2g13170/Mp2g16940/Mp2g19780/Mp2g22490/Mp2g23520/Mp2g25335/Mp2g25340/Mp3g04200/Mp3g08530/Mp3g09240/Mp3g12380/Mp3g15140/Mp3g18180/Mp3g19370/Mp3g21610/Mp3g23970/Mp3g25240/Mp4g01650/Mp4g06670/Mp4g08820/Mp4g11640/Mp4g16560/Mp4g16580/Mp4g16600/Mp4g17210…	76
CC	GO:0005875	microtubule associated complex	16/1457	70/7493	0.228571	1.17549	0.724703	0.276548	0.999871	0.999871	Mp1g10320/Mp1g14070/Mp1g23060/Mp1g23880/Mp1g26210/Mp2g25700/Mp3g07080/Mp3g15550/Mp4g06510/Mp6g08010/Mp6g10370/Mp6g11010/Mp7g04620/Mp7g16640/Mp8g13050/Mp8g17600	16
CC	GO:0016591	RNA polymerase II, holoenzyme	22/1457	99/7493	0.222222	1.14284	0.702858	0.276983	0.999871	0.999871	Mp1g07910/Mp1g11110/Mp1g15180/Mp1g17120/Mp1g19280/Mp1g21810/Mp2g10780/Mp3g09020/Mp4g03380/Mp4g23070/Mp5g01850/Mp5g10680/Mp5g22790/Mp6g00800/Mp6g12130/Mp7g07450/Mp7g16470/Mp7g17520/Mp7g19000/Mp8g03860/Mp8g06620/Mp8g14670	22
BP	GO:0030001	metal ion transport	65/1485	303/7434	0.214521	1.07391	0.656232	0.277015	0.999998	0.999998	Mp1g07290/Mp1g08080/Mp1g11240/Mp1g12010/Mp1g15250/Mp1g17380/Mp1g29100/Mp2g00040/Mp2g01720/Mp2g03190/Mp2g12470/Mp2g12480/Mp2g16940/Mp2g19780/Mp2g22490/Mp2g23520/Mp2g23570/Mp2g25335/Mp2g25340/Mp3g02900/Mp3g04200/Mp3g05830/Mp3g06890/Mp3g08530/Mp3g17480/Mp3g18180/Mp3g21610/Mp3g23970/Mp4g06670/Mp4g08820/Mp4g11240/Mp4g11640/Mp4g16560/Mp4g16580/Mp4g16600/Mp4g17210/Mp4g19900/Mp5g00310/Mp5g03020/Mp5g06580…	65
BP	GO:0001822	kidney development	11/1485	45/7434	0.244444	1.2237	0.751986	0.277653	0.999998	0.999998	Mp1g10320/Mp1g19490/Mp2g04890/Mp2g21760/Mp3g18180/Mp4g17210/Mp7g10570/Mp7g19730/Mp8g01320/Mp8g13850/Mp8g16520	11
BP	GO:0009269	response to desiccation	11/1485	45/7434	0.244444	1.2237	0.751986	0.277653	0.999998	0.999998	Mp1g03410/Mp4g20060/Mp5g09230/Mp5g13710/Mp5g13830/Mp7g05890/Mp7g06720/Mp7g06730/Mp7g06740/Mp7g06760/Mp7g09180	11
BP	GO:0071482	cellular response to light stimulus	28/1485	125/7434	0.224	1.12136	0.683622	0.279147	0.999998	0.999998	Mp1g08410/Mp1g16800/Mp1g24370/Mp1g24680/Mp1g28120/Mp1g28340/Mp2g15520/Mp2g23610/Mp2g24200/Mp2g25760/Mp3g00500/Mp3g02870/Mp3g06770/Mp3g12530/Mp3g15080/Mp3g25180/Mp3g25460/Mp4g05360/Mp4g09150/Mp4g17210/Mp4g21790/Mp4g23990/Mp5g05940/Mp5g20500/Mp6g13250/Mp6g20770/Mp8g13470/Mp8g16610	28
MF	GO:0022804	active transmembrane transporter activity	73/1286	339/6378	0.215339	1.06799	0.646457	0.279236	0.999997	0.999997	Mp1g00620/Mp1g02000/Mp1g02170/Mp1g07290/Mp1g12010/Mp1g17420/Mp1g23430/Mp1g27650/Mp2g03190/Mp2g10530/Mp2g12530/Mp2g13170/Mp2g16690/Mp2g16700/Mp2g16940/Mp2g19780/Mp2g20600/Mp2g22040/Mp3g03900/Mp3g04200/Mp3g09390/Mp3g12380/Mp3g15140/Mp3g15770/Mp3g18180/Mp3g18640/Mp3g19370/Mp3g19930/Mp3g23970/Mp3g25240/Mp4g01650/Mp4g06670/Mp4g08820/Mp4g11790/Mp4g16320/Mp4g16560/Mp4g16580/Mp4g16600/Mp4g19900/Mp4g22830…	73
BP	GO:0009723	response to ethylene	24/1485	106/7434	0.226415	1.13345	0.691345	0.279302	0.999998	0.999998	Mp1g05300/Mp1g24160/Mp2g07370/Mp2g09800/Mp2g10780/Mp2g14310/Mp2g21090/Mp3g05000/Mp3g20410/Mp4g13420/Mp4g20600/Mp4g22430/Mp5g03020/Mp5g05150/Mp5g05310/Mp5g06580/Mp5g14320/Mp7g00270/Mp8g05840/Mp8g12170/Mp8g12210/Mp8g12980/Mp8g15840/Mp8g18570	24
BP	GO:0006626	protein targeting to mitochondrion	14/1485	59/7434	0.237288	1.18788	0.723846	0.280222	0.999998	0.999998	Mp1g22290/Mp3g03900/Mp3g04200/Mp3g09390/Mp3g12020/Mp3g16100/Mp5g11140/Mp5g17980/Mp5g20500/Mp7g00800/Mp7g01680/Mp7g17400/Mp7g18210/Mp7g19490	14
BP	GO:0032102	negative regulation of response to external stimulus	14/1485	59/7434	0.237288	1.18788	0.723846	0.280222	0.999998	0.999998	Mp1g04600/Mp1g19490/Mp2g00660/Mp2g22060/Mp3g06610/Mp3g09390/Mp4g01600/Mp5g16940/Mp5g20500/Mp5g22540/Mp6g08590/Mp8g01650/Mp8g12930/Mp8g15570	14
BP	GO:0006805	xenobiotic metabolic process	9/1485	36/7434	0.25	1.25151	0.755756	0.282498	0.999998	0.999998	Mp2g10700/Mp2g16633/Mp2g21470/Mp2g21770/Mp3g21540/Mp3g21740/Mp6g04910/Mp6g13500/Mp8g09770	9
BP	GO:0009066	aspartate family amino acid metabolic process	9/1485	36/7434	0.25	1.25151	0.755756	0.282498	0.999998	0.999998	Mp1g29250/Mp2g08050/Mp2g18980/Mp2g23570/Mp7g11240/Mp7g12930/Mp8g06440/Mp8g08430/Mp8g13850	9
BP	GO:0009873	ethylene-activated signaling pathway	9/1485	36/7434	0.25	1.25151	0.755756	0.282498	0.999998	0.999998	Mp1g24160/Mp4g20600/Mp5g05150/Mp5g05310/Mp5g06580/Mp7g00270/Mp8g05840/Mp8g15840/Mp8g18570	9
BP	GO:0042181	ketone biosynthetic process	9/1485	36/7434	0.25	1.25151	0.755756	0.282498	0.999998	0.999998	Mp3g03720/Mp3g16350/Mp4g09450/Mp4g19760/Mp5g06240/Mp5g20580/Mp6g00020/Mp6g05050/Mp6g20540	9
BP	GO:0006488	dolichol-linked oligosaccharide biosynthetic process	5/1485	18/7434	0.277778	1.39057	0.828851	0.282581	0.999998	0.999998	Mp2g22020/Mp3g01340/Mp4g08190/Mp4g20110/Mp6g08610	5
BP	GO:0006555	methionine metabolic process	5/1485	18/7434	0.277778	1.39057	0.828851	0.282581	0.999998	0.999998	Mp1g29250/Mp2g23570/Mp7g11240/Mp7g12930/Mp8g08430	5
BP	GO:0006570	tyrosine metabolic process	5/1485	18/7434	0.277778	1.39057	0.828851	0.282581	0.999998	0.999998	Mp2g15400/Mp3g22550/Mp5g00020/Mp5g10060/Mp5g16730	5
BP	GO:0007028	cytoplasm organization	5/1485	18/7434	0.277778	1.39057	0.828851	0.282581	0.999998	0.999998	Mp1g25660/Mp3g02610/Mp4g09950/Mp5g11610/Mp8g04010	5
BP	GO:0009943	adaxial/abaxial axis specification	5/1485	18/7434	0.277778	1.39057	0.828851	0.282581	0.999998	0.999998	Mp2g02320/Mp2g09050/Mp3g01310/Mp3g04970/Mp4g15450	5
BP	GO:0009944	polarity specification of adaxial/abaxial axis	5/1485	18/7434	0.277778	1.39057	0.828851	0.282581	0.999998	0.999998	Mp2g02320/Mp2g09050/Mp3g01310/Mp3g04970/Mp4g15450	5
BP	GO:0031623	receptor internalization	5/1485	18/7434	0.277778	1.39057	0.828851	0.282581	0.999998	0.999998	Mp1g24150/Mp1g27000/Mp3g01320/Mp3g10240/Mp3g14330	5
BP	GO:0043122	regulation of canonical NF-kappaB signal transduction	5/1485	18/7434	0.277778	1.39057	0.828851	0.282581	0.999998	0.999998	Mp1g04600/Mp2g24070/Mp3g06890/Mp8g02020/Mp8g08250	5
BP	GO:1903076	regulation of protein localization to plasma membrane	5/1485	18/7434	0.277778	1.39057	0.828851	0.282581	0.999998	0.999998	Mp1g26180/Mp1g27000/Mp3g06890/Mp8g02020/Mp8g04010	5
BP	GO:1904375	regulation of protein localization to cell periphery	5/1485	18/7434	0.277778	1.39057	0.828851	0.282581	0.999998	0.999998	Mp1g26180/Mp1g27000/Mp3g06890/Mp8g02020/Mp8g04010	5
BP	GO:0009199	ribonucleoside triphosphate metabolic process	29/1485	130/7434	0.223077	1.11674	0.670844	0.282745	0.999998	0.999998	Mp1g00240/Mp1g02170/Mp1g03160/Mp1g13320/Mp1g26440/Mp1g27810/Mp1g28110/Mp1g29520/Mp2g13530/Mp2g21430/Mp2g22060/Mp2g22790/Mp3g01160/Mp3g04930/Mp3g12020/Mp3g15140/Mp4g08820/Mp4g09950/Mp4g14240/Mp5g06160/Mp5g11490/Mp5g19870/Mp6g01550/Mp6g04740/Mp6g21190/Mp7g00420/Mp7g03280/Mp7g03410/Mp8g03330	29
CC	GO:0000418	RNA polymerase IV complex	4/1457	14/7493	0.285714	1.46936	0.863579	0.282749	0.999871	0.999871	Mp1g19280/Mp2g19500/Mp4g23070/Mp7g17520	4
CC	GO:0009897	external side of plasma membrane	4/1457	14/7493	0.285714	1.46936	0.863579	0.282749	0.999871	0.999871	Mp2g16700/Mp2g22060/Mp3g01420/Mp5g22020	4
CC	GO:0031463	Cul3-RING ubiquitin ligase complex	4/1457	14/7493	0.285714	1.46936	0.863579	0.282749	0.999871	0.999871	Mp1g11400/Mp6g09300/Mp6g15660/Mp8g18330	4
CC	GO:0031501	mannosyltransferase complex	4/1457	14/7493	0.285714	1.46936	0.863579	0.282749	0.999871	0.999871	Mp2g07920/Mp2g18730/Mp3g22310/Mp8g16130	4
CC	GO:0032432	actin filament bundle	4/1457	14/7493	0.285714	1.46936	0.863579	0.282749	0.999871	0.999871	Mp1g17660/Mp2g23570/Mp6g11010/Mp8g04010	4
BP	GO:0010053	root epidermal cell differentiation	21/1485	92/7434	0.228261	1.14269	0.688013	0.282889	0.999998	0.999998	Mp1g06330/Mp1g22720/Mp1g23560/Mp2g05660/Mp2g05670/Mp2g07920/Mp2g14950/Mp2g14960/Mp2g18730/Mp3g12220/Mp3g13640/Mp3g22310/Mp4g19490/Mp5g05150/Mp5g11430/Mp5g14080/Mp5g22210/Mp5g22750/Mp6g11010/Mp8g03480/Mp8g04010	21
BP	GO:0050832	defense response to fungus	44/1485	202/7434	0.217822	1.09043	0.650995	0.283238	0.999998	0.999998	Mp1g00340/Mp1g02240/Mp1g04150/Mp1g05620/Mp1g14780/Mp1g23200/Mp1g25840/Mp1g27300/Mp2g10780/Mp2g14140/Mp2g14720/Mp2g15400/Mp2g15810/Mp2g22600/Mp2g24410/Mp3g00080/Mp3g08980/Mp3g20550/Mp3g21740/Mp4g01600/Mp4g06670/Mp4g22390/Mp5g04260/Mp5g04370/Mp5g06580/Mp5g16260/Mp5g19330/Mp5g21860/Mp5g22160/Mp6g03330/Mp6g03540/Mp6g04740/Mp6g09350/Mp6g15550/Mp6g17450/Mp6g21390/Mp7g01760/Mp7g05920/Mp8g02810/Mp8g05570…	44
BP	GO:0009755	hormone-mediated signaling pathway	70/1485	328/7434	0.213415	1.06837	0.632691	0.284056	0.999998	0.999998	Mp1g04150/Mp1g05630/Mp1g06270/Mp1g08720/Mp1g12940/Mp1g14780/Mp1g16800/Mp1g17750/Mp1g18450/Mp1g20140/Mp1g21780/Mp1g24160/Mp1g25140/Mp2g03480/Mp2g04120/Mp2g05160/Mp2g19930/Mp2g22820/Mp2g24200/Mp3g01510/Mp3g02440/Mp3g10030/Mp3g14930/Mp3g16920/Mp4g01140/Mp4g01600/Mp4g04600/Mp4g20600/Mp4g21780/Mp4g22390/Mp4g23440/Mp5g04260/Mp5g05150/Mp5g05250/Mp5g05310/Mp5g06580/Mp5g11640/Mp5g12650/Mp5g12940/Mp5g13980…	70
BP	GO:0007034	vacuolar transport	34/1485	154/7434	0.220779	1.10523	0.659287	0.28407	0.999998	0.999998	Mp1g03090/Mp1g07450/Mp1g12010/Mp1g21590/Mp1g24150/Mp1g27870/Mp2g02980/Mp2g04120/Mp2g08530/Mp2g14140/Mp3g06890/Mp3g17440/Mp3g17640/Mp3g18180/Mp3g23490/Mp4g07110/Mp4g07690/Mp4g09950/Mp4g10470/Mp5g05570/Mp5g15770/Mp6g13940/Mp6g21390/Mp7g13250/Mp7g13540/Mp7g16990/Mp8g00830/Mp8g00880/Mp8g05570/Mp8g07370/Mp8g08230/Mp8g09930/Mp8g17790/Mp8g18200	34
BP	GO:0002699	positive regulation of immune effector process	7/1485	27/7434	0.259259	1.29787	0.774653	0.285251	0.999998	0.999998	Mp2g04890/Mp2g22060/Mp3g01040/Mp3g01320/Mp3g06890/Mp3g10010/Mp8g00880	7
BP	GO:0009768	photosynthesis, light harvesting in photosystem I	7/1485	27/7434	0.259259	1.29787	0.774653	0.285251	0.999998	0.999998	Mp6g01650/Mp7g05890/Mp7g06720/Mp7g06730/Mp7g06740/Mp7g06760/Mp7g09180	7
BP	GO:0043112	receptor metabolic process	7/1485	27/7434	0.259259	1.29787	0.774653	0.285251	0.999998	0.999998	Mp1g03090/Mp1g24150/Mp1g27000/Mp3g01320/Mp7g04530/Mp8g03210/Mp8g18220	7
BP	GO:0045637	regulation of myeloid cell differentiation	7/1485	27/7434	0.259259	1.29787	0.774653	0.285251	0.999998	0.999998	Mp1g21810/Mp2g01020/Mp4g05140/Mp5g20500/Mp5g21610/Mp7g16470/Mp8g08250	7
BP	GO:0002229	defense response to oomycetes	12/1485	50/7434	0.24	1.20145	0.714068	0.287327	0.999998	0.999998	Mp1g01480/Mp1g08790/Mp1g14780/Mp1g17580/Mp3g02530/Mp3g09390/Mp4g07880/Mp5g05610/Mp5g05710/Mp5g12310/Mp6g01130/Mp6g14550	12
BP	GO:2000028	regulation of photoperiodism, flowering	12/1485	50/7434	0.24	1.20145	0.714068	0.287327	0.999998	0.999998	Mp1g11060/Mp2g10780/Mp3g08150/Mp3g10030/Mp3g14930/Mp3g25460/Mp4g04270/Mp4g11760/Mp5g18040/Mp5g20900/Mp7g17690/Mp8g13470	12
BP	GO:0006892	post-Golgi vesicle-mediated transport	15/1485	64/7434	0.234375	1.17329	0.695611	0.287657	0.999998	0.999998	Mp1g15290/Mp1g26180/Mp2g14140/Mp2g18070/Mp3g02060/Mp3g09390/Mp3g23490/Mp6g16690/Mp7g04480/Mp8g00830/Mp8g00880/Mp8g04010/Mp8g07370/Mp8g18200/Mp8g18220	15
BP	GO:0034219	carbohydrate transmembrane transport	15/1485	64/7434	0.234375	1.17329	0.695611	0.287657	0.999998	0.999998	Mp1g00620/Mp1g02000/Mp1g27650/Mp2g13170/Mp2g22060/Mp3g19370/Mp4g04860/Mp4g14510/Mp4g17210/Mp5g00310/Mp5g01520/Mp6g07890/Mp7g16760/Mp8g12090/Mp8g12460	15
BP	GO:0009306	protein secretion	22/1485	97/7434	0.226804	1.13539	0.670584	0.287693	0.999998	0.999998	Mp1g00180/Mp1g09920/Mp1g18450/Mp1g21590/Mp1g25090/Mp1g25990/Mp1g26700/Mp1g26930/Mp1g27000/Mp2g00660/Mp2g14140/Mp3g01320/Mp3g06610/Mp3g10240/Mp3g12030/Mp6g05850/Mp8g01650/Mp8g03300/Mp8g04010/Mp8g09050/Mp8g12930/Mp8g15570	22
BP	GO:0035592	establishment of protein localization to extracellular region	22/1485	97/7434	0.226804	1.13539	0.670584	0.287693	0.999998	0.999998	Mp1g00180/Mp1g09920/Mp1g18450/Mp1g21590/Mp1g25090/Mp1g25990/Mp1g26700/Mp1g26930/Mp1g27000/Mp2g00660/Mp2g14140/Mp3g01320/Mp3g06610/Mp3g10240/Mp3g12030/Mp6g05850/Mp8g01650/Mp8g03300/Mp8g04010/Mp8g09050/Mp8g12930/Mp8g15570	22
BP	GO:0071692	protein localization to extracellular region	22/1485	97/7434	0.226804	1.13539	0.670584	0.287693	0.999998	0.999998	Mp1g00180/Mp1g09920/Mp1g18450/Mp1g21590/Mp1g25090/Mp1g25990/Mp1g26700/Mp1g26930/Mp1g27000/Mp2g00660/Mp2g14140/Mp3g01320/Mp3g06610/Mp3g10240/Mp3g12030/Mp6g05850/Mp8g01650/Mp8g03300/Mp8g04010/Mp8g09050/Mp8g12930/Mp8g15570	22
BP	GO:1905393	plant organ formation	22/1485	97/7434	0.226804	1.13539	0.670584	0.287693	0.999998	0.999998	Mp1g04490/Mp1g09960/Mp1g15990/Mp1g25140/Mp2g00660/Mp2g03280/Mp3g06610/Mp3g09770/Mp3g16010/Mp3g23930/Mp4g01600/Mp4g03900/Mp4g11760/Mp4g12490/Mp4g21080/Mp4g21790/Mp5g05000/Mp5g12650/Mp8g00420/Mp8g01650/Mp8g12930/Mp8g15570	22
BP	GO:0072593	reactive oxygen species metabolic process	31/1485	140/7434	0.221429	1.10848	0.647401	0.289415	0.999998	0.999998	Mp1g01210/Mp1g03160/Mp1g10900/Mp1g11790/Mp1g23560/Mp1g29520/Mp2g15380/Mp2g24070/Mp3g01320/Mp3g02870/Mp3g07930/Mp3g09390/Mp3g21540/Mp4g09950/Mp4g18950/Mp4g23440/Mp5g02540/Mp5g07320/Mp5g07340/Mp5g08490/Mp5g19490/Mp6g09390/Mp7g00270/Mp7g00800/Mp7g05890/Mp7g06720/Mp7g06730/Mp7g06740/Mp7g06760/Mp7g09180/Mp8g08250	31
MF	GO:1990841	promoter-specific chromatin binding	5/1286	18/6378	0.277778	1.37766	0.806287	0.289639	0.999997	0.999997	Mp1g14790/Mp2g05160/Mp3g05000/Mp5g18040/Mp7g01490	5
CC	GO:0031985	Golgi cisterna	10/1457	42/7493	0.238095	1.22447	0.716676	0.291342	0.999871	0.999871	Mp1g16300/Mp2g07920/Mp2g14140/Mp2g18730/Mp3g00690/Mp3g22310/Mp5g03510/Mp6g11210/Mp6g14590/Mp8g16010	10
BP	GO:0090627	plant epidermal cell differentiation	23/1485	102/7434	0.22549	1.12882	0.654466	0.292177	0.999998	0.999998	Mp1g06330/Mp1g22720/Mp1g23560/Mp2g05660/Mp2g05670/Mp2g07920/Mp2g14950/Mp2g14960/Mp2g18730/Mp3g02770/Mp3g12220/Mp3g13640/Mp3g22310/Mp4g19490/Mp5g05150/Mp5g11430/Mp5g14080/Mp5g19170/Mp5g22210/Mp5g22750/Mp6g11010/Mp8g03480/Mp8g04010	23
BP	GO:0071555	cell wall organization	49/1485	227/7434	0.215859	1.0806	0.616187	0.293511	0.999998	0.999998	Mp1g03120/Mp1g08590/Mp1g13990/Mp1g14780/Mp1g23280/Mp1g23640/Mp2g04190/Mp2g06460/Mp2g07220/Mp2g08710/Mp2g15640/Mp2g19350/Mp3g09770/Mp3g10170/Mp3g15780/Mp3g15790/Mp3g15800/Mp3g15810/Mp3g21690/Mp3g22160/Mp3g22790/Mp4g04710/Mp4g06670/Mp4g20060/Mp5g01660/Mp5g02520/Mp5g02850/Mp5g04290/Mp5g07830/Mp5g09230/Mp5g13710/Mp5g13830/Mp5g14490/Mp5g17450/Mp5g20900/Mp5g22560/Mp6g03700/Mp6g18300/Mp7g00960/Mp7g07630…	49
BP	GO:0031099	regeneration	10/1485	41/7434	0.243902	1.22099	0.708889	0.29419	0.999998	0.999998	Mp1g04150/Mp1g04820/Mp1g10680/Mp1g21900/Mp2g15380/Mp4g11760/Mp5g13270/Mp5g15480/Mp5g16940/Mp5g18040	10
BP	GO:0048489	synaptic vesicle transport	10/1485	41/7434	0.243902	1.22099	0.708889	0.29419	0.999998	0.999998	Mp1g21060/Mp1g27000/Mp2g05990/Mp2g14140/Mp2g19600/Mp3g14330/Mp6g13940/Mp7g13190/Mp8g16010/Mp8g17280	10
BP	GO:0050803	regulation of synapse structure or activity	10/1485	41/7434	0.243902	1.22099	0.708889	0.29419	0.999998	0.999998	Mp1g17660/Mp1g18900/Mp1g21170/Mp1g21920/Mp1g26180/Mp3g06890/Mp4g14510/Mp5g16940/Mp5g18210/Mp7g18300	10
BP	GO:0002239	response to oomycetes	13/1485	55/7434	0.236364	1.18325	0.681477	0.295809	0.999998	0.999998	Mp1g01480/Mp1g08790/Mp1g14780/Mp1g17580/Mp3g02530/Mp3g09390/Mp3g17480/Mp4g07880/Mp5g05610/Mp5g05710/Mp5g12310/Mp6g01130/Mp6g14550	13
BP	GO:0006195	purine nucleotide catabolic process	13/1485	55/7434	0.236364	1.18325	0.681477	0.295809	0.999998	0.999998	Mp1g00240/Mp1g03160/Mp1g27810/Mp2g13530/Mp2g22790/Mp3g01160/Mp4g14240/Mp5g06600/Mp5g11490/Mp6g01550/Mp6g04740/Mp7g00420/Mp7g03280	13
BP	GO:0006665	sphingolipid metabolic process	13/1485	55/7434	0.236364	1.18325	0.681477	0.295809	0.999998	0.999998	Mp1g02600/Mp1g26930/Mp2g14140/Mp2g26810/Mp4g03610/Mp4g17760/Mp6g02350/Mp6g04150/Mp6g08610/Mp6g11360/Mp7g08840/Mp8g01320/Mp8g02250	13
BP	GO:0010928	regulation of auxin mediated signaling pathway	13/1485	55/7434	0.236364	1.18325	0.681477	0.295809	0.999998	0.999998	Mp1g21780/Mp2g03480/Mp3g10030/Mp3g14930/Mp4g01140/Mp5g05150/Mp5g11640/Mp5g12650/Mp5g12940/Mp6g17030/Mp7g14400/Mp8g05320/Mp8g13650	13
BP	GO:2000045	regulation of G1/S transition of mitotic cell cycle	13/1485	55/7434	0.236364	1.18325	0.681477	0.295809	0.999998	0.999998	Mp1g04820/Mp1g08720/Mp2g01080/Mp4g21190/Mp5g09510/Mp5g16940/Mp5g18040/Mp5g18210/Mp5g21610/Mp6g20220/Mp7g03500/Mp7g18270/Mp8g17660	13
BP	GO:0009826	unidimensional cell growth	34/1485	155/7434	0.219355	1.0981	0.616649	0.298299	0.999998	0.999998	Mp1g17660/Mp1g23520/Mp1g23560/Mp2g02380/Mp2g10420/Mp2g10530/Mp2g13440/Mp2g16780/Mp2g24200/Mp3g00080/Mp3g08470/Mp3g12050/Mp3g17970/Mp3g21250/Mp3g22790/Mp4g10190/Mp4g12490/Mp4g23410/Mp4g23680/Mp5g19170/Mp5g23030/Mp6g03680/Mp6g04780/Mp6g05850/Mp6g07600/Mp6g08590/Mp6g11010/Mp6g16500/Mp7g14400/Mp8g00080/Mp8g04010/Mp8g08430/Mp8g16610/Mp8g17660	34
BP	GO:0010030	positive regulation of seed germination	8/1485	32/7434	0.25	1.25151	0.712341	0.300255	0.999998	0.999998	Mp1g02000/Mp1g17750/Mp3g12530/Mp3g15080/Mp3g24270/Mp6g20770/Mp7g01760/Mp8g03300	8
BP	GO:0034243	regulation of transcription elongation by RNA polymerase II	8/1485	32/7434	0.25	1.25151	0.712341	0.300255	0.999998	0.999998	Mp1g17120/Mp1g21810/Mp2g17400/Mp4g17250/Mp5g18040/Mp7g16470/Mp7g18270/Mp8g18330	8
BP	GO:0043574	peroxisomal transport	8/1485	32/7434	0.25	1.25151	0.712341	0.300255	0.999998	0.999998	Mp3g21540/Mp4g19350/Mp5g11140/Mp6g00800/Mp6g12050/Mp6g15090/Mp6g19540/Mp7g18230	8
BP	GO:0043935	sexual sporulation resulting in formation of a cellular spore	8/1485	32/7434	0.25	1.25151	0.712341	0.300255	0.999998	0.999998	Mp1g14390/Mp1g15290/Mp1g23640/Mp3g04930/Mp4g04710/Mp5g09700/Mp5g13270/Mp8g00830	8
BP	GO:0051056	regulation of small GTPase mediated signal transduction	8/1485	32/7434	0.25	1.25151	0.712341	0.300255	0.999998	0.999998	Mp1g03160/Mp1g14790/Mp2g05990/Mp3g02060/Mp3g03670/Mp3g10240/Mp8g01060/Mp8g02020	8
BP	GO:0170036	import into the mitochondrion	8/1485	32/7434	0.25	1.25151	0.712341	0.300255	0.999998	0.999998	Mp3g03900/Mp3g09390/Mp6g14420/Mp7g00800/Mp7g01680/Mp7g17400/Mp7g18210/Mp7g19490	8
BP	GO:1902807	negative regulation of cell cycle G1/S phase transition	8/1485	32/7434	0.25	1.25151	0.712341	0.300255	0.999998	0.999998	Mp1g08720/Mp4g21190/Mp5g09510/Mp5g16940/Mp5g18040/Mp5g21610/Mp7g18270/Mp8g17660	8
BP	GO:2000134	negative regulation of G1/S transition of mitotic cell cycle	8/1485	32/7434	0.25	1.25151	0.712341	0.300255	0.999998	0.999998	Mp1g08720/Mp4g21190/Mp5g09510/Mp5g16940/Mp5g18040/Mp5g21610/Mp7g18270/Mp8g17660	8
BP	GO:0051049	regulation of transport	84/1485	398/7434	0.211055	1.05656	0.579398	0.300354	0.999998	0.999998	Mp1g00180/Mp1g02730/Mp1g07450/Mp1g07940/Mp1g14340/Mp1g17660/Mp1g18450/Mp1g20560/Mp1g24150/Mp1g24370/Mp1g25990/Mp1g26180/Mp1g26700/Mp1g26930/Mp1g27000/Mp1g27870/Mp2g00660/Mp2g01270/Mp2g01720/Mp2g04890/Mp2g05990/Mp2g09050/Mp2g19600/Mp2g22060/Mp2g23570/Mp2g24360/Mp2g25760/Mp2g26800/Mp3g01320/Mp3g02060/Mp3g02440/Mp3g02900/Mp3g04270/Mp3g06610/Mp3g06890/Mp3g08470/Mp3g09240/Mp3g09390/Mp3g10170/Mp3g10240…	84
BP	GO:0002753	cytoplasmic pattern recognition receptor signaling pathway	4/1485	14/7434	0.285714	1.4303	0.805118	0.300884	0.999998	0.999998	Mp1g26930/Mp2g24070/Mp3g10240/Mp8g08250	4
BP	GO:0006525	arginine metabolic process	4/1485	14/7434	0.285714	1.4303	0.805118	0.300884	0.999998	0.999998	Mp1g08300/Mp1g23930/Mp2g15400/Mp4g19600	4
BP	GO:0006655	phosphatidylglycerol biosynthetic process	4/1485	14/7434	0.285714	1.4303	0.805118	0.300884	0.999998	0.999998	Mp1g15290/Mp1g26180/Mp6g19650/Mp8g00830	4
BP	GO:0009200	deoxyribonucleoside triphosphate metabolic process	4/1485	14/7434	0.285714	1.4303	0.805118	0.300884	0.999998	0.999998	Mp1g08600/Mp1g09110/Mp1g13320/Mp2g13530	4
BP	GO:0009718	anthocyanin-containing compound biosynthetic process	4/1485	14/7434	0.285714	1.4303	0.805118	0.300884	0.999998	0.999998	Mp1g08310/Mp1g23930/Mp5g03900/Mp8g08700	4
BP	GO:0010962	regulation of glucan biosynthetic process	4/1485	14/7434	0.285714	1.4303	0.805118	0.300884	0.999998	0.999998	Mp2g22060/Mp4g20940/Mp8g01060/Mp8g16610	4
BP	GO:0015800	acidic amino acid transport	4/1485	14/7434	0.285714	1.4303	0.805118	0.300884	0.999998	0.999998	Mp2g05990/Mp3g15770/Mp5g00310/Mp6g14130	4
BP	GO:0016998	cell wall macromolecule catabolic process	4/1485	14/7434	0.285714	1.4303	0.805118	0.300884	0.999998	0.999998	Mp2g08000/Mp3g21690/Mp6g05510/Mp7g17770	4
BP	GO:0030183	B cell differentiation	4/1485	14/7434	0.285714	1.4303	0.805118	0.300884	0.999998	0.999998	Mp3g01320/Mp4g05140/Mp6g03680/Mp8g02910	4
BP	GO:0032922	circadian regulation of gene expression	4/1485	14/7434	0.285714	1.4303	0.805118	0.300884	0.999998	0.999998	Mp1g08600/Mp2g13820/Mp2g14310/Mp5g22560	4
BP	GO:0042246	tissue regeneration	4/1485	14/7434	0.285714	1.4303	0.805118	0.300884	0.999998	0.999998	Mp1g04820/Mp1g21900/Mp5g15480/Mp5g18040	4
BP	GO:0044347	cell wall polysaccharide catabolic process	4/1485	14/7434	0.285714	1.4303	0.805118	0.300884	0.999998	0.999998	Mp2g08000/Mp3g21690/Mp6g05510/Mp7g17770	4
BP	GO:0048448	stamen morphogenesis	4/1485	14/7434	0.285714	1.4303	0.805118	0.300884	0.999998	0.999998	Mp1g15990/Mp4g11760/Mp4g12490/Mp8g17280	4
BP	GO:0060281	regulation of oocyte development	4/1485	14/7434	0.285714	1.4303	0.805118	0.300884	0.999998	0.999998	Mp2g08530/Mp4g09950/Mp5g11610/Mp8g04010	4
BP	GO:0061512	protein localization to cilium	4/1485	14/7434	0.285714	1.4303	0.805118	0.300884	0.999998	0.999998	Mp1g27000/Mp5g20650/Mp7g01140/Mp7g14600	4
BP	GO:0070509	calcium ion import	4/1485	14/7434	0.285714	1.4303	0.805118	0.300884	0.999998	0.999998	Mp2g23520/Mp4g11640/Mp7g01840/Mp7g04480	4
BP	GO:0098927	vesicle-mediated transport between endosomal compartments	4/1485	14/7434	0.285714	1.4303	0.805118	0.300884	0.999998	0.999998	Mp1g02730/Mp1g07450/Mp1g26180/Mp3g17640	4
BP	GO:2000069	regulation of post-embryonic root development	4/1485	14/7434	0.285714	1.4303	0.805118	0.300884	0.999998	0.999998	Mp3g02770/Mp5g05150/Mp8g15840/Mp8g18570	4
BP	GO:0009409	response to cold	68/1485	320/7434	0.2125	1.06379	0.582746	0.301226	0.999998	0.999998	Mp1g06260/Mp1g06270/Mp1g08050/Mp1g10170/Mp1g11680/Mp1g11790/Mp1g21810/Mp1g23330/Mp1g28700/Mp1g29100/Mp2g05660/Mp2g05670/Mp2g10780/Mp2g14950/Mp2g14960/Mp2g16780/Mp2g17840/Mp2g17950/Mp2g19930/Mp2g26360/Mp3g00570/Mp3g02440/Mp3g03990/Mp3g05830/Mp3g08980/Mp3g12530/Mp3g15080/Mp3g17480/Mp3g19280/Mp4g11760/Mp4g14510/Mp4g18950/Mp4g19490/Mp4g20060/Mp5g00090/Mp5g09230/Mp5g10660/Mp5g13710/Mp5g13830/Mp5g16750…	68
BP	GO:0009620	response to fungus	54/1485	252/7434	0.214286	1.07273	0.586811	0.302336	0.999998	0.999998	Mp1g00340/Mp1g01860/Mp1g02240/Mp1g04150/Mp1g05620/Mp1g14780/Mp1g23200/Mp1g25840/Mp1g27300/Mp2g10780/Mp2g11820/Mp2g14140/Mp2g14720/Mp2g15400/Mp2g15810/Mp2g22600/Mp2g24410/Mp3g00080/Mp3g01320/Mp3g08980/Mp3g20550/Mp3g21740/Mp4g01600/Mp4g06670/Mp4g19350/Mp4g22390/Mp5g04260/Mp5g04370/Mp5g06580/Mp5g08490/Mp5g14940/Mp5g16260/Mp5g19330/Mp5g21860/Mp5g22160/Mp6g01130/Mp6g01640/Mp6g03330/Mp6g03540/Mp6g04740…	54
BP	GO:0042545	cell wall modification	14/1485	60/7434	0.233333	1.16808	0.653079	0.303324	0.999998	0.999998	Mp1g03120/Mp1g13990/Mp1g14780/Mp2g04190/Mp2g06460/Mp3g09770/Mp3g10170/Mp4g06670/Mp6g03700/Mp7g00960/Mp8g02480/Mp8g09300/Mp8g10060/Mp8g16610	14
BP	GO:0043094	metabolic compound salvage	14/1485	60/7434	0.233333	1.16808	0.653079	0.303324	0.999998	0.999998	Mp1g01210/Mp1g02910/Mp1g06330/Mp1g08600/Mp1g13320/Mp2g01180/Mp4g03930/Mp4g18090/Mp4g20940/Mp5g17550/Mp6g17970/Mp7g11240/Mp7g18790/Mp8g12090	14
BP	GO:1901264	carbohydrate derivative transport	14/1485	60/7434	0.233333	1.16808	0.653079	0.303324	0.999998	0.999998	Mp1g04360/Mp1g27870/Mp2g10530/Mp3g17250/Mp4g08410/Mp4g09680/Mp5g13430/Mp5g16750/Mp5g22730/Mp6g02500/Mp6g14590/Mp7g13860/Mp8g11410/Mp8g12460	14
BP	GO:0046620	regulation of organ growth	6/1485	23/7434	0.26087	1.30593	0.734124	0.304079	0.999998	0.999998	Mp1g04820/Mp3g06890/Mp4g14510/Mp5g16940/Mp6g05520/Mp8g01060	6
BP	GO:0048259	regulation of receptor-mediated endocytosis	6/1485	23/7434	0.26087	1.30593	0.734124	0.304079	0.999998	0.999998	Mp1g24150/Mp1g27000/Mp3g01320/Mp3g10240/Mp3g14330/Mp4g05140	6
BP	GO:0071559	response to transforming growth factor beta	6/1485	23/7434	0.26087	1.30593	0.734124	0.304079	0.999998	0.999998	Mp1g25660/Mp2g22060/Mp3g06890/Mp5g03510/Mp6g19540/Mp8g04770	6
BP	GO:0071560	cellular response to transforming growth factor beta stimulus	6/1485	23/7434	0.26087	1.30593	0.734124	0.304079	0.999998	0.999998	Mp1g25660/Mp2g22060/Mp3g06890/Mp5g03510/Mp6g19540/Mp8g04770	6
BP	GO:1903428	positive regulation of reactive oxygen species biosynthetic process	6/1485	23/7434	0.26087	1.30593	0.734124	0.304079	0.999998	0.999998	Mp7g05890/Mp7g06720/Mp7g06730/Mp7g06740/Mp7g06760/Mp7g09180	6
BP	GO:0016051	carbohydrate biosynthetic process	42/1485	194/7434	0.216495	1.08379	0.590783	0.304104	0.999998	0.999998	Mp1g02600/Mp1g03160/Mp1g06190/Mp1g14390/Mp1g17770/Mp1g18380/Mp1g23640/Mp1g25910/Mp1g26410/Mp1g28700/Mp2g01080/Mp2g07220/Mp2g07920/Mp2g10550/Mp2g14970/Mp2g15640/Mp2g18730/Mp2g19350/Mp2g21110/Mp2g22060/Mp2g22600/Mp2g22790/Mp3g01160/Mp3g22310/Mp3g22790/Mp3g25350/Mp4g02330/Mp4g08210/Mp4g09490/Mp4g16940/Mp4g20940/Mp4g21180/Mp5g10560/Mp5g20900/Mp6g01550/Mp6g04740/Mp7g07390/Mp7g18170/Mp8g01060/Mp8g02810…	42
BP	GO:0050714	positive regulation of protein secretion	11/1485	46/7434	0.23913	1.1971	0.669929	0.304142	0.999998	0.999998	Mp1g00180/Mp1g18450/Mp1g27000/Mp2g00660/Mp3g01320/Mp3g06610/Mp3g10240/Mp8g01650/Mp8g09050/Mp8g12930/Mp8g15570	11
CC	GO:0000136	mannan polymerase complex	3/1457	10/7493	0.3	1.54283	0.843875	0.305448	0.999871	0.999871	Mp2g07920/Mp2g18730/Mp3g22310	3
CC	GO:0048786	presynaptic active zone	3/1457	10/7493	0.3	1.54283	0.843875	0.305448	0.999871	0.999871	Mp2g19600/Mp4g14510/Mp7g13190	3
MF	GO:0022843	voltage-gated monoatomic cation channel activity	4/1286	14/6378	0.285714	1.41702	0.784944	0.307327	0.999997	0.999997	Mp2g23520/Mp4g11640/Mp5g22750/Mp8g07780	4
MF	GO:0070840	dynein complex binding	4/1286	14/6378	0.285714	1.41702	0.784944	0.307327	0.999997	0.999997	Mp2g21760/Mp3g07080/Mp5g09700/Mp6g10370	4
MF	GO:0120013	lipid transfer activity	4/1286	14/6378	0.285714	1.41702	0.784944	0.307327	0.999997	0.999997	Mp1g15290/Mp1g26930/Mp8g00830/Mp8g10090	4
MF	GO:0046873	metal ion transmembrane transporter activity	40/1286	183/6378	0.218579	1.08406	0.579786	0.308688	0.999997	0.999997	Mp1g07290/Mp1g08080/Mp1g11240/Mp1g12010/Mp1g17380/Mp2g01720/Mp2g03190/Mp2g16940/Mp2g19780/Mp2g22490/Mp2g23520/Mp2g25335/Mp2g25340/Mp3g04200/Mp3g08530/Mp3g21610/Mp4g06670/Mp4g11640/Mp4g16560/Mp4g16580/Mp4g16600/Mp4g17210/Mp4g19900/Mp5g00310/Mp5g07930/Mp5g14750/Mp5g19510/Mp5g22750/Mp5g24320/Mp5g24330/Mp6g04050/Mp6g05830/Mp6g14420/Mp6g19920/Mp7g00050/Mp7g07060/Mp8g09300/Mp8g14110/Mp8g14680/Mp8g17790	40
MF	GO:0016866	intramolecular transferase activity	8/1286	32/6378	0.25	1.23989	0.683634	0.309788	0.999997	0.999997	Mp1g10170/Mp1g20630/Mp1g22190/Mp1g29630/Mp2g10800/Mp2g22790/Mp5g10560/Mp7g18790	8
BP	GO:0009644	response to high light intensity	23/1485	103/7434	0.223301	1.11786	0.601756	0.309917	0.999998	0.999998	Mp1g20880/Mp1g23200/Mp2g04410/Mp3g00500/Mp3g06770/Mp3g08790/Mp3g12530/Mp3g15080/Mp4g17790/Mp4g23930/Mp5g22750/Mp6g03330/Mp6g11010/Mp6g18600/Mp6g19790/Mp6g20360/Mp6g20770/Mp7g05890/Mp7g06720/Mp7g06730/Mp7g06740/Mp7g06760/Mp7g09180	23
BP	GO:0008544	epidermis development	15/1485	65/7434	0.230769	1.15525	0.628048	0.310041	0.999998	0.999998	Mp1g10320/Mp2g00660/Mp3g06610/Mp3g10240/Mp3g18180/Mp5g09700/Mp5g12000/Mp5g18040/Mp8g00080/Mp8g01650/Mp8g04010/Mp8g09050/Mp8g12930/Mp8g15570/Mp8g17660	15
BP	GO:0048638	regulation of developmental growth	33/1485	151/7434	0.218543	1.09404	0.583268	0.310131	0.999998	0.999998	Mp1g04820/Mp1g04840/Mp1g17660/Mp1g18900/Mp1g21170/Mp1g21920/Mp1g23520/Mp1g26180/Mp2g15640/Mp3g06890/Mp3g09240/Mp3g11250/Mp3g12050/Mp3g17970/Mp3g19030/Mp4g09150/Mp4g11760/Mp4g12490/Mp4g14510/Mp4g20310/Mp4g20600/Mp5g15480/Mp5g16940/Mp5g18210/Mp6g01270/Mp6g05010/Mp6g05520/Mp6g16500/Mp7g12670/Mp8g01060/Mp8g01320/Mp8g04010/Mp8g09220	33
BP	GO:0051235	maintenance of location	28/1485	127/7434	0.220472	1.1037	0.588881	0.310836	0.999998	0.999998	Mp1g03410/Mp1g04840/Mp1g18900/Mp1g21170/Mp1g26180/Mp1g27870/Mp1g29100/Mp2g08530/Mp2g22060/Mp2g23560/Mp2g26800/Mp3g05830/Mp3g06890/Mp3g09240/Mp3g15140/Mp3g21610/Mp4g20660/Mp5g07930/Mp5g16940/Mp5g20650/Mp5g22540/Mp5g24040/Mp6g01270/Mp6g13940/Mp7g03500/Mp8g03300/Mp8g04010/Mp8g08430	28
MF	GO:0015276	ligand-gated monoatomic ion channel activity	6/1286	23/6378	0.26087	1.2938	0.709319	0.312256	0.999997	0.999997	Mp1g13780/Mp4g11640/Mp4g17210/Mp5g22750/Mp7g01840/Mp7g04480	6
MF	GO:0034212	protein N-acetyltransferase activity	6/1286	23/6378	0.26087	1.2938	0.709319	0.312256	0.999997	0.999997	Mp1g11060/Mp2g22480/Mp5g07460/Mp5g10680/Mp5g22790/Mp8g16090	6
BP	GO:0005977	glycogen metabolic process	9/1485	37/7434	0.243243	1.21769	0.663186	0.312448	0.999998	0.999998	Mp2g08530/Mp2g22060/Mp3g00810/Mp3g02670/Mp4g08210/Mp4g12080/Mp5g06160/Mp5g10560/Mp6g18970	9
CC	GO:0043230	extracellular organelle	9/1457	38/7493	0.236842	1.21802	0.661945	0.312482	0.999871	0.999871	Mp1g14780/Mp2g04890/Mp2g10700/Mp2g16170/Mp3g08890/Mp4g17210/Mp6g16690/Mp7g19730/Mp8g08430	9
CC	GO:0065010	extracellular membrane-bounded organelle	9/1457	38/7493	0.236842	1.21802	0.661945	0.312482	0.999871	0.999871	Mp1g14780/Mp2g04890/Mp2g10700/Mp2g16170/Mp3g08890/Mp4g17210/Mp6g16690/Mp7g19730/Mp8g08430	9
CC	GO:0070062	extracellular exosome	9/1457	38/7493	0.236842	1.21802	0.661945	0.312482	0.999871	0.999871	Mp1g14780/Mp2g04890/Mp2g10700/Mp2g16170/Mp3g08890/Mp4g17210/Mp6g16690/Mp7g19730/Mp8g08430	9
CC	GO:1903561	extracellular vesicle	9/1457	38/7493	0.236842	1.21802	0.661945	0.312482	0.999871	0.999871	Mp1g14780/Mp2g04890/Mp2g10700/Mp2g16170/Mp3g08890/Mp4g17210/Mp6g16690/Mp7g19730/Mp8g08430	9
BP	GO:0010102	lateral root morphogenesis	12/1485	51/7434	0.235294	1.1779	0.636883	0.312742	0.999998	0.999998	Mp2g00660/Mp3g06610/Mp3g09770/Mp4g04060/Mp4g17030/Mp5g05000/Mp5g12650/Mp8g00420/Mp8g01650/Mp8g12930/Mp8g13430/Mp8g15570	12
MF	GO:0015079	potassium ion transmembrane transporter activity	11/1286	46/6378	0.23913	1.18598	0.636159	0.315572	0.999997	0.999997	Mp1g11240/Mp1g12010/Mp2g16940/Mp2g19780/Mp4g11640/Mp4g17210/Mp5g07930/Mp5g22750/Mp6g19920/Mp7g07060/Mp8g17790	11
MF	GO:0016830	carbon-carbon lyase activity	14/1286	60/6378	0.233333	1.15723	0.614908	0.316328	0.999997	0.999997	Mp1g03120/Mp1g25600/Mp2g11400/Mp2g15380/Mp2g18980/Mp2g26760/Mp3g00950/Mp3g01340/Mp3g10600/Mp4g21780/Mp6g01550/Mp8g01320/Mp8g02810/Mp8g16290	14
BP	GO:0032870	cellular response to hormone stimulus	103/1485	493/7434	0.208925	1.04589	0.526821	0.316896	0.999998	0.999998	Mp1g03410/Mp1g04150/Mp1g05300/Mp1g05630/Mp1g06270/Mp1g08720/Mp1g12940/Mp1g14780/Mp1g16800/Mp1g17660/Mp1g17750/Mp1g18450/Mp1g20140/Mp1g21780/Mp1g24160/Mp1g25140/Mp2g00710/Mp2g03480/Mp2g04120/Mp2g05160/Mp2g19930/Mp2g22060/Mp2g22820/Mp2g23570/Mp2g24200/Mp3g01510/Mp3g02440/Mp3g06890/Mp3g10030/Mp3g11710/Mp3g14930/Mp3g16920/Mp3g18180/Mp3g20410/Mp3g21740/Mp4g01140/Mp4g01600/Mp4g04600/Mp4g06670/Mp4g08820…	103
MF	GO:0004672	protein kinase activity	66/1286	309/6378	0.213592	1.05932	0.537204	0.3175	0.999997	0.999997	Mp1g01860/Mp1g02210/Mp1g03340/Mp1g04150/Mp1g04530/Mp1g08310/Mp1g13620/Mp1g18640/Mp1g21090/Mp1g21530/Mp1g23680/Mp2g00490/Mp2g03930/Mp2g14830/Mp2g15810/Mp2g16240/Mp2g24150/Mp2g24360/Mp2g26670/Mp3g00080/Mp3g01320/Mp3g02440/Mp3g03690/Mp3g04270/Mp3g06890/Mp3g09360/Mp3g10170/Mp3g13710/Mp3g14790/Mp3g17800/Mp3g17970/Mp3g18080/Mp3g19940/Mp3g20270/Mp3g22670/Mp4g01600/Mp4g07920/Mp4g14510/Mp4g21190/Mp4g21400…	66
CC	GO:0000407	phagophore assembly site	6/1457	24/7493	0.25	1.28569	0.688689	0.318299	0.999871	0.999871	Mp1g08590/Mp1g21590/Mp1g23280/Mp1g27300/Mp6g21390/Mp8g02020	6
MF	GO:0022890	inorganic cation transmembrane transporter activity	73/1286	343/6378	0.212828	1.05553	0.531316	0.318555	0.999997	0.999997	Mp1g00620/Mp1g02000/Mp1g02170/Mp1g07290/Mp1g08080/Mp1g11240/Mp1g12010/Mp1g17380/Mp1g20890/Mp1g26930/Mp1g27650/Mp2g01720/Mp2g03190/Mp2g13170/Mp2g16940/Mp2g19780/Mp2g22490/Mp2g23520/Mp2g25335/Mp2g25340/Mp3g04200/Mp3g08530/Mp3g09240/Mp3g12380/Mp3g15140/Mp3g18180/Mp3g19370/Mp3g21610/Mp3g23970/Mp3g25240/Mp4g01650/Mp4g06670/Mp4g08820/Mp4g11640/Mp4g16560/Mp4g16580/Mp4g16600/Mp4g17210/Mp4g19900/Mp5g00310…	73
BP	GO:0009141	nucleoside triphosphate metabolic process	31/1485	142/7434	0.21831	1.09287	0.558253	0.319768	0.999998	0.999998	Mp1g00240/Mp1g02170/Mp1g03160/Mp1g08600/Mp1g09110/Mp1g13320/Mp1g26440/Mp1g27810/Mp1g28110/Mp1g29520/Mp2g13530/Mp2g21430/Mp2g22060/Mp2g22790/Mp3g01160/Mp3g04930/Mp3g12020/Mp3g15140/Mp4g08820/Mp4g09950/Mp4g14240/Mp5g06160/Mp5g11490/Mp5g19870/Mp6g01550/Mp6g04740/Mp6g21190/Mp7g00420/Mp7g03280/Mp7g03410/Mp8g03330	31
BP	GO:0009808	lignin metabolic process	31/1485	142/7434	0.21831	1.09287	0.558253	0.319768	0.999998	0.999998	Mp1g12940/Mp2g07370/Mp2g08710/Mp2g09800/Mp2g16633/Mp2g21090/Mp2g21470/Mp2g21770/Mp3g01570/Mp3g15780/Mp3g15790/Mp3g15800/Mp3g15810/Mp3g17480/Mp4g06670/Mp4g20940/Mp5g01660/Mp5g02520/Mp5g02850/Mp5g04290/Mp5g07830/Mp5g08930/Mp5g14490/Mp5g17450/Mp6g00020/Mp6g13500/Mp6g18300/Mp8g08430/Mp8g09300/Mp8g09770/Mp8g09900	31
BP	GO:0006383	transcription by RNA polymerase III	7/1485	28/7434	0.25	1.25151	0.666154	0.320172	0.999998	0.999998	Mp1g16760/Mp1g19280/Mp2g18400/Mp3g23320/Mp6g06170/Mp7g17520/Mp8g01330	7
BP	GO:0007350	blastoderm segmentation	7/1485	28/7434	0.25	1.25151	0.666154	0.320172	0.999998	0.999998	Mp1g25660/Mp2g08530/Mp3g02610/Mp4g05140/Mp4g09950/Mp5g11610/Mp8g04010	7
BP	GO:0015914	phospholipid transport	7/1485	28/7434	0.25	1.25151	0.666154	0.320172	0.999998	0.999998	Mp1g15290/Mp1g26930/Mp2g13400/Mp3g17900/Mp4g23410/Mp8g00830/Mp8g10090	7
BP	GO:0030437	ascospore formation	7/1485	28/7434	0.25	1.25151	0.666154	0.320172	0.999998	0.999998	Mp1g14390/Mp1g23640/Mp3g04930/Mp4g04710/Mp5g09700/Mp5g13270/Mp8g00830	7
BP	GO:0032350	regulation of hormone metabolic process	7/1485	28/7434	0.25	1.25151	0.666154	0.320172	0.999998	0.999998	Mp2g04260/Mp2g26760/Mp3g10600/Mp6g05050/Mp6g08590/Mp7g01360/Mp7g14400	7
BP	GO:0035266	meristem growth	7/1485	28/7434	0.25	1.25151	0.666154	0.320172	0.999998	0.999998	Mp2g10030/Mp4g09150/Mp4g11760/Mp4g20600/Mp5g05000/Mp5g06440/Mp8g17280	7
BP	GO:0002822	regulation of adaptive immune response based on somatic recombination of immune receptors built from immunoglobulin superfamily domains	3/1485	10/7434	0.3	1.50182	0.793324	0.321428	0.999998	0.999998	Mp2g04890/Mp3g01040/Mp3g10010	3
BP	GO:0006526	L-arginine biosynthetic process	3/1485	10/7434	0.3	1.50182	0.793324	0.321428	0.999998	0.999998	Mp1g08300/Mp1g23930/Mp4g19600	3
BP	GO:0007188	adenylate cyclase-modulating G protein-coupled receptor signaling pathway	3/1485	10/7434	0.3	1.50182	0.793324	0.321428	0.999998	0.999998	Mp1g16800/Mp4g11260/Mp5g16940	3
BP	GO:0007525	somatic muscle development	3/1485	10/7434	0.3	1.50182	0.793324	0.321428	0.999998	0.999998	Mp4g14510/Mp5g16940/Mp8g01320	3
BP	GO:0009554	megasporogenesis	3/1485	10/7434	0.3	1.50182	0.793324	0.321428	0.999998	0.999998	Mp3g02770/Mp6g07190/Mp7g11830	3
BP	GO:0009757	hexose mediated signaling	3/1485	10/7434	0.3	1.50182	0.793324	0.321428	0.999998	0.999998	Mp1g16800/Mp5g10970/Mp8g17660	3
BP	GO:0009937	regulation of gibberellic acid mediated signaling pathway	3/1485	10/7434	0.3	1.50182	0.793324	0.321428	0.999998	0.999998	Mp2g05160/Mp4g23440/Mp8g10640	3
BP	GO:0010207	photosystem II assembly	3/1485	10/7434	0.3	1.50182	0.793324	0.321428	0.999998	0.999998	Mp1g21960/Mp4g23930/Mp6g19720	3
BP	GO:0010255	glucose mediated signaling pathway	3/1485	10/7434	0.3	1.50182	0.793324	0.321428	0.999998	0.999998	Mp1g16800/Mp5g10970/Mp8g17660	3
BP	GO:0010315	auxin export across the plasma membrane	3/1485	10/7434	0.3	1.50182	0.793324	0.321428	0.999998	0.999998	Mp5g05150/Mp5g12650/Mp7g14400	3
BP	GO:0010497	plasmodesmata-mediated intercellular transport	3/1485	10/7434	0.3	1.50182	0.793324	0.321428	0.999998	0.999998	Mp2g11140/Mp4g18950/Mp8g12470	3
BP	GO:0010657	muscle cell apoptotic process	3/1485	10/7434	0.3	1.50182	0.793324	0.321428	0.999998	0.999998	Mp2g04890/Mp3g06890/Mp5g16940	3
BP	GO:0010660	regulation of muscle cell apoptotic process	3/1485	10/7434	0.3	1.50182	0.793324	0.321428	0.999998	0.999998	Mp2g04890/Mp3g06890/Mp5g16940	3
BP	GO:0015693	magnesium ion transport	3/1485	10/7434	0.3	1.50182	0.793324	0.321428	0.999998	0.999998	Mp3g08530/Mp5g14750/Mp6g05830	3
BP	GO:0015844	monoamine transport	3/1485	10/7434	0.3	1.50182	0.793324	0.321428	0.999998	0.999998	Mp2g19600/Mp3g01320/Mp7g13190	3
BP	GO:0015909	long-chain fatty acid transport	3/1485	10/7434	0.3	1.50182	0.793324	0.321428	0.999998	0.999998	Mp1g26180/Mp3g01320/Mp4g14510	3
BP	GO:0019336	phenol-containing compound catabolic process	3/1485	10/7434	0.3	1.50182	0.793324	0.321428	0.999998	0.999998	Mp5g00020/Mp5g10060/Mp6g01130	3
BP	GO:0031055	chromatin remodeling at centromere	3/1485	10/7434	0.3	1.50182	0.793324	0.321428	0.999998	0.999998	Mp1g28470/Mp5g01420/Mp8g17660	3
BP	GO:0031629	synaptic vesicle fusion to presynaptic active zone membrane	3/1485	10/7434	0.3	1.50182	0.793324	0.321428	0.999998	0.999998	Mp2g19600/Mp3g14330/Mp7g13190	3
BP	GO:0032801	receptor catabolic process	3/1485	10/7434	0.3	1.50182	0.793324	0.321428	0.999998	0.999998	Mp1g27000/Mp7g04530/Mp8g03210	3
BP	GO:0035249	synaptic transmission, glutamatergic	3/1485	10/7434	0.3	1.50182	0.793324	0.321428	0.999998	0.999998	Mp2g05990/Mp3g14330/Mp5g00310	3
BP	GO:0042436	indole-containing compound catabolic process	3/1485	10/7434	0.3	1.50182	0.793324	0.321428	0.999998	0.999998	Mp4g06670/Mp7g00960/Mp8g09300	3
BP	GO:0042451	purine nucleoside biosynthetic process	3/1485	10/7434	0.3	1.50182	0.793324	0.321428	0.999998	0.999998	Mp1g08600/Mp1g13320/Mp6g06980	3
BP	GO:0045168	cell-cell signaling involved in cell fate commitment	3/1485	10/7434	0.3	1.50182	0.793324	0.321428	0.999998	0.999998	Mp3g12690/Mp3g13290/Mp8g14840	3
BP	GO:0045445	myoblast differentiation	3/1485	10/7434	0.3	1.50182	0.793324	0.321428	0.999998	0.999998	Mp3g10240/Mp5g15480/Mp6g08620	3
BP	GO:0045493	xylan catabolic process	3/1485	10/7434	0.3	1.50182	0.793324	0.321428	0.999998	0.999998	Mp2g08000/Mp6g05510/Mp7g17770	3
BP	GO:0046129	purine ribonucleoside biosynthetic process	3/1485	10/7434	0.3	1.50182	0.793324	0.321428	0.999998	0.999998	Mp1g08600/Mp1g13320/Mp6g06980	3
BP	GO:0046622	positive regulation of organ growth	3/1485	10/7434	0.3	1.50182	0.793324	0.321428	0.999998	0.999998	Mp3g06890/Mp4g14510/Mp6g05520	3
BP	GO:0046627	negative regulation of insulin receptor signaling pathway	3/1485	10/7434	0.3	1.50182	0.793324	0.321428	0.999998	0.999998	Mp2g22060/Mp4g14510/Mp5g16940	3
BP	GO:0046653	tetrahydrofolate metabolic process	3/1485	10/7434	0.3	1.50182	0.793324	0.321428	0.999998	0.999998	Mp1g29250/Mp2g15380/Mp5g13270	3
BP	GO:0046662	regulation of egg-laying behavior	3/1485	10/7434	0.3	1.50182	0.793324	0.321428	0.999998	0.999998	Mp2g08530/Mp4g05140/Mp7g12670	3
BP	GO:0046940	nucleoside monophosphate phosphorylation	3/1485	10/7434	0.3	1.50182	0.793324	0.321428	0.999998	0.999998	Mp1g13320/Mp2g08630/Mp5g04390	3
BP	GO:0048771	tissue remodeling	3/1485	10/7434	0.3	1.50182	0.793324	0.321428	0.999998	0.999998	Mp2g22060/Mp3g01320/Mp3g12690	3
BP	GO:0051952	regulation of amine transport	3/1485	10/7434	0.3	1.50182	0.793324	0.321428	0.999998	0.999998	Mp2g05990/Mp2g19600/Mp7g13190	3
BP	GO:0061041	regulation of wound healing	3/1485	10/7434	0.3	1.50182	0.793324	0.321428	0.999998	0.999998	Mp3g01320/Mp5g16940/Mp8g18220	3
BP	GO:0090421	embryonic meristem initiation	3/1485	10/7434	0.3	1.50182	0.793324	0.321428	0.999998	0.999998	Mp1g11660/Mp1g28300/Mp3g11710	3
BP	GO:0097711	ciliary basal body-plasma membrane docking	3/1485	10/7434	0.3	1.50182	0.793324	0.321428	0.999998	0.999998	Mp1g03310/Mp2g09250/Mp6g08010	3
BP	GO:0099500	vesicle fusion to plasma membrane	3/1485	10/7434	0.3	1.50182	0.793324	0.321428	0.999998	0.999998	Mp2g19600/Mp3g14330/Mp7g13190	3
BP	GO:1901673	regulation of mitotic spindle assembly	3/1485	10/7434	0.3	1.50182	0.793324	0.321428	0.999998	0.999998	Mp1g03090/Mp1g27870/Mp5g09700	3
BP	GO:2000895	hemicellulose catabolic process	3/1485	10/7434	0.3	1.50182	0.793324	0.321428	0.999998	0.999998	Mp2g08000/Mp6g05510/Mp7g17770	3
BP	GO:0006623	protein targeting to vacuole	17/1485	75/7434	0.226667	1.13471	0.585781	0.321578	0.999998	0.999998	Mp1g07450/Mp1g21590/Mp2g02980/Mp2g08530/Mp2g14140/Mp3g17440/Mp3g17640/Mp3g23490/Mp4g07110/Mp4g07690/Mp4g10470/Mp6g13940/Mp6g21390/Mp7g13540/Mp8g00880/Mp8g07370/Mp8g09930	17
BP	GO:0010383	cell wall polysaccharide metabolic process	17/1485	75/7434	0.226667	1.13471	0.585781	0.321578	0.999998	0.999998	Mp1g02600/Mp1g23640/Mp2g07220/Mp2g07920/Mp2g08000/Mp2g18730/Mp2g21110/Mp3g21690/Mp3g22310/Mp3g22790/Mp4g08210/Mp6g05510/Mp7g07390/Mp7g17770/Mp7g18170/Mp8g01060/Mp8g16610	17
BP	GO:0031348	negative regulation of defense response	17/1485	75/7434	0.226667	1.13471	0.585781	0.321578	0.999998	0.999998	Mp1g04600/Mp1g19490/Mp2g00660/Mp2g22060/Mp3g06610/Mp3g09390/Mp4g01600/Mp4g06670/Mp4g22390/Mp5g20500/Mp6g05440/Mp6g08590/Mp6g15550/Mp8g01650/Mp8g09300/Mp8g12930/Mp8g15570	17
BP	GO:1901419	regulation of response to alcohol	17/1485	75/7434	0.226667	1.13471	0.585781	0.321578	0.999998	0.999998	Mp1g14780/Mp1g16800/Mp1g17750/Mp2g22820/Mp2g25760/Mp3g10030/Mp3g14930/Mp4g04600/Mp4g22390/Mp5g05250/Mp5g22160/Mp6g08590/Mp6g15550/Mp7g01150/Mp7g16990/Mp8g10640/Mp8g15510	17
BP	GO:0051289	protein homotetramerization	10/1485	42/7434	0.238095	1.19192	0.62314	0.322605	0.999998	0.999998	Mp1g03160/Mp4g17210/Mp4g19390/Mp4g21780/Mp7g05900/Mp7g11240/Mp7g15830/Mp7g18230/Mp8g05810/Mp8g08430	10
BP	GO:0009695	jasmonic acid biosynthetic process	5/1485	19/7434	0.263158	1.31738	0.692038	0.32561	0.999998	0.999998	Mp3g21350/Mp4g19350/Mp5g16260/Mp6g05600/Mp7g06220	5
BP	GO:0010449	root meristem growth	5/1485	19/7434	0.263158	1.31738	0.692038	0.32561	0.999998	0.999998	Mp2g10030/Mp4g11760/Mp4g20600/Mp5g05000/Mp5g06440	5
BP	GO:0030516	regulation of axon extension	5/1485	19/7434	0.263158	1.31738	0.692038	0.32561	0.999998	0.999998	Mp4g20310/Mp5g15480/Mp6g05010/Mp7g12670/Mp8g04010	5
BP	GO:0080110	sporopollenin biosynthetic process	5/1485	19/7434	0.263158	1.31738	0.692038	0.32561	0.999998	0.999998	Mp1g05180/Mp2g01140/Mp2g06910/Mp6g16900/Mp8g00470	5
BP	GO:1900428	regulation of filamentous growth of a population of unicellular organisms	5/1485	19/7434	0.263158	1.31738	0.692038	0.32561	0.999998	0.999998	Mp1g06470/Mp2g00420/Mp3g19750/Mp5g22560/Mp8g17660	5
BP	GO:2000762	regulation of phenylpropanoid metabolic process	5/1485	19/7434	0.263158	1.31738	0.692038	0.32561	0.999998	0.999998	Mp3g07510/Mp3g17480/Mp4g06670/Mp4g20940/Mp8g09300	5
BP	GO:0007507	heart development	18/1485	80/7434	0.225	1.12636	0.567713	0.326582	0.999998	0.999998	Mp1g04820/Mp1g10320/Mp1g13910/Mp1g19490/Mp1g21810/Mp1g22290/Mp1g26590/Mp2g21760/Mp3g03900/Mp3g18180/Mp4g05140/Mp5g16940/Mp5g18040/Mp5g20650/Mp7g16470/Mp8g01800/Mp8g14670/Mp8g17660	18
BP	GO:0044036	cell wall macromolecule metabolic process	18/1485	80/7434	0.225	1.12636	0.567713	0.326582	0.999998	0.999998	Mp1g02600/Mp1g23640/Mp2g07220/Mp2g07920/Mp2g08000/Mp2g18730/Mp2g21110/Mp3g21690/Mp3g22310/Mp3g22790/Mp4g08210/Mp6g05510/Mp7g07390/Mp7g17770/Mp7g18170/Mp8g01060/Mp8g03480/Mp8g16610	18
BP	GO:1902115	regulation of organelle assembly	14/1485	61/7434	0.229508	1.14893	0.583518	0.326932	0.999998	0.999998	Mp1g03090/Mp1g25660/Mp1g27870/Mp2g05990/Mp2g25760/Mp3g02060/Mp3g06890/Mp3g23060/Mp4g08070/Mp4g14510/Mp5g09700/Mp5g20650/Mp6g19700/Mp8g01800	14
MF	GO:0015252	proton channel activity	3/1286	10/6378	0.3	1.48787	0.775866	0.327086	0.999997	0.999997	Mp3g09240/Mp4g08820/Mp6g01270	3
MF	GO:0016538	cyclin-dependent protein serine/threonine kinase regulator activity	3/1286	10/6378	0.3	1.48787	0.775866	0.327086	0.999997	0.999997	Mp1g16700/Mp3g00300/Mp3g11260	3
MF	GO:0016868	intramolecular phosphotransferase activity	3/1286	10/6378	0.3	1.48787	0.775866	0.327086	0.999997	0.999997	Mp1g10170/Mp2g22790/Mp5g10560	3
MF	GO:0031278	alpha-1,2-galactosyltransferase activity	3/1286	10/6378	0.3	1.48787	0.775866	0.327086	0.999997	0.999997	Mp2g07920/Mp2g18730/Mp3g22310	3
MF	GO:0033843	xyloglucan 6-xylosyltransferase activity	3/1286	10/6378	0.3	1.48787	0.775866	0.327086	0.999997	0.999997	Mp2g07920/Mp2g18730/Mp3g22310	3
MF	GO:0050145	nucleoside monophosphate kinase activity	3/1286	10/6378	0.3	1.48787	0.775866	0.327086	0.999997	0.999997	Mp1g13320/Mp2g08630/Mp5g04390	3
MF	GO:0052745	inositol phosphate phosphatase activity	3/1286	10/6378	0.3	1.48787	0.775866	0.327086	0.999997	0.999997	Mp1g23560/Mp1g28700/Mp5g16940	3
MF	GO:0140359	ABC-type transporter activity	3/1286	10/6378	0.3	1.48787	0.775866	0.327086	0.999997	0.999997	Mp1g07290/Mp5g03360/Mp5g22730	3
CC	GO:0005775	vacuolar lumen	12/1457	53/7493	0.226415	1.1644	0.590069	0.328348	0.999871	0.999871	Mp1g11200/Mp2g04890/Mp2g08530/Mp2g10490/Mp3g17440/Mp3g21870/Mp4g08210/Mp4g09950/Mp4g13950/Mp5g15770/Mp5g22420/Mp6g01500	12
CC	GO:0005776	autophagosome	7/1457	29/7493	0.241379	1.24136	0.639771	0.328531	0.999871	0.999871	Mp1g11200/Mp1g21590/Mp1g27300/Mp2g04890/Mp4g09950/Mp8g00880/Mp8g02020	7
CC	GO:0030027	lamellipodium	7/1457	29/7493	0.241379	1.24136	0.639771	0.328531	0.999871	0.999871	Mp1g17660/Mp3g10240/Mp4g05140/Mp5g11990/Mp6g11010/Mp8g00880/Mp8g04010	7
CC	GO:0090406	pollen tube	7/1457	29/7493	0.241379	1.24136	0.639771	0.328531	0.999871	0.999871	Mp1g00620/Mp1g27650/Mp3g12050/Mp3g19370/Mp5g01520/Mp5g09600/Mp5g11430	7
MF	GO:0008422	beta-glucosidase activity	7/1286	28/6378	0.25	1.23989	0.63928	0.329343	0.999997	0.999997	Mp2g14720/Mp2g17840/Mp3g21690/Mp4g03610/Mp4g13480/Mp5g05310/Mp5g17440	7
MF	GO:0051015	actin filament binding	7/1286	28/6378	0.25	1.23989	0.63928	0.329343	0.999997	0.999997	Mp1g17660/Mp1g18900/Mp1g21170/Mp3g05550/Mp5g10970/Mp5g11990/Mp8g04010	7
CC	GO:0031164	contractile vacuolar membrane	4/1457	15/7493	0.266667	1.3714	0.707378	0.33102	0.999871	0.999871	Mp3g15140/Mp3g18180/Mp4g08820/Mp5g10970	4
CC	GO:0042641	actomyosin	4/1457	15/7493	0.266667	1.3714	0.707378	0.33102	0.999871	0.999871	Mp2g19600/Mp6g11010/Mp7g13190/Mp8g04010	4
CC	GO:0045171	intercellular bridge	4/1457	15/7493	0.266667	1.3714	0.707378	0.33102	0.999871	0.999871	Mp1g10350/Mp2g18740/Mp3g13710/Mp7g14760	4
BP	GO:0002793	positive regulation of peptide secretion	11/1485	47/7434	0.234043	1.17163	0.589704	0.331235	0.999998	0.999998	Mp1g00180/Mp1g18450/Mp1g27000/Mp2g00660/Mp3g01320/Mp3g06610/Mp3g10240/Mp8g01650/Mp8g09050/Mp8g12930/Mp8g15570	11
MF	GO:0004888	transmembrane signaling receptor activity	20/1286	89/6378	0.224719	1.11451	0.546673	0.331882	0.999997	0.999997	Mp1g01860/Mp1g03340/Mp1g04150/Mp1g21090/Mp1g23680/Mp2g14830/Mp2g16240/Mp3g10170/Mp4g11260/Mp4g21400/Mp4g22390/Mp5g11430/Mp6g02550/Mp6g03700/Mp6g15550/Mp7g08340/Mp8g02480/Mp8g08330/Mp8g10060/Mp8g15510	20
BP	GO:0043588	skin development	8/1485	33/7434	0.242424	1.21359	0.614351	0.332796	0.999998	0.999998	Mp2g00660/Mp3g06610/Mp8g01650/Mp8g04010/Mp8g09050/Mp8g12930/Mp8g15570/Mp8g17660	8
BP	GO:0072089	stem cell proliferation	8/1485	33/7434	0.242424	1.21359	0.614351	0.332796	0.999998	0.999998	Mp5g01850/Mp5g15480/Mp5g18040/Mp7g04530/Mp8g03210/Mp8g03860/Mp8g14670/Mp8g17660	8
BP	GO:0090092	regulation of transmembrane receptor protein serine/threonine kinase signaling pathway	8/1485	33/7434	0.242424	1.21359	0.614351	0.332796	0.999998	0.999998	Mp1g11870/Mp1g19350/Mp1g26180/Mp2g19500/Mp3g06890/Mp5g03510/Mp5g20650/Mp6g05720	8
BP	GO:0008643	carbohydrate transport	15/1485	66/7434	0.227273	1.13774	0.561544	0.332879	0.999998	0.999998	Mp1g00620/Mp1g02000/Mp1g27650/Mp2g13170/Mp2g22060/Mp3g19370/Mp4g04860/Mp4g14510/Mp4g17210/Mp5g00310/Mp5g01520/Mp6g07890/Mp7g16760/Mp8g12090/Mp8g12460	15
MF	GO:0005244	voltage-gated monoatomic ion channel activity	5/1286	19/6378	0.263158	1.30515	0.669388	0.333277	0.999997	0.999997	Mp2g23520/Mp3g25240/Mp4g11640/Mp5g22750/Mp8g07780	5
MF	GO:0020037	heme binding	5/1286	19/6378	0.263158	1.30515	0.669388	0.333277	0.999997	0.999997	Mp1g29520/Mp4g09150/Mp5g07320/Mp5g07340/Mp7g00270	5
MF	GO:0061733	protein-lysine-acetyltransferase activity	5/1286	19/6378	0.263158	1.30515	0.669388	0.333277	0.999997	0.999997	Mp1g11060/Mp2g22480/Mp5g10680/Mp5g22790/Mp8g16090	5
BP	GO:0008285	negative regulation of cell population proliferation	25/1485	114/7434	0.219298	1.09782	0.525835	0.334802	0.999998	0.999998	Mp1g04600/Mp1g10320/Mp1g10350/Mp1g15240/Mp2g00660/Mp2g22060/Mp3g06610/Mp3g21870/Mp4g00040/Mp4g14510/Mp5g01850/Mp5g16940/Mp6g00800/Mp7g01140/Mp7g01490/Mp8g01060/Mp8g01650/Mp8g03860/Mp8g06830/Mp8g09050/Mp8g12930/Mp8g13850/Mp8g14670/Mp8g15570/Mp8g17660	25
MF	GO:0005509	calcium ion binding	25/1286	113/6378	0.221239	1.09725	0.52414	0.335559	0.999997	0.999997	Mp1g05980/Mp1g08590/Mp1g15430/Mp1g23280/Mp2g00660/Mp2g10500/Mp2g14950/Mp2g14960/Mp2g22060/Mp3g02440/Mp3g06610/Mp3g22110/Mp4g19490/Mp5g07930/Mp5g13430/Mp5g22000/Mp6g11010/Mp6g18000/Mp8g01650/Mp8g04010/Mp8g05610/Mp8g09050/Mp8g12930/Mp8g14680/Mp8g15570	25
CC	GO:0045335	phagocytic vesicle	8/1457	34/7493	0.235294	1.21006	0.603113	0.336207	0.999871	0.999871	Mp3g01320/Mp3g15140/Mp3g18180/Mp5g10970/Mp8g00880/Mp8g04010/Mp8g13820/Mp8g16010	8
BP	GO:0009735	response to cytokinin	32/1485	148/7434	0.216216	1.08239	0.505815	0.337771	0.999998	0.999998	Mp1g01210/Mp1g03120/Mp1g03630/Mp1g05340/Mp1g15430/Mp1g25420/Mp1g28300/Mp1g29100/Mp2g04890/Mp2g21150/Mp2g24200/Mp3g05830/Mp3g08790/Mp3g14840/Mp3g17410/Mp3g18890/Mp4g18950/Mp4g20310/Mp4g20600/Mp4g21390/Mp4g23440/Mp5g06170/Mp5g06970/Mp5g19890/Mp6g04560/Mp6g11010/Mp7g00590/Mp7g01760/Mp7g19690/Mp8g07330/Mp8g08430/Mp8g17280	32
BP	GO:0010101	post-embryonic root morphogenesis	12/1485	52/7434	0.230769	1.15525	0.561248	0.338683	0.999998	0.999998	Mp2g00660/Mp3g06610/Mp3g09770/Mp4g04060/Mp4g17030/Mp5g05000/Mp5g12650/Mp8g00420/Mp8g01650/Mp8g12930/Mp8g13430/Mp8g15570	12
BP	GO:0042364	water-soluble vitamin biosynthetic process	12/1485	52/7434	0.230769	1.15525	0.561248	0.338683	0.999998	0.999998	Mp1g02910/Mp1g06330/Mp1g15430/Mp1g25910/Mp1g28700/Mp2g01180/Mp2g20880/Mp3g05500/Mp4g11260/Mp4g21180/Mp5g00090/Mp5g17550	12
BP	GO:0072001	renal system development	12/1485	52/7434	0.230769	1.15525	0.561248	0.338683	0.999998	0.999998	Mp1g10320/Mp1g19490/Mp2g04890/Mp2g21760/Mp3g18180/Mp4g17210/Mp4g21450/Mp7g10570/Mp7g19730/Mp8g01320/Mp8g13850/Mp8g16520	12
MF	GO:0051087	protein-folding chaperone binding	14/1286	61/6378	0.229508	1.13826	0.545246	0.340443	0.999997	0.999997	Mp1g04600/Mp1g07450/Mp1g11560/Mp1g20610/Mp2g03060/Mp2g17400/Mp3g01340/Mp3g03900/Mp3g19280/Mp4g01000/Mp7g14760/Mp7g19730/Mp8g07330/Mp8g08330	14
CC	GO:0001650	fibrillar center	9/1457	39/7493	0.230769	1.18679	0.574575	0.342151	0.999871	0.999871	Mp1g19280/Mp1g21810/Mp2g04740/Mp2g07040/Mp5g05000/Mp5g18210/Mp6g05640/Mp7g18230/Mp7g18300	9
CC	GO:0016592	mediator complex	9/1457	39/7493	0.230769	1.18679	0.574575	0.342151	0.999871	0.999871	Mp1g02240/Mp1g03020/Mp2g04890/Mp2g10780/Mp4g00010/Mp5g01850/Mp8g03860/Mp8g06620/Mp8g14670	9
BP	GO:0090558	plant epidermis development	34/1485	158/7434	0.21519	1.07725	0.49037	0.34237	0.999998	0.999998	Mp1g05340/Mp1g06330/Mp1g22720/Mp1g23560/Mp1g23880/Mp2g05660/Mp2g05670/Mp2g07920/Mp2g14950/Mp2g14960/Mp2g18730/Mp3g02770/Mp3g08980/Mp3g09360/Mp3g12220/Mp3g13640/Mp3g22310/Mp4g05140/Mp4g11760/Mp4g19490/Mp5g05150/Mp5g06440/Mp5g11430/Mp5g12000/Mp5g14080/Mp5g19170/Mp5g20500/Mp5g22210/Mp5g22750/Mp6g11010/Mp8g00080/Mp8g03480/Mp8g04010/Mp8g16980	34
BP	GO:0000212	meiotic spindle organization	6/1485	24/7434	0.25	1.25151	0.616572	0.342853	0.999998	0.999998	Mp1g11870/Mp1g16700/Mp1g16710/Mp3g08470/Mp5g12790/Mp8g17600	6
BP	GO:0001738	morphogenesis of a polarized epithelium	6/1485	24/7434	0.25	1.25151	0.616572	0.342853	0.999998	0.999998	Mp1g19490/Mp1g27000/Mp5g09700/Mp5g16940/Mp7g04530/Mp8g03210	6
BP	GO:0007519	skeletal muscle tissue development	6/1485	24/7434	0.25	1.25151	0.616572	0.342853	0.999998	0.999998	Mp1g17660/Mp2g04890/Mp3g10240/Mp4g02330/Mp4g14510/Mp6g11010	6
BP	GO:0010810	regulation of cell-substrate adhesion	6/1485	24/7434	0.25	1.25151	0.616572	0.342853	0.999998	0.999998	Mp1g17660/Mp2g22060/Mp2g24360/Mp4g21760/Mp5g16940/Mp8g17660	6
BP	GO:0019682	glyceraldehyde-3-phosphate metabolic process	6/1485	24/7434	0.25	1.25151	0.616572	0.342853	0.999998	0.999998	Mp3g01160/Mp4g19390/Mp5g09870/Mp5g09880/Mp6g04420/Mp8g01240	6
BP	GO:0032527	protein exit from endoplasmic reticulum	6/1485	24/7434	0.25	1.25151	0.616572	0.342853	0.999998	0.999998	Mp1g24370/Mp2g03060/Mp2g14140/Mp4g09950/Mp6g05640/Mp7g05900	6
BP	GO:0043650	dicarboxylic acid biosynthetic process	6/1485	24/7434	0.25	1.25151	0.616572	0.342853	0.999998	0.999998	Mp1g00180/Mp1g25420/Mp2g15380/Mp4g09150/Mp5g00310/Mp8g10340	6
BP	GO:0048481	plant ovule development	6/1485	24/7434	0.25	1.25151	0.616572	0.342853	0.999998	0.999998	Mp1g26370/Mp3g04970/Mp4g11760/Mp4g12490/Mp6g08590/Mp8g01060	6
BP	GO:0050870	positive regulation of T cell activation	6/1485	24/7434	0.25	1.25151	0.616572	0.342853	0.999998	0.999998	Mp1g04600/Mp1g08600/Mp3g01320/Mp3g06890/Mp3g10240/Mp4g05140	6
BP	GO:0140962	multicellular organismal-level chemical homeostasis	6/1485	24/7434	0.25	1.25151	0.616572	0.342853	0.999998	0.999998	Mp2g00670/Mp2g05690/Mp3g02770/Mp4g17210/Mp6g14420/Mp8g04010	6
BP	GO:1903039	positive regulation of leukocyte cell-cell adhesion	6/1485	24/7434	0.25	1.25151	0.616572	0.342853	0.999998	0.999998	Mp1g04600/Mp1g08600/Mp3g01320/Mp3g06890/Mp3g10240/Mp4g05140	6
BP	GO:1903725	regulation of phospholipid metabolic process	6/1485	24/7434	0.25	1.25151	0.616572	0.342853	0.999998	0.999998	Mp1g02730/Mp1g15290/Mp1g26180/Mp5g16940/Mp5g22560/Mp8g00830	6
BP	GO:2000027	regulation of animal organ morphogenesis	6/1485	24/7434	0.25	1.25151	0.616572	0.342853	0.999998	0.999998	Mp1g27000/Mp1g29520/Mp5g16940/Mp5g20650/Mp7g04530/Mp8g03210	6
BP	GO:0007009	plasma membrane organization	9/1485	38/7434	0.236842	1.18565	0.573195	0.343035	0.999998	0.999998	Mp1g18900/Mp1g21170/Mp2g19600/Mp3g10240/Mp3g14330/Mp5g10660/Mp5g16940/Mp7g13190/Mp8g18200	9
MF	GO:0030145	manganese ion binding	11/1286	47/6378	0.234043	1.16075	0.555835	0.34318	0.999997	0.999997	Mp1g28700/Mp2g00780/Mp4g12430/Mp4g19390/Mp5g02540/Mp5g11260/Mp6g04420/Mp6g06200/Mp7g03910/Mp8g01240/Mp8g10790	11
BP	GO:0055080	monoatomic cation homeostasis	50/1485	236/7434	0.211864	1.06061	0.472704	0.343464	0.999998	0.999998	Mp1g07290/Mp1g12010/Mp1g13330/Mp1g16710/Mp1g20880/Mp1g22290/Mp1g26990/Mp1g29100/Mp2g00040/Mp2g01720/Mp2g03190/Mp2g05690/Mp2g12470/Mp2g12480/Mp2g23520/Mp2g25335/Mp2g25340/Mp3g04930/Mp3g05830/Mp3g06890/Mp3g09240/Mp3g15140/Mp3g16960/Mp3g18180/Mp3g19470/Mp3g19940/Mp3g21540/Mp3g21610/Mp3g23970/Mp4g00440/Mp4g08820/Mp4g09950/Mp4g10470/Mp5g07930/Mp5g10970/Mp5g23200/Mp5g24040/Mp5g24320/Mp5g24330/Mp6g01270…	50
BP	GO:0009132	nucleoside diphosphate metabolic process	13/1485	57/7434	0.22807	1.14173	0.536651	0.345194	0.999998	0.999998	Mp1g00240/Mp1g03160/Mp1g09110/Mp1g13320/Mp1g27810/Mp2g22790/Mp3g01160/Mp4g14240/Mp5g11490/Mp6g01550/Mp6g04740/Mp7g00420/Mp7g03280	13
BP	GO:0051648	vesicle localization	23/1485	105/7434	0.219048	1.09657	0.497873	0.346312	0.999998	0.999998	Mp1g21060/Mp1g27000/Mp1g27870/Mp2g05990/Mp2g14140/Mp2g19600/Mp3g02060/Mp3g14330/Mp5g04370/Mp5g16940/Mp5g22560/Mp6g05640/Mp6g11210/Mp6g13940/Mp6g16690/Mp7g13190/Mp7g16640/Mp8g00880/Mp8g03810/Mp8g04010/Mp8g16010/Mp8g17280/Mp8g18200	23
BP	GO:0009637	response to blue light	18/1485	81/7434	0.222222	1.11246	0.508421	0.347495	0.999998	0.999998	Mp1g07450/Mp1g08310/Mp1g24680/Mp1g28340/Mp3g12530/Mp3g15080/Mp3g25460/Mp4g05300/Mp4g21790/Mp5g05940/Mp6g20770/Mp7g05890/Mp7g06720/Mp7g06730/Mp7g06740/Mp7g06760/Mp7g08140/Mp7g09180	18
BP	GO:0000727	double-strand break repair via break-induced replication	4/1485	15/7434	0.266667	1.33495	0.648747	0.350878	0.999998	0.999998	Mp3g13710/Mp5g04390/Mp6g04570/Mp6g20220	4
BP	GO:0006696	ergosterol biosynthetic process	4/1485	15/7434	0.266667	1.33495	0.648747	0.350878	0.999998	0.999998	Mp3g01340/Mp5g23030/Mp6g05680/Mp6g19120	4
BP	GO:0007492	endoderm development	4/1485	15/7434	0.266667	1.33495	0.648747	0.350878	0.999998	0.999998	Mp1g11870/Mp1g21810/Mp4g05140/Mp7g16470	4
BP	GO:0008204	ergosterol metabolic process	4/1485	15/7434	0.266667	1.33495	0.648747	0.350878	0.999998	0.999998	Mp3g01340/Mp5g23030/Mp6g05680/Mp6g19120	4
BP	GO:0015740	C4-dicarboxylate transport	4/1485	15/7434	0.266667	1.33495	0.648747	0.350878	0.999998	0.999998	Mp1g17420/Mp3g01810/Mp5g00310/Mp7g05600	4
BP	GO:0015866	ADP transport	4/1485	15/7434	0.266667	1.33495	0.648747	0.350878	0.999998	0.999998	Mp1g04360/Mp5g13430/Mp5g16750/Mp8g11410	4
BP	GO:0016081	synaptic vesicle docking	4/1485	15/7434	0.266667	1.33495	0.648747	0.350878	0.999998	0.999998	Mp2g14140/Mp2g19600/Mp7g13190/Mp8g16010	4
BP	GO:0045037	protein import into chloroplast stroma	4/1485	15/7434	0.266667	1.33495	0.648747	0.350878	0.999998	0.999998	Mp2g19930/Mp3g19470/Mp4g06910/Mp7g17400	4
BP	GO:0048260	positive regulation of receptor-mediated endocytosis	4/1485	15/7434	0.266667	1.33495	0.648747	0.350878	0.999998	0.999998	Mp1g24150/Mp1g27000/Mp3g01320/Mp4g05140	4
BP	GO:0051274	beta-glucan biosynthetic process	4/1485	15/7434	0.266667	1.33495	0.648747	0.350878	0.999998	0.999998	Mp4g20940/Mp5g20900/Mp8g01060/Mp8g16610	4
BP	GO:0071577	zinc ion transmembrane transport	4/1485	15/7434	0.266667	1.33495	0.648747	0.350878	0.999998	0.999998	Mp1g07290/Mp1g17380/Mp2g22490/Mp7g00050	4
BP	GO:0072698	protein localization to microtubule cytoskeleton	4/1485	15/7434	0.266667	1.33495	0.648747	0.350878	0.999998	0.999998	Mp3g01400/Mp3g17970/Mp5g20900/Mp7g18300	4
BP	GO:2000785	regulation of autophagosome assembly	4/1485	15/7434	0.266667	1.33495	0.648747	0.350878	0.999998	0.999998	Mp2g05990/Mp2g25760/Mp3g02060/Mp4g14510	4
BP	GO:2001244	positive regulation of intrinsic apoptotic signaling pathway	4/1485	15/7434	0.266667	1.33495	0.648747	0.350878	0.999998	0.999998	Mp1g29520/Mp2g25760/Mp5g00130/Mp5g20500	4
BP	GO:0032868	response to insulin	14/1485	62/7434	0.225806	1.1304	0.515118	0.350949	0.999998	0.999998	Mp1g03410/Mp2g00710/Mp2g22060/Mp3g06890/Mp3g14840/Mp3g18180/Mp4g08820/Mp4g14510/Mp5g06790/Mp5g10970/Mp5g16940/Mp6g08730/Mp6g19500/Mp8g04010	14
BP	GO:0071478	cellular response to radiation	31/1485	144/7434	0.215278	1.07769	0.470355	0.351041	0.999998	0.999998	Mp1g08410/Mp1g16800/Mp1g24370/Mp1g24680/Mp1g28120/Mp1g28340/Mp2g15520/Mp2g23610/Mp2g24200/Mp2g25760/Mp3g00500/Mp3g02870/Mp3g06770/Mp3g12530/Mp3g15080/Mp3g25180/Mp3g25460/Mp4g05360/Mp4g09150/Mp4g17210/Mp4g21790/Mp4g21960/Mp4g23990/Mp5g00130/Mp5g05940/Mp5g20500/Mp6g06200/Mp6g13250/Mp6g20770/Mp8g13470/Mp8g16610	31
BP	GO:0031929	TOR signaling	10/1485	43/7434	0.232558	1.1642	0.539485	0.351554	0.999998	0.999998	Mp1g04840/Mp1g10320/Mp2g13270/Mp3g09240/Mp3g14840/Mp4g14510/Mp5g16940/Mp5g22560/Mp6g01270/Mp8g14840	10
MF	GO:0005381	iron ion transmembrane transporter activity	6/1286	24/6378	0.25	1.23989	0.591672	0.35158	0.999997	0.999997	Mp2g25335/Mp2g25340/Mp3g21610/Mp5g24320/Mp5g24330/Mp6g14420	6
MF	GO:0044769	ATPase activity, coupled to transmembrane movement of ions, rotational mechanism	6/1286	24/6378	0.25	1.23989	0.591672	0.35158	0.999997	0.999997	Mp3g15140/Mp3g18180/Mp4g08820/Mp5g10970/Mp5g23200/Mp8g11230	6
MF	GO:0015103	inorganic anion transmembrane transporter activity	30/1286	138/6378	0.217391	1.07817	0.466499	0.353134	0.999997	0.999997	Mp2g05910/Mp2g13060/Mp2g20600/Mp3g01810/Mp3g13800/Mp3g13820/Mp3g23970/Mp3g25240/Mp4g16320/Mp4g16560/Mp4g16580/Mp4g16600/Mp4g17210/Mp4g19900/Mp4g22690/Mp4g22830/Mp5g00310/Mp5g03360/Mp5g06790/Mp5g13980/Mp7g00960/Mp7g05600/Mp7g09240/Mp7g13860/Mp7g19040/Mp7g19050/Mp8g04780/Mp8g11200/Mp8g12460/Mp8g15680	30
BP	GO:0009642	response to light intensity	32/1485	149/7434	0.214765	1.07513	0.462805	0.353279	0.999998	0.999998	Mp1g07290/Mp1g20880/Mp1g23200/Mp1g23670/Mp2g02380/Mp2g04410/Mp3g00500/Mp3g02870/Mp3g06770/Mp3g08790/Mp3g12530/Mp3g15080/Mp3g17480/Mp4g17790/Mp4g22430/Mp4g23930/Mp5g22750/Mp6g03330/Mp6g11010/Mp6g18600/Mp6g19790/Mp6g20360/Mp6g20770/Mp7g01680/Mp7g05890/Mp7g06720/Mp7g06730/Mp7g06740/Mp7g06760/Mp7g09180/Mp7g18120/Mp8g03330	32
BP	GO:0048528	post-embryonic root development	26/1485	120/7434	0.216667	1.08465	0.467031	0.35521	0.999998	0.999998	Mp2g00660/Mp3g00080/Mp3g02770/Mp3g06610/Mp3g09770/Mp4g04060/Mp4g11760/Mp4g16320/Mp4g17030/Mp4g22430/Mp4g22830/Mp5g04370/Mp5g05000/Mp5g05150/Mp5g12650/Mp5g14320/Mp5g19510/Mp8g00420/Mp8g01490/Mp8g01650/Mp8g04780/Mp8g12930/Mp8g13430/Mp8g15570/Mp8g15840/Mp8g18570	26
BP	GO:0006855	xenobiotic transmembrane transport	20/1485	91/7434	0.21978	1.10023	0.480638	0.355267	0.999998	0.999998	Mp1g04360/Mp1g17420/Mp2g10530/Mp2g22040/Mp4g06670/Mp4g17210/Mp5g00310/Mp5g02230/Mp5g03360/Mp5g13190/Mp5g13230/Mp5g13430/Mp5g16750/Mp7g07860/Mp7g09420/Mp8g09300/Mp8g09840/Mp8g09880/Mp8g11410/Mp8g12090	20
BP	GO:0034404	nucleobase-containing small molecule biosynthetic process	20/1485	91/7434	0.21978	1.10023	0.480638	0.355267	0.999998	0.999998	Mp1g00240/Mp1g08600/Mp1g13320/Mp1g27810/Mp2g13530/Mp2g15380/Mp2g15800/Mp2g22060/Mp2g22790/Mp3g01160/Mp4g09950/Mp4g14240/Mp4g20940/Mp5g06600/Mp5g11490/Mp6g01550/Mp6g04740/Mp6g06980/Mp7g00420/Mp7g03280	20
BP	GO:0010817	regulation of hormone levels	83/1485	399/7434	0.20802	1.04136	0.424296	0.355729	0.999998	0.999998	Mp1g00180/Mp1g02580/Mp1g04360/Mp1g07940/Mp1g08755/Mp1g11315/Mp1g14900/Mp1g15990/Mp1g18450/Mp1g21900/Mp1g27250/Mp1g28490/Mp2g03280/Mp2g04260/Mp2g05030/Mp2g06070/Mp2g07370/Mp2g08530/Mp2g09800/Mp2g10020/Mp2g10420/Mp2g10590/Mp2g11140/Mp2g16940/Mp2g21090/Mp2g21225/Mp2g21700/Mp2g26760/Mp2g26790/Mp3g01420/Mp3g02770/Mp3g04530/Mp3g09390/Mp3g10600/Mp3g12890/Mp3g20675/Mp3g21350/Mp3g22470/Mp3g22550/Mp3g24120…	83
BP	GO:0006040	amino sugar metabolic process	7/1485	29/7434	0.241379	1.20836	0.561659	0.355748	0.999998	0.999998	Mp1g11550/Mp2g16170/Mp2g24410/Mp3g21790/Mp4g08190/Mp5g24050/Mp8g18760	7
BP	GO:0009789	positive regulation of abscisic acid-activated signaling pathway	7/1485	29/7434	0.241379	1.20836	0.561659	0.355748	0.999998	0.999998	Mp1g14780/Mp1g17750/Mp2g22820/Mp4g04600/Mp4g22390/Mp6g15550/Mp8g15510	7
BP	GO:0010883	regulation of lipid storage	7/1485	29/7434	0.241379	1.20836	0.561659	0.355748	0.999998	0.999998	Mp1g03410/Mp1g26180/Mp2g26800/Mp4g20660/Mp5g16940/Mp8g03300/Mp8g08430	7
BP	GO:0015868	purine ribonucleotide transport	7/1485	29/7434	0.241379	1.20836	0.561659	0.355748	0.999998	0.999998	Mp1g04360/Mp1g27870/Mp3g17250/Mp5g13430/Mp5g16750/Mp6g14590/Mp8g11410	7
BP	GO:0032786	positive regulation of DNA-templated transcription, elongation	7/1485	29/7434	0.241379	1.20836	0.561659	0.355748	0.999998	0.999998	Mp1g08410/Mp1g17120/Mp1g21810/Mp2g17400/Mp4g17250/Mp7g16470/Mp7g18270	7
BP	GO:0070286	axonemal dynein complex assembly	7/1485	29/7434	0.241379	1.20836	0.561659	0.355748	0.999998	0.999998	Mp2g21760/Mp3g15550/Mp4g01000/Mp6g19700/Mp7g01140/Mp7g04620/Mp8g01800	7
BP	GO:0098739	import across plasma membrane	7/1485	29/7434	0.241379	1.20836	0.561659	0.355748	0.999998	0.999998	Mp2g23520/Mp2g25335/Mp2g25340/Mp5g00310/Mp5g24320/Mp5g24330/Mp8g11200	7
BP	GO:1905959	positive regulation of cellular response to alcohol	7/1485	29/7434	0.241379	1.20836	0.561659	0.355748	0.999998	0.999998	Mp1g14780/Mp1g17750/Mp2g22820/Mp4g04600/Mp4g22390/Mp6g15550/Mp8g15510	7
BP	GO:2001233	regulation of apoptotic signaling pathway	15/1485	67/7434	0.223881	1.12076	0.496064	0.356083	0.999998	0.999998	Mp1g19830/Mp1g29520/Mp2g00710/Mp2g03060/Mp2g24360/Mp2g25760/Mp3g01040/Mp3g09390/Mp3g19280/Mp4g14510/Mp5g00130/Mp5g16940/Mp5g20500/Mp7g07450/Mp8g08250	15
CC	GO:0097730	non-motile cilium	6/1457	25/7493	0.24	1.23426	0.5764	0.356112	0.999871	0.999871	Mp1g10320/Mp1g22900/Mp4g11260/Mp5g20650/Mp7g14600/Mp8g04010	6
MF	GO:0004497	monooxygenase activity	26/1286	119/6378	0.218487	1.0836	0.462619	0.356978	0.999997	0.999997	Mp1g05180/Mp1g15990/Mp1g18410/Mp2g00670/Mp2g02590/Mp2g06070/Mp2g06910/Mp2g10420/Mp2g18430/Mp3g09970/Mp3g20410/Mp3g21350/Mp3g22470/Mp3g23930/Mp4g09150/Mp4g11500/Mp4g13420/Mp4g23680/Mp5g16260/Mp6g00020/Mp6g16900/Mp6g18420/Mp6g20540/Mp7g09860/Mp8g12170/Mp8g12210	26
MF	GO:0004866	endopeptidase inhibitor activity	4/1286	15/6378	0.266667	1.32255	0.628488	0.35791	0.999997	0.999997	Mp1g00380/Mp2g24070/Mp6g10340/Mp7g11520	4
MF	GO:0005385	zinc ion transmembrane transporter activity	4/1286	15/6378	0.266667	1.32255	0.628488	0.35791	0.999997	0.999997	Mp1g07290/Mp1g17380/Mp2g22490/Mp7g00050	4
MF	GO:0015556	C4-dicarboxylate transmembrane transporter activity	4/1286	15/6378	0.266667	1.32255	0.628488	0.35791	0.999997	0.999997	Mp1g17420/Mp3g01810/Mp5g00310/Mp7g05600	4
BP	GO:0006576	biogenic amine metabolic process	11/1485	48/7434	0.229167	1.14722	0.511226	0.358783	0.999998	0.999998	Mp1g03120/Mp1g06270/Mp1g14360/Mp1g27250/Mp2g15400/Mp2g18520/Mp2g26760/Mp3g00950/Mp3g10600/Mp5g05030/Mp7g14400	11
BP	GO:0048589	developmental growth	88/1485	424/7434	0.207547	1.03899	0.413087	0.359338	0.999998	0.999998	Mp1g03410/Mp1g04820/Mp1g04840/Mp1g17660/Mp1g18900/Mp1g21170/Mp1g21900/Mp1g21920/Mp1g22720/Mp1g23520/Mp1g23560/Mp1g25420/Mp1g26180/Mp2g02380/Mp2g03060/Mp2g05660/Mp2g05670/Mp2g07920/Mp2g10030/Mp2g10420/Mp2g10530/Mp2g13440/Mp2g14950/Mp2g14960/Mp2g15380/Mp2g15640/Mp2g16780/Mp2g18730/Mp2g24200/Mp3g00080/Mp3g06890/Mp3g08470/Mp3g09240/Mp3g11250/Mp3g12050/Mp3g14330/Mp3g17970/Mp3g19030/Mp3g21250/Mp3g22310…	88
BP	GO:0010876	lipid localization	35/1485	164/7434	0.213415	1.06837	0.442305	0.35939	0.999998	0.999998	Mp1g03410/Mp1g04840/Mp1g15290/Mp1g26180/Mp1g26930/Mp2g13400/Mp2g16700/Mp2g17950/Mp2g22060/Mp2g26800/Mp3g01320/Mp3g09240/Mp3g17900/Mp3g20590/Mp4g02700/Mp4g08050/Mp4g14510/Mp4g17210/Mp4g17920/Mp4g20660/Mp4g23410/Mp5g00540/Mp5g03360/Mp5g16940/Mp6g01270/Mp6g13940/Mp6g16850/Mp6g18390/Mp7g03500/Mp8g00830/Mp8g00880/Mp8g03300/Mp8g08430/Mp8g09380/Mp8g10090	35
BP	GO:0098660	inorganic ion transmembrane transport	89/1485	429/7434	0.207459	1.03855	0.41097	0.360022	0.999998	0.999998	Mp1g00620/Mp1g02000/Mp1g02170/Mp1g07290/Mp1g08080/Mp1g11240/Mp1g12010/Mp1g17380/Mp1g20890/Mp1g26440/Mp1g26930/Mp1g27650/Mp2g01720/Mp2g03190/Mp2g05910/Mp2g13060/Mp2g13170/Mp2g16940/Mp2g19780/Mp2g20600/Mp2g21430/Mp2g22490/Mp2g23520/Mp2g25335/Mp2g25340/Mp3g06890/Mp3g08530/Mp3g09240/Mp3g12380/Mp3g13800/Mp3g13820/Mp3g15140/Mp3g18180/Mp3g19370/Mp3g21610/Mp3g23970/Mp3g25240/Mp4g01650/Mp4g06670/Mp4g08820…	89
BP	GO:0009909	regulation of flower development	16/1485	72/7434	0.222222	1.11246	0.479051	0.360698	0.999998	0.999998	Mp1g02240/Mp1g15990/Mp1g17120/Mp1g17790/Mp1g18640/Mp1g21810/Mp2g09050/Mp3g16010/Mp4g05300/Mp4g11760/Mp5g22560/Mp5g22890/Mp6g08590/Mp7g06120/Mp7g16470/Mp8g13470	16
BP	GO:0051650	establishment of vesicle localization	22/1485	101/7434	0.217822	1.09043	0.457142	0.361906	0.999998	0.999998	Mp1g21060/Mp1g27000/Mp1g27870/Mp2g05990/Mp2g14140/Mp2g19600/Mp3g02060/Mp3g14330/Mp5g04370/Mp5g22560/Mp6g05640/Mp6g11210/Mp6g13940/Mp6g16690/Mp7g13190/Mp7g16640/Mp8g00880/Mp8g03810/Mp8g04010/Mp8g16010/Mp8g17280/Mp8g18200	22
CC	GO:0098793	presynapse	17/1457	79/7493	0.21519	1.10667	0.468255	0.362938	0.999871	0.999871	Mp1g21060/Mp1g27000/Mp2g04890/Mp2g18070/Mp2g19600/Mp3g14330/Mp3g18180/Mp4g08820/Mp4g14510/Mp4g17210/Mp5g00310/Mp6g06620/Mp7g13190/Mp8g00880/Mp8g04010/Mp8g05610/Mp8g16010	17
MF	GO:0005319	lipid transporter activity	10/1286	43/6378	0.232558	1.15339	0.507147	0.363229	0.999997	0.999997	Mp1g15290/Mp1g26930/Mp2g13400/Mp2g16700/Mp4g23410/Mp5g03360/Mp6g18390/Mp8g00830/Mp8g09380/Mp8g10090	10
CC	GO:0033202	DNA helicase complex	3/1457	11/7493	0.272727	1.40257	0.656423	0.364149	0.999871	0.999871	Mp1g09060/Mp1g28370/Mp6g10370	3
CC	GO:0035838	growing cell tip	3/1457	11/7493	0.272727	1.40257	0.656423	0.364149	0.999871	0.999871	Mp3g12050/Mp8g00830/Mp8g04010	3
CC	GO:0098802	plasma membrane signaling receptor complex	3/1457	11/7493	0.272727	1.40257	0.656423	0.364149	0.999871	0.999871	Mp1g06240/Mp3g01320/Mp5g16310	3
MF	GO:0005543	phospholipid binding	23/1286	105/6378	0.219048	1.08638	0.448496	0.364381	0.999997	0.999997	Mp1g08590/Mp1g17660/Mp1g18640/Mp1g18900/Mp1g21170/Mp1g21590/Mp1g23280/Mp1g26930/Mp1g27870/Mp2g17950/Mp3g06890/Mp3g08880/Mp3g14210/Mp3g17640/Mp3g19750/Mp4g07110/Mp5g11990/Mp6g01640/Mp6g18390/Mp7g14600/Mp8g00830/Mp8g04010/Mp8g15510	23
BP	GO:0043934	sporulation	17/1485	77/7434	0.220779	1.10523	0.463741	0.364876	0.999998	0.999998	Mp1g14390/Mp1g15290/Mp1g21590/Mp1g23640/Mp2g03930/Mp3g02770/Mp3g04930/Mp4g04710/Mp5g06160/Mp5g09700/Mp5g13270/Mp6g07190/Mp7g00270/Mp7g11830/Mp7g18980/Mp8g00830/Mp8g01320	17
MF	GO:0046915	transition metal ion transmembrane transporter activity	14/1286	62/6378	0.225806	1.1199	0.476743	0.364918	0.999997	0.999997	Mp1g07290/Mp1g17380/Mp2g01720/Mp2g03190/Mp2g22490/Mp2g25335/Mp2g25340/Mp3g21610/Mp4g06670/Mp5g24320/Mp5g24330/Mp6g14420/Mp7g00050/Mp8g09300	14
BP	GO:0007031	peroxisome organization	12/1485	53/7434	0.226415	1.13345	0.487096	0.365017	0.999998	0.999998	Mp3g11230/Mp3g21540/Mp4g19350/Mp5g11140/Mp6g00800/Mp6g09640/Mp6g12050/Mp6g15090/Mp6g19540/Mp7g18230/Mp8g02510/Mp8g04010	12
BP	GO:0044070	regulation of monoatomic anion transport	12/1485	53/7434	0.226415	1.13345	0.487096	0.365017	0.999998	0.999998	Mp1g26180/Mp2g05990/Mp2g23570/Mp3g01320/Mp3g02440/Mp3g09240/Mp3g10170/Mp6g01270/Mp6g03700/Mp8g02480/Mp8g08250/Mp8g10060	12
MF	GO:0015370	solute:sodium symporter activity	7/1286	29/6378	0.241379	1.19714	0.534684	0.365423	0.999997	0.999997	Mp4g16560/Mp4g16580/Mp4g16600/Mp4g19900/Mp5g00310/Mp6g19920/Mp7g07060	7
BP	GO:0007032	endosome organization	8/1485	34/7434	0.235294	1.1779	0.519415	0.365854	0.999998	0.999998	Mp1g03090/Mp1g07450/Mp1g27870/Mp3g23490/Mp6g13940/Mp8g02020/Mp8g16010/Mp8g18220	8
BP	GO:0007269	neurotransmitter secretion	8/1485	34/7434	0.235294	1.1779	0.519415	0.365854	0.999998	0.999998	Mp2g05990/Mp2g14140/Mp2g19600/Mp3g14330/Mp5g07930/Mp7g13190/Mp8g05610/Mp8g16010	8
BP	GO:0044038	cell wall macromolecule biosynthetic process	8/1485	34/7434	0.235294	1.1779	0.519415	0.365854	0.999998	0.999998	Mp1g02600/Mp1g23640/Mp2g07220/Mp2g07920/Mp2g18730/Mp3g22310/Mp3g22790/Mp4g08210	8
BP	GO:0099643	signal release from synapse	8/1485	34/7434	0.235294	1.1779	0.519415	0.365854	0.999998	0.999998	Mp2g05990/Mp2g14140/Mp2g19600/Mp3g14330/Mp5g07930/Mp7g13190/Mp8g05610/Mp8g16010	8
BP	GO:0120251	hydrocarbon biosynthetic process	8/1485	34/7434	0.235294	1.1779	0.519415	0.365854	0.999998	0.999998	Mp2g07200/Mp2g21230/Mp2g24630/Mp5g14090/Mp5g18040/Mp6g04560/Mp7g00020/Mp8g08430	8
CC	GO:0005815	microtubule organizing center	39/1457	189/7493	0.206349	1.0612	0.418684	0.366329	0.999871	0.999871	Mp1g03310/Mp1g10320/Mp1g13570/Mp1g19490/Mp1g21810/Mp1g26210/Mp2g04460/Mp2g09250/Mp3g01400/Mp3g06240/Mp3g07080/Mp3g08470/Mp3g10240/Mp3g17970/Mp3g21200/Mp4g08070/Mp4g12890/Mp4g14750/Mp4g21190/Mp5g00310/Mp5g04370/Mp5g20100/Mp5g20650/Mp6g01500/Mp6g03680/Mp6g05440/Mp6g06200/Mp6g08010/Mp6g10370/Mp6g19700/Mp6g20220/Mp7g01140/Mp7g01490/Mp7g14600/Mp8g01800/Mp8g08730/Mp8g14660/Mp8g16520/Mp8g18220	39
BP	GO:0044843	cell cycle G1/S phase transition	24/1485	111/7434	0.216216	1.08239	0.436941	0.367659	0.999998	0.999998	Mp1g04820/Mp1g08720/Mp1g25610/Mp2g01080/Mp2g04890/Mp2g15380/Mp3g02770/Mp3g08150/Mp3g13710/Mp3g14840/Mp4g14510/Mp4g21190/Mp5g09510/Mp5g16940/Mp5g18040/Mp5g18210/Mp5g19170/Mp5g21610/Mp5g22560/Mp6g20220/Mp7g03500/Mp7g16470/Mp7g18270/Mp8g17660	24
BP	GO:0060271	cilium assembly	24/1485	111/7434	0.216216	1.08239	0.436941	0.367659	0.999998	0.999998	Mp1g03310/Mp1g10320/Mp1g19490/Mp1g22900/Mp1g26210/Mp2g04460/Mp2g09250/Mp2g09470/Mp2g21760/Mp3g15550/Mp3g18180/Mp4g01000/Mp4g08070/Mp4g12890/Mp5g20650/Mp6g08010/Mp6g19700/Mp7g01140/Mp7g04620/Mp7g10570/Mp7g14600/Mp8g01800/Mp8g13050/Mp8g16520	24
CC	GO:0045202	synapse	29/1457	139/7493	0.208633	1.07295	0.426504	0.367959	0.999871	0.999871	Mp1g04600/Mp1g17660/Mp1g21060/Mp1g27000/Mp1g29250/Mp2g04890/Mp2g05990/Mp2g18070/Mp2g19600/Mp2g22060/Mp3g06890/Mp3g14330/Mp3g14790/Mp3g18180/Mp3g23060/Mp4g08820/Mp4g14510/Mp4g17210/Mp5g00310/Mp5g16940/Mp6g06620/Mp6g08620/Mp7g13190/Mp7g18300/Mp8g00880/Mp8g04010/Mp8g05610/Mp8g16010/Mp8g18220	29
BP	GO:0050821	protein stabilization	18/1485	82/7434	0.219512	1.09889	0.449869	0.368682	0.999998	0.999998	Mp1g04600/Mp1g22290/Mp2g03060/Mp2g05990/Mp3g08850/Mp3g10240/Mp3g14160/Mp3g19280/Mp3g21870/Mp4g05140/Mp5g16940/Mp5g20500/Mp5g22870/Mp6g01500/Mp7g15340/Mp7g19730/Mp8g09320/Mp8g12590	18
BP	GO:0072666	establishment of protein localization to vacuole	18/1485	82/7434	0.219512	1.09889	0.449869	0.368682	0.999998	0.999998	Mp1g07450/Mp1g21590/Mp1g27870/Mp2g02980/Mp2g08530/Mp2g14140/Mp3g17440/Mp3g17640/Mp3g23490/Mp4g07110/Mp4g07690/Mp4g10470/Mp6g13940/Mp6g21390/Mp7g13540/Mp8g00880/Mp8g07370/Mp8g09930	18
BP	GO:0006111	regulation of gluconeogenesis	5/1485	20/7434	0.25	1.25151	0.562699	0.369235	0.999998	0.999998	Mp1g03160/Mp1g14390/Mp1g26410/Mp2g01080/Mp4g02330	5
BP	GO:0007097	nuclear migration	5/1485	20/7434	0.25	1.25151	0.562699	0.369235	0.999998	0.999998	Mp1g23060/Mp3g01400/Mp4g08070/Mp6g19540/Mp8g17280	5
BP	GO:0007314	oocyte anterior/posterior axis specification	5/1485	20/7434	0.25	1.25151	0.562699	0.369235	0.999998	0.999998	Mp1g25660/Mp3g02610/Mp4g09950/Mp5g11610/Mp8g04010	5
BP	GO:0008358	maternal determination of anterior/posterior axis, embryo	5/1485	20/7434	0.25	1.25151	0.562699	0.369235	0.999998	0.999998	Mp1g25660/Mp3g02610/Mp4g09950/Mp5g11610/Mp8g04010	5
BP	GO:0014902	myotube differentiation	5/1485	20/7434	0.25	1.25151	0.562699	0.369235	0.999998	0.999998	Mp3g10240/Mp4g02330/Mp4g05140/Mp4g14510/Mp6g11010	5
BP	GO:0030177	positive regulation of Wnt signaling pathway	5/1485	20/7434	0.25	1.25151	0.562699	0.369235	0.999998	0.999998	Mp2g24360/Mp3g10240/Mp4g09950/Mp8g05570/Mp8g17660	5
BP	GO:0042178	xenobiotic catabolic process	5/1485	20/7434	0.25	1.25151	0.562699	0.369235	0.999998	0.999998	Mp2g16633/Mp2g21470/Mp2g21770/Mp6g13500/Mp8g09770	5
BP	GO:0044458	motile cilium assembly	5/1485	20/7434	0.25	1.25151	0.562699	0.369235	0.999998	0.999998	Mp1g22900/Mp2g21760/Mp4g12890/Mp6g19700/Mp7g10570	5
BP	GO:0045943	positive regulation of transcription by RNA polymerase I	5/1485	20/7434	0.25	1.25151	0.562699	0.369235	0.999998	0.999998	Mp1g21810/Mp5g04370/Mp5g05000/Mp7g16470/Mp8g17660	5
BP	GO:0046173	polyol biosynthetic process	5/1485	20/7434	0.25	1.25151	0.562699	0.369235	0.999998	0.999998	Mp1g28700/Mp2g15380/Mp2g26810/Mp5g04370/Mp6g09120	5
BP	GO:0050851	antigen receptor-mediated signaling pathway	5/1485	20/7434	0.25	1.25151	0.562699	0.369235	0.999998	0.999998	Mp1g13330/Mp3g01320/Mp3g06890/Mp4g05140/Mp6g19540	5
BP	GO:0051293	establishment of spindle localization	5/1485	20/7434	0.25	1.25151	0.562699	0.369235	0.999998	0.999998	Mp3g08470/Mp4g24010/Mp5g12790/Mp5g22560/Mp8g04010	5
BP	GO:0032103	positive regulation of response to external stimulus	25/1485	116/7434	0.215517	1.07889	0.42785	0.370261	0.999998	0.999998	Mp1g00240/Mp1g01480/Mp1g04150/Mp1g14780/Mp1g15450/Mp1g22810/Mp1g25910/Mp1g26930/Mp2g14830/Mp2g24070/Mp3g01320/Mp3g06890/Mp3g10240/Mp3g16620/Mp3g16960/Mp4g05140/Mp4g14510/Mp5g05310/Mp5g10670/Mp5g16940/Mp5g22540/Mp5g22560/Mp6g06170/Mp8g00880/Mp8g08250	25
BP	GO:0003341	cilium movement	13/1485	58/7434	0.224138	1.12205	0.466184	0.370464	0.999998	0.999998	Mp1g22900/Mp2g09470/Mp2g21760/Mp3g14210/Mp3g15550/Mp4g01000/Mp5g04370/Mp6g19700/Mp7g01140/Mp7g04620/Mp7g10570/Mp8g01800/Mp8g13050	13
BP	GO:0010029	regulation of seed germination	13/1485	58/7434	0.224138	1.12205	0.466184	0.370464	0.999998	0.999998	Mp1g02000/Mp1g02580/Mp1g17750/Mp2g17950/Mp3g12530/Mp3g15080/Mp3g24270/Mp5g04260/Mp6g20770/Mp7g01150/Mp7g01760/Mp8g03300/Mp8g06830	13
BP	GO:0048767	root hair elongation	13/1485	58/7434	0.224138	1.12205	0.466184	0.370464	0.999998	0.999998	Mp1g22720/Mp2g05660/Mp2g05670/Mp2g07920/Mp2g14950/Mp2g14960/Mp2g18730/Mp3g22310/Mp4g19490/Mp5g05150/Mp5g22750/Mp6g11010/Mp8g04010	13
MF	GO:0015297	antiporter activity	11/1286	48/6378	0.229167	1.13657	0.477253	0.371187	0.999997	0.999997	Mp1g12010/Mp1g17420/Mp2g03190/Mp2g10530/Mp2g16940/Mp2g19780/Mp5g07930/Mp5g13430/Mp5g16750/Mp8g12460/Mp8g17790	11
BP	GO:0046777	protein autophosphorylation	27/1485	126/7434	0.214286	1.07273	0.411345	0.375006	0.999998	0.999998	Mp1g01860/Mp1g09300/Mp1g18640/Mp1g21530/Mp2g04890/Mp2g14830/Mp2g15810/Mp2g22060/Mp2g24150/Mp2g24360/Mp2g26670/Mp3g01320/Mp3g02440/Mp3g06890/Mp3g09360/Mp3g17970/Mp4g01600/Mp4g07920/Mp4g14510/Mp5g19170/Mp7g02210/Mp7g04170/Mp8g04770/Mp8g05810/Mp8g08250/Mp8g15840/Mp8g18570	27
BP	GO:0009166	nucleotide catabolic process	14/1485	63/7434	0.222222	1.11246	0.447837	0.375274	0.999998	0.999998	Mp1g00240/Mp1g03160/Mp1g27810/Mp2g13530/Mp2g22790/Mp3g01160/Mp4g09950/Mp4g14240/Mp5g06600/Mp5g11490/Mp6g01550/Mp6g04740/Mp7g00420/Mp7g03280	14
BP	GO:0051701	biological process involved in interaction with host	14/1485	63/7434	0.222222	1.11246	0.447837	0.375274	0.999998	0.999998	Mp1g01210/Mp1g08590/Mp1g23280/Mp1g27330/Mp2g04120/Mp2g15380/Mp3g16010/Mp4g09950/Mp5g05570/Mp6g05510/Mp6g17970/Mp7g07920/Mp7g15180/Mp8g11280	14
BP	GO:0072527	pyrimidine-containing compound metabolic process	14/1485	63/7434	0.222222	1.11246	0.447837	0.375274	0.999998	0.999998	Mp1g02910/Mp1g09110/Mp2g08630/Mp2g10530/Mp2g15380/Mp2g15800/Mp2g22060/Mp3g00570/Mp4g19600/Mp4g20940/Mp5g00090/Mp5g17550/Mp6g13630/Mp7g18790	14
MF	GO:0008080	N-acetyltransferase activity	8/1286	34/6378	0.235294	1.16696	0.490507	0.376395	0.999997	0.999997	Mp1g11060/Mp1g14360/Mp2g22480/Mp3g25180/Mp5g07460/Mp5g10680/Mp5g22790/Mp8g16090	8
MF	GO:0015101	organic cation transmembrane transporter activity	8/1286	34/6378	0.235294	1.16696	0.490507	0.376395	0.999997	0.999997	Mp1g20890/Mp1g26930/Mp2g10530/Mp5g00310/Mp7g07860/Mp7g09420/Mp8g11410/Mp8g14930	8
MF	GO:0016769	transferase activity, transferring nitrogenous groups	8/1286	34/6378	0.235294	1.16696	0.490507	0.376395	0.999997	0.999997	Mp1g15430/Mp2g08050/Mp3g21250/Mp3g22550/Mp4g18090/Mp5g14320/Mp5g16730/Mp8g18760	8
MF	GO:1904680	peptide transmembrane transporter activity	8/1286	34/6378	0.235294	1.16696	0.490507	0.376395	0.999997	0.999997	Mp2g12530/Mp3g03900/Mp3g04200/Mp3g09390/Mp4g15510/Mp5g22730/Mp6g04780/Mp7g18570	8
BP	GO:0042330	taxis	28/1485	131/7434	0.21374	1.07	0.403824	0.377177	0.999998	0.999998	Mp1g19490/Mp1g26180/Mp1g28110/Mp2g10500/Mp2g22060/Mp3g01320/Mp3g06890/Mp3g10240/Mp3g16960/Mp3g21250/Mp4g05140/Mp4g14510/Mp5g06160/Mp5g09600/Mp5g11990/Mp5g16940/Mp5g17510/Mp5g18040/Mp5g20650/Mp6g08590/Mp6g17450/Mp7g03410/Mp7g12670/Mp7g14600/Mp8g01320/Mp8g01800/Mp8g04010/Mp8g17660	28
MF	GO:0008081	phosphoric diester hydrolase activity	5/1286	20/6378	0.25	1.23989	0.53995	0.377416	0.999997	0.999997	Mp2g00780/Mp2g22060/Mp7g03910/Mp7g15180/Mp8g11280	5
MF	GO:0051287	NAD binding	5/1286	20/6378	0.25	1.23989	0.53995	0.377416	0.999997	0.999997	Mp1g00180/Mp2g23570/Mp4g19390/Mp4g21180/Mp8g06140	5
MF	GO:0099094	ligand-gated monoatomic cation channel activity	5/1286	20/6378	0.25	1.23989	0.53995	0.377416	0.999997	0.999997	Mp4g11640/Mp4g17210/Mp5g22750/Mp7g01840/Mp7g04480	5
BP	GO:0070085	glycosylation	29/1485	136/7434	0.213235	1.06747	0.396729	0.37923	0.999998	0.999998	Mp1g00240/Mp1g05980/Mp1g22770/Mp2g02300/Mp2g03060/Mp2g05660/Mp2g05670/Mp2g07920/Mp2g10800/Mp2g18730/Mp2g21110/Mp2g22020/Mp3g00690/Mp3g01340/Mp3g17180/Mp3g22310/Mp4g08190/Mp4g09950/Mp4g20110/Mp5g11260/Mp6g08610/Mp7g07390/Mp7g18170/Mp8g03480/Mp8g14010/Mp8g16010/Mp8g16130/Mp8g18220/Mp8g18760	29
BP	GO:0046649	lymphocyte activation	15/1485	68/7434	0.220588	1.10428	0.431574	0.379562	0.999998	0.999998	Mp1g04600/Mp1g08600/Mp2g18740/Mp3g01040/Mp3g01320/Mp3g06890/Mp3g10010/Mp3g10240/Mp3g14840/Mp3g16960/Mp4g05140/Mp6g03680/Mp7g19730/Mp8g00880/Mp8g02910	15
BP	GO:0070585	protein localization to mitochondrion	15/1485	68/7434	0.220588	1.10428	0.431574	0.379562	0.999998	0.999998	Mp1g22290/Mp3g03900/Mp3g04200/Mp3g09390/Mp3g12020/Mp3g16100/Mp5g07930/Mp5g11140/Mp5g17980/Mp5g20500/Mp7g00800/Mp7g01680/Mp7g17400/Mp7g18210/Mp7g19490	15
BP	GO:0072655	establishment of protein localization to mitochondrion	15/1485	68/7434	0.220588	1.10428	0.431574	0.379562	0.999998	0.999998	Mp1g22290/Mp3g03900/Mp3g04200/Mp3g09390/Mp3g12020/Mp3g16100/Mp5g07930/Mp5g11140/Mp5g17980/Mp5g20500/Mp7g00800/Mp7g01680/Mp7g17400/Mp7g18210/Mp7g19490	15
CC	GO:0031143	pseudopodium	4/1457	16/7493	0.25	1.28569	0.562011	0.379634	0.999871	0.999871	Mp4g05140/Mp5g06480/Mp5g11990/Mp8g00880	4
BP	GO:0010647	positive regulation of cell communication	62/1485	298/7434	0.208054	1.04153	0.365561	0.380558	0.999998	0.999998	Mp1g00180/Mp1g00240/Mp1g10320/Mp1g11870/Mp1g13330/Mp1g14780/Mp1g14790/Mp1g17660/Mp1g17750/Mp1g18450/Mp1g19350/Mp1g19830/Mp1g20140/Mp1g22810/Mp1g24680/Mp1g27000/Mp1g29520/Mp2g00660/Mp2g00710/Mp2g05990/Mp2g13270/Mp2g19600/Mp2g22820/Mp2g24070/Mp2g24360/Mp2g25760/Mp3g01320/Mp3g06610/Mp3g06890/Mp3g09360/Mp3g10240/Mp3g16620/Mp4g00040/Mp4g04600/Mp4g09950/Mp4g18950/Mp4g22390/Mp4g22540/Mp5g00130/Mp5g00310…	62
BP	GO:0006094	gluconeogenesis	10/1485	44/7434	0.227273	1.13774	0.457816	0.380859	0.999998	0.999998	Mp1g03160/Mp1g14390/Mp1g26410/Mp2g01080/Mp2g22790/Mp3g01160/Mp4g02330/Mp6g01550/Mp6g04740/Mp8g02810	10
BP	GO:0045324	late endosome to vacuole transport	10/1485	44/7434	0.227273	1.13774	0.457816	0.380859	0.999998	0.999998	Mp1g03090/Mp1g07450/Mp1g27870/Mp3g06890/Mp3g23490/Mp4g07110/Mp6g21390/Mp7g13250/Mp7g16990/Mp8g08230	10
BP	GO:1903409	reactive oxygen species biosynthetic process	10/1485	44/7434	0.227273	1.13774	0.457816	0.380859	0.999998	0.999998	Mp1g01210/Mp1g29520/Mp5g08490/Mp7g00270/Mp7g05890/Mp7g06720/Mp7g06730/Mp7g06740/Mp7g06760/Mp7g09180	10
BP	GO:0002204	somatic recombination of immunoglobulin genes involved in immune response	3/1485	11/7434	0.272727	1.36529	0.605713	0.381794	0.999998	0.999998	Mp3g01040/Mp3g10010/Mp3g16960	3
BP	GO:0002208	somatic diversification of immunoglobulins involved in immune response	3/1485	11/7434	0.272727	1.36529	0.605713	0.381794	0.999998	0.999998	Mp3g01040/Mp3g10010/Mp3g16960	3
BP	GO:0002312	B cell activation involved in immune response	3/1485	11/7434	0.272727	1.36529	0.605713	0.381794	0.999998	0.999998	Mp3g01040/Mp3g10010/Mp3g16960	3
BP	GO:0002381	immunoglobulin production involved in immunoglobulin-mediated immune response	3/1485	11/7434	0.272727	1.36529	0.605713	0.381794	0.999998	0.999998	Mp3g01040/Mp3g10010/Mp3g16960	3
BP	GO:0002819	regulation of adaptive immune response	3/1485	11/7434	0.272727	1.36529	0.605713	0.381794	0.999998	0.999998	Mp2g04890/Mp3g01040/Mp3g10010	3
BP	GO:0006145	purine nucleobase catabolic process	3/1485	11/7434	0.272727	1.36529	0.605713	0.381794	0.999998	0.999998	Mp1g10900/Mp2g13010/Mp2g22300	3
BP	GO:0007520	myoblast fusion	3/1485	11/7434	0.272727	1.36529	0.605713	0.381794	0.999998	0.999998	Mp3g10240/Mp4g05140/Mp4g14510	3
BP	GO:0009065	glutamine family amino acid catabolic process	3/1485	11/7434	0.272727	1.36529	0.605713	0.381794	0.999998	0.999998	Mp1g00180/Mp2g15400/Mp3g21250	3
BP	GO:0010189	vitamin E biosynthetic process	3/1485	11/7434	0.272727	1.36529	0.605713	0.381794	0.999998	0.999998	Mp2g26380/Mp3g22550/Mp5g16730	3
BP	GO:0016064	immunoglobulin mediated immune response	3/1485	11/7434	0.272727	1.36529	0.605713	0.381794	0.999998	0.999998	Mp3g01040/Mp3g10010/Mp3g16960	3
BP	GO:0019724	B cell mediated immunity	3/1485	11/7434	0.272727	1.36529	0.605713	0.381794	0.999998	0.999998	Mp3g01040/Mp3g10010/Mp3g16960	3
BP	GO:0031268	pseudopodium organization	3/1485	11/7434	0.272727	1.36529	0.605713	0.381794	0.999998	0.999998	Mp5g16940/Mp8g01320/Mp8g04010	3
BP	GO:0031537	regulation of anthocyanin metabolic process	3/1485	11/7434	0.272727	1.36529	0.605713	0.381794	0.999998	0.999998	Mp1g08310/Mp1g16800/Mp6g10370	3
BP	GO:0032608	interferon-beta production	3/1485	11/7434	0.272727	1.36529	0.605713	0.381794	0.999998	0.999998	Mp1g19490/Mp3g10240/Mp6g06170	3
BP	GO:0032648	regulation of interferon-beta production	3/1485	11/7434	0.272727	1.36529	0.605713	0.381794	0.999998	0.999998	Mp1g19490/Mp3g10240/Mp6g06170	3
BP	GO:0034309	primary alcohol biosynthetic process	3/1485	11/7434	0.272727	1.36529	0.605713	0.381794	0.999998	0.999998	Mp1g02910/Mp5g00090/Mp5g17550	3
BP	GO:0042360	vitamin E metabolic process	3/1485	11/7434	0.272727	1.36529	0.605713	0.381794	0.999998	0.999998	Mp2g26380/Mp3g22550/Mp5g16730	3
BP	GO:0044794	positive regulation by host of viral process	3/1485	11/7434	0.272727	1.36529	0.605713	0.381794	0.999998	0.999998	Mp1g17660/Mp4g07105/Mp5g09700	3
BP	GO:0045190	isotype switching	3/1485	11/7434	0.272727	1.36529	0.605713	0.381794	0.999998	0.999998	Mp3g01040/Mp3g10010/Mp3g16960	3
BP	GO:0045638	negative regulation of myeloid cell differentiation	3/1485	11/7434	0.272727	1.36529	0.605713	0.381794	0.999998	0.999998	Mp1g21810/Mp5g20500/Mp7g16470	3
BP	GO:0045721	negative regulation of gluconeogenesis	3/1485	11/7434	0.272727	1.36529	0.605713	0.381794	0.999998	0.999998	Mp1g14390/Mp1g26410/Mp2g01080	3
BP	GO:0045737	positive regulation of cyclin-dependent protein serine/threonine kinase activity	3/1485	11/7434	0.272727	1.36529	0.605713	0.381794	0.999998	0.999998	Mp1g16700/Mp3g01400/Mp3g11260	3
BP	GO:0045880	positive regulation of smoothened signaling pathway	3/1485	11/7434	0.272727	1.36529	0.605713	0.381794	0.999998	0.999998	Mp1g10320/Mp7g01140/Mp7g13300	3
BP	GO:0048280	vesicle fusion with Golgi apparatus	3/1485	11/7434	0.272727	1.36529	0.605713	0.381794	0.999998	0.999998	Mp3g02060/Mp3g14330/Mp8g00880	3
BP	GO:0050771	negative regulation of axonogenesis	3/1485	11/7434	0.272727	1.36529	0.605713	0.381794	0.999998	0.999998	Mp5g15480/Mp5g16940/Mp6g05010	3
BP	GO:0050826	response to freezing	3/1485	11/7434	0.272727	1.36529	0.605713	0.381794	0.999998	0.999998	Mp1g06270/Mp2g17840/Mp6g08590	3
BP	GO:0050931	pigment cell differentiation	3/1485	11/7434	0.272727	1.36529	0.605713	0.381794	0.999998	0.999998	Mp1g21810/Mp4g09350/Mp8g04010	3
BP	GO:0070525	tRNA threonylcarbamoyladenosine metabolic process	3/1485	11/7434	0.272727	1.36529	0.605713	0.381794	0.999998	0.999998	Mp1g22190/Mp3g03830/Mp8g12380	3
BP	GO:0072347	response to anesthetic	3/1485	11/7434	0.272727	1.36529	0.605713	0.381794	0.999998	0.999998	Mp1g05980/Mp3g08980/Mp8g01230	3
BP	GO:0090100	positive regulation of transmembrane receptor protein serine/threonine kinase signaling pathway	3/1485	11/7434	0.272727	1.36529	0.605713	0.381794	0.999998	0.999998	Mp1g11870/Mp1g19350/Mp6g05720	3
BP	GO:0090481	pyrimidine nucleotide-sugar transmembrane transport	3/1485	11/7434	0.272727	1.36529	0.605713	0.381794	0.999998	0.999998	Mp4g08410/Mp5g22730/Mp6g02500	3
BP	GO:1903792	negative regulation of monoatomic anion transport	3/1485	11/7434	0.272727	1.36529	0.605713	0.381794	0.999998	0.999998	Mp1g26180/Mp3g09240/Mp6g01270	3
BP	GO:0007173	epidermal growth factor receptor signaling pathway	6/1485	25/7434	0.24	1.20145	0.50407	0.382056	0.999998	0.999998	Mp1g25990/Mp1g27870/Mp3g06890/Mp5g20500/Mp7g18270/Mp8g17660	6
BP	GO:0007405	neuroblast proliferation	6/1485	25/7434	0.24	1.20145	0.50407	0.382056	0.999998	0.999998	Mp5g01850/Mp5g15480/Mp5g18040/Mp8g03860/Mp8g14670/Mp8g17660	6
BP	GO:0009303	rRNA transcription	6/1485	25/7434	0.24	1.20145	0.50407	0.382056	0.999998	0.999998	Mp1g16760/Mp1g21810/Mp3g23320/Mp5g04370/Mp7g16470/Mp8g17660	6
BP	GO:0032968	positive regulation of transcription elongation by RNA polymerase II	6/1485	25/7434	0.24	1.20145	0.50407	0.382056	0.999998	0.999998	Mp1g17120/Mp1g21810/Mp2g17400/Mp4g17250/Mp7g16470/Mp7g18270	6
BP	GO:0035670	plant-type ovary development	6/1485	25/7434	0.24	1.20145	0.50407	0.382056	0.999998	0.999998	Mp1g26370/Mp3g04970/Mp4g11760/Mp4g12490/Mp6g08590/Mp8g01060	6
BP	GO:0097191	extrinsic apoptotic signaling pathway	6/1485	25/7434	0.24	1.20145	0.50407	0.382056	0.999998	0.999998	Mp2g00710/Mp2g24360/Mp3g06890/Mp4g14510/Mp5g16940/Mp8g08250	6
BP	GO:1901880	negative regulation of protein depolymerization	6/1485	25/7434	0.24	1.20145	0.50407	0.382056	0.999998	0.999998	Mp1g17660/Mp3g01400/Mp3g05550/Mp3g07080/Mp3g16960/Mp5g10970	6
BP	GO:0065002	intracellular protein transmembrane transport	16/1485	73/7434	0.219178	1.09722	0.417029	0.383416	0.999998	0.999998	Mp2g12530/Mp2g19930/Mp3g00690/Mp3g03900/Mp3g04200/Mp3g09390/Mp3g19470/Mp5g11140/Mp6g00800/Mp6g15090/Mp7g00800/Mp7g01680/Mp7g17400/Mp7g18210/Mp7g18230/Mp7g19490	16
CC	GO:0048471	perinuclear region of cytoplasm	31/1457	150/7493	0.206667	1.06284	0.381925	0.383457	0.999871	0.999871	Mp1g09060/Mp1g18900/Mp1g21060/Mp1g21170/Mp1g26180/Mp1g26210/Mp2g04890/Mp2g14140/Mp2g18400/Mp2g22060/Mp3g01400/Mp3g10240/Mp3g14790/Mp3g14840/Mp3g16010/Mp3g19280/Mp4g09950/Mp4g14510/Mp5g06790/Mp5g10970/Mp5g11130/Mp5g20500/Mp6g05520/Mp6g05640/Mp8g00880/Mp8g01320/Mp8g04010/Mp8g14680/Mp8g16010/Mp8g18200/Mp8g18220	31
CC	GO:0005615	extracellular space	27/1457	130/7493	0.207692	1.06811	0.384874	0.384642	0.999871	0.999871	Mp1g00380/Mp1g14780/Mp1g16240/Mp1g21900/Mp1g24800/Mp2g03650/Mp2g04890/Mp2g08740/Mp2g10700/Mp2g16170/Mp2g16550/Mp2g22060/Mp3g01420/Mp3g02870/Mp3g08890/Mp3g21370/Mp4g13950/Mp4g17210/Mp5g13980/Mp6g09390/Mp6g10340/Mp6g13620/Mp6g16690/Mp6g19070/Mp7g19730/Mp8g08430/Mp8g10790	27
BP	GO:0009101	glycoprotein biosynthetic process	32/1485	151/7434	0.211921	1.06089	0.377643	0.384774	0.999998	0.999998	Mp1g00240/Mp1g02600/Mp1g05980/Mp2g02300/Mp2g03060/Mp2g07920/Mp2g10800/Mp2g18730/Mp2g22020/Mp2g26790/Mp3g00690/Mp3g01340/Mp3g04530/Mp3g12890/Mp3g17180/Mp3g22310/Mp4g08190/Mp4g09950/Mp4g12020/Mp4g20110/Mp5g11260/Mp5g12090/Mp5g16350/Mp6g08610/Mp6g09640/Mp6g14590/Mp7g10610/Mp8g03480/Mp8g14010/Mp8g16010/Mp8g18220/Mp8g18760	32
MF	GO:0004620	phospholipase activity	9/1286	39/6378	0.230769	1.14451	0.454903	0.38539	0.999997	0.999997	Mp1g06240/Mp1g06270/Mp2g22060/Mp4g10510/Mp5g16310/Mp5g21760/Mp7g15180/Mp8g11280/Mp8g14660	9
BP	GO:0008360	regulation of cell shape	11/1485	49/7434	0.22449	1.12381	0.43441	0.386637	0.999998	0.999998	Mp1g17660/Mp2g00710/Mp2g24360/Mp3g13710/Mp4g05140/Mp5g16940/Mp5g22560/Mp6g17600/Mp8g00080/Mp8g01060/Mp8g04010	11
BP	GO:0048573	photoperiodism, flowering	17/1485	78/7434	0.217949	1.09106	0.403923	0.386903	0.999998	0.999998	Mp1g11060/Mp1g19210/Mp2g10780/Mp2g14310/Mp3g08150/Mp3g10030/Mp3g14930/Mp3g25460/Mp4g04270/Mp4g09150/Mp4g11760/Mp5g03900/Mp5g18040/Mp5g20900/Mp5g22890/Mp7g17690/Mp8g13470	17
BP	GO:1990778	protein localization to cell periphery	17/1485	78/7434	0.217949	1.09106	0.403923	0.386903	0.999998	0.999998	Mp1g07450/Mp1g15290/Mp1g26180/Mp1g27000/Mp2g04120/Mp2g18070/Mp3g06890/Mp3g10240/Mp5g05570/Mp5g20900/Mp7g16980/Mp8g00830/Mp8g00880/Mp8g02020/Mp8g04010/Mp8g07370/Mp8g18220	17
BP	GO:0098657	import into cell	44/1485	210/7434	0.209524	1.04889	0.359049	0.387156	0.999998	0.999998	Mp1g07450/Mp1g08590/Mp1g14340/Mp1g23280/Mp1g24150/Mp1g26180/Mp1g27000/Mp2g04890/Mp2g14140/Mp2g23520/Mp2g25335/Mp2g25340/Mp3g01320/Mp3g04270/Mp3g06890/Mp3g09960/Mp3g10170/Mp3g10240/Mp3g13710/Mp3g14330/Mp3g15140/Mp3g16270/Mp3g23490/Mp4g05140/Mp4g14510/Mp5g00310/Mp5g06160/Mp5g11990/Mp5g16940/Mp5g24320/Mp5g24330/Mp6g03700/Mp6g06160/Mp6g13940/Mp6g17600/Mp6g19540/Mp8g00880/Mp8g02480/Mp8g04010/Mp8g05610…	44
MF	GO:0004784	superoxide dismutase activity	3/1286	11/6378	0.272727	1.35261	0.588175	0.388019	0.999997	0.999997	Mp3g02870/Mp5g02540/Mp6g09390	3
MF	GO:0016717	oxidoreductase activity, acting on paired donors, with oxidation of a pair of donors resulting in the reduction of molecular oxygen to two molecules of water	3/1286	11/6378	0.272727	1.35261	0.588175	0.388019	0.999997	0.999997	Mp2g02590/Mp6g19120/Mp7g08840	3
MF	GO:0016721	oxidoreductase activity, acting on superoxide radicals as acceptor	3/1286	11/6378	0.272727	1.35261	0.588175	0.388019	0.999997	0.999997	Mp3g02870/Mp5g02540/Mp6g09390	3
MF	GO:0019206	nucleoside kinase activity	3/1286	11/6378	0.272727	1.35261	0.588175	0.388019	0.999997	0.999997	Mp1g08600/Mp3g00570/Mp4g20940	3
MF	GO:0046912	acyltransferase activity, acyl groups converted into alkyl on transfer	3/1286	11/6378	0.272727	1.35261	0.588175	0.388019	0.999997	0.999997	Mp5g21210/Mp8g12790/Mp8g16290	3
MF	GO:0051721	protein phosphatase 2A binding	3/1286	11/6378	0.272727	1.35261	0.588175	0.388019	0.999997	0.999997	Mp3g02900/Mp4g14510/Mp6g03680	3
BP	GO:0098662	inorganic cation transmembrane transport	72/1485	348/7434	0.206897	1.03574	0.341135	0.388222	0.999998	0.999998	Mp1g00620/Mp1g02000/Mp1g02170/Mp1g07290/Mp1g08080/Mp1g11240/Mp1g12010/Mp1g17380/Mp1g20890/Mp1g26440/Mp1g26930/Mp1g27650/Mp2g01720/Mp2g03190/Mp2g13170/Mp2g16940/Mp2g19780/Mp2g21430/Mp2g22490/Mp2g23520/Mp2g25335/Mp2g25340/Mp3g06890/Mp3g08530/Mp3g09240/Mp3g12380/Mp3g15140/Mp3g18180/Mp3g19370/Mp3g21610/Mp3g23970/Mp3g25240/Mp4g01650/Mp4g06670/Mp4g08820/Mp4g11640/Mp4g16560/Mp4g16580/Mp4g16600/Mp4g17210…	72
CC	GO:0000795	synaptonemal complex	5/1457	21/7493	0.238095	1.22447	0.506054	0.388534	0.999871	0.999871	Mp2g19840/Mp2g20890/Mp3g07470/Mp5g09700/Mp7g11830	5
MF	GO:0005261	monoatomic cation channel activity	14/1286	63/6378	0.222222	1.10213	0.409357	0.38965	0.999997	0.999997	Mp1g08080/Mp2g23520/Mp3g09240/Mp4g08820/Mp4g11640/Mp4g17210/Mp5g19510/Mp5g22750/Mp6g01270/Mp6g04050/Mp7g01840/Mp7g04480/Mp8g07780/Mp8g14680	14
MF	GO:0022836	gated channel activity	14/1286	63/6378	0.222222	1.10213	0.409357	0.38965	0.999997	0.999997	Mp1g13780/Mp2g23520/Mp3g25240/Mp4g11640/Mp4g16320/Mp4g17210/Mp4g22830/Mp5g22750/Mp7g01840/Mp7g04480/Mp7g09240/Mp8g04780/Mp8g07780/Mp8g14680	14
BP	GO:0048868	pollen tube development	18/1485	83/7434	0.216867	1.08565	0.392035	0.390077	0.999998	0.999998	Mp2g10420/Mp2g13440/Mp3g12050/Mp3g21250/Mp3g22790/Mp4g12490/Mp4g20110/Mp4g23410/Mp4g23680/Mp5g09600/Mp5g20900/Mp5g23030/Mp6g04780/Mp6g08590/Mp6g08610/Mp6g17450/Mp8g04010/Mp8g08430	18
BP	GO:0072665	protein localization to vacuole	18/1485	83/7434	0.216867	1.08565	0.392035	0.390077	0.999998	0.999998	Mp1g07450/Mp1g21590/Mp1g27870/Mp2g02980/Mp2g08530/Mp2g14140/Mp3g17440/Mp3g17640/Mp3g23490/Mp4g07110/Mp4g07690/Mp4g10470/Mp6g13940/Mp6g21390/Mp7g13540/Mp8g00880/Mp8g07370/Mp8g09930	18
BP	GO:0006869	lipid transport	26/1485	122/7434	0.213115	1.06686	0.372037	0.390358	0.999998	0.999998	Mp1g15290/Mp1g26180/Mp1g26930/Mp2g13400/Mp2g16700/Mp2g17950/Mp3g01320/Mp3g09240/Mp3g17900/Mp3g20590/Mp4g02700/Mp4g08050/Mp4g14510/Mp4g17210/Mp4g17920/Mp4g23410/Mp5g00540/Mp5g03360/Mp6g01270/Mp6g16850/Mp6g18390/Mp8g00830/Mp8g00880/Mp8g03300/Mp8g09380/Mp8g10090	26
BP	GO:0006638	neutral lipid metabolic process	12/1485	54/7434	0.222222	1.11246	0.414364	0.391617	0.999998	0.999998	Mp1g04840/Mp1g06240/Mp1g26180/Mp2g23570/Mp3g01160/Mp3g01610/Mp4g10510/Mp4g20660/Mp5g16310/Mp6g05070/Mp6g08610/Mp8g03300	12
BP	GO:0006639	acylglycerol metabolic process	12/1485	54/7434	0.222222	1.11246	0.414364	0.391617	0.999998	0.999998	Mp1g04840/Mp1g06240/Mp1g26180/Mp2g23570/Mp3g01160/Mp3g01610/Mp4g10510/Mp4g20660/Mp5g16310/Mp6g05070/Mp6g08610/Mp8g03300	12
BP	GO:0032869	cellular response to insulin stimulus	12/1485	54/7434	0.222222	1.11246	0.414364	0.391617	0.999998	0.999998	Mp1g03410/Mp2g00710/Mp2g22060/Mp3g06890/Mp3g18180/Mp4g08820/Mp4g14510/Mp5g10970/Mp5g16940/Mp6g08730/Mp6g19500/Mp8g04010	12
BP	GO:0050865	regulation of cell activation	12/1485	54/7434	0.222222	1.11246	0.414364	0.391617	0.999998	0.999998	Mp1g04600/Mp1g08600/Mp2g22060/Mp3g01040/Mp3g01320/Mp3g06890/Mp3g10010/Mp3g10240/Mp4g05140/Mp6g03680/Mp8g00880/Mp8g03300	12
BP	GO:0098876	vesicle-mediated transport to the plasma membrane	12/1485	54/7434	0.222222	1.11246	0.414364	0.391617	0.999998	0.999998	Mp1g15290/Mp1g26180/Mp2g18070/Mp3g12050/Mp6g16690/Mp7g01360/Mp7g04480/Mp8g00830/Mp8g00880/Mp8g16010/Mp8g18200/Mp8g18220	12
BP	GO:0008589	regulation of smoothened signaling pathway	7/1485	30/7434	0.233333	1.16808	0.46086	0.391651	0.999998	0.999998	Mp1g10320/Mp1g19490/Mp2g04120/Mp5g05570/Mp5g20650/Mp7g01140/Mp7g13300	7
BP	GO:0009645	response to low light intensity stimulus	7/1485	30/7434	0.233333	1.16808	0.46086	0.391651	0.999998	0.999998	Mp2g02380/Mp7g05890/Mp7g06720/Mp7g06730/Mp7g06740/Mp7g06760/Mp7g09180	7
BP	GO:0048194	Golgi vesicle budding	7/1485	30/7434	0.233333	1.16808	0.46086	0.391651	0.999998	0.999998	Mp3g02060/Mp3g14330/Mp4g23410/Mp5g22560/Mp6g05640/Mp8g00830/Mp8g03810	7
BP	GO:0051503	adenine nucleotide transport	7/1485	30/7434	0.233333	1.16808	0.46086	0.391651	0.999998	0.999998	Mp1g04360/Mp1g27870/Mp3g17250/Mp5g13430/Mp5g16750/Mp6g14590/Mp8g11410	7
BP	GO:0060041	retina development in camera-type eye	7/1485	30/7434	0.233333	1.16808	0.46086	0.391651	0.999998	0.999998	Mp1g10320/Mp3g01420/Mp3g18180/Mp3g19030/Mp4g17250/Mp5g17510/Mp8g17660	7
BP	GO:0043269	regulation of monoatomic ion transport	27/1485	127/7434	0.212598	1.06428	0.365036	0.392332	0.999998	0.999998	Mp1g17660/Mp1g26180/Mp2g01720/Mp2g05990/Mp2g23570/Mp2g24360/Mp3g01320/Mp3g02440/Mp3g02900/Mp3g06890/Mp3g09240/Mp3g10170/Mp4g17210/Mp5g03020/Mp5g06580/Mp5g16940/Mp6g01270/Mp6g03700/Mp7g01840/Mp7g04480/Mp8g00880/Mp8g02480/Mp8g04010/Mp8g07780/Mp8g08250/Mp8g10060/Mp8g17660	27
MF	GO:0030554	adenyl nucleotide binding	65/1286	311/6378	0.209003	1.03656	0.332233	0.392864	0.999997	0.999997	Mp1g00180/Mp1g00240/Mp1g03160/Mp1g06270/Mp1g06330/Mp1g08410/Mp1g09060/Mp1g13320/Mp1g23640/Mp1g23930/Mp1g26370/Mp1g27810/Mp1g28110/Mp1g29250/Mp2g00420/Mp2g01180/Mp2g02210/Mp2g04890/Mp2g08630/Mp2g15380/Mp2g17950/Mp2g18820/Mp2g22060/Mp2g23570/Mp2g24360/Mp3g01320/Mp3g03990/Mp3g06890/Mp3g12380/Mp3g16960/Mp3g19280/Mp3g22970/Mp4g08820/Mp4g09950/Mp4g14510/Mp4g16800/Mp4g19390/Mp4g20590/Mp4g21180/Mp4g21190…	65
BP	GO:0009648	photoperiodism	19/1485	88/7434	0.215909	1.08085	0.381189	0.392982	0.999998	0.999998	Mp1g11060/Mp1g19210/Mp2g10780/Mp2g13820/Mp2g14310/Mp3g08150/Mp3g10030/Mp3g14930/Mp3g25460/Mp4g04270/Mp4g09150/Mp4g11760/Mp5g03900/Mp5g18040/Mp5g20900/Mp5g22560/Mp5g22890/Mp7g17690/Mp8g13470	19
CC	GO:0031968	organelle outer membrane	72/1457	358/7493	0.201117	1.0343	0.326713	0.393576	0.999871	0.999871	Mp1g00160/Mp1g00680/Mp1g02040/Mp1g07610/Mp1g08050/Mp1g12460/Mp1g12940/Mp1g20230/Mp1g22290/Mp1g23670/Mp1g25560/Mp1g27330/Mp1g27480/Mp1g27880/Mp1g29100/Mp2g01180/Mp2g13440/Mp2g15640/Mp2g17840/Mp3g00500/Mp3g01120/Mp3g03990/Mp3g05830/Mp3g06770/Mp3g08790/Mp3g08980/Mp3g12530/Mp3g15080/Mp3g16100/Mp3g18880/Mp3g19030/Mp3g21350/Mp3g22730/Mp4g01650/Mp4g07510/Mp4g09950/Mp4g14510/Mp4g18950/Mp4g23930/Mp5g04200…	72
CC	GO:0032279	asymmetric synapse	6/1457	26/7493	0.230769	1.18679	0.46873	0.394195	0.999871	0.999871	Mp2g04890/Mp2g19600/Mp3g06890/Mp7g13190/Mp7g18300/Mp8g18220	6
CC	GO:0098984	neuron to neuron synapse	6/1457	26/7493	0.230769	1.18679	0.46873	0.394195	0.999871	0.999871	Mp2g04890/Mp2g19600/Mp3g06890/Mp7g13190/Mp7g18300/Mp8g18220	6
BP	GO:1900140	regulation of seedling development	13/1485	59/7434	0.220339	1.10303	0.396948	0.395967	0.999998	0.999998	Mp1g02000/Mp1g02580/Mp1g17750/Mp2g17950/Mp3g12530/Mp3g15080/Mp3g24270/Mp5g04260/Mp6g20770/Mp7g01150/Mp7g01760/Mp8g03300/Mp8g06830	13
BP	GO:0015698	inorganic anion transport	30/1485	142/7434	0.211268	1.05762	0.346342	0.397623	0.999998	0.999998	Mp2g05910/Mp2g13060/Mp2g20600/Mp2g22060/Mp3g01810/Mp3g13800/Mp3g13820/Mp3g23970/Mp3g25240/Mp4g16320/Mp4g16560/Mp4g16580/Mp4g16600/Mp4g17210/Mp4g19900/Mp4g22690/Mp4g22830/Mp5g00310/Mp5g03360/Mp5g06790/Mp5g13980/Mp7g00960/Mp7g05600/Mp7g09240/Mp7g13860/Mp7g19040/Mp7g19050/Mp8g04780/Mp8g11200/Mp8g15680	30
BP	GO:0008333	endosome to lysosome transport	8/1485	35/7434	0.228571	1.14424	0.42733	0.399174	0.999998	0.999998	Mp1g03090/Mp1g24150/Mp2g04120/Mp3g17640/Mp4g09950/Mp5g05570/Mp8g00880/Mp8g05570	8
BP	GO:0009640	photomorphogenesis	8/1485	35/7434	0.228571	1.14424	0.42733	0.399174	0.999998	0.999998	Mp1g16800/Mp3g25460/Mp4g06910/Mp5g05940/Mp6g00800/Mp7g03500/Mp7g18120/Mp8g13470	8
BP	GO:0010508	positive regulation of autophagy	8/1485	35/7434	0.228571	1.14424	0.42733	0.399174	0.999998	0.999998	Mp1g21590/Mp2g05990/Mp2g24360/Mp2g26810/Mp4g14510/Mp6g03330/Mp8g10640/Mp8g13820	8
BP	GO:0030148	sphingolipid biosynthetic process	8/1485	35/7434	0.228571	1.14424	0.42733	0.399174	0.999998	0.999998	Mp1g02600/Mp2g26810/Mp6g02350/Mp6g04150/Mp6g08610/Mp7g08840/Mp8g01320/Mp8g02250	8
BP	GO:0042743	hydrogen peroxide metabolic process	8/1485	35/7434	0.228571	1.14424	0.42733	0.399174	0.999998	0.999998	Mp1g01210/Mp1g11790/Mp1g29520/Mp3g07930/Mp4g18950/Mp5g07320/Mp5g07340/Mp7g00270	8
BP	GO:0043200	response to amino acid	8/1485	35/7434	0.228571	1.14424	0.42733	0.399174	0.999998	0.999998	Mp1g08890/Mp1g17660/Mp3g01510/Mp3g03900/Mp4g14510/Mp5g00310/Mp8g04010/Mp8g10640	8
BP	GO:0048278	vesicle docking	8/1485	35/7434	0.228571	1.14424	0.42733	0.399174	0.999998	0.999998	Mp2g14140/Mp2g19600/Mp3g02060/Mp4g07110/Mp6g05640/Mp7g13190/Mp8g04010/Mp8g16010	8
BP	GO:0050708	regulation of protein secretion	14/1485	64/7434	0.21875	1.09508	0.381636	0.399807	0.999998	0.999998	Mp1g00180/Mp1g18450/Mp1g25990/Mp1g26700/Mp1g26930/Mp1g27000/Mp2g00660/Mp3g01320/Mp3g06610/Mp3g10240/Mp8g01650/Mp8g09050/Mp8g12930/Mp8g15570	14
BP	GO:0050808	synapse organization	14/1485	64/7434	0.21875	1.09508	0.381636	0.399807	0.999998	0.999998	Mp1g04600/Mp1g17660/Mp1g18900/Mp1g21170/Mp1g21920/Mp1g26180/Mp3g06890/Mp3g23060/Mp4g05140/Mp4g14510/Mp5g16940/Mp5g18210/Mp7g18300/Mp8g04010	14
CC	GO:0030880	RNA polymerase complex	29/1457	141/7493	0.205674	1.05773	0.339991	0.400363	0.999871	0.999871	Mp1g07910/Mp1g11110/Mp1g11680/Mp1g15180/Mp1g17120/Mp1g19280/Mp1g21810/Mp1g24680/Mp2g10780/Mp2g14500/Mp2g19500/Mp3g06810/Mp3g09020/Mp4g03380/Mp4g23070/Mp5g01850/Mp5g10680/Mp5g22790/Mp6g00800/Mp6g06170/Mp6g12130/Mp7g07450/Mp7g16470/Mp7g17520/Mp7g19000/Mp8g01330/Mp8g03860/Mp8g06620/Mp8g14670	29
BP	GO:0003351	epithelial cilium movement involved in extracellular fluid movement	4/1485	16/7434	0.25	1.25151	0.503158	0.400896	0.999998	0.999998	Mp3g14210/Mp5g04370/Mp7g01140/Mp7g10570	4
BP	GO:0007179	transforming growth factor beta receptor signaling pathway	4/1485	16/7434	0.25	1.25151	0.503158	0.400896	0.999998	0.999998	Mp1g25660/Mp3g06890/Mp5g03510/Mp6g19540	4
BP	GO:0009262	deoxyribonucleotide metabolic process	4/1485	16/7434	0.25	1.25151	0.503158	0.400896	0.999998	0.999998	Mp1g08600/Mp1g09110/Mp1g13320/Mp2g15380	4
BP	GO:0009394	2'-deoxyribonucleotide metabolic process	4/1485	16/7434	0.25	1.25151	0.503158	0.400896	0.999998	0.999998	Mp1g08600/Mp1g09110/Mp1g13320/Mp2g15380	4
BP	GO:0010183	pollen tube guidance	4/1485	16/7434	0.25	1.25151	0.503158	0.400896	0.999998	0.999998	Mp3g21250/Mp5g09600/Mp6g08590/Mp6g17450	4
BP	GO:0019692	deoxyribose phosphate metabolic process	4/1485	16/7434	0.25	1.25151	0.503158	0.400896	0.999998	0.999998	Mp1g08600/Mp1g09110/Mp1g13320/Mp2g15380	4
BP	GO:0030835	negative regulation of actin filament depolymerization	4/1485	16/7434	0.25	1.25151	0.503158	0.400896	0.999998	0.999998	Mp1g17660/Mp3g05550/Mp3g16960/Mp5g10970	4
BP	GO:0030970	retrograde protein transport, ER to cytosol	4/1485	16/7434	0.25	1.25151	0.503158	0.400896	0.999998	0.999998	Mp1g24370/Mp2g03060/Mp4g09950/Mp7g05900	4
BP	GO:0032885	regulation of polysaccharide biosynthetic process	4/1485	16/7434	0.25	1.25151	0.503158	0.400896	0.999998	0.999998	Mp2g22060/Mp4g20940/Mp8g01060/Mp8g16610	4
BP	GO:0035493	SNARE complex assembly	4/1485	16/7434	0.25	1.25151	0.503158	0.400896	0.999998	0.999998	Mp2g19600/Mp3g02060/Mp7g13190/Mp8g00880	4
BP	GO:0038093	Fc receptor signaling pathway	4/1485	16/7434	0.25	1.25151	0.503158	0.400896	0.999998	0.999998	Mp3g01320/Mp3g06890/Mp4g05140/Mp8g04010	4
BP	GO:0042790	nucleolar large rRNA transcription by RNA polymerase I	4/1485	16/7434	0.25	1.25151	0.503158	0.400896	0.999998	0.999998	Mp1g21810/Mp5g04370/Mp7g16470/Mp8g17660	4
BP	GO:0042938	dipeptide transport	4/1485	16/7434	0.25	1.25151	0.503158	0.400896	0.999998	0.999998	Mp3g09240/Mp3g19750/Mp6g01270/Mp6g04780	4
BP	GO:0045026	plasma membrane fusion	4/1485	16/7434	0.25	1.25151	0.503158	0.400896	0.999998	0.999998	Mp2g19600/Mp3g14330/Mp5g10660/Mp7g13190	4
BP	GO:0050921	positive regulation of chemotaxis	4/1485	16/7434	0.25	1.25151	0.503158	0.400896	0.999998	0.999998	Mp3g16960/Mp4g05140/Mp4g14510/Mp5g16940	4
BP	GO:0071071	regulation of phospholipid biosynthetic process	4/1485	16/7434	0.25	1.25151	0.503158	0.400896	0.999998	0.999998	Mp1g15290/Mp1g26180/Mp5g22560/Mp8g00830	4
BP	GO:1903513	endoplasmic reticulum to cytosol transport	4/1485	16/7434	0.25	1.25151	0.503158	0.400896	0.999998	0.999998	Mp1g24370/Mp2g03060/Mp4g09950/Mp7g05900	4
BP	GO:1904031	positive regulation of cyclin-dependent protein kinase activity	4/1485	16/7434	0.25	1.25151	0.503158	0.400896	0.999998	0.999998	Mp1g02210/Mp1g16700/Mp3g01400/Mp3g11260	4
MF	GO:0042578	phosphoric ester hydrolase activity	37/1286	175/6378	0.211429	1.04859	0.327553	0.4017	0.999997	0.999997	Mp1g03160/Mp1g07910/Mp1g15430/Mp1g23560/Mp1g26270/Mp1g28340/Mp1g28700/Mp2g00780/Mp2g10500/Mp2g13820/Mp2g15800/Mp2g22060/Mp3g21540/Mp4g01600/Mp4g08980/Mp5g09610/Mp5g16940/Mp5g22560/Mp5g24050/Mp6g02550/Mp6g05440/Mp6g06980/Mp6g08610/Mp6g09200/Mp6g15260/Mp6g15570/Mp6g17400/Mp7g03910/Mp7g09640/Mp7g11240/Mp7g11830/Mp7g13300/Mp7g15180/Mp8g10780/Mp8g10790/Mp8g11280/Mp8g16080	37
MF	GO:0019205	nucleobase-containing compound kinase activity	7/1286	30/6378	0.233333	1.15723	0.433777	0.401752	0.999997	0.999997	Mp1g08600/Mp1g13320/Mp2g08630/Mp3g00570/Mp4g20940/Mp5g04390/Mp6g15570	7
MF	GO:0004842	ubiquitin-protein transferase activity	63/1286	302/6378	0.208609	1.03461	0.309667	0.401817	0.999997	0.999997	Mp1g17110/Mp1g21780/Mp1g24510/Mp1g28470/Mp1g29560/Mp2g00820/Mp2g00840/Mp2g03060/Mp2g03480/Mp2g04120/Mp2g05690/Mp2g08470/Mp2g11860/Mp2g12160/Mp2g13120/Mp2g21420/Mp2g24070/Mp2g25050/Mp3g06460/Mp3g09990/Mp3g10910/Mp3g15290/Mp3g21700/Mp3g22750/Mp4g00070/Mp4g01140/Mp4g01890/Mp4g04270/Mp4g04600/Mp4g07180/Mp4g17090/Mp4g17160/Mp4g18700/Mp5g04980/Mp5g05250/Mp5g05570/Mp5g09100/Mp5g11640/Mp5g12940/Mp5g18630…	63
CC	GO:0009925	basal plasma membrane	9/1457	41/7493	0.219512	1.1289	0.40659	0.402515	0.999871	0.999871	Mp1g10930/Mp2g13170/Mp2g20040/Mp2g22060/Mp3g10240/Mp4g17210/Mp5g00310/Mp5g03360/Mp5g10970	9
CC	GO:0016323	basolateral plasma membrane	9/1457	41/7493	0.219512	1.1289	0.40659	0.402515	0.999871	0.999871	Mp1g10930/Mp2g13170/Mp2g20040/Mp2g22060/Mp3g10240/Mp4g17210/Mp5g00310/Mp5g03360/Mp5g10970	9
BP	GO:0048827	phyllome development	81/1485	394/7434	0.205584	1.02917	0.297196	0.403855	0.999998	0.999998	Mp1g08755/Mp1g11315/Mp1g14900/Mp1g15990/Mp1g20880/Mp1g21780/Mp1g23560/Mp1g26370/Mp1g29100/Mp2g03480/Mp2g04190/Mp2g05030/Mp2g06460/Mp2g08050/Mp2g09050/Mp2g10020/Mp2g10530/Mp2g10590/Mp2g10780/Mp2g11040/Mp2g11140/Mp2g11820/Mp2g15640/Mp2g16700/Mp2g21225/Mp2g21700/Mp3g02770/Mp3g03990/Mp3g04970/Mp3g05830/Mp3g11250/Mp3g11710/Mp3g19510/Mp3g20675/Mp3g21740/Mp3g24120/Mp3g24300/Mp4g00010/Mp4g01140/Mp4g09950…	81
BP	GO:0000160	phosphorelay signal transduction system	9/1485	40/7434	0.225	1.12636	0.400346	0.405274	0.999998	0.999998	Mp1g24160/Mp4g20600/Mp5g05150/Mp5g05310/Mp5g06580/Mp7g00270/Mp8g05840/Mp8g15840/Mp8g18570	9
BP	GO:0001539	cilium or flagellum-dependent cell motility	9/1485	40/7434	0.225	1.12636	0.400346	0.405274	0.999998	0.999998	Mp1g22900/Mp2g21760/Mp3g15550/Mp4g01000/Mp5g15100/Mp6g02530/Mp6g19700/Mp7g01140/Mp7g04620	9
BP	GO:0009606	tropism	9/1485	40/7434	0.225	1.12636	0.400346	0.405274	0.999998	0.999998	Mp1g03120/Mp1g07450/Mp1g16800/Mp2g16940/Mp3g01400/Mp5g14320/Mp6g13940/Mp8g13840/Mp8g14660	9
BP	GO:0060285	cilium-dependent cell motility	9/1485	40/7434	0.225	1.12636	0.400346	0.405274	0.999998	0.999998	Mp1g22900/Mp2g21760/Mp3g15550/Mp4g01000/Mp5g15100/Mp6g02530/Mp6g19700/Mp7g01140/Mp7g04620	9
CC	GO:0031514	motile cilium	12/1457	56/7493	0.214286	1.10202	0.376473	0.405362	0.999871	0.999871	Mp1g10320/Mp1g13320/Mp1g22900/Mp2g09470/Mp3g14790/Mp3g15550/Mp5g18210/Mp6g05520/Mp7g01140/Mp8g01800/Mp8g02020/Mp8g16520	12
CC	GO:0005930	axoneme	14/1457	66/7493	0.212121	1.09089	0.364357	0.405948	0.999871	0.999871	Mp1g10320/Mp1g19490/Mp1g22900/Mp1g26210/Mp2g09470/Mp2g21760/Mp3g15550/Mp6g11010/Mp7g01140/Mp7g04620/Mp7g14600/Mp8g01800/Mp8g13050/Mp8g18220	14
CC	GO:0097014	ciliary plasm	14/1457	66/7493	0.212121	1.09089	0.364357	0.405948	0.999871	0.999871	Mp1g10320/Mp1g19490/Mp1g22900/Mp1g26210/Mp2g09470/Mp2g21760/Mp3g15550/Mp6g11010/Mp7g01140/Mp7g04620/Mp7g14600/Mp8g01800/Mp8g13050/Mp8g18220	14
CC	GO:0045177	apical part of cell	16/1457	76/7493	0.210526	1.08269	0.355942	0.405949	0.999871	0.999871	Mp2g13170/Mp2g23570/Mp3g09240/Mp3g10240/Mp3g12050/Mp3g18180/Mp4g17210/Mp5g00310/Mp5g10970/Mp5g16940/Mp6g01270/Mp6g19540/Mp6g19700/Mp8g00880/Mp8g04010/Mp8g05570	16
BP	GO:0009787	regulation of abscisic acid-activated signaling pathway	16/1485	74/7434	0.216216	1.08239	0.355863	0.406303	0.999998	0.999998	Mp1g14780/Mp1g16800/Mp1g17750/Mp2g22820/Mp3g10030/Mp3g14930/Mp4g04600/Mp4g22390/Mp5g05250/Mp5g22160/Mp6g08590/Mp6g15550/Mp7g01150/Mp7g16990/Mp8g10640/Mp8g15510	16
BP	GO:1905957	regulation of cellular response to alcohol	16/1485	74/7434	0.216216	1.08239	0.355863	0.406303	0.999998	0.999998	Mp1g14780/Mp1g16800/Mp1g17750/Mp2g22820/Mp3g10030/Mp3g14930/Mp4g04600/Mp4g22390/Mp5g05250/Mp5g22160/Mp6g08590/Mp6g15550/Mp7g01150/Mp7g16990/Mp8g10640/Mp8g15510	16
BP	GO:0010154	fruit development	68/1485	330/7434	0.206061	1.03155	0.292923	0.407232	0.999998	0.999998	Mp1g03630/Mp1g04150/Mp1g04840/Mp1g05620/Mp1g07450/Mp1g09960/Mp1g11660/Mp1g15180/Mp1g15430/Mp1g21090/Mp1g22770/Mp1g23560/Mp1g24400/Mp1g28300/Mp1g28490/Mp2g08000/Mp2g10500/Mp2g16700/Mp2g17950/Mp2g19350/Mp2g20730/Mp2g20790/Mp2g22830/Mp2g23570/Mp2g24200/Mp2g26810/Mp3g04410/Mp3g04450/Mp3g05500/Mp3g08470/Mp3g08850/Mp3g08860/Mp3g11710/Mp3g14210/Mp3g21250/Mp3g21790/Mp3g23930/Mp3g24300/Mp4g06910/Mp4g11760…	68
BP	GO:2000145	regulation of cell motility	26/1485	123/7434	0.211382	1.05819	0.325123	0.408129	0.999998	0.999998	Mp1g06240/Mp1g17660/Mp2g00660/Mp2g21760/Mp2g22060/Mp2g24360/Mp3g03670/Mp3g06610/Mp3g06890/Mp3g16960/Mp4g05140/Mp4g07825/Mp4g14510/Mp4g17210/Mp5g06480/Mp5g16310/Mp5g16940/Mp5g20500/Mp7g12670/Mp8g01650/Mp8g04010/Mp8g05610/Mp8g09050/Mp8g12930/Mp8g15570/Mp8g17660	26
CC	GO:0031966	mitochondrial membrane	67/1457	334/7493	0.200599	1.03163	0.290548	0.408161	0.999871	0.999871	Mp1g00180/Mp1g02170/Mp1g04360/Mp1g13320/Mp1g13910/Mp1g15250/Mp1g16190/Mp1g17420/Mp1g17660/Mp1g26180/Mp1g28110/Mp1g29520/Mp2g10530/Mp2g13440/Mp2g15380/Mp2g25780/Mp3g03900/Mp3g04200/Mp3g09390/Mp3g12020/Mp3g14160/Mp3g16100/Mp3g16350/Mp3g19030/Mp3g22730/Mp3g23970/Mp4g01650/Mp4g03930/Mp4g09950/Mp4g10720/Mp4g11260/Mp4g14510/Mp4g22220/Mp5g00310/Mp5g07930/Mp5g08150/Mp5g10290/Mp5g11140/Mp5g13430/Mp5g14750…	67
MF	GO:0008327	methyl-CpG binding	4/1286	16/6378	0.25	1.23989	0.482794	0.408399	0.999997	0.999997	Mp1g01900/Mp1g28470/Mp6g12830/Mp8g15690	4
MF	GO:0140142	nucleocytoplasmic carrier activity	4/1286	16/6378	0.25	1.23989	0.482794	0.408399	0.999997	0.999997	Mp1g13760/Mp1g20610/Mp2g09050/Mp8g09320	4
BP	GO:0006694	steroid biosynthetic process	17/1485	79/7434	0.21519	1.07725	0.344877	0.409083	0.999998	0.999998	Mp1g15240/Mp1g15290/Mp1g15990/Mp1g18410/Mp2g06070/Mp2g10420/Mp3g01340/Mp3g04450/Mp4g19350/Mp4g19760/Mp4g23680/Mp5g23030/Mp6g00800/Mp6g05050/Mp6g05680/Mp6g12050/Mp6g19120	17
BP	GO:0034644	cellular response to UV	17/1485	79/7434	0.21519	1.07725	0.344877	0.409083	0.999998	0.999998	Mp1g08410/Mp1g24370/Mp1g28120/Mp2g15520/Mp2g23610/Mp2g25760/Mp3g00500/Mp3g02870/Mp3g06770/Mp3g12530/Mp3g15080/Mp3g25180/Mp4g09150/Mp4g17210/Mp4g23990/Mp5g20500/Mp6g20770	17
BP	GO:0006954	inflammatory response	10/1485	45/7434	0.222222	1.11246	0.37803	0.410346	0.999998	0.999998	Mp1g14790/Mp1g26930/Mp1g28370/Mp2g22060/Mp2g23570/Mp2g24070/Mp3g01320/Mp3g21540/Mp7g11240/Mp8g00880	10
BP	GO:0035082	axoneme assembly	10/1485	45/7434	0.222222	1.11246	0.37803	0.410346	0.999998	0.999998	Mp1g22900/Mp2g09470/Mp2g21760/Mp3g15550/Mp4g01000/Mp5g20650/Mp6g19700/Mp7g01140/Mp7g04620/Mp8g01800	10
BP	GO:0044182	filamentous growth of a population of unicellular organisms	10/1485	45/7434	0.222222	1.11246	0.37803	0.410346	0.999998	0.999998	Mp1g06470/Mp1g08590/Mp1g23280/Mp2g00420/Mp3g03210/Mp3g15410/Mp3g19750/Mp5g22560/Mp8g12440/Mp8g17660	10
CC	GO:0055035	plastid thylakoid membrane	49/1457	243/7493	0.201646	1.03702	0.288199	0.412628	0.999871	0.999871	Mp1g00160/Mp1g00680/Mp1g07610/Mp1g08050/Mp1g12460/Mp1g20230/Mp1g22290/Mp1g23670/Mp1g25560/Mp1g27480/Mp1g27880/Mp1g29100/Mp2g01180/Mp2g15640/Mp3g00500/Mp3g01120/Mp3g03990/Mp3g05830/Mp3g06770/Mp3g08790/Mp3g08980/Mp3g12530/Mp3g15080/Mp3g21350/Mp4g01650/Mp4g06910/Mp4g07510/Mp4g18950/Mp4g23930/Mp5g04200/Mp5g10290/Mp5g14190/Mp5g16260/Mp5g19870/Mp6g01650/Mp6g12255/Mp6g20770/Mp6g20820/Mp7g05890/Mp7g06720…	49
BP	GO:0048469	cell maturation	29/1485	138/7434	0.210145	1.052	0.308041	0.412783	0.999998	0.999998	Mp1g04840/Mp1g16710/Mp1g22720/Mp1g23560/Mp1g25660/Mp2g05660/Mp2g05670/Mp2g07920/Mp2g08530/Mp2g14950/Mp2g14960/Mp2g15380/Mp2g18730/Mp3g02610/Mp3g12220/Mp3g13640/Mp3g22310/Mp4g09950/Mp4g19490/Mp5g05150/Mp5g11430/Mp5g11610/Mp5g14080/Mp5g22210/Mp5g22750/Mp6g11010/Mp6g14420/Mp8g03480/Mp8g04010	29
BP	GO:0000917	division septum assembly	5/1485	21/7434	0.238095	1.19192	0.440002	0.412881	0.999998	0.999998	Mp2g07920/Mp2g18730/Mp3g17970/Mp3g22310/Mp8g01060	5
BP	GO:0002285	lymphocyte activation involved in immune response	5/1485	21/7434	0.238095	1.19192	0.440002	0.412881	0.999998	0.999998	Mp3g01040/Mp3g10010/Mp3g14840/Mp3g16960/Mp8g00880	5
BP	GO:0006835	dicarboxylic acid transport	5/1485	21/7434	0.238095	1.19192	0.440002	0.412881	0.999998	0.999998	Mp1g17420/Mp2g05990/Mp3g01810/Mp5g00310/Mp7g05600	5
BP	GO:0009694	jasmonic acid metabolic process	5/1485	21/7434	0.238095	1.19192	0.440002	0.412881	0.999998	0.999998	Mp3g21350/Mp4g19350/Mp5g16260/Mp6g05600/Mp7g06220	5
BP	GO:0010223	secondary shoot formation	5/1485	21/7434	0.238095	1.19192	0.440002	0.412881	0.999998	0.999998	Mp1g04490/Mp1g09960/Mp2g03280/Mp4g01600/Mp4g21790	5
BP	GO:0010346	shoot axis formation	5/1485	21/7434	0.238095	1.19192	0.440002	0.412881	0.999998	0.999998	Mp1g04490/Mp1g09960/Mp2g03280/Mp4g01600/Mp4g21790	5
BP	GO:0032368	regulation of lipid transport	5/1485	21/7434	0.238095	1.19192	0.440002	0.412881	0.999998	0.999998	Mp1g26180/Mp3g01320/Mp3g09240/Mp6g01270/Mp8g03300	5
BP	GO:0042058	regulation of epidermal growth factor receptor signaling pathway	5/1485	21/7434	0.238095	1.19192	0.440002	0.412881	0.999998	0.999998	Mp1g25990/Mp1g27870/Mp5g20500/Mp7g18270/Mp8g17660	5
BP	GO:0042744	hydrogen peroxide catabolic process	5/1485	21/7434	0.238095	1.19192	0.440002	0.412881	0.999998	0.999998	Mp1g11790/Mp3g07930/Mp4g18950/Mp5g07320/Mp5g07340	5
BP	GO:0044804	nucleophagy	5/1485	21/7434	0.238095	1.19192	0.440002	0.412881	0.999998	0.999998	Mp1g14510/Mp1g21590/Mp1g27300/Mp4g09950/Mp6g21390	5
BP	GO:0046461	neutral lipid catabolic process	5/1485	21/7434	0.238095	1.19192	0.440002	0.412881	0.999998	0.999998	Mp1g06240/Mp3g01610/Mp4g10510/Mp4g20660/Mp5g16310	5
BP	GO:0046464	acylglycerol catabolic process	5/1485	21/7434	0.238095	1.19192	0.440002	0.412881	0.999998	0.999998	Mp1g06240/Mp3g01610/Mp4g10510/Mp4g20660/Mp5g16310	5
BP	GO:0050730	regulation of peptidyl-tyrosine phosphorylation	5/1485	21/7434	0.238095	1.19192	0.440002	0.412881	0.999998	0.999998	Mp1g08410/Mp1g19490/Mp2g22060/Mp3g01320/Mp5g20500	5
BP	GO:0051017	actin filament bundle assembly	5/1485	21/7434	0.238095	1.19192	0.440002	0.412881	0.999998	0.999998	Mp1g17660/Mp3g16960/Mp5g10970/Mp6g11010/Mp8g04010	5
BP	GO:0060236	regulation of mitotic spindle organization	5/1485	21/7434	0.238095	1.19192	0.440002	0.412881	0.999998	0.999998	Mp1g03090/Mp1g27870/Mp3g08470/Mp5g09700/Mp5g18210	5
BP	GO:0061572	actin filament bundle organization	5/1485	21/7434	0.238095	1.19192	0.440002	0.412881	0.999998	0.999998	Mp1g17660/Mp3g16960/Mp5g10970/Mp6g11010/Mp8g04010	5
BP	GO:0090224	regulation of spindle organization	5/1485	21/7434	0.238095	1.19192	0.440002	0.412881	0.999998	0.999998	Mp1g03090/Mp1g27870/Mp3g08470/Mp5g09700/Mp5g18210	5
BP	GO:0099173	postsynapse organization	5/1485	21/7434	0.238095	1.19192	0.440002	0.412881	0.999998	0.999998	Mp1g04600/Mp1g17660/Mp5g16940/Mp7g18300/Mp8g04010	5
BP	GO:1901137	carbohydrate derivative biosynthetic process	79/1485	385/7434	0.205195	1.02722	0.273993	0.413035	0.999998	0.999998	Mp1g00240/Mp1g02600/Mp1g03160/Mp1g03800/Mp1g05980/Mp1g08600/Mp1g09110/Mp1g10910/Mp1g12940/Mp1g13320/Mp1g26180/Mp1g26440/Mp1g27810/Mp2g02300/Mp2g03060/Mp2g06070/Mp2g07920/Mp2g10800/Mp2g13440/Mp2g15380/Mp2g16170/Mp2g18730/Mp2g21090/Mp2g21430/Mp2g22020/Mp2g22790/Mp2g26790/Mp3g00690/Mp3g01160/Mp3g01340/Mp3g04530/Mp3g12890/Mp3g13870/Mp3g15140/Mp3g17180/Mp3g20790/Mp3g21790/Mp3g22310/Mp3g22550/Mp3g25350…	79
CC	GO:0019866	organelle inner membrane	61/1457	304/7493	0.200658	1.03194	0.279271	0.413511	0.999871	0.999871	Mp1g00180/Mp1g02170/Mp1g04360/Mp1g13320/Mp1g13910/Mp1g15250/Mp1g17420/Mp1g28110/Mp1g29520/Mp2g10530/Mp2g15380/Mp2g25780/Mp3g03900/Mp3g04200/Mp3g09390/Mp3g12020/Mp3g14160/Mp3g16350/Mp3g19470/Mp3g23970/Mp4g01650/Mp4g03930/Mp4g06910/Mp4g10720/Mp4g11260/Mp4g22220/Mp5g00310/Mp5g07930/Mp5g08150/Mp5g10290/Mp5g11140/Mp5g13430/Mp5g14750/Mp5g15390/Mp5g16750/Mp5g18650/Mp5g24380/Mp6g04050/Mp6g09390/Mp6g14420…	61
CC	GO:0019867	outer membrane	72/1457	360/7493	0.2	1.02855	0.272774	0.414284	0.999871	0.999871	Mp1g00160/Mp1g00680/Mp1g02040/Mp1g07610/Mp1g08050/Mp1g12460/Mp1g12940/Mp1g20230/Mp1g22290/Mp1g23670/Mp1g25560/Mp1g27330/Mp1g27480/Mp1g27880/Mp1g29100/Mp2g01180/Mp2g13440/Mp2g15640/Mp2g17840/Mp3g00500/Mp3g01120/Mp3g03990/Mp3g05830/Mp3g06770/Mp3g08790/Mp3g08980/Mp3g12530/Mp3g15080/Mp3g16100/Mp3g18880/Mp3g19030/Mp3g21350/Mp3g22730/Mp4g01650/Mp4g07510/Mp4g09950/Mp4g14510/Mp4g18950/Mp4g23930/Mp5g04200…	72
MF	GO:0003779	actin binding	14/1286	64/6378	0.21875	1.08491	0.343047	0.414535	0.999997	0.999997	Mp1g17660/Mp1g18900/Mp1g21170/Mp1g23060/Mp3g05550/Mp3g09390/Mp4g04360/Mp4g17210/Mp5g10970/Mp5g11990/Mp5g16940/Mp6g11010/Mp7g06140/Mp8g04010	14
BP	GO:0002694	regulation of leukocyte activation	11/1485	50/7434	0.22	1.10133	0.359182	0.414648	0.999998	0.999998	Mp1g04600/Mp1g08600/Mp2g22060/Mp3g01040/Mp3g01320/Mp3g06890/Mp3g10010/Mp3g10240/Mp4g05140/Mp6g03680/Mp8g00880	11
BP	GO:0043547	positive regulation of GTPase activity	11/1485	50/7434	0.22	1.10133	0.359182	0.414648	0.999998	0.999998	Mp2g01270/Mp2g05990/Mp2g13270/Mp3g17900/Mp4g05140/Mp4g07110/Mp5g00400/Mp5g13890/Mp5g18040/Mp8g01060/Mp8g08730	11
BP	GO:0048284	organelle fusion	20/1485	94/7434	0.212766	1.06512	0.317431	0.416057	0.999998	0.999998	Mp1g02730/Mp1g03090/Mp2g01270/Mp2g14140/Mp2g19600/Mp3g01400/Mp3g02060/Mp3g14330/Mp3g16100/Mp4g07690/Mp4g09950/Mp4g20590/Mp5g00400/Mp5g13890/Mp6g11210/Mp7g13190/Mp8g00880/Mp8g08230/Mp8g09930/Mp8g16010	20
MF	GO:0019787	ubiquitin-like protein transferase activity	66/1286	318/6378	0.207547	1.02934	0.269758	0.416689	0.999997	0.999997	Mp1g17110/Mp1g21780/Mp1g24510/Mp1g28470/Mp1g29560/Mp2g00820/Mp2g00840/Mp2g03060/Mp2g03480/Mp2g04120/Mp2g05690/Mp2g08470/Mp2g11860/Mp2g12160/Mp2g13120/Mp2g21420/Mp2g24070/Mp2g25050/Mp3g01510/Mp3g06460/Mp3g09990/Mp3g10910/Mp3g15290/Mp3g21700/Mp3g22750/Mp4g00070/Mp4g01140/Mp4g01890/Mp4g04270/Mp4g04600/Mp4g07180/Mp4g17090/Mp4g17160/Mp4g18700/Mp5g04980/Mp5g05250/Mp5g05570/Mp5g09100/Mp5g11640/Mp5g12940…	66
CC	GO:0000428	DNA-directed RNA polymerase complex	28/1457	137/7493	0.20438	1.05107	0.296415	0.417595	0.999871	0.999871	Mp1g07910/Mp1g11110/Mp1g11680/Mp1g15180/Mp1g17120/Mp1g19280/Mp1g21810/Mp1g24680/Mp2g10780/Mp2g14500/Mp2g19500/Mp3g09020/Mp4g03380/Mp4g23070/Mp5g01850/Mp5g10680/Mp5g22790/Mp6g00800/Mp6g06170/Mp6g12130/Mp7g07450/Mp7g16470/Mp7g17520/Mp7g19000/Mp8g01330/Mp8g03860/Mp8g06620/Mp8g14670	28
BP	GO:0034293	sexual sporulation	12/1485	55/7434	0.218182	1.09223	0.342993	0.418355	0.999998	0.999998	Mp1g14390/Mp1g15290/Mp1g23640/Mp3g02770/Mp3g04930/Mp4g04710/Mp5g09700/Mp5g13270/Mp6g07190/Mp7g11830/Mp7g18980/Mp8g00830	12
CC	GO:0005764	lysosome	27/1457	132/7493	0.204545	1.05193	0.295716	0.418483	0.999871	0.999871	Mp1g07450/Mp1g13330/Mp1g21900/Mp1g27000/Mp2g04890/Mp2g10490/Mp2g14140/Mp2g16550/Mp3g15140/Mp3g18180/Mp3g21870/Mp4g08210/Mp4g08820/Mp4g09950/Mp4g13480/Mp4g13950/Mp4g17210/Mp5g13980/Mp5g16960/Mp5g22420/Mp6g01500/Mp6g13940/Mp7g05900/Mp8g00880/Mp8g02020/Mp8g05570/Mp8g13820	27
MF	GO:0008289	lipid binding	30/1286	142/6378	0.211268	1.0478	0.289442	0.419548	0.999997	0.999997	Mp1g08590/Mp1g17660/Mp1g18640/Mp1g18900/Mp1g21170/Mp1g21590/Mp1g23280/Mp1g26930/Mp1g27870/Mp2g04890/Mp2g17950/Mp3g06890/Mp3g08880/Mp3g14210/Mp3g17640/Mp3g18880/Mp3g19750/Mp4g03560/Mp4g07110/Mp4g19350/Mp5g11990/Mp6g01640/Mp6g18390/Mp7g14600/Mp8g00720/Mp8g00830/Mp8g03300/Mp8g04010/Mp8g13850/Mp8g15510	30
BP	GO:0048527	lateral root development	22/1485	104/7434	0.211538	1.05897	0.302588	0.419843	0.999998	0.999998	Mp2g00660/Mp3g00080/Mp3g02770/Mp3g06610/Mp3g09770/Mp4g04060/Mp4g11760/Mp4g16320/Mp4g17030/Mp4g22430/Mp4g22830/Mp5g04370/Mp5g05000/Mp5g05150/Mp5g12650/Mp5g14320/Mp8g00420/Mp8g01650/Mp8g04780/Mp8g12930/Mp8g13430/Mp8g15570	22
BP	GO:0006091	generation of precursor metabolites and energy	74/1485	361/7434	0.204986	1.02617	0.254701	0.421145	0.999998	0.999998	Mp1g00240/Mp1g02170/Mp1g03160/Mp1g08310/Mp1g12940/Mp1g13320/Mp1g19430/Mp1g21440/Mp1g21960/Mp1g23060/Mp1g26700/Mp1g27810/Mp1g28110/Mp1g29520/Mp2g08050/Mp2g08530/Mp2g19570/Mp2g22060/Mp2g22790/Mp3g00500/Mp3g00810/Mp3g01160/Mp3g02670/Mp3g04930/Mp3g08790/Mp3g12020/Mp3g16350/Mp4g01650/Mp4g08190/Mp4g08210/Mp4g09450/Mp4g09950/Mp4g12080/Mp4g14240/Mp4g19350/Mp4g19390/Mp4g23930/Mp5g00310/Mp5g00840/Mp5g06160…	74
BP	GO:0009081	branched-chain amino acid metabolic process	6/1485	26/7434	0.230769	1.15525	0.396165	0.421277	0.999998	0.999998	Mp2g00110/Mp3g05500/Mp4g03450/Mp7g14650/Mp8g03330/Mp8g13850	6
BP	GO:0009846	pollen germination	6/1485	26/7434	0.230769	1.15525	0.396165	0.421277	0.999998	0.999998	Mp2g10420/Mp4g23680/Mp5g18020/Mp5g23030/Mp6g21390/Mp7g05900	6
BP	GO:0016079	synaptic vesicle exocytosis	6/1485	26/7434	0.230769	1.15525	0.396165	0.421277	0.999998	0.999998	Mp2g05990/Mp2g14140/Mp2g19600/Mp3g14330/Mp7g13190/Mp8g16010	6
BP	GO:0021543	pallium development	6/1485	26/7434	0.230769	1.15525	0.396165	0.421277	0.999998	0.999998	Mp1g17660/Mp2g22060/Mp4g08070/Mp5g13270/Mp5g16940/Mp6g19540	6
BP	GO:0035050	embryonic heart tube development	6/1485	26/7434	0.230769	1.15525	0.396165	0.421277	0.999998	0.999998	Mp1g10320/Mp1g19490/Mp2g21760/Mp3g18180/Mp4g05140/Mp5g20650	6
BP	GO:0046503	glycerolipid catabolic process	6/1485	26/7434	0.230769	1.15525	0.396165	0.421277	0.999998	0.999998	Mp1g06240/Mp2g22060/Mp3g01610/Mp4g10510/Mp4g20660/Mp5g16310	6
MF	GO:0008320	protein transmembrane transporter activity	5/1286	21/6378	0.238095	1.18085	0.417142	0.421475	0.999997	0.999997	Mp2g12530/Mp3g03900/Mp3g04200/Mp3g09390/Mp7g18570	5
MF	GO:0022884	macromolecule transmembrane transporter activity	5/1286	21/6378	0.238095	1.18085	0.417142	0.421475	0.999997	0.999997	Mp2g12530/Mp3g03900/Mp3g04200/Mp3g09390/Mp7g18570	5
MF	GO:0030170	pyridoxal phosphate binding	5/1286	21/6378	0.238095	1.18085	0.417142	0.421475	0.999997	0.999997	Mp1g06330/Mp3g02670/Mp3g13640/Mp6g04560/Mp6g18970	5
MF	GO:0043178	alcohol binding	5/1286	21/6378	0.238095	1.18085	0.417142	0.421475	0.999997	0.999997	Mp2g13060/Mp3g14210/Mp7g19040/Mp7g19050/Mp8g15510	5
MF	GO:0070279	vitamin B6 binding	5/1286	21/6378	0.238095	1.18085	0.417142	0.421475	0.999997	0.999997	Mp1g06330/Mp3g02670/Mp3g13640/Mp6g04560/Mp6g18970	5
MF	GO:0140318	protein transporter activity	5/1286	21/6378	0.238095	1.18085	0.417142	0.421475	0.999997	0.999997	Mp2g12530/Mp3g03900/Mp3g04200/Mp3g09390/Mp7g18570	5
BP	GO:0006836	neurotransmitter transport	13/1485	60/7434	0.216667	1.08465	0.328894	0.421591	0.999998	0.999998	Mp2g05990/Mp2g14140/Mp2g19600/Mp3g01320/Mp3g14330/Mp4g17210/Mp5g00310/Mp5g07930/Mp5g14230/Mp7g13190/Mp8g00880/Mp8g05610/Mp8g16010	13
CC	GO:0005797	Golgi medial cisterna	3/1457	12/7493	0.25	1.28569	0.486586	0.421953	0.999871	0.999871	Mp3g00690/Mp5g03510/Mp6g11210	3
CC	GO:0005912	adherens junction	3/1457	12/7493	0.25	1.28569	0.486586	0.421953	0.999871	0.999871	Mp1g20850/Mp3g06890/Mp3g10240	3
CC	GO:0009277	fungal-type cell wall	3/1457	12/7493	0.25	1.28569	0.486586	0.421953	0.999871	0.999871	Mp1g23640/Mp2g08530/Mp4g04710	3
CC	GO:0030992	intraciliary transport particle B	3/1457	12/7493	0.25	1.28569	0.486586	0.421953	0.999871	0.999871	Mp1g10320/Mp1g19490/Mp8g16520	3
CC	GO:0033177	proton-transporting two-sector ATPase complex, proton-transporting domain	3/1457	12/7493	0.25	1.28569	0.486586	0.421953	0.999871	0.999871	Mp3g18180/Mp5g23200/Mp8g11230	3
CC	GO:0042734	presynaptic membrane	3/1457	12/7493	0.25	1.28569	0.486586	0.421953	0.999871	0.999871	Mp2g19600/Mp5g00310/Mp7g13190	3
MF	GO:0016616	oxidoreductase activity, acting on the CH-OH group of donors, NAD or NADP as acceptor	16/1286	74/6378	0.216216	1.07234	0.314529	0.422191	0.999997	0.999997	Mp1g25910/Mp2g00110/Mp2g01180/Mp4g07280/Mp4g19390/Mp4g19760/Mp5g10660/Mp5g19890/Mp6g04420/Mp6g12050/Mp7g01720/Mp7g08040/Mp7g09850/Mp7g15690/Mp8g01240/Mp8g08700	16
CC	GO:0061695	transferase complex, transferring phosphorus-containing groups	39/1457	193/7493	0.202073	1.03921	0.271127	0.422234	0.999871	0.999871	Mp1g07910/Mp1g11110/Mp1g11680/Mp1g15180/Mp1g16700/Mp1g17120/Mp1g19280/Mp1g21810/Mp1g24680/Mp1g28120/Mp2g10780/Mp2g14500/Mp2g15520/Mp2g19500/Mp3g06810/Mp3g08150/Mp3g09020/Mp3g11260/Mp3g13710/Mp3g14790/Mp4g03380/Mp4g08190/Mp4g23070/Mp5g01850/Mp5g10680/Mp5g19170/Mp5g22790/Mp6g00800/Mp6g06170/Mp6g12130/Mp6g21390/Mp7g07450/Mp7g16470/Mp7g17520/Mp7g19000/Mp8g01330/Mp8g03860/Mp8g06620/Mp8g14670	39
MF	GO:0003714	transcription corepressor activity	10/1286	45/6378	0.222222	1.10213	0.345478	0.422791	0.999997	0.999997	Mp1g15240/Mp3g03670/Mp3g06240/Mp4g17250/Mp5g20100/Mp6g06230/Mp7g07450/Mp7g18230/Mp8g07330/Mp8g17660	10
MF	GO:0016791	phosphatase activity	32/1286	152/6378	0.210526	1.04412	0.276647	0.423445	0.999997	0.999997	Mp1g03160/Mp1g07910/Mp1g15430/Mp1g23560/Mp1g26270/Mp1g28340/Mp1g28700/Mp2g10500/Mp2g13820/Mp2g15800/Mp3g21540/Mp4g01600/Mp4g08980/Mp5g09610/Mp5g16940/Mp5g22560/Mp5g24050/Mp6g05440/Mp6g08610/Mp6g09200/Mp6g15260/Mp6g15570/Mp6g17400/Mp7g09640/Mp7g11240/Mp7g11830/Mp7g13300/Mp7g15180/Mp8g10780/Mp8g10790/Mp8g11280/Mp8g16080	32
MF	GO:0019901	protein kinase binding	24/1286	113/6378	0.212389	1.05336	0.287587	0.424143	0.999997	0.999997	Mp1g04600/Mp1g16700/Mp1g26180/Mp2g13820/Mp3g01320/Mp3g01400/Mp3g02900/Mp3g06890/Mp3g14840/Mp3g19280/Mp4g22390/Mp5g00130/Mp5g09700/Mp5g16940/Mp5g20100/Mp5g22560/Mp6g02550/Mp6g08620/Mp6g10370/Mp6g15550/Mp6g15590/Mp8g02020/Mp8g04010/Mp8g12380	24
BP	GO:0002791	regulation of peptide secretion	14/1485	65/7434	0.215385	1.07823	0.316476	0.424448	0.999998	0.999998	Mp1g00180/Mp1g18450/Mp1g25990/Mp1g26700/Mp1g26930/Mp1g27000/Mp2g00660/Mp3g01320/Mp3g06610/Mp3g10240/Mp8g01650/Mp8g09050/Mp8g12930/Mp8g15570	14
BP	GO:0006898	receptor-mediated endocytosis	14/1485	65/7434	0.215385	1.07823	0.316476	0.424448	0.999998	0.999998	Mp1g07450/Mp1g24150/Mp1g27000/Mp3g01320/Mp3g09960/Mp3g10170/Mp3g10240/Mp3g14330/Mp3g16270/Mp4g05140/Mp6g03700/Mp6g06160/Mp8g02480/Mp8g10060	14
CC	GO:0009535	chloroplast thylakoid membrane	48/1457	239/7493	0.200837	1.03286	0.253613	0.42626	0.999871	0.999871	Mp1g00160/Mp1g00680/Mp1g07610/Mp1g08050/Mp1g12460/Mp1g20230/Mp1g22290/Mp1g23670/Mp1g25560/Mp1g27480/Mp1g27880/Mp1g29100/Mp2g01180/Mp2g15640/Mp3g00500/Mp3g01120/Mp3g03990/Mp3g05830/Mp3g06770/Mp3g08790/Mp3g08980/Mp3g12530/Mp3g15080/Mp3g21350/Mp4g01650/Mp4g07510/Mp4g18950/Mp4g23930/Mp5g04200/Mp5g10290/Mp5g14190/Mp5g16260/Mp5g19870/Mp6g01650/Mp6g12255/Mp6g20770/Mp6g20820/Mp7g05890/Mp7g06720/Mp7g06730…	48
BP	GO:0006470	protein dephosphorylation	15/1485	70/7434	0.214286	1.07273	0.305431	0.426993	0.999998	0.999998	Mp1g07910/Mp1g28340/Mp2g13820/Mp3g04930/Mp3g09020/Mp4g01600/Mp5g09610/Mp5g16940/Mp5g22560/Mp5g24050/Mp6g05440/Mp6g09200/Mp7g09640/Mp7g11830/Mp7g13300	15
BP	GO:0008154	actin polymerization or depolymerization	15/1485	70/7434	0.214286	1.07273	0.305431	0.426993	0.999998	0.999998	Mp1g16710/Mp1g17660/Mp3g05550/Mp3g09390/Mp3g16960/Mp4g05140/Mp4g17210/Mp5g10970/Mp5g11990/Mp5g16940/Mp6g11010/Mp7g06140/Mp8g01320/Mp8g04010/Mp8g18220	15
BP	GO:0008630	intrinsic apoptotic signaling pathway in response to DNA damage	7/1485	31/7434	0.225806	1.1304	0.36348	0.427572	0.999998	0.999998	Mp2g19840/Mp2g25760/Mp3g01040/Mp5g00130/Mp5g09510/Mp7g07450/Mp7g19730	7
BP	GO:0019217	regulation of fatty acid metabolic process	7/1485	31/7434	0.225806	1.1304	0.36348	0.427572	0.999998	0.999998	Mp1g03020/Mp1g03410/Mp1g23930/Mp1g26180/Mp3g19750/Mp5g10060/Mp8g03300	7
BP	GO:0042113	B cell activation	7/1485	31/7434	0.225806	1.1304	0.36348	0.427572	0.999998	0.999998	Mp3g01040/Mp3g01320/Mp3g10010/Mp3g16960/Mp4g05140/Mp6g03680/Mp8g02910	7
BP	GO:0042537	benzene-containing compound metabolic process	7/1485	31/7434	0.225806	1.1304	0.36348	0.427572	0.999998	0.999998	Mp2g07220/Mp3g07510/Mp3g21540/Mp5g00020/Mp5g10060/Mp6g01130/Mp6g08590	7
BP	GO:0048640	negative regulation of developmental growth	7/1485	31/7434	0.225806	1.1304	0.36348	0.427572	0.999998	0.999998	Mp1g17660/Mp1g21920/Mp1g26180/Mp5g15480/Mp5g16940/Mp5g18210/Mp8g01060	7
BP	GO:1903426	regulation of reactive oxygen species biosynthetic process	7/1485	31/7434	0.225806	1.1304	0.36348	0.427572	0.999998	0.999998	Mp1g29520/Mp7g05890/Mp7g06720/Mp7g06730/Mp7g06740/Mp7g06760/Mp7g09180	7
CC	GO:0090575	RNA polymerase II transcription regulator complex	16/1457	77/7493	0.207792	1.06862	0.297371	0.428241	0.999871	0.999871	Mp1g11110/Mp1g15180/Mp1g16800/Mp2g10780/Mp3g09020/Mp4g03380/Mp5g01850/Mp5g10680/Mp5g22790/Mp6g08620/Mp6g12130/Mp7g19000/Mp8g01570/Mp8g03860/Mp8g06620/Mp8g14670	16
MF	GO:0016755	aminoacyltransferase activity	67/1286	324/6378	0.20679	1.02559	0.237568	0.429034	0.999997	0.999997	Mp1g17110/Mp1g21780/Mp1g24510/Mp1g28470/Mp1g29560/Mp2g00820/Mp2g00840/Mp2g03060/Mp2g03480/Mp2g04120/Mp2g05690/Mp2g08470/Mp2g11860/Mp2g12160/Mp2g13120/Mp2g21420/Mp2g24070/Mp2g25050/Mp3g01510/Mp3g06460/Mp3g09990/Mp3g10910/Mp3g15290/Mp3g21700/Mp3g22750/Mp4g00070/Mp4g01140/Mp4g01890/Mp4g04270/Mp4g04600/Mp4g07180/Mp4g17090/Mp4g17160/Mp4g18700/Mp5g04980/Mp5g05250/Mp5g05570/Mp5g09100/Mp5g11640/Mp5g12940…	67
BP	GO:1902531	regulation of intracellular signal transduction	68/1485	332/7434	0.204819	1.02534	0.235977	0.42929	0.999998	0.999998	Mp1g03160/Mp1g04600/Mp1g04840/Mp1g08720/Mp1g10320/Mp1g13320/Mp1g13330/Mp1g14790/Mp1g15180/Mp1g16800/Mp1g19350/Mp1g19490/Mp1g20140/Mp1g24160/Mp1g26930/Mp1g29520/Mp2g00660/Mp2g03060/Mp2g04120/Mp2g05990/Mp2g13270/Mp2g24070/Mp2g25760/Mp3g01040/Mp3g01320/Mp3g01510/Mp3g02060/Mp3g03670/Mp3g06610/Mp3g06890/Mp3g09240/Mp3g09360/Mp3g10240/Mp3g15410/Mp3g19280/Mp3g21700/Mp3g25180/Mp4g00040/Mp4g22540/Mp5g00130…	68
CC	GO:0005682	U5 snRNP	5/1457	22/7493	0.227273	1.16881	0.389557	0.430733	0.999871	0.999871	Mp1g03900/Mp1g06890/Mp1g27390/Mp2g16100/Mp3g19750	5
CC	GO:0005884	actin filament	5/1457	22/7493	0.227273	1.16881	0.389557	0.430733	0.999871	0.999871	Mp2g24360/Mp3g05550/Mp4g05140/Mp6g11010/Mp8g04010	5
CC	GO:0097542	ciliary tip	5/1457	22/7493	0.227273	1.16881	0.389557	0.430733	0.999871	0.999871	Mp1g10320/Mp1g19490/Mp1g26210/Mp8g01800/Mp8g16520	5
CC	GO:0099086	synaptonemal structure	5/1457	22/7493	0.227273	1.16881	0.389557	0.430733	0.999871	0.999871	Mp2g19840/Mp2g20890/Mp3g07470/Mp5g09700/Mp7g11830	5
MF	GO:0030544	Hsp70 protein binding	6/1286	26/6378	0.230769	1.14451	0.371047	0.430839	0.999997	0.999997	Mp1g04600/Mp1g11560/Mp1g20610/Mp3g01340/Mp7g14760/Mp7g19730	6
MF	GO:0016746	acyltransferase activity	94/1286	457/6378	0.205689	1.02013	0.224426	0.430955	0.999997	0.999997	Mp1g03460/Mp1g04840/Mp1g11060/Mp1g11550/Mp1g14360/Mp1g17110/Mp1g21780/Mp1g24510/Mp1g28470/Mp1g29560/Mp2g00820/Mp2g00840/Mp2g03060/Mp2g03480/Mp2g04120/Mp2g05690/Mp2g07220/Mp2g08470/Mp2g11040/Mp2g11860/Mp2g12160/Mp2g13120/Mp2g21420/Mp2g22480/Mp2g24070/Mp2g25050/Mp3g01510/Mp3g01570/Mp3g06460/Mp3g09990/Mp3g10910/Mp3g15290/Mp3g19540/Mp3g21700/Mp3g22750/Mp3g25180/Mp4g00070/Mp4g01140/Mp4g01890/Mp4g04270…	94
BP	GO:0007409	axonogenesis	17/1485	80/7434	0.2125	1.06379	0.286579	0.431345	0.999998	0.999998	Mp1g16710/Mp1g26180/Mp2g10500/Mp3g10240/Mp4g05140/Mp4g14510/Mp4g20310/Mp5g15480/Mp5g16940/Mp5g17510/Mp5g18040/Mp5g20650/Mp6g05010/Mp6g19540/Mp7g12670/Mp8g04010/Mp8g17660	17
CC	GO:0098794	postsynapse	11/1457	52/7493	0.211538	1.08789	0.312454	0.431949	0.999871	0.999871	Mp1g04600/Mp1g17660/Mp2g04890/Mp2g19600/Mp3g06890/Mp5g00310/Mp5g16940/Mp7g13190/Mp7g18300/Mp8g04010/Mp8g18220	11
CC	GO:0097060	synaptic membrane	6/1457	27/7493	0.222222	1.14284	0.365281	0.432183	0.999871	0.999871	Mp1g04600/Mp1g17660/Mp2g19600/Mp5g00310/Mp5g16940/Mp7g13190	6
CC	GO:0031012	extracellular matrix	10/1457	47/7493	0.212766	1.0942	0.318281	0.432466	0.999871	0.999871	Mp1g22290/Mp2g23570/Mp3g24100/Mp4g02700/Mp4g08050/Mp4g15320/Mp4g17920/Mp5g03510/Mp5g09700/Mp6g06900	10
BP	GO:0009948	anterior/posterior axis specification	8/1485	36/7434	0.222222	1.11246	0.337915	0.432511	0.999998	0.999998	Mp1g25660/Mp2g08530/Mp3g02610/Mp3g08470/Mp4g05140/Mp4g09950/Mp5g11610/Mp8g04010	8
BP	GO:0016129	phytosteroid biosynthetic process	8/1485	36/7434	0.222222	1.11246	0.337915	0.432511	0.999998	0.999998	Mp1g15990/Mp2g06070/Mp2g10420/Mp3g01340/Mp4g23680/Mp5g23030/Mp6g05680/Mp6g19120	8
BP	GO:0048440	carpel development	8/1485	36/7434	0.222222	1.11246	0.337915	0.432511	0.999998	0.999998	Mp1g26370/Mp2g10780/Mp2g11140/Mp3g04970/Mp4g11760/Mp4g12490/Mp6g08590/Mp8g01060	8
BP	GO:0050678	regulation of epithelial cell proliferation	8/1485	36/7434	0.222222	1.11246	0.337915	0.432511	0.999998	0.999998	Mp1g10320/Mp1g10350/Mp1g28120/Mp3g06890/Mp5g16940/Mp6g00800/Mp7g01490/Mp8g13850	8
CC	GO:0009528	plastid inner membrane	9/1457	42/7493	0.214286	1.10202	0.325729	0.432835	0.999871	0.999871	Mp3g19470/Mp4g06910/Mp6g04050/Mp6g18390/Mp7g16760/Mp8g01730/Mp8g09380/Mp8g12090/Mp8g12460	9
BP	GO:0007015	actin filament organization	18/1485	85/7434	0.211765	1.06011	0.278448	0.433225	0.999998	0.999998	Mp1g16710/Mp1g17660/Mp1g18900/Mp1g21170/Mp3g05550/Mp3g09390/Mp3g16960/Mp4g04360/Mp4g05140/Mp4g17210/Mp5g10970/Mp5g11990/Mp5g16940/Mp6g11010/Mp7g06140/Mp8g01320/Mp8g04010/Mp8g18220	18
BP	GO:0098727	maintenance of cell number	18/1485	85/7434	0.211765	1.06011	0.278448	0.433225	0.999998	0.999998	Mp1g02210/Mp1g08720/Mp1g10930/Mp1g11870/Mp1g18450/Mp1g21810/Mp2g11140/Mp2g20040/Mp4g11760/Mp5g09700/Mp5g14320/Mp5g18040/Mp7g16470/Mp8g03860/Mp8g06620/Mp8g14670/Mp8g16610/Mp8g17660	18
BP	GO:0097435	supramolecular fiber organization	33/1485	159/7434	0.207547	1.03899	0.248313	0.433756	0.999998	0.999998	Mp1g10320/Mp1g16710/Mp1g17660/Mp1g18900/Mp1g19490/Mp1g21170/Mp1g23880/Mp2g05990/Mp2g24360/Mp3g01400/Mp3g05550/Mp3g07080/Mp3g09360/Mp3g09390/Mp3g16960/Mp4g04360/Mp4g05140/Mp4g08070/Mp4g17210/Mp5g10970/Mp5g11990/Mp5g16940/Mp5g20900/Mp6g11010/Mp6g19410/Mp7g06140/Mp7g18300/Mp8g01320/Mp8g01490/Mp8g04010/Mp8g08250/Mp8g16980/Mp8g18220	33
MF	GO:0015399	primary active transmembrane transporter activity	40/1286	192/6378	0.208333	1.03324	0.235031	0.43628	0.999997	0.999997	Mp1g02170/Mp1g07290/Mp1g23430/Mp2g12530/Mp2g16690/Mp2g16700/Mp2g20600/Mp2g22040/Mp3g03900/Mp3g04200/Mp3g09390/Mp3g12380/Mp3g15140/Mp3g15770/Mp3g18180/Mp3g18640/Mp3g19930/Mp4g01650/Mp4g06670/Mp4g08820/Mp4g11790/Mp5g00540/Mp5g02230/Mp5g03360/Mp5g06790/Mp5g10970/Mp5g13190/Mp5g13230/Mp5g13980/Mp5g15770/Mp5g22730/Mp5g23200/Mp6g04050/Mp6g14130/Mp6g16850/Mp7g00960/Mp7g13860/Mp8g09300/Mp8g11230/Mp8g14110	40
MF	GO:0016741	transferase activity, transferring one-carbon groups	40/1286	192/6378	0.208333	1.03324	0.235031	0.43628	0.999997	0.999997	Mp1g00340/Mp1g08300/Mp1g09090/Mp1g11530/Mp1g17790/Mp2g01020/Mp2g02320/Mp2g04860/Mp2g06740/Mp2g07040/Mp2g07370/Mp2g09800/Mp2g15380/Mp2g21090/Mp2g26380/Mp3g01310/Mp3g03830/Mp3g04450/Mp3g07200/Mp3g08720/Mp3g16010/Mp3g22110/Mp4g04150/Mp4g05360/Mp4g11800/Mp4g15450/Mp4g19600/Mp5g06240/Mp5g12260/Mp5g13270/Mp5g18040/Mp6g18160/Mp7g01830/Mp7g06120/Mp7g08540/Mp7g12930/Mp7g15140/Mp7g16240/Mp7g16530/Mp8g11490	40
BP	GO:0008015	blood circulation	9/1485	41/7434	0.219512	1.09889	0.317222	0.436516	0.999998	0.999998	Mp1g13910/Mp1g16710/Mp1g29250/Mp2g23570/Mp3g01420/Mp3g21540/Mp3g21740/Mp4g07825/Mp5g00310	9
BP	GO:0016128	phytosteroid metabolic process	9/1485	41/7434	0.219512	1.09889	0.317222	0.436516	0.999998	0.999998	Mp1g15990/Mp2g06070/Mp2g10420/Mp3g01340/Mp4g23680/Mp5g23030/Mp6g05680/Mp6g19120/Mp6g20540	9
BP	GO:0006354	DNA-templated transcription elongation	20/1485	95/7434	0.210526	1.05391	0.26419	0.436524	0.999998	0.999998	Mp1g08410/Mp1g10350/Mp1g17120/Mp1g19280/Mp1g20560/Mp1g21810/Mp2g10780/Mp2g17400/Mp2g21400/Mp3g09020/Mp3g11860/Mp4g17250/Mp4g23070/Mp5g18040/Mp6g10370/Mp7g16470/Mp7g18270/Mp7g18930/Mp8g17660/Mp8g18330	20
BP	GO:0042908	xenobiotic transport	21/1485	100/7434	0.21	1.05127	0.257893	0.437982	0.999998	0.999998	Mp1g04360/Mp1g17420/Mp1g27870/Mp2g10530/Mp2g22040/Mp4g06670/Mp4g17210/Mp5g00310/Mp5g02230/Mp5g03360/Mp5g13190/Mp5g13230/Mp5g13430/Mp5g16750/Mp7g07860/Mp7g09420/Mp8g09300/Mp8g09840/Mp8g09880/Mp8g11410/Mp8g12090	21
MF	GO:0015926	glucosidase activity	7/1286	31/6378	0.225806	1.1199	0.336284	0.438013	0.999997	0.999997	Mp2g14720/Mp2g17840/Mp3g21690/Mp4g03610/Mp4g13480/Mp5g05310/Mp5g17440	7
MF	GO:1902936	phosphatidylinositol bisphosphate binding	7/1286	31/6378	0.225806	1.1199	0.336284	0.438013	0.999997	0.999997	Mp1g08590/Mp1g17660/Mp1g18900/Mp1g21170/Mp1g23280/Mp3g19750/Mp8g04010	7
BP	GO:0009965	leaf morphogenesis	39/1485	189/7434	0.206349	1.033	0.229564	0.438577	0.999998	0.999998	Mp1g08755/Mp1g11315/Mp1g14900/Mp1g21780/Mp1g23560/Mp2g03480/Mp2g05030/Mp2g09050/Mp2g10020/Mp2g10590/Mp2g15640/Mp2g16700/Mp2g21225/Mp2g21700/Mp3g11710/Mp3g20675/Mp3g24120/Mp3g24300/Mp4g01140/Mp4g20223/Mp5g11640/Mp5g11750/Mp5g12940/Mp5g17320/Mp5g18040/Mp6g03540/Mp6g12745/Mp6g13250/Mp6g14600/Mp6g17030/Mp7g00880/Mp7g19690/Mp8g00080/Mp8g02075/Mp8g05320/Mp8g13650/Mp8g15560/Mp8g17280/Mp8g18425	39
BP	GO:0019319	hexose biosynthetic process	10/1485	46/7434	0.217391	1.08827	0.300035	0.439847	0.999998	0.999998	Mp1g03160/Mp1g14390/Mp1g26410/Mp2g01080/Mp2g22790/Mp3g01160/Mp4g02330/Mp6g01550/Mp6g04740/Mp8g02810	10
BP	GO:0016311	dephosphorylation	42/1485	204/7434	0.205882	1.03066	0.221837	0.440565	0.999998	0.999998	Mp1g03160/Mp1g07910/Mp1g13330/Mp1g15430/Mp1g23560/Mp1g26270/Mp1g28340/Mp1g28700/Mp2g10500/Mp2g13820/Mp2g15800/Mp3g02900/Mp3g04930/Mp3g08470/Mp3g09020/Mp3g16960/Mp3g21540/Mp4g01600/Mp4g05140/Mp4g08980/Mp4g09950/Mp5g06600/Mp5g09610/Mp5g16940/Mp5g22560/Mp5g24050/Mp6g05440/Mp6g08610/Mp6g09200/Mp6g15260/Mp6g15570/Mp6g17400/Mp7g07450/Mp7g09640/Mp7g11240/Mp7g11830/Mp7g13300/Mp7g15180/Mp8g10780/Mp8g10790…	42
BP	GO:0002790	peptide secretion	23/1485	110/7434	0.209091	1.04672	0.246641	0.440589	0.999998	0.999998	Mp1g00180/Mp1g09920/Mp1g18450/Mp1g21590/Mp1g25090/Mp1g25990/Mp1g26700/Mp1g26930/Mp1g27000/Mp2g00660/Mp2g14140/Mp3g01320/Mp3g06610/Mp3g10240/Mp3g12030/Mp4g17210/Mp6g05850/Mp8g01650/Mp8g03300/Mp8g04010/Mp8g09050/Mp8g12930/Mp8g15570	23
BP	GO:0009753	response to jasmonic acid	23/1485	110/7434	0.209091	1.04672	0.246641	0.440589	0.999998	0.999998	Mp1g12940/Mp1g14360/Mp1g18410/Mp1g25840/Mp2g14310/Mp3g03990/Mp3g05000/Mp3g07510/Mp3g16920/Mp3g22550/Mp4g08980/Mp4g21790/Mp4g22430/Mp5g04260/Mp5g06580/Mp5g16260/Mp5g16730/Mp6g00540/Mp6g02620/Mp6g06230/Mp6g09350/Mp7g17400/Mp8g11560	23
BP	GO:0048831	regulation of shoot system development	23/1485	110/7434	0.209091	1.04672	0.246641	0.440589	0.999998	0.999998	Mp1g02240/Mp1g04490/Mp1g15990/Mp1g17120/Mp1g17790/Mp1g18640/Mp1g21810/Mp2g09050/Mp3g16010/Mp4g00010/Mp4g01600/Mp4g05300/Mp4g11760/Mp5g02130/Mp5g22560/Mp5g22890/Mp6g08590/Mp6g10370/Mp7g06120/Mp7g16470/Mp8g00080/Mp8g01060/Mp8g13470	23
BP	GO:0000032	cell wall mannoprotein biosynthetic process	3/1485	12/7434	0.25	1.25151	0.43563	0.440843	0.999998	0.999998	Mp2g07920/Mp2g18730/Mp3g22310	3
BP	GO:0002532	production of molecular mediator involved in inflammatory response	3/1485	12/7434	0.25	1.25151	0.43563	0.440843	0.999998	0.999998	Mp3g01320/Mp3g21540/Mp8g00880	3
BP	GO:0006029	proteoglycan metabolic process	3/1485	12/7434	0.25	1.25151	0.43563	0.440843	0.999998	0.999998	Mp1g02600/Mp6g14590/Mp8g03480	3
BP	GO:0006057	mannoprotein biosynthetic process	3/1485	12/7434	0.25	1.25151	0.43563	0.440843	0.999998	0.999998	Mp2g07920/Mp2g18730/Mp3g22310	3
BP	GO:0006537	glutamate biosynthetic process	3/1485	12/7434	0.25	1.25151	0.43563	0.440843	0.999998	0.999998	Mp1g00180/Mp1g25420/Mp5g00310	3
BP	GO:0007450	dorsal/ventral pattern formation, imaginal disc	3/1485	12/7434	0.25	1.25151	0.43563	0.440843	0.999998	0.999998	Mp1g14790/Mp3g02060/Mp3g23970	3
BP	GO:0009649	entrainment of circadian clock	3/1485	12/7434	0.25	1.25151	0.43563	0.440843	0.999998	0.999998	Mp2g13820/Mp5g03900/Mp5g22560	3
BP	GO:0010152	pollen maturation	3/1485	12/7434	0.25	1.25151	0.43563	0.440843	0.999998	0.999998	Mp1g04840/Mp3g19930/Mp4g12490	3
BP	GO:0010824	regulation of centrosome duplication	3/1485	12/7434	0.25	1.25151	0.43563	0.440843	0.999998	0.999998	Mp1g03090/Mp1g27870/Mp4g08070	3
BP	GO:0018904	ether metabolic process	3/1485	12/7434	0.25	1.25151	0.43563	0.440843	0.999998	0.999998	Mp3g21540/Mp3g24800/Mp8g03300	3
BP	GO:0030244	cellulose biosynthetic process	3/1485	12/7434	0.25	1.25151	0.43563	0.440843	0.999998	0.999998	Mp4g20940/Mp5g20900/Mp8g16610	3
BP	GO:0030431	sleep	3/1485	12/7434	0.25	1.25151	0.43563	0.440843	0.999998	0.999998	Mp3g03830/Mp4g19390/Mp6g02550	3
BP	GO:0031506	cell wall glycoprotein biosynthetic process	3/1485	12/7434	0.25	1.25151	0.43563	0.440843	0.999998	0.999998	Mp2g07920/Mp2g18730/Mp3g22310	3
BP	GO:0032042	mitochondrial DNA metabolic process	3/1485	12/7434	0.25	1.25151	0.43563	0.440843	0.999998	0.999998	Mp1g04600/Mp2g15520/Mp5g11140	3
BP	GO:0032790	ribosome disassembly	3/1485	12/7434	0.25	1.25151	0.43563	0.440843	0.999998	0.999998	Mp1g11870/Mp1g26590/Mp6g08730	3
BP	GO:0033628	regulation of cell adhesion mediated by integrin	3/1485	12/7434	0.25	1.25151	0.43563	0.440843	0.999998	0.999998	Mp3g01320/Mp3g16960/Mp4g05140	3
BP	GO:0034389	lipid droplet organization	3/1485	12/7434	0.25	1.25151	0.43563	0.440843	0.999998	0.999998	Mp2g05990/Mp4g20660/Mp8g03300	3
BP	GO:0035510	DNA dealkylation	3/1485	12/7434	0.25	1.25151	0.43563	0.440843	0.999998	0.999998	Mp1g05620/Mp2g00420/Mp6g08620	3
BP	GO:0036158	outer dynein arm assembly	3/1485	12/7434	0.25	1.25151	0.43563	0.440843	0.999998	0.999998	Mp2g21760/Mp6g19700/Mp8g01800	3
BP	GO:0042407	cristae formation	3/1485	12/7434	0.25	1.25151	0.43563	0.440843	0.999998	0.999998	Mp4g20590/Mp5g07930/Mp7g01680	3
BP	GO:0043605	amide catabolic process	3/1485	12/7434	0.25	1.25151	0.43563	0.440843	0.999998	0.999998	Mp2g13010/Mp2g22300/Mp8g16290	3
BP	GO:0043949	regulation of cAMP-mediated signaling	3/1485	12/7434	0.25	1.25151	0.43563	0.440843	0.999998	0.999998	Mp1g16800/Mp2g04120/Mp5g05570	3
BP	GO:0045022	early endosome to late endosome transport	3/1485	12/7434	0.25	1.25151	0.43563	0.440843	0.999998	0.999998	Mp1g02730/Mp1g07450/Mp3g17640	3
BP	GO:0045744	negative regulation of G protein-coupled receptor signaling pathway	3/1485	12/7434	0.25	1.25151	0.43563	0.440843	0.999998	0.999998	Mp1g16800/Mp2g04120/Mp5g05570	3
BP	GO:0045793	positive regulation of cell size	3/1485	12/7434	0.25	1.25151	0.43563	0.440843	0.999998	0.999998	Mp3g06890/Mp4g14510/Mp8g04770	3
BP	GO:0047496	vesicle transport along microtubule	3/1485	12/7434	0.25	1.25151	0.43563	0.440843	0.999998	0.999998	Mp6g13940/Mp7g16640/Mp8g00880	3
BP	GO:0048190	wing disc dorsal/ventral pattern formation	3/1485	12/7434	0.25	1.25151	0.43563	0.440843	0.999998	0.999998	Mp1g14790/Mp3g02060/Mp3g23970	3
BP	GO:0048499	synaptic vesicle membrane organization	3/1485	12/7434	0.25	1.25151	0.43563	0.440843	0.999998	0.999998	Mp2g19600/Mp3g14330/Mp7g13190	3
BP	GO:0051216	cartilage development	3/1485	12/7434	0.25	1.25151	0.43563	0.440843	0.999998	0.999998	Mp2g15380/Mp5g03510/Mp8g01330	3
BP	GO:0060292	long-term synaptic depression	3/1485	12/7434	0.25	1.25151	0.43563	0.440843	0.999998	0.999998	Mp1g06240/Mp5g16310/Mp5g16940	3
BP	GO:0060348	bone development	3/1485	12/7434	0.25	1.25151	0.43563	0.440843	0.999998	0.999998	Mp1g10320/Mp5g03510/Mp5g20500	3
BP	GO:0071276	cellular response to cadmium ion	3/1485	12/7434	0.25	1.25151	0.43563	0.440843	0.999998	0.999998	Mp2g04890/Mp4g09950/Mp7g00960	3
BP	GO:0080144	intracellular amino acid homeostasis	3/1485	12/7434	0.25	1.25151	0.43563	0.440843	0.999998	0.999998	Mp2g04120/Mp3g09240/Mp6g01270	3
BP	GO:1900077	negative regulation of cellular response to insulin stimulus	3/1485	12/7434	0.25	1.25151	0.43563	0.440843	0.999998	0.999998	Mp2g22060/Mp4g14510/Mp5g16940	3
BP	GO:1902116	negative regulation of organelle assembly	3/1485	12/7434	0.25	1.25151	0.43563	0.440843	0.999998	0.999998	Mp1g27870/Mp2g25760/Mp3g02060	3
BP	GO:0005996	monosaccharide metabolic process	24/1485	115/7434	0.208696	1.04474	0.241586	0.44176	0.999998	0.999998	Mp1g00240/Mp1g03160/Mp1g03410/Mp1g11680/Mp1g14390/Mp1g25910/Mp1g26410/Mp1g28700/Mp2g01080/Mp2g22060/Mp2g22600/Mp2g22790/Mp3g00810/Mp3g01160/Mp3g22790/Mp4g02330/Mp4g13950/Mp4g21180/Mp5g10560/Mp6g01550/Mp6g04740/Mp7g08830/Mp7g17770/Mp8g02810	24
MF	GO:0140110	transcription regulator activity	96/1286	468/6378	0.205128	1.01735	0.195897	0.441954	0.999997	0.999997	Mp1g02040/Mp1g03020/Mp1g08890/Mp1g09060/Mp1g09090/Mp1g10350/Mp1g11110/Mp1g11660/Mp1g15180/Mp1g15240/Mp1g16760/Mp1g16800/Mp1g18540/Mp1g19210/Mp1g19350/Mp1g20140/Mp1g21810/Mp1g22190/Mp1g22880/Mp1g25140/Mp1g26590/Mp2g04190/Mp2g06460/Mp2g07170/Mp2g10780/Mp2g11140/Mp2g14310/Mp2g20790/Mp2g22300/Mp2g22560/Mp2g22820/Mp2g24200/Mp3g02770/Mp3g03670/Mp3g04970/Mp3g05000/Mp3g06240/Mp3g07510/Mp3g09020/Mp3g09460…	96
BP	GO:0051656	establishment of organelle localization	45/1485	219/7434	0.205479	1.02864	0.214951	0.442337	0.999998	0.999998	Mp1g03090/Mp1g09140/Mp1g21060/Mp1g23060/Mp1g23880/Mp1g27000/Mp1g27870/Mp2g05990/Mp2g10310/Mp2g14140/Mp2g19600/Mp3g01320/Mp3g01400/Mp3g02060/Mp3g06240/Mp3g06890/Mp3g08470/Mp3g12020/Mp3g14330/Mp4g08070/Mp4g09950/Mp4g22460/Mp4g24010/Mp5g04370/Mp5g12790/Mp5g16960/Mp5g18210/Mp5g22560/Mp6g05640/Mp6g11210/Mp6g13940/Mp6g16690/Mp6g19500/Mp6g19540/Mp7g13190/Mp7g16640/Mp7g18230/Mp8g00880/Mp8g03810/Mp8g04010…	45
BP	GO:0006909	phagocytosis	11/1485	51/7434	0.215686	1.07974	0.28547	0.442672	0.999998	0.999998	Mp2g04890/Mp3g01320/Mp3g13710/Mp3g15140/Mp4g05140/Mp5g06160/Mp5g11990/Mp5g16940/Mp8g00880/Mp8g04010/Mp8g13820	11
BP	GO:0007041	lysosomal transport	11/1485	51/7434	0.215686	1.07974	0.28547	0.442672	0.999998	0.999998	Mp1g03090/Mp1g24150/Mp2g04120/Mp3g17640/Mp4g09950/Mp5g05570/Mp6g13940/Mp8g00880/Mp8g05570/Mp8g07370/Mp8g18200	11
BP	GO:0009813	flavonoid biosynthetic process	11/1485	51/7434	0.215686	1.07974	0.28547	0.442672	0.999998	0.999998	Mp1g08310/Mp1g23930/Mp1g26540/Mp2g07370/Mp2g09800/Mp2g21090/Mp3g01570/Mp4g09150/Mp5g03900/Mp5g08930/Mp8g08700	11
BP	GO:0010410	hemicellulose metabolic process	11/1485	51/7434	0.215686	1.07974	0.28547	0.442672	0.999998	0.999998	Mp1g02600/Mp2g07920/Mp2g08000/Mp2g18730/Mp2g21110/Mp3g22310/Mp4g08210/Mp6g05510/Mp7g07390/Mp7g17770/Mp7g18170	11
BP	GO:0030100	regulation of endocytosis	11/1485	51/7434	0.215686	1.07974	0.28547	0.442672	0.999998	0.999998	Mp1g24150/Mp1g27000/Mp2g04890/Mp3g01320/Mp3g04270/Mp3g10240/Mp3g14330/Mp4g05140/Mp5g16940/Mp8g05610/Mp8g13820	11
MF	GO:0008374	O-acyltransferase activity	8/1286	36/6378	0.222222	1.10213	0.308785	0.443765	0.999997	0.999997	Mp1g04840/Mp1g11550/Mp2g11040/Mp3g01570/Mp5g08930/Mp6g05070/Mp6g19650/Mp8g03300	8
MF	GO:0050897	cobalt ion binding	8/1286	36/6378	0.222222	1.10213	0.308785	0.443765	0.999997	0.999997	Mp1g28110/Mp2g15400/Mp3g01420/Mp3g21250/Mp4g19390/Mp7g11520/Mp7g14650/Mp8g12440	8
BP	GO:0010167	response to nitrate	12/1485	56/7434	0.214286	1.07273	0.272926	0.445105	0.999998	0.999998	Mp2g26670/Mp3g13800/Mp3g13820/Mp3g25240/Mp4g11760/Mp4g16320/Mp4g22690/Mp4g22830/Mp7g09240/Mp8g04780/Mp8g12800/Mp8g15680	12
BP	GO:0010565	regulation of ketone metabolic process	12/1485	56/7434	0.214286	1.07273	0.272926	0.445105	0.999998	0.999998	Mp1g03020/Mp1g03410/Mp1g23930/Mp1g26180/Mp2g04260/Mp3g02160/Mp3g19750/Mp5g10060/Mp6g05050/Mp6g08590/Mp7g14400/Mp8g03300	12
BP	GO:0015695	organic cation transport	12/1485	56/7434	0.214286	1.07273	0.272926	0.445105	0.999998	0.999998	Mp1g20890/Mp1g26930/Mp2g10530/Mp2g19600/Mp3g07640/Mp5g00310/Mp7g07860/Mp7g09420/Mp7g13190/Mp8g00420/Mp8g11410/Mp8g14930	12
BP	GO:0051262	protein tetramerization	12/1485	56/7434	0.214286	1.07273	0.272926	0.445105	0.999998	0.999998	Mp1g03160/Mp4g17210/Mp4g19390/Mp4g21780/Mp7g01840/Mp7g04480/Mp7g05900/Mp7g11240/Mp7g15830/Mp7g18230/Mp8g05810/Mp8g08430	12
BP	GO:0072659	protein localization to plasma membrane	12/1485	56/7434	0.214286	1.07273	0.272926	0.445105	0.999998	0.999998	Mp1g15290/Mp1g26180/Mp1g27000/Mp2g18070/Mp3g06890/Mp3g10240/Mp7g16980/Mp8g00830/Mp8g00880/Mp8g02020/Mp8g04010/Mp8g18220	12
BP	GO:1901653	cellular response to peptide	12/1485	56/7434	0.214286	1.07273	0.272926	0.445105	0.999998	0.999998	Mp1g03410/Mp1g17660/Mp2g00710/Mp2g22060/Mp2g23570/Mp3g06890/Mp3g18180/Mp4g08820/Mp4g14510/Mp5g10970/Mp5g16940/Mp8g04010	12
MF	GO:0000009	alpha-1,6-mannosyltransferase activity	3/1286	12/6378	0.25	1.23989	0.41798	0.447486	0.999997	0.999997	Mp2g07920/Mp2g18730/Mp3g22310	3
MF	GO:0015172	acidic amino acid transmembrane transporter activity	3/1286	12/6378	0.25	1.23989	0.41798	0.447486	0.999997	0.999997	Mp3g15770/Mp5g00310/Mp6g14130	3
MF	GO:0019238	cyclohydrolase activity	3/1286	12/6378	0.25	1.23989	0.41798	0.447486	0.999997	0.999997	Mp5g13270/Mp5g22890/Mp6g09020	3
MF	GO:0032036	myosin heavy chain binding	3/1286	12/6378	0.25	1.23989	0.41798	0.447486	0.999997	0.999997	Mp2g19600/Mp6g11010/Mp7g13190	3
MF	GO:0048029	monosaccharide binding	3/1286	12/6378	0.25	1.23989	0.41798	0.447486	0.999997	0.999997	Mp1g00240/Mp1g03160/Mp4g08210	3
MF	GO:0052742	phosphatidylinositol kinase activity	3/1286	12/6378	0.25	1.23989	0.41798	0.447486	0.999997	0.999997	Mp1g18640/Mp1g18900/Mp1g21170	3
MF	GO:0070405	ammonium ion binding	3/1286	12/6378	0.25	1.23989	0.41798	0.447486	0.999997	0.999997	Mp1g27870/Mp3g07640/Mp8g00830	3
MF	GO:1901683	arsenate ion transmembrane transporter activity	3/1286	12/6378	0.25	1.23989	0.41798	0.447486	0.999997	0.999997	Mp2g20600/Mp7g00960/Mp7g13860	3
MF	GO:0022832	voltage-gated channel activity	9/1286	41/6378	0.219512	1.08868	0.286276	0.448529	0.999997	0.999997	Mp2g23520/Mp3g25240/Mp4g11640/Mp4g16320/Mp4g22830/Mp5g22750/Mp7g09240/Mp8g04780/Mp8g07780	9
BP	GO:0023056	positive regulation of signaling	59/1485	289/7434	0.204152	1.022	0.190575	0.4486	0.999998	0.999998	Mp1g00180/Mp1g10320/Mp1g11870/Mp1g13330/Mp1g14780/Mp1g14790/Mp1g17660/Mp1g17750/Mp1g18450/Mp1g19350/Mp1g19830/Mp1g20140/Mp1g22810/Mp1g24680/Mp1g27000/Mp1g29520/Mp2g00660/Mp2g00710/Mp2g05990/Mp2g13270/Mp2g19600/Mp2g22820/Mp2g24070/Mp2g24360/Mp2g25760/Mp3g01320/Mp3g06610/Mp3g06890/Mp3g09360/Mp3g10240/Mp4g00040/Mp4g04600/Mp4g09950/Mp4g22390/Mp4g22540/Mp5g00130/Mp5g00310/Mp5g16940/Mp5g18020/Mp5g18040…	59
BP	GO:0007030	Golgi organization	14/1485	66/7434	0.212121	1.06189	0.25232	0.449101	0.999998	0.999998	Mp1g20610/Mp2g14140/Mp3g02060/Mp3g12030/Mp3g14330/Mp3g19280/Mp3g23060/Mp4g09950/Mp6g05640/Mp6g05850/Mp8g00880/Mp8g04010/Mp8g16010/Mp8g18220	14
BP	GO:0001959	regulation of cytokine-mediated signaling pathway	4/1485	17/7434	0.235294	1.1779	0.366861	0.450165	0.999998	0.999998	Mp1g04600/Mp2g24070/Mp3g01320/Mp8g08250	4
BP	GO:0006744	ubiquinone biosynthetic process	4/1485	17/7434	0.235294	1.1779	0.366861	0.450165	0.999998	0.999998	Mp3g03720/Mp3g16350/Mp4g09450/Mp6g00020	4
BP	GO:0009435	NAD biosynthetic process	4/1485	17/7434	0.235294	1.1779	0.366861	0.450165	0.999998	0.999998	Mp2g10490/Mp2g22790/Mp5g22420/Mp7g03410	4
BP	GO:0016045	detection of bacterium	4/1485	17/7434	0.235294	1.1779	0.366861	0.450165	0.999998	0.999998	Mp3g10170/Mp6g03700/Mp8g02480/Mp8g10060	4
BP	GO:0036159	inner dynein arm assembly	4/1485	17/7434	0.235294	1.1779	0.366861	0.450165	0.999998	0.999998	Mp2g21760/Mp3g15550/Mp6g19700/Mp7g04620	4
BP	GO:0036170	filamentous growth of a population of unicellular organisms in response to starvation	4/1485	17/7434	0.235294	1.1779	0.366861	0.450165	0.999998	0.999998	Mp1g08590/Mp1g23280/Mp3g03210/Mp5g22560	4
BP	GO:0046189	phenol-containing compound biosynthetic process	4/1485	17/7434	0.235294	1.1779	0.366861	0.450165	0.999998	0.999998	Mp1g06270/Mp2g07220/Mp3g07510/Mp8g04010	4
BP	GO:0046854	phosphatidylinositol phosphate biosynthetic process	4/1485	17/7434	0.235294	1.1779	0.366861	0.450165	0.999998	0.999998	Mp1g18640/Mp1g18900/Mp1g21170/Mp7g16980	4
BP	GO:0060759	regulation of response to cytokine stimulus	4/1485	17/7434	0.235294	1.1779	0.366861	0.450165	0.999998	0.999998	Mp1g04600/Mp2g24070/Mp3g01320/Mp8g08250	4
BP	GO:0071222	cellular response to lipopolysaccharide	4/1485	17/7434	0.235294	1.1779	0.366861	0.450165	0.999998	0.999998	Mp1g14790/Mp2g18400/Mp5g22540/Mp7g16470	4
BP	GO:0080050	regulation of seed development	4/1485	17/7434	0.235294	1.1779	0.366861	0.450165	0.999998	0.999998	Mp4g11760/Mp4g13880/Mp4g20600/Mp8g09220	4
BP	GO:0098543	detection of other organism	4/1485	17/7434	0.235294	1.1779	0.366861	0.450165	0.999998	0.999998	Mp3g10170/Mp6g03700/Mp8g02480/Mp8g10060	4
BP	GO:1900424	regulation of defense response to bacterium	4/1485	17/7434	0.235294	1.1779	0.366861	0.450165	0.999998	0.999998	Mp1g01480/Mp1g14780/Mp3g09390/Mp4g01600	4
BP	GO:1901334	lactone metabolic process	4/1485	17/7434	0.235294	1.1779	0.366861	0.450165	0.999998	0.999998	Mp1g25910/Mp1g28700/Mp2g03280/Mp4g21180	4
BP	GO:1901336	lactone biosynthetic process	4/1485	17/7434	0.235294	1.1779	0.366861	0.450165	0.999998	0.999998	Mp1g25910/Mp1g28700/Mp2g03280/Mp4g21180	4
BP	GO:1902017	regulation of cilium assembly	4/1485	17/7434	0.235294	1.1779	0.366861	0.450165	0.999998	0.999998	Mp4g08070/Mp5g20650/Mp6g19700/Mp8g01800	4
BP	GO:1902107	positive regulation of leukocyte differentiation	4/1485	17/7434	0.235294	1.1779	0.366861	0.450165	0.999998	0.999998	Mp3g01320/Mp4g05140/Mp6g03680/Mp8g08250	4
BP	GO:0046364	monosaccharide biosynthetic process	15/1485	71/7434	0.211268	1.05762	0.243717	0.450769	0.999998	0.999998	Mp1g03160/Mp1g14390/Mp1g25910/Mp1g26410/Mp1g28700/Mp2g01080/Mp2g22600/Mp2g22790/Mp3g01160/Mp3g22790/Mp4g02330/Mp4g21180/Mp6g01550/Mp6g04740/Mp8g02810	15
BP	GO:0048582	positive regulation of post-embryonic development	15/1485	71/7434	0.211268	1.05762	0.243717	0.450769	0.999998	0.999998	Mp1g02000/Mp1g15990/Mp1g17750/Mp3g02770/Mp3g12530/Mp3g15080/Mp3g24270/Mp4g05300/Mp4g11760/Mp5g16940/Mp6g05050/Mp6g20770/Mp7g01760/Mp8g03300/Mp8g13470	15
CC	GO:0015629	actin cytoskeleton	15/1457	73/7493	0.205479	1.05673	0.239297	0.452137	0.999871	0.999871	Mp1g08590/Mp1g17660/Mp1g23060/Mp1g23280/Mp2g19600/Mp2g23570/Mp2g24360/Mp3g05550/Mp3g21690/Mp4g05140/Mp5g11990/Mp6g11010/Mp7g13190/Mp8g04010/Mp8g15510	15
BP	GO:2000377	regulation of reactive oxygen species metabolic process	16/1485	76/7434	0.210526	1.05391	0.235993	0.452266	0.999998	0.999998	Mp1g23560/Mp1g29520/Mp2g15380/Mp2g24070/Mp3g01320/Mp3g09390/Mp4g23440/Mp5g19490/Mp7g00800/Mp7g05890/Mp7g06720/Mp7g06730/Mp7g06740/Mp7g06760/Mp7g09180/Mp8g08250	16
CC	GO:0005929	cilium	27/1457	134/7493	0.201493	1.03623	0.207891	0.452553	0.999871	0.999871	Mp1g03310/Mp1g10320/Mp1g13320/Mp1g19490/Mp1g22900/Mp1g26210/Mp2g09250/Mp2g09470/Mp2g21760/Mp3g14790/Mp3g15550/Mp4g11260/Mp4g12890/Mp5g04370/Mp5g18210/Mp5g20650/Mp6g05520/Mp6g11010/Mp7g01140/Mp7g04620/Mp7g14600/Mp8g01800/Mp8g02020/Mp8g04010/Mp8g13050/Mp8g16520/Mp8g18220	27
MF	GO:0004190	aspartic-type endopeptidase activity	10/1286	46/6378	0.217391	1.07817	0.26737	0.452574	0.999997	0.999997	Mp1g13330/Mp2g26790/Mp3g04530/Mp3g12890/Mp4g12020/Mp4g21390/Mp5g12090/Mp5g16350/Mp7g05900/Mp7g10610	10
MF	GO:0070001	aspartic-type peptidase activity	10/1286	46/6378	0.217391	1.07817	0.26737	0.452574	0.999997	0.999997	Mp1g13330/Mp2g26790/Mp3g04530/Mp3g12890/Mp4g12020/Mp4g21390/Mp5g12090/Mp5g16350/Mp7g05900/Mp7g10610	10
BP	GO:0046890	regulation of lipid biosynthetic process	18/1485	86/7434	0.209302	1.04778	0.222656	0.454847	0.999998	0.999998	Mp1g03020/Mp1g03410/Mp1g06240/Mp1g08310/Mp1g15240/Mp1g15290/Mp1g23930/Mp1g26180/Mp2g04260/Mp3g01340/Mp3g02160/Mp3g19750/Mp5g16310/Mp5g22560/Mp6g00800/Mp6g05050/Mp8g00830/Mp8g03300	18
BP	GO:0090567	reproductive shoot system development	44/1485	215/7434	0.204651	1.0245	0.182096	0.455521	0.999998	0.999998	Mp1g02240/Mp1g13760/Mp1g15990/Mp1g17120/Mp1g17790/Mp1g18640/Mp1g21810/Mp1g25140/Mp1g26370/Mp1g29100/Mp2g04190/Mp2g06460/Mp2g09050/Mp2g10780/Mp2g11140/Mp2g22480/Mp2g24200/Mp3g04970/Mp3g05830/Mp3g09360/Mp3g11250/Mp3g16010/Mp3g19510/Mp4g03900/Mp4g05300/Mp4g09150/Mp4g11760/Mp4g12490/Mp5g06580/Mp5g14320/Mp5g17510/Mp5g20900/Mp5g22560/Mp5g22890/Mp6g02620/Mp6g08590/Mp7g06120/Mp7g16470/Mp8g00080/Mp8g01060…	44
BP	GO:0097305	response to alcohol	86/1485	424/7434	0.20283	1.01538	0.162933	0.455662	0.999998	0.999998	Mp1g03160/Mp1g11730/Mp1g14780/Mp1g16240/Mp1g16800/Mp1g17750/Mp1g18640/Mp1g23560/Mp1g24800/Mp1g29100/Mp2g04120/Mp2g04890/Mp2g05160/Mp2g10500/Mp2g10780/Mp2g14310/Mp2g15380/Mp2g16700/Mp2g17950/Mp2g20600/Mp2g22820/Mp2g24200/Mp2g25760/Mp3g00110/Mp3g02160/Mp3g02440/Mp3g02770/Mp3g05000/Mp3g05830/Mp3g06890/Mp3g07510/Mp3g08850/Mp3g08860/Mp3g10030/Mp3g14840/Mp3g14930/Mp3g21740/Mp3g22550/Mp4g01600/Mp4g04600…	86
MF	GO:0042803	protein homodimerization activity	58/1286	282/6378	0.205674	1.02005	0.173081	0.455884	0.999997	0.999997	Mp1g01480/Mp1g04150/Mp1g06330/Mp1g13330/Mp1g19350/Mp1g21900/Mp2g04220/Mp2g10500/Mp2g11140/Mp2g15380/Mp2g16700/Mp2g18730/Mp2g21110/Mp2g22060/Mp2g24200/Mp2g24360/Mp3g01340/Mp3g01400/Mp3g05000/Mp3g05500/Mp3g11710/Mp3g15410/Mp3g17410/Mp3g19470/Mp3g19510/Mp3g21540/Mp3g24300/Mp4g09950/Mp4g11760/Mp4g19350/Mp4g19390/Mp5g00090/Mp5g09630/Mp5g10060/Mp5g11130/Mp5g13270/Mp6g02620/Mp6g03540/Mp6g04560/Mp6g06200…	58
BP	GO:0000303	response to superoxide	5/1485	22/7434	0.227273	1.13774	0.323244	0.456032	0.999998	0.999998	Mp2g15380/Mp3g02870/Mp3g19030/Mp5g02540/Mp6g09390	5
BP	GO:0000472	endonucleolytic cleavage to generate mature 5'-end of SSU-rRNA from (SSU-rRNA, 5.8S rRNA, LSU-rRNA)	5/1485	22/7434	0.227273	1.13774	0.323244	0.456032	0.999998	0.999998	Mp3g05640/Mp3g12020/Mp4g22460/Mp8g08070/Mp8g15160	5
BP	GO:0000480	endonucleolytic cleavage in 5'-ETS of tricistronic rRNA transcript (SSU-rRNA, 5.8S rRNA, LSU-rRNA)	5/1485	22/7434	0.227273	1.13774	0.323244	0.456032	0.999998	0.999998	Mp3g05640/Mp3g12020/Mp4g22460/Mp8g08070/Mp8g15160	5
BP	GO:0001736	establishment of planar polarity	5/1485	22/7434	0.227273	1.13774	0.323244	0.456032	0.999998	0.999998	Mp1g27000/Mp5g09700/Mp5g16940/Mp7g04530/Mp8g03210	5
BP	GO:0007160	cell-matrix adhesion	5/1485	22/7434	0.227273	1.13774	0.323244	0.456032	0.999998	0.999998	Mp1g17660/Mp2g22060/Mp2g24360/Mp3g06890/Mp5g16940	5
BP	GO:0007164	establishment of tissue polarity	5/1485	22/7434	0.227273	1.13774	0.323244	0.456032	0.999998	0.999998	Mp1g27000/Mp5g09700/Mp5g16940/Mp7g04530/Mp8g03210	5
BP	GO:0010074	maintenance of meristem identity	5/1485	22/7434	0.227273	1.13774	0.323244	0.456032	0.999998	0.999998	Mp1g02210/Mp4g11760/Mp5g14320/Mp8g16610/Mp8g17660	5
BP	GO:0010268	brassinosteroid homeostasis	5/1485	22/7434	0.227273	1.13774	0.323244	0.456032	0.999998	0.999998	Mp1g15990/Mp2g06070/Mp2g10420/Mp4g23680/Mp6g20540	5
BP	GO:0015867	ATP transport	5/1485	22/7434	0.227273	1.13774	0.323244	0.456032	0.999998	0.999998	Mp1g04360/Mp1g27870/Mp5g13430/Mp5g16750/Mp8g11410	5
BP	GO:0046460	neutral lipid biosynthetic process	5/1485	22/7434	0.227273	1.13774	0.323244	0.456032	0.999998	0.999998	Mp1g04840/Mp1g26180/Mp6g05070/Mp6g08610/Mp8g03300	5
BP	GO:0046463	acylglycerol biosynthetic process	5/1485	22/7434	0.227273	1.13774	0.323244	0.456032	0.999998	0.999998	Mp1g04840/Mp1g26180/Mp6g05070/Mp6g08610/Mp8g03300	5
BP	GO:0048825	cotyledon development	5/1485	22/7434	0.227273	1.13774	0.323244	0.456032	0.999998	0.999998	Mp1g23560/Mp2g16700/Mp5g06970/Mp5g19170/Mp6g19500	5
BP	GO:0051647	nucleus localization	5/1485	22/7434	0.227273	1.13774	0.323244	0.456032	0.999998	0.999998	Mp1g23060/Mp3g01400/Mp4g08070/Mp6g19540/Mp8g17280	5
BP	GO:0051653	spindle localization	5/1485	22/7434	0.227273	1.13774	0.323244	0.456032	0.999998	0.999998	Mp3g08470/Mp4g24010/Mp5g12790/Mp5g22560/Mp8g04010	5
BP	GO:0071346	cellular response to type II interferon	5/1485	22/7434	0.227273	1.13774	0.323244	0.456032	0.999998	0.999998	Mp1g04600/Mp2g24360/Mp3g21870/Mp4g14510/Mp5g11130	5
BP	GO:0090529	cell septum assembly	5/1485	22/7434	0.227273	1.13774	0.323244	0.456032	0.999998	0.999998	Mp2g07920/Mp2g18730/Mp3g17970/Mp3g22310/Mp8g01060	5
BP	GO:1901184	regulation of ERBB signaling pathway	5/1485	22/7434	0.227273	1.13774	0.323244	0.456032	0.999998	0.999998	Mp1g25990/Mp1g27870/Mp5g20500/Mp7g18270/Mp8g17660	5
BP	GO:1902808	positive regulation of cell cycle G1/S phase transition	5/1485	22/7434	0.227273	1.13774	0.323244	0.456032	0.999998	0.999998	Mp1g04820/Mp2g01080/Mp6g20220/Mp7g03500/Mp7g16470	5
BP	GO:1905879	regulation of oogenesis	5/1485	22/7434	0.227273	1.13774	0.323244	0.456032	0.999998	0.999998	Mp2g08530/Mp4g09950/Mp5g11610/Mp8g03300/Mp8g04010	5
BP	GO:0051703	biological process involved in intraspecies interaction between organisms	21/1485	101/7434	0.207921	1.04086	0.206578	0.457953	0.999998	0.999998	Mp1g06330/Mp1g17790/Mp2g24150/Mp3g06890/Mp3g12690/Mp3g14840/Mp3g17970/Mp3g21250/Mp4g18160/Mp4g20110/Mp4g21760/Mp5g03360/Mp5g06160/Mp5g06480/Mp5g09600/Mp5g16940/Mp7g00270/Mp7g13250/Mp8g01320/Mp8g04010/Mp8g17660	21
MF	GO:0030414	peptidase inhibitor activity	4/1286	17/6378	0.235294	1.16696	0.346377	0.458018	0.999997	0.999997	Mp1g00380/Mp2g24070/Mp6g10340/Mp7g11520	4
MF	GO:0031369	translation initiation factor binding	4/1286	17/6378	0.235294	1.16696	0.346377	0.458018	0.999997	0.999997	Mp1g10680/Mp3g14210/Mp4g09260/Mp5g18020	4
MF	GO:0048306	calcium-dependent protein binding	4/1286	17/6378	0.235294	1.16696	0.346377	0.458018	0.999997	0.999997	Mp2g19600/Mp6g11010/Mp7g13190/Mp8g04010	4
BP	GO:0032259	methylation	51/1485	250/7434	0.204	1.02124	0.170644	0.458152	0.999998	0.999998	Mp1g00340/Mp1g01480/Mp1g05620/Mp1g09090/Mp1g11530/Mp1g17120/Mp1g17790/Mp1g21810/Mp1g28470/Mp2g01020/Mp2g02320/Mp2g04860/Mp2g06740/Mp2g07040/Mp2g07370/Mp2g09800/Mp2g15380/Mp2g21090/Mp2g23570/Mp2g26380/Mp3g01310/Mp3g03830/Mp3g04450/Mp3g07200/Mp3g08720/Mp3g10010/Mp3g13290/Mp3g16010/Mp3g16330/Mp3g22110/Mp4g00040/Mp4g04150/Mp4g05360/Mp4g15450/Mp4g23070/Mp5g06240/Mp5g12260/Mp5g18040/Mp6g18160/Mp7g01830…	51
BP	GO:0006486	protein glycosylation	22/1485	106/7434	0.207547	1.03899	0.202012	0.458833	0.999998	0.999998	Mp1g00240/Mp1g05980/Mp2g02300/Mp2g03060/Mp2g07920/Mp2g10800/Mp2g18730/Mp2g22020/Mp3g00690/Mp3g01340/Mp3g17180/Mp3g22310/Mp4g08190/Mp4g09950/Mp4g20110/Mp5g11260/Mp6g08610/Mp8g03480/Mp8g14010/Mp8g16010/Mp8g18220/Mp8g18760	22
BP	GO:0009856	pollination	22/1485	106/7434	0.207547	1.03899	0.202012	0.458833	0.999998	0.999998	Mp2g10420/Mp2g13440/Mp3g12050/Mp3g21250/Mp3g22790/Mp4g12490/Mp4g20110/Mp4g23410/Mp4g23680/Mp5g09600/Mp5g18020/Mp5g20900/Mp5g23030/Mp6g04780/Mp6g08590/Mp6g08610/Mp6g16690/Mp6g17450/Mp6g21390/Mp7g05900/Mp8g04010/Mp8g08430	22
BP	GO:0043413	macromolecule glycosylation	22/1485	106/7434	0.207547	1.03899	0.202012	0.458833	0.999998	0.999998	Mp1g00240/Mp1g05980/Mp2g02300/Mp2g03060/Mp2g07920/Mp2g10800/Mp2g18730/Mp2g22020/Mp3g00690/Mp3g01340/Mp3g17180/Mp3g22310/Mp4g08190/Mp4g09950/Mp4g20110/Mp5g11260/Mp6g08610/Mp8g03480/Mp8g14010/Mp8g16010/Mp8g18220/Mp8g18760	22
BP	GO:0030334	regulation of cell migration	23/1485	111/7434	0.207207	1.03729	0.197767	0.45965	0.999998	0.999998	Mp1g06240/Mp2g00660/Mp2g22060/Mp2g24360/Mp3g03670/Mp3g06610/Mp3g06890/Mp3g16960/Mp4g05140/Mp4g07825/Mp4g14510/Mp4g17210/Mp5g16310/Mp5g16940/Mp5g20500/Mp7g12670/Mp8g01650/Mp8g04010/Mp8g05610/Mp8g09050/Mp8g12930/Mp8g15570/Mp8g17660	23
BP	GO:0000054	ribosomal subunit export from nucleus	6/1485	27/7434	0.222222	1.11246	0.292465	0.460142	0.999998	0.999998	Mp2g10310/Mp3g12020/Mp4g22460/Mp5g18210/Mp6g19500/Mp8g05210	6
BP	GO:0006140	regulation of nucleotide metabolic process	6/1485	27/7434	0.222222	1.11246	0.292465	0.460142	0.999998	0.999998	Mp1g03160/Mp2g22790/Mp4g09950/Mp4g19390/Mp5g10060/Mp5g22560	6
BP	GO:0006904	vesicle docking involved in exocytosis	6/1485	27/7434	0.222222	1.11246	0.292465	0.460142	0.999998	0.999998	Mp2g14140/Mp2g19600/Mp3g02060/Mp7g13190/Mp8g04010/Mp8g16010	6
BP	GO:0033750	ribosome localization	6/1485	27/7434	0.222222	1.11246	0.292465	0.460142	0.999998	0.999998	Mp2g10310/Mp3g12020/Mp4g22460/Mp5g18210/Mp6g19500/Mp8g05210	6
BP	GO:0042073	intraciliary transport	6/1485	27/7434	0.222222	1.11246	0.292465	0.460142	0.999998	0.999998	Mp1g03310/Mp1g10320/Mp1g19490/Mp1g26210/Mp7g14600/Mp8g16520	6
BP	GO:0046283	anthocyanin-containing compound metabolic process	6/1485	27/7434	0.222222	1.11246	0.292465	0.460142	0.999998	0.999998	Mp1g08310/Mp1g16800/Mp1g23930/Mp5g03900/Mp6g10370/Mp8g08700	6
BP	GO:0050920	regulation of chemotaxis	6/1485	27/7434	0.222222	1.11246	0.292465	0.460142	0.999998	0.999998	Mp3g06890/Mp3g16960/Mp4g05140/Mp4g14510/Mp5g16940/Mp7g12670	6
BP	GO:0071484	cellular response to light intensity	6/1485	27/7434	0.222222	1.11246	0.292465	0.460142	0.999998	0.999998	Mp3g00500/Mp3g02870/Mp3g06770/Mp3g12530/Mp3g15080/Mp6g20770	6
BP	GO:1900542	regulation of purine nucleotide metabolic process	6/1485	27/7434	0.222222	1.11246	0.292465	0.460142	0.999998	0.999998	Mp1g03160/Mp2g22790/Mp4g09950/Mp4g19390/Mp5g10060/Mp5g22560	6
BP	GO:1901663	quinone biosynthetic process	6/1485	27/7434	0.222222	1.11246	0.292465	0.460142	0.999998	0.999998	Mp3g03720/Mp3g16350/Mp4g09450/Mp5g06240/Mp5g20580/Mp6g00020	6
BP	GO:1990138	neuron projection extension	6/1485	27/7434	0.222222	1.11246	0.292465	0.460142	0.999998	0.999998	Mp4g20310/Mp5g15480/Mp6g05010/Mp6g19540/Mp7g12670/Mp8g04010	6
BP	GO:0048316	seed development	64/1485	315/7434	0.203175	1.0171	0.15498	0.461728	0.999998	0.999998	Mp1g03630/Mp1g04150/Mp1g04840/Mp1g05620/Mp1g07450/Mp1g09960/Mp1g11660/Mp1g15180/Mp1g15430/Mp1g21090/Mp1g22770/Mp1g23560/Mp1g24400/Mp1g28300/Mp1g28490/Mp2g08000/Mp2g10500/Mp2g16700/Mp2g17950/Mp2g19350/Mp2g20730/Mp2g20790/Mp2g22830/Mp2g23570/Mp2g26810/Mp3g04410/Mp3g04450/Mp3g05500/Mp3g08470/Mp3g08850/Mp3g08860/Mp3g11710/Mp3g14210/Mp3g21790/Mp3g23930/Mp3g24300/Mp4g06910/Mp4g11760/Mp4g13880/Mp4g14240…	64
CC	GO:0051286	cell tip	9/1457	43/7493	0.209302	1.07639	0.246805	0.46301	0.999871	0.999871	Mp3g01400/Mp3g12050/Mp3g21690/Mp4g09950/Mp4g17250/Mp5g16940/Mp8g00830/Mp8g01060/Mp8g04010	9
BP	GO:0006213	pyrimidine nucleoside metabolic process	7/1485	32/7434	0.21875	1.09508	0.269273	0.46322	0.999998	0.999998	Mp1g09110/Mp2g15380/Mp2g15800/Mp3g00570/Mp4g20940/Mp6g13630/Mp7g18790	7
BP	GO:0034755	iron ion transmembrane transport	7/1485	32/7434	0.21875	1.09508	0.269273	0.46322	0.999998	0.999998	Mp2g01720/Mp2g25335/Mp2g25340/Mp3g21610/Mp5g24320/Mp5g24330/Mp6g14420	7
MF	GO:0015078	proton transmembrane transporter activity	25/1286	120/6378	0.208333	1.03324	0.184736	0.463417	0.999997	0.999997	Mp1g00620/Mp1g02000/Mp1g02170/Mp1g12010/Mp1g27650/Mp2g03190/Mp2g13170/Mp2g19780/Mp3g09240/Mp3g12380/Mp3g15140/Mp3g18180/Mp3g19370/Mp3g23970/Mp3g25240/Mp4g01650/Mp4g08820/Mp5g01520/Mp5g07930/Mp5g10970/Mp5g23200/Mp6g01270/Mp6g07890/Mp8g11230/Mp8g17790	25
BP	GO:0048588	developmental cell growth	31/1485	151/7434	0.205298	1.02773	0.172018	0.464585	0.999998	0.999998	Mp1g22720/Mp2g05660/Mp2g05670/Mp2g07920/Mp2g10420/Mp2g13440/Mp2g14950/Mp2g14960/Mp2g18730/Mp3g12050/Mp3g21250/Mp3g22310/Mp3g22790/Mp4g05140/Mp4g12490/Mp4g19490/Mp4g20310/Mp4g23410/Mp4g23680/Mp5g05150/Mp5g15480/Mp5g22750/Mp5g23030/Mp6g00800/Mp6g04780/Mp6g05010/Mp6g11010/Mp6g19540/Mp7g12670/Mp8g04010/Mp8g08430	31
MF	GO:0061135	endopeptidase regulator activity	5/1286	22/6378	0.227273	1.12717	0.300263	0.464932	0.999997	0.999997	Mp1g00380/Mp2g24070/Mp6g10340/Mp6g10370/Mp7g11520	5
BP	GO:0040012	regulation of locomotion	32/1485	156/7434	0.205128	1.02688	0.169542	0.465057	0.999998	0.999998	Mp1g06240/Mp1g17660/Mp1g25660/Mp1g27870/Mp2g00660/Mp2g02590/Mp2g21760/Mp2g22060/Mp2g24360/Mp3g03670/Mp3g06610/Mp3g06890/Mp3g08470/Mp3g16960/Mp4g05140/Mp4g07825/Mp4g14510/Mp4g17210/Mp5g06480/Mp5g09700/Mp5g16310/Mp5g16940/Mp5g20500/Mp7g12670/Mp8g01650/Mp8g04010/Mp8g05610/Mp8g09050/Mp8g12930/Mp8g15570/Mp8g17660/Mp8g18200	32
BP	GO:0010952	positive regulation of peptidase activity	8/1485	37/7434	0.216216	1.08239	0.251003	0.465631	0.999998	0.999998	Mp1g04600/Mp1g29520/Mp2g23560/Mp2g24360/Mp4g09950/Mp5g09510/Mp6g10370/Mp8g08250	8
BP	GO:0071489	cellular response to red or far red light	8/1485	37/7434	0.216216	1.08239	0.251003	0.465631	0.999998	0.999998	Mp1g16800/Mp1g24680/Mp2g24200/Mp3g12530/Mp3g15080/Mp3g25460/Mp6g20770/Mp8g13470	8
MF	GO:0032559	adenyl ribonucleotide binding	56/1286	273/6378	0.205128	1.01735	0.14721	0.466495	0.999997	0.999997	Mp1g00180/Mp1g00240/Mp1g03160/Mp1g06270/Mp1g06330/Mp1g08410/Mp1g09060/Mp1g13320/Mp1g23640/Mp1g23930/Mp1g26370/Mp1g27810/Mp1g28110/Mp2g00420/Mp2g02210/Mp2g04890/Mp2g08630/Mp2g17950/Mp2g18820/Mp2g22060/Mp2g23570/Mp2g24360/Mp3g01320/Mp3g03990/Mp3g06890/Mp3g12380/Mp3g16960/Mp3g22970/Mp4g08820/Mp4g09950/Mp4g14510/Mp4g16800/Mp4g19390/Mp4g20590/Mp4g21190/Mp5g03360/Mp5g04390/Mp5g06580/Mp5g06790/Mp5g11490…	56
BP	GO:0009698	phenylpropanoid metabolic process	36/1485	176/7434	0.204545	1.02397	0.160762	0.466724	0.999998	0.999998	Mp1g12940/Mp2g07220/Mp2g07370/Mp2g08710/Mp2g09800/Mp2g16633/Mp2g21090/Mp2g21470/Mp2g21770/Mp3g01570/Mp3g07510/Mp3g15780/Mp3g15790/Mp3g15800/Mp3g15810/Mp3g17480/Mp4g06670/Mp4g14210/Mp4g20940/Mp5g01660/Mp5g02520/Mp5g02850/Mp5g04290/Mp5g07830/Mp5g08930/Mp5g14490/Mp5g17450/Mp6g00020/Mp6g13500/Mp6g18300/Mp7g01830/Mp7g14880/Mp8g08430/Mp8g09300/Mp8g09770/Mp8g09900	36
BP	GO:0031333	negative regulation of protein-containing complex assembly	9/1485	42/7434	0.214286	1.07273	0.236137	0.467583	0.999998	0.999998	Mp1g17660/Mp1g19490/Mp1g26930/Mp3g05550/Mp3g24100/Mp5g10970/Mp7g18230/Mp8g04010/Mp8g18220	9
BP	GO:0050673	epithelial cell proliferation	9/1485	42/7434	0.214286	1.07273	0.236137	0.467583	0.999998	0.999998	Mp1g08600/Mp1g10320/Mp1g10350/Mp1g28120/Mp3g06890/Mp5g16940/Mp6g00800/Mp7g01490/Mp8g13850	9
MF	GO:0008238	exopeptidase activity	16/1286	76/6378	0.210526	1.04412	0.194436	0.468653	0.999997	0.999997	Mp1g21900/Mp1g22290/Mp2g05890/Mp2g08530/Mp2g20330/Mp2g26790/Mp3g01420/Mp3g04530/Mp3g12890/Mp4g07825/Mp4g12020/Mp4g12430/Mp5g12090/Mp5g16350/Mp7g10610/Mp7g15830	16
BP	GO:0071669	plant-type cell wall organization or biogenesis	43/1485	211/7434	0.203791	1.02019	0.14866	0.469005	0.999998	0.999998	Mp1g02600/Mp1g13990/Mp1g23880/Mp2g05660/Mp2g05670/Mp2g07220/Mp2g08710/Mp2g10800/Mp2g15640/Mp2g19350/Mp2g21110/Mp3g09770/Mp3g15780/Mp3g15790/Mp3g15800/Mp3g15810/Mp3g22790/Mp4g07690/Mp4g08210/Mp4g20060/Mp5g01660/Mp5g02520/Mp5g02850/Mp5g04290/Mp5g07830/Mp5g09230/Mp5g13710/Mp5g13830/Mp5g14490/Mp5g17450/Mp5g20900/Mp6g16500/Mp6g18300/Mp6g20920/Mp7g07390/Mp7g07630/Mp7g14400/Mp7g17080/Mp7g18170/Mp8g09900…	43
CC	GO:0098791	Golgi apparatus subcompartment	70/1457	355/7493	0.197183	1.01406	0.133391	0.469186	0.999871	0.999871	Mp1g02600/Mp1g05980/Mp1g07450/Mp1g08450/Mp1g13330/Mp1g13860/Mp1g16300/Mp1g21060/Mp1g21590/Mp1g23600/Mp1g23880/Mp1g25990/Mp2g03190/Mp2g04380/Mp2g05660/Mp2g05670/Mp2g07920/Mp2g13060/Mp2g13270/Mp2g14140/Mp2g15640/Mp2g18070/Mp2g18730/Mp2g22600/Mp2g26790/Mp3g00690/Mp3g02060/Mp3g04350/Mp3g04530/Mp3g09390/Mp3g12050/Mp3g12220/Mp3g12890/Mp3g15140/Mp3g17250/Mp3g22310/Mp3g24020/Mp4g08210/Mp4g10170/Mp4g10190…	70
BP	GO:0046688	response to copper ion	10/1485	47/7434	0.212766	1.06512	0.223742	0.469202	0.999998	0.999998	Mp1g29520/Mp2g03190/Mp3g02870/Mp3g18180/Mp4g08980/Mp4g17210/Mp7g00960/Mp7g02030/Mp7g07870/Mp8g14110	10
BP	GO:1905952	regulation of lipid localization	10/1485	47/7434	0.212766	1.06512	0.223742	0.469202	0.999998	0.999998	Mp1g03410/Mp1g26180/Mp2g26800/Mp3g01320/Mp3g09240/Mp4g20660/Mp5g16940/Mp6g01270/Mp8g03300/Mp8g08430	10
MF	GO:0003887	DNA-directed DNA polymerase activity	6/1286	27/6378	0.222222	1.10213	0.267226	0.469981	0.999997	0.999997	Mp1g28120/Mp2g15520/Mp3g08150/Mp3g25180/Mp6g02570/Mp6g07420	6
MF	GO:0008236	serine-type peptidase activity	6/1286	27/6378	0.222222	1.10213	0.267226	0.469981	0.999997	0.999997	Mp1g24370/Mp2g05890/Mp2g08530/Mp2g20330/Mp6g12310/Mp7g15830	6
MF	GO:0017171	serine hydrolase activity	6/1286	27/6378	0.222222	1.10213	0.267226	0.469981	0.999997	0.999997	Mp1g24370/Mp2g05890/Mp2g08530/Mp2g20330/Mp6g12310/Mp7g15830	6
MF	GO:0016705	oxidoreductase activity, acting on paired donors, with incorporation or reduction of molecular oxygen	31/1286	150/6378	0.206667	1.02498	0.155557	0.471258	0.999997	0.999997	Mp1g05180/Mp1g09090/Mp1g15990/Mp1g18410/Mp1g26540/Mp2g00670/Mp2g02590/Mp2g06070/Mp2g06910/Mp2g10420/Mp2g18430/Mp3g09970/Mp3g20410/Mp3g21740/Mp3g22110/Mp3g23930/Mp4g09150/Mp4g13420/Mp4g23680/Mp5g20700/Mp5g22210/Mp6g00020/Mp6g08620/Mp6g16900/Mp6g18420/Mp6g19120/Mp6g20540/Mp7g08840/Mp7g09860/Mp8g12170/Mp8g12210	31
[truncated: 3,328 more rows]

## Sheet: MpBES1_GO
Category	ID	Description	GeneRatio	BgRatio	RichFactor	FoldEnrichment	zScore	pvalue	p.adjust	qvalue	geneID	Count
[truncated: 4,056 more rows]

## Sheet: MpBIM1_MpBES1_GO
Category	ID	Description	GeneRatio	BgRatio	RichFactor	FoldEnrichment	zScore	pvalue	p.adjust	qvalue	geneID	Count
[truncated: 2,124 more rows]

[truncated: 7 more sheets: MpBIM1_UV-B_GO, MpBES1_UV-B_GO, MpBIM1_MpBES1_UV-B_GO, AtBIM1_GO, AtBIM1_AtBES1_GO, AtBIM1_UV-B_GO, AtBES1_UV-B_GO]
