# Supplementary material for: Functional evolution and rewiring of the UVR8–BES1/BIM1 module underpin the refinement of UV-B responses during plant terrestrialization
Source: Plant Commun. 2026 Apr 3;7(6):101842. doi: 10.1016/j.xplc.2026.101842 (PMC13261680; doi:10.1016/j.xplc.2026.101842)
Supplement: Supplemental Table 8. Conserved orthogroups of AtBES1, AtBIM1, MpBES1, and MpBIM1 target genes [file mmc9.xlsx]

## Sheet: common cluster
Cluster_ID	AtBES1-Targets	AtBIM1-Targets-Promoter	MpBES1-Targets-Promoter	MpBIM1-Targets-Promoter
cluster1	AT1G01540;AT1G05700;AT1G51810;AT1G69910;AT3G55950	AT2G28250;AT2G42960;AT3G59420	Mp1g08560.1;Mp2g14830.1;Mp3g05350.1	Mp1g01860.1;Mp1g03340.1;Mp1g07220.1;Mp1g17720.1;Mp1g23680.1;Mp2g00490.1;Mp2g14830.1;Mp2g15810.1;Mp2g16240.1;Mp2g17500.1;Mp3g15730.1;Mp4g21400.1;Mp4g23380.1;Mp5g04220.1;Mp5g20400.1;Mp6g14550.1;Mp6g20790.1;Mp7g08340.1;Mp8g00010.1;Mp8g11780.1;MpVg00087.1
cluster2	AT1G02400;AT1G06640;AT1G06645;AT1G62380;AT3G11150;AT3G19000;AT3G51240;AT5G24530;AT5G43440	AT1G30040;AT2G38240;AT3G13610;AT3G55970	Mp4g09920.1;Mp6g01210.1;Mp7g19170.1	Mp1g26540.1;Mp3g16920.1;Mp3g19390.1;Mp6g19000.1;Mp7g16190.1
cluster4	AT1G18570;AT1G71030;AT2G16720;AT3G23250;AT3G28910;AT3G50060;AT5G15310;AT5G17800;AT5G55020;AT5G62470	AT2G47460;AT4G34990;AT5G07700;AT5G65230	Mp7g16300.1	Mp2g22560.1;Mp3g02770.1;Mp3g07510.1;Mp4g21790.1;Mp6g04830.1
cluster6	AT2G24480;AT2G35000;AT3G61460;AT4G33565	AT1G04360;AT2G27940;AT2G42350;AT3G05200;AT3G60220;AT4G17920;AT5G27420;AT5G41450	Mp1g19680.1;Mp4g20140.1	Mp1g22670.1;Mp2g11860.1;Mp4g04600.1;Mp7g04530.1;Mp8g06460.1
cluster7	AT1G16090;AT1G16130;AT1G21590;AT1G62950;AT1G72180;AT2G11520;AT2G31880;AT2G35620;AT4G26540;AT4G33430;AT5G07280;AT5G10290;AT5G37790;AT5G65700	AT5G65700	Mp1g27720.1	Mp1g09960.1;Mp8g10060.1
cluster8	AT4G21960	AT1G77100	Mp5g02520.1;Mp5g10740.1;Mp7g02680.1;Mp8g01700.1	Mp2g03340.1;Mp4g13870.1;Mp4g20060.1;Mp5g02520.1;Mp5g06880.1;Mp5g07830.1;Mp5g07850.1;Mp5g17450.1;Mp7g07630.1;Mp8g09900.1;Mp8g16260.1
cluster9	AT2G39710;AT5G02190;AT5G37540	AT1G09750;AT3G61820;AT5G07030;AT5G10770	Mp1g05070.1;Mp5g12090.1	Mp2g26790.1;Mp3g04530.1;Mp3g12890.1;Mp4g12020.1;Mp5g12090.1;Mp5g16350.1;Mp7g10610.1
cluster11	AT2G25090;AT2G45490;AT4G30960	AT1G53700;AT2G20470;AT2G34650;AT3G14370;AT5G66880	Mp1g14130.1;Mp2g05130.1	Mp2g24150.1;Mp2g26670.1;Mp3g14790.1;Mp4g01600.1;Mp4g14510.1
cluster12	AT4G28250	AT1G65681	Mp1g22730.1;Mp3g10160.1	Mp1g22720.1;Mp1g22740.1;Mp1g26350.1;Mp2g18600.1;Mp3g09770.1;Mp3g10160.1;Mp3g12280.1;Mp3g12290.1;Mp4g06560.1;Mp4g22170.1;Mp5g20430.1
cluster13	AT4G31500;AT4G36220	AT3G26200;AT4G37310	Mp2g18440.1;Mp5g08730.1;Mp8g12170.1	Mp2g04040.1;Mp2g18430.1;Mp3g20410.1;Mp5g08730.1;Mp5g10800.1;Mp7g09860.1;Mp8g12170.1;Mp8g12210.1
cluster16	AT1G07240;AT3G21750;AT3G21790;AT4G15260	AT4G15280	Mp3g17090.1	Mp2g16630.1;Mp2g16633.1;Mp2g21470.1;Mp3g17090.1;Mp3g24270.1;Mp5g05990.1;Mp8g09770.1
cluster18	AT3G13730;AT3G50660;AT4G36380;AT5G05690	AT4G15310	Mp7g03050.1	Mp1g15990.1;Mp1g25410.1;Mp2g06070.1;Mp2g10200.1;Mp2g10420.1;Mp4g00450.1;Mp4g23680.1
cluster19	AT3G52150;AT4G34110	AT2G21660	Mp2g09480.1;Mp2g24130.1;Mp3g01600.1;Mp3g22400.1;Mp6g13260.1;Mp7g06650.1;Mp8g16700.1	Mp1g20560.1;Mp1g27850.1;Mp3g08890.1
cluster21	AT1G32860;AT2G05790;AT2G27500;AT3G07320;AT3G13560;AT4G34480;AT5G55180	AT3G07320;AT5G55180	Mp1g16260.1	Mp3g20680.1;Mp8g17420.1
cluster22	AT3G48360	AT3G11910	Mp1g19060.1;Mp7g17270.1	Mp1g13890.1;Mp2g04550.1;Mp4g16245.1;Mp4g16260.1;Mp6g15660.1;Mp8g01920.1;Mp8g06830.1;Mp8g13460.1
cluster24	AT4G31390	AT5G04610	Mp2g07000.1;Mp5g15210.1	Mp1g08310.1;Mp1g20880.1;Mp2g07000.1;Mp3g23730.1;Mp4g16690.1;Mp5g19740.1;Mp6g03230.1;Mp8g06050.1
cluster25	AT5G06620	AT4G37460	Mp3g16220.1;Mp5g09790.1;Mp6g00790.1;Mp8g12580.1	Mp1g15800.1;Mp5g07360.1;Mp5g08180.1;Mp5g09790.1;Mp6g19280.1;Mp7g09270.1
cluster30	AT1G15670;AT1G19460;AT1G80440;AT2G44130	AT1G31350;AT4G39290	Mp2g13040.1;Mp3g08140.1	Mp1g09370.1;Mp1g11400.1;Mp6g09300.1
cluster33	AT2G21210;AT2G45210;AT3G03830;AT3G03840;AT3G60690;AT4G38860;AT5G18050;AT5G18080	AT1G56150	Mp1g27920.1	Mp6g08420.1
cluster34	AT4G03115;AT5G48970	AT5G07320	Mp1g28070.1	Mp1g17420.1;Mp2g10530.1;Mp5g13430.1;Mp5g15390.1;Mp6g14420.1;Mp7g07860.1;Mp7g12620.1
cluster37	AT1G01900;AT1G20160;AT3G14067;AT5G67360	AT1G01900;AT1G32960	Mp5g07150.1;Mp6g07860.1	Mp2g21550.1;Mp6g12310.1
cluster38	AT2G07750;AT2G47330;AT5G05450	AT3G09620	Mp6g05260.1	Mp1g06750.1;Mp4g00850.1;Mp6g02580.1;Mp6g12000.1;Mp6g19210.1
cluster39	AT2G29500	AT1G07400;AT1G59860;AT2G29500	Mp5g23120.1	Mp6g18600.1;Mp6g19790.1;Mp6g20360.1;Mp7g02030.1;Mp7g07870.1
cluster40	AT2G37170;AT2G37180;AT3G53420;AT4G35100	AT5G60660	Mp3g14380.1	Mp1g20890.1;Mp4g17210.1;Mp8g11200.1;Mp8g14930.1
cluster42	AT1G01310;AT3G09590;AT5G02730	AT3G19690	Mpzg00770.1	Mp2g05480.1;Mp3g14130.1;Mp3g21890.1;Mp7g00440.1
cluster43	AT1G14000;AT4G18950	AT4G01190;AT4G18950;AT4G33240	Mp5g08360.1	Mp2g03930.1;Mp5g03330.1;Mp8g13350.1
cluster45	AT1G19350;AT1G78700;AT3G50750;AT4G36780	AT1G78700;AT3G50750;AT4G18890	Mp2g23000.1	Mp1g13260.1
cluster46	AT1G20010;AT1G50010;AT5G19770;AT5G19780	AT1G20010;AT2G29550;AT5G23860	Mp4g00550.1	Mp2g16780.1
cluster47	AT3G15220	AT5G12090	Mp1g20240.1	Mp3g09360.1;Mp3g17970.1;Mp4g22540.1;Mp5g18530.1;Mp8g05810.1;Mp8g16980.1
cluster48	AT3G21670;AT5G13400	AT1G12110	Mp6g04780.1	Mp3g13800.1;Mp3g13820.1;Mp6g04780.1;Mp7g01820.1;Mp8g15680.1
cluster49	AT5G03140	AT5G03140	Mp1g08790.1	Mp1g08790.1;Mp1g17580.1;Mp4g21360.1;Mp5g05610.1;Mp5g05710.1;Mp5g12310.1
cluster57	AT1G53510;AT3G18040	AT2G18170;AT3G18040;AT4G11330	Mp6g21400.1	Mp5g19170.1;Mp7g04170.1
cluster60	AT1G73480	AT1G77420;AT5G16120	Mp5g23560.1	Mp3g06320.1;Mp5g07640.1;Mp5g23560.1;Mp7g08570.1
cluster61	AT2G29080	AT1G53750;AT5G15250	Mp2g03880.1	Mp2g04840.1;Mp3g08790.1;Mp7g18210.1;Mp8g05580.1
cluster62	AT2G34820;AT2G46970;AT3G59060	AT2G46970;AT3G62090	Mp5g09710.1	Mp1g01110.1;Mp6g21470.1
cluster71	AT1G08920;AT1G67300;AT2G20780	AT1G05030	Mp7g19480.1	Mp1g02000.1;Mp2g13170.1
cluster76	AT3G13430;AT5G08139;AT5G15820	AT1G68180	Mp4g04900.1	Mp4g17160.1;Mp5g05250.1
cluster77	AT3G14440;AT3G24220;AT4G19170	AT3G24220	Mp3g20700.1;Mp7g12990.1	Mp7g12990.1
cluster78	AT3G45170;AT3G50870	AT2G45050;AT3G60530;AT4G36620	MpVg00300.1	Mp5g09130.1
cluster79	AT3G53480;AT4G15215	AT4G15236	Mp1g25350.1	Mp1g25350.1;Mp4g06670.1;Mp8g09300.1
cluster81	AT4G36800	AT2G32790	Mp6g00100.1	Mp2g13120.1;Mp3g18170.1;Mp3g21700.1;Mp7g03500.1
cluster94	AT1G07430;AT5G57050	AT3G17250;AT5G10740	Mp4g00910.1	Mp3g18710.1
cluster100	AT1G72250;AT4G05190	AT4G21270	Mp4g01680.1	Mp1g23060.1;Mp8g17600.1
cluster104	AT2G45680;AT5G23280	AT1G35560;AT1G69690	Mp7g09490.1	Mp7g09490.1
cluster105	AT3G12320;AT5G06980	AT3G54500;AT5G06980	Mp4g19240.1	Mp1g10620.1
cluster108	AT3G19590	AT3G19590	Mp1g09140.1;Mp2g16850.1;Mp5g11980.1	Mp1g09140.1
cluster113	AT5G19060	AT5G19060	Mp5g04700.1	Mp1g27210.1;Mp3g17870.1;Mp8g13390.1
cluster116	AT5G56160	AT4G36490	Mp4g01620.1	Mp1g15290.1;Mp3g02130.1;Mp8g00830.1
cluster117	AT5G60860;AT5G65270	AT2G33870;AT4G39990	Mp3g00730.1	Mp3g12050.1
cluster126	AT1G01480	AT1G01480;AT4G26200	Mp6g04560.1	Mp6g04560.1
cluster131	AT1G17260;AT2G18960	AT4G11730	Mp3g12390.1	Mp3g12380.1
cluster132	AT1G19310;AT4G03510	AT1G19310	Mp1g01820.1	Mp8g14740.1
cluster135	AT1G24350	AT3G12685	Mp7g09880.1	Mp4g04530.1;Mp4g18640.1
cluster139	AT1G54100	AT1G44170;AT1G54100	Mp8g17680.1	Mp7g04495.1
cluster146	AT2G16640	AT3G16620	Mp3g03840.1	Mp6g15100.1;Mp8g08330.1
cluster157	AT3G17360;AT3G19050	AT5G60930	Mp1g17360.1	Mp7g09250.1
cluster159	AT3G23990	AT5G56500	Mp5g16030.1;Mp6g14150.1	Mp6g01500.1
cluster160	AT3G28050	AT3G53210	Mp7g14400.1	Mp6g20720.1;Mp7g14400.1
cluster170	AT5G09810	AT3G18780	Mp3g08240.1;Mp3g23810.1	Mp6g11010.1
cluster215	AT2G38050	AT2G38050	Mp6g16590.1	Mp4g19760.1
cluster219	AT2G46210	AT2G46210	Mp3g04390.1	Mp7g08840.1
cluster238	AT4G32500	AT4G18290	Mp5g22750.1	Mp5g22750.1
