# Supplementary material for: Functional evolution and rewiring of the UVR8–BES1/BIM1 module underpin the refinement of UV-B responses during plant terrestrialization
Source: Plant Commun. 2026 Apr 3;7(6):101842. doi: 10.1016/j.xplc.2026.101842 (PMC13261680; doi:10.1016/j.xplc.2026.101842)
Supplement: Supplemental Table 9. KEGG pathway enrichment network of conserved targets of AtBES1, AtBIM1, MpBES1, and MpBIM1 [file mmc10.xlsx]

## Sheet: KEGG
Description	Database	ID	Input number	P-Value	p.adjust	Cluster_ID	Input
Biosynthesis of secondary metabolites	KEGG PATHWAY	ath01110	21	0.000183623	0.00143226	cluster126, cluster13, cluster139, cluster18, cluster2, cluster215, cluster77, cluster8	AT4G31500	AT3G13610	AT1G01480	AT1G44170	AT1G77100	AT1G54100	AT4G21960	AT1G62380	AT4G36380	AT3G50660	AT3G24220	AT4G36220	AT3G51240	AT3G14440	AT4G19170	AT1G02400	AT2G38050	AT5G05690	AT4G26200	AT3G13730	AT1G30040
Plant hormone signal transduction	KEGG PATHWAY	ath04075	15	7.94944e-09	3.10028e-07	cluster11, cluster33, cluster42, cluster45, cluster7, cluster94	AT1G56150	AT5G66880	AT1G19350	AT3G60690	AT4G38860	AT4G33430	AT2G21210	AT3G19690	AT3G03830	AT5G57050	AT1G07430	AT2G45210	AT5G18050	AT5G18080	AT3G03840
Phagosome	KEGG PATHWAY	ath04145	7	5.81479e-06	7.55922e-05	cluster43, cluster46	AT5G19770	AT2G29550	AT5G19780	AT1G50010	AT5G23860	AT1G20010	AT4G33240
MAPK signaling pathway - plant	KEGG PATHWAY	ath04016	7	0.000113791	0.00110946	cluster11, cluster126, cluster42, cluster57, cluster7, cluster94	AT1G01480	AT5G66880	AT4G33430	AT3G19690	AT2G18170	AT5G57050	AT1G07430
Brassinosteroid biosynthesis	KEGG PATHWAY	ath00905	5	3.13001e-08	6.10352e-07	cluster18, cluster215	AT5G05690	AT4G36380	AT3G13730	AT3G50660	AT2G38050
RNA degradation	KEGG PATHWAY	ath03018	4	0.012774	0.0498186	cluster159, cluster19	AT3G23990	AT4G34110	AT5G56500	AT3G52150
Carotenoid biosynthesis	KEGG PATHWAY	ath00906	3	0.00187867	0.0122114	cluster77	AT3G24220	AT3G14440	AT4G19170
Glycerolipid metabolism	KEGG PATHWAY	ath00561	3	0.0126399	0.0498186	cluster139, cluster60	AT1G54100	AT1G44170	AT1G73480
Tryptophan metabolism	KEGG PATHWAY	ath00380	3	0.0126399	0.0498186	cluster13, cluster139	AT1G54100	AT4G31500	AT1G44170
Histidine metabolism	KEGG PATHWAY	ath00340	2	0.0101732	0.0498186	cluster139	AT1G54100	AT1G44170
