# Supplementary material for: Functional evolution and rewiring of the UVR8–BES1/BIM1 module underpin the refinement of UV-B responses during plant terrestrialization
Source: Plant Commun. 2026 Apr 3;7(6):101842. doi: 10.1016/j.xplc.2026.101842 (PMC13261680; doi:10.1016/j.xplc.2026.101842)
Supplement: Supplemental Table 10. Species list for phylogenomic analysis [file mmc11.xlsx]

## Sheet: taxon list
Phylogenetic group	Species	Source Link
Rhodophyta (10)
Rhodo_Chocri1	Chondrus crispus Stackhouse	https://genome.jgi.doe.gov/portal/pages/dynamicOrganismDownload.jsf?organism=Chocri1
Rhodo_CyamerSoos	Cyanidioschyzon merolae Soos	https://genome.jgi.doe.gov/portal/pages/dynamicOrganismDownload.jsf?organism=CyamerSoos_1
Rhodo_Cyame	Cyanidizyon merolae	http://merolae.biol.s.u-tokyo.ac.jp/
Rhodo_Galsu	Galdieria sulfuraria	https://www.ncbi.nlm.nih.gov/datasets/genome/GCF_000341285.1/
Rhodo_Graco	Gracilariopsis chorda isolate SKKU-2015	https://genome.jgi.doe.gov/portal/pages/dynamicOrganismDownload.jsf?organism=Graco1
Rhodo_Porumb	Porphyra umbilicalis v1.5	https://phytozome-next.jgi.doe.gov/info/Pumbilicalis_v1_5
Rhodo_Porpu	Porphyridium purpureum CCMP1328	https://genome.jgi.doe.gov/portal/pages/dynamicOrganismDownload.jsf?organism=Porpu1328_1
Rhodo_Galph	Galdieria phlegrea Soos	https://genome.jgi.doe.gov/portal/pages/dynamicOrganismDownload.jsf?organism=Galph1
Rhodo_Pyrye	Pyropia yezoensis U-51	https://genome.jgi.doe.gov/portal/pages/dynamicOrganismDownload.jsf?organism=Pyrye1
Rhodo_Gradom	Gracilaria domingensis	https://phycocosm.jgi.doe.gov/Gradom1/Gradom1.home.html
Glaucophyta (1)
	Cyanophora paradoxa	https://genome.jgi.doe.gov/portal/pages/dynamicOrganismDownload.jsf?organism=Cyapar1
Prasinodermaphyta (1)
	Prasinoderma coloniale CCMP1413	https://genome.jgi.doe.gov/portal/pages/dynamicOrganismDownload.jsf?organism=Praco1
Chlorophytes (23)
Chlor_Apafu	Apatococcus fuscideae	https://www.ncbi.nlm.nih.gov/datasets/genome/GCA_040144375.1/
Chlor_Apalo	Apatococcus lobatus	https://www.ncbi.nlm.nih.gov/datasets/genome/GCA_040144355.1/
Chlor_Astpho	Asterochloris glomerata	https://genome.jgi.doe.gov/portal/pages/dynamicOrganismDownload.jsf?organism=Astpho2
Chlor_Auxpr	Auxenochlorella protothecoides UTEX 25	https://genome.jgi.doe.gov/portal/pages/dynamicOrganismDownload.jsf?organism=Auxpr25_1
Chlor_Auxpy	Auxenochlorella pyrenoidosa	https://ngdc.cncb.ac.cn/gwh/Assembly/83802/show
Chlor_Batpra	Bathycoccus prasinos RCC1105	https://genome.jgi.doe.gov/portal/pages/dynamicOrganismDownload.jsf?organism=Batpra1
Chlor_Botrbrau	Botryococcus braunii Showa	https://phycocosm.jgi.doe.gov/Botrbrau1_1/Botrbrau1_1.home.html
Chlor_Caulen	Caulerpa lentillifera	https://phycocosm.jgi.doe.gov/Caulen1/Caulen1.home.html
Chlor_Chlre	Chlamydomonas reinhardtii CC-4532 v6.1	https://phytozome-next.jgi.doe.gov/info/CreinhardtiiCC_4532_v6_1
Chlor_Chloso	Chlorella sorokiniana	https://phycocosm.jgi.doe.gov/phycocosm/home
Chlor_ChloA99	Chlorella sp. A99	https://genome.jgi.doe.gov/portal/pages/dynamicOrganismDownload.jsf?organism=ChloA99_1
Chlor_Chlorella_NC64A	Chlorella variabilis NC64A	https://phycocosm.jgi.doe.gov/phycocosm/home
Chlor_Chlvu	Chlorella vulgaris	https://www.ncbi.nlm.nih.gov/datasets/genome/GCA_023343905.1/
Chlor_Chlsp	Chloroidium sp.	https://datadryad.org/stash/dataset/doi:10.5061/dryad.k83g4#usage
Chlor_Chlpri	Chloropicon primus CCMP1205	https://phycocosm.jgi.doe.gov/Chlpri1/Chlpri1.home.html
Chlor_Cosub3	Coccomyxa subellipsoidea C-169	https://genome.jgi.doe.gov/portal/pages/dynamicOrganismDownload.jsf?organism=Cosub3
Chlor_Covir	Coccomyxa viridis	https://www.ncbi.nlm.nih.gov/datasets/genome/GCA_964019345.2/
Chlor_Dunsal	Dunaliella salina v1.0	https://phytozome-next.jgi.doe.gov/info/Dsalina_v1_0
Chlor_Ellbi	Elliptochloris bilobata	https://www.ncbi.nlm.nih.gov/datasets/genome/GCA_040144335.1/
Chlor_Gonpec	Gonium pectorale NIES-2863	https://genome.jgi.doe.gov/portal/pages/dynamicOrganismDownload.jsf?organism=Gonpec1
Chlor_Heli	Helicosporidium sp. ATCC 50920	https://genome.jgi.doe.gov/portal/pages/dynamicOrganismDownload.jsf?organism=Heli50920_1
Chlor_Micco	Micractinium conductrix SAG 241.80	https://genome.jgi.doe.gov/portal/pages/dynamicOrganismDownload.jsf?organism=Micco1
Chlor_Micpu	Micromonas pusilla CCMP1545	https://genome.jgi.doe.gov/portal/pages/dynamicOrganismDownload.jsf?organism=MicpuC3v2
Chlor_Monneg	Monoraphidium neglectum SAG 48.87	https://genome.jgi.doe.gov/portal/pages/dynamicOrganismDownload.jsf?organism=Monneg1
Chlor_Mybis	Myrmecia bisecta	https://www.ncbi.nlm.nih.gov/datasets/genome/GCA_040144395.1/
Chlorella desiccata (nom. nud.)	Nannochloris desiccata	https://www.ncbi.nlm.nih.gov/datasets/genome/GCA_019044685.2/
Chlor_Ostlu	Ostreococcus lucimarinus CCE9901	https://genome.jgi.doe.gov/portal/pages/dynamicOrganismDownload.jsf?organism=Ost9901_3
Chlor_Ostta	Ostreococcus tauri RCC1115 v1.0	https://genome.jgi.doe.gov/portal/pages/dynamicOrganismDownload.jsf?organism=Ostta1115_2
Chlor_YPF701	P.incertae sedis sp. YPF701	https://www.ebi.ac.uk/ena/browser/text-search?query=PRJEB47395
Chlor_Pedmin	Pedinomonas minor SAG 1965-3	https://phycocosm.jgi.doe.gov/Pedmin1/Pedmin1.home.html
Chlor_Picsp	Picochlorum soloecismus	https://genome.jgi.doe.gov/portal/pages/dynamicOrganismDownload.jsf?organism=Picsp_1
Chlor_Pico_ML	Picocystis sp. ML	https://phycocosm.jgi.doe.gov/Pico_ML_1/Pico_ML_1.home.html
Chlor_Piwic	Prototheca wickerhamii	https://www.ncbi.nlm.nih.gov/datasets/genome/GCA_031763795.1/
Chlor_Syirr	Symbiochloris irregularis	https://www.ncbi.nlm.nih.gov/datasets/genome/GCA_040144405.1/
Chlor_Tetstr	Tetraselmis striata	https://phycocosm.jgi.doe.gov/Tetstr1/Tetstr1.home.html
Chlor_Trebou	Trebouxia sp. A1-2	https://genome.jgi.doe.gov/portal/pages/dynamicOrganismDownload.jsf?organism=TrebouA12_1
Chlor_Ulvmu	Ulva mutabilis Foyn	https://phycocosm.jgi.doe.gov/Ulvmu1/Ulvmu1.home.html
Chlor_Volca	Volvox carteri v2.1	https://phytozome-next.jgi.doe.gov/info/Vcarteri_v2_1
Charophyta (8)
Charo_Chlat	Chlorokybus atmophyticus	https://genome.jgi.doe.gov/portal/pages/dynamicOrganismDownload.jsf?organism=Chlat1_1
Charo_Chabra	Chara braunii	https://genome.jgi.doe.gov/portal/pages/dynamicOrganismDownload.jsf?organism=Chabra1
Charo_Klenit	Klebsormidium nitens NIES-2285 v1.1	https://genome.jgi.doe.gov/portal/pages/dynamicOrganismDownload.jsf?organism=Klenit1_1
Charo_Mesvir	Mesostigma viride	https://genome.jgi.doe.gov/portal/pages/dynamicOrganismDownload.jsf?organism=Mesvir1_1
Charo_Mesen	Mesotaenium endlicherianum SAG12.97	https://genome.jgi.doe.gov/portal/pages/dynamicOrganismDownload.jsf?organism=Mesen1_1
Charo_Penma	Penium margaritaceum	http://bioinfo.bti.cornell.edu/cgi-bin/Penium/home.cgi
Charo_Zygcyl6981a	Zygnema cf. cylindricum SAG 698-1a	https://genome.jgi.doe.gov/portal/pages/dynamicOrganismDownload.jsf?organism=Zygcyl6981a_1
Charo_Spimu	Spirogloea muscicola CCAC 0214	https://genome.jgi.doe.gov/portal/pages/dynamicOrganismDownload.jsf?organism=Spimu1_1
Bryophyta (8)
Bryop_Fonan	Fontinalis antipyretica	https://gigadb.org/search/new?keyword=Fontinalis+antipyretica
Bryop_Cerpur	Ceratodon purpureus GG1 v1.1	https://phytozome-next.jgi.doe.gov/info/CpurpureusGG1_v1_1
Bryop_Calpl	Calohypnum plumiforme	https://ngdc.cncb.ac.cn/gwh/Assembly/8871/show
Bryop_Marpo	Marchantia polymorpha	https://www.ncbi.nlm.nih.gov/datasets/genome/GCA_003032435.1/
Bryop_Phypa	Physcomitrium patens v3.3	https://phytozome-next.jgi.doe.gov/info/Ppatens_v3_3
Bryop_Sphfa	Sphagnum fallax v1.1	https://phytozome-next.jgi.doe.gov/info/Sfallax_v1_1
Bryop_Sphma1	Sphagnum magellanicum v1.1	https://phytozome-next.jgi.doe.gov/info/Smagellanicum_v1_1
Bryop_Anagr	Anthoceros agrestis	https://www.hornworts.uzh.ch/en/download.html
Lycophyte (3)
Lycop_Dipco	Diphasiastrum complanatum v3.1	https://phytozome-next.jgi.doe.gov/info/Dcomplanatum_v3_1
Lycop_Selmo	Selaginella moellendorffii v1.0	https://phytozome-next.jgi.doe.gov/info/Smoellendorffii_v1_0
Lycop_Sekra	Selaginella kraussiana	https://sk.ccgg.fun/download
Fern (3)
Fern_Azofi	Azolla filiculoides	https://fernbase.org/ftp/Azolla_filiculoides/Azolla_asm_v1.1/
Fern_Cerri	Ceratopteris richardii v2.1	https://phytozome-next.jgi.doe.gov/info/Crichardii_v2_1
Fern_Salcu	Salvinia cucullata	Index of /ftp/Salvinia_cucullata/Salvinia_asm_v1.2/
Gymnosperm (7)
Gymno_Cycpa	Cycas panzhihuaensis	https://db.cngb.org/codeplot/datasets/PwRftGHfPs5qG3gE
Gymno_Ginbi	Ginkgo biloba	https://ngdc.cncb.ac.cn/gwh/Assembly/18742/show
Gymno_Gnemo	Gnetum montanum	https://datadryad.org/stash/dataset/doi:10.5061/dryad.0vm37
Gymno_Picgl	Picea glauca	https://congenie.org/?r=archive
Gymno_Pinta	Pinus taeda	https://treegenesdb.org/FTP/Genomes/Pita/v2.01/annotation/
Gymno_Thupl	Thuja plicata v3.1	https://phytozome-next.jgi.doe.gov/info/Tplicata_v3_1
Gymno_Metgl	Metasequoia glyptostroboides	https://ngdc.cncb.ac.cn/gwh/Assembly/37841/show
Angiosperm (20)
Angio_Allsa	Allium sativum	https://figshare.com/articles/dataset/garlic_genome_and_transcriptome_resources/12570947/1
Angio_Amtri	Amborella trichopoda	https://phytozome-next.jgi.doe.gov/info/Atrichopoda_v1_0
Angio_Aquco	Aquilegia coerulea v3.1	https://phytozome-next.jgi.doe.gov/info/Acoerulea_v3_1
Angio_Arfim	Aristolochia fimbriata	https://www.ncbi.nlm.nih.gov/datasets/genome/GCA_019845555.1/
Angio_Artha	Arabidopsis thaliana	https://phytozome-next.jgi.doe.gov
Angio_Cedem	Ceratophyllum demersum	https://genomevolution.org/CoGe/GenomeInfo.pl?gid=56569
Angio_Cinka	Cinnamomum kanehirae	https://phytozome-next.jgi.doe.gov/info/Ckanehirae_v3
Angio_Gmax	Glycine max Wm82.a4.v1	https://phytozome-next.jgi.doe.gov/info/Gmax_Wm82_a4_v1
Angio_Goshi	Gossypium hirsutum v3.1	https://phytozome-next.jgi.doe.gov/info/Ghirsutum_v3_1
Angio_Helpu	Heliosperma pusillum	https://www.ncbi.nlm.nih.gov/datasets/genome/GCA_022085475.1/
Angio_Linus	Linum usitatissimum v1.0	https://phytozome-next.jgi.doe.gov/info/Lusitatissimum_v1_0
Angio_Lirtu	Liriodendron tulipifera	https://phytozome-next.jgi.doe.gov/info/LtulipiferaYP108A_v1_1
Angio_Macin	Macadamia integrifolia	https://www.ncbi.nlm.nih.gov/datasets/genome/GCF_013358625.1/
Angio_Malol	Malania oleifera	https://www.ncbi.nlm.nih.gov/datasets/genome/GCF_029873635.1/
Angio_Nymco	Nymphaea colorata	https://phytozome-next.jgi.doe.gov/info/Ncolorata_v1_2
Angio_Orysa	Oryza sativa	https://phytozome-next.jgi.doe.gov/info/Osativa_v7_0
Angio_Rhosi	Rhododendron simsii	https://www.ncbi.nlm.nih.gov/datasets/genome/GCA_014282245.1/
Angio_Soltu	Solanum tuberosum v6.1	https://phytozome-next.jgi.doe.gov/info/Stuberosum_v6_1
Angio_Vitvi	Vitis vinifera	https://phytozome-next.jgi.doe.gov/info/Vvinifera_v2_1
Angio_Zeama	Zea mays	https://phytozome-next.jgi.doe.gov

## Sheet: UVR8_motif
Motif number	Sequence	p_value	e_value	bayes_threshold
motif_1	VACGWRHTIAVSSSGSLYTFGWSKYGQLGHGDFEDHLVPH	1.9e-3667	1.7e-3332	10.818
motif_2	VYSWGWGDFGRLGHGNSSDLFIPQPIKALQGLRIKQIACGDSHCLAVTMDGEV	1.7e-4011	1.1e-3724	10.5656
motif_3	VAAGAEHTAAVTEDGKLYGWGWGRYGNLGLGDRNDR	3.4e-3385	2.4e-3044	8.63322
motif_4	QISGGWRHTMALDSDGKLYGWGWNKF	8.5e-2356	1.9e-2021	10.4604
motif_5	QVSCGWRHTLAVTERGNVFSWGRGTNGQLGHGD	1.9e-2376	1.9e-2083	10.6249
motif_6	NVVCSWGRGEDGQLGHGDAEDRLLPTIVS	7.1e-2158	1.8e-1864	10.9554
motif_7	YSWGRNQNGQLGLGHTEDS	1.3e-1721	1.4e-1390	8.72127
motif_8	ALDGCEISSVTCGADHTTAYSESRKQ	6.0e-1460	3.9e-1152	9.49877
motif_9	RRVLLVSAGASHSVALLSG	5.4e-1172	5.5e-854	8.73972
motif_10	GQVGVGBNEDHCSPQLVKF	4.9e-1120	1.1e-805	8.68954
motif_11	SGKSWVSPSERYAVVPDET	2.1e-1064	1.0e-796	10.787
motif_12	SVDRNVPKIIEALSVDGSACQQIESS	9.0e-975	2.4e-781	9.70426
motif_13	PQKVZAFZGISVKM	2.1e-897	9.1e-554	8.66341
motif_14	LVPEEVSAVNGEKM	4.1e-509	1.5e-320	9.75711
motif_15	DASVPETDVKRMR	1.0e-478	3.7e-304	11.6723

## Sheet: BES1_motif
Motif number	Sequence	p_value	e_value	bayes_threshold
motif_1	ERENNKRRERRRRAIAAKIFAGLRAYGNYKLPKHCDNNEVLKALCAEAGW	1.5e-10191	5.3e-9736	8.24616
motif_2	TVEEDGTTYRKGCK	6.1e-2482	8.9e-2017	8.41251
motif_3	LGGSISAPVTPPLSSPTAR	1.5e-2158	1.7e-1718	8.42284
motif_4	VKPWEGERIHEECG	1.3e-1685	2.9e-1311	10.9517
motif_5	SPCSSYFPSPCPSYNPSPASSSFPSP	2.1e-1958	8.5e-1617	9.68439
motif_6	GAADGSSLIPWLKNLSSSS	1.8e-1511	4.5e-1083	8.43412
motif_7	DDLELTLGSS	1.5e-1418	1.7e-973	8.87826
motif_8	TSGTRLPTWK	2.1e-1286	1.4e-832	8.44835
motif_9	PSSGPTSPTFSLVSPNPFG	2.6e-1121	2.7e-790	8.96502
motif_10	FNYPFLASSAPPSPTRRHL	6.7e-1049	2.5e-739	8.98615
motif_11	WTPGQSGTCSPSDASTVDS	6.8e-974	6.6e-662	8.52587
motif_12	PRVKPDWDAIAKAP	3.7e-737	4.2e-378	8.95868
motif_13	MSDGRSDEFAFGSN	2.4e-729	4.8e-400	8.53526
motif_14	PVERMDIVGGSASA	3.5e-410	3e-229	8.6342
motif_15	DSRWLNGIRV	6.4e-468	1.7e-213	9.90132

## Sheet: BIM1_motif
Motif number	Sequence	p_value	e_value	bayes_threshold
motif_1	KRDKASFLLEVIEYIQFLQEKVQKYE	1.3e-2838	6.3e-2447	10.2612
motif_2	RSKHSATEQRRRSKINERF	1.5e-2509	8.2e-2117	9.726
motif_3	SSVYSQGLLBTLTQALQSSGVDLSQASISVQIDLGK	1.1e-2413	1.2e-2134	9.11198
motif_4	SYQGWNQEPTKLMPWRNSH	2.0e-921	1.0e-663	9.18844
motif_5	MLRDLVPHSD	9.3e-1034	2.7e-642	8.87883
motif_6	MKSAKGSQEEEEDDEEEFVDKKKGSS	1.6e-750	8.7e-496	9.99441
motif_7	PSQGSYLKTHDFLQPLERGGKNSTK	5.2e-595	2.0e-413	10.1154
motif_8	EQEELTIEGGTINI	1.1e-636	2.7e-381	10.0322
motif_9	PPPSVEHILPGGIGTYSISHISYYNQ	1.5e-500	3.4e-379	11.0573
motif_10	VZSLVDHPQAIKNGSGPGLTFAGKFDEN	4.8e-507	1.9e-366	10.1734
motif_11	EGKKPTHDFLSLYSHSSSQ	2.4e-499	1.2e-323	10.1438
motif_12	HSRVASSGEESDQAQKRLK	6.7e-535	2.9e-290	9.20076
motif_13	CSSYTGGGFTLWEESAVKK	1.1e-338	1.3e-220	11.0886
motif_14	VDGKSNDQKANTP	1.7e-365	1.8e-177	10.1437
motif_15	NINVTPTMJANAQNPVESD	5.0e-323	5.1e-169	10.9914
