# Supplementary material for: Functional evolution and rewiring of the UVR8–BES1/BIM1 module underpin the refinement of UV-B responses during plant terrestrialization
Source: Plant Commun. 2026 Apr 3;7(6):101842. doi: 10.1016/j.xplc.2026.101842 (PMC13261680; doi:10.1016/j.xplc.2026.101842)
Supplement: Supplemental Table 11. List of primers used in this study [file mmc12.xlsx]

## Sheet: primers
Name	Sequence
For cloning
cLUC(MeUVR8)-SF	TCGTACGCGTCCCGGGGCGGTACCATGGGTGACACTGAAGCTAAGAAT
cLUC(MeUVR8)-SR	TCCATTTGTTGGATCCCGGGTACCTCACAGCTTCCTTTGTCGCTTGGT
cLUC(MeBIM1)-SF	TCGTACGCGTCCCGGGGCGGTACCATGCATAATACTGGAGCCGCGAGA
cLUC(MeBIM1)-SR	TCCATTTGTTGGATCCCGGGTACCTCATCGTGGCGGCTTCTGTGCGAT
nLUC-(MeBES1)-SF	AACACGGGGGACGAGCTCGGTACCATGATGCTAGAAGATAGAGTAGAA
nLUC-(MeBES1)-SR	GGACGCGTACGAGATCTGGTCGACCATCAATCGACTTCCAGTAGT
nLUC-(MeBIM1)-SF	AACACGGGGGACGAGCTCGGTACCATGCATAATACTGGAGCCGCGAGA
nLUC-(MeBIM1)-SR	GGACGCGTACGAGATCTGGTCGACTCGTGGCGGCTTCTGTGCGAT
cLUC(MpBIM1)-SF	TCGTACGCGTCCCGGGGCGGTACCATGGCGTTTTCCTCATCGGGAACA
cLUC(MpBIM1)-SR	TCCATTTGTTGGATCCCGGGTACCTTACAGCTCCATCTCTAGCTTTGG
cLUC(MpUVR8)-SF	TCGTACGCGTCCCGGGGCGGTACCATGGAAGACTCGAAGATGTCGAGT
cLUC(MpUVR8)-SR	TCCATTTGTTGGATCCCGGGTACCTTAAAAGCCCGTCCGTAGCCGTTT
nLUC-(MpBES1)-SF	AACACGGGGGACGAGCTCGGTACCATGACGTCGGGCACTCGCCTGCCG
nLUC-(MpBES1)-SR	GGACGCGTACGAGATCTGGTCGACTCGACATCGCGGTTCCGACTT
nLUC-(MpBIM1)-SF	AACACGGGGGACGAGCTCGGTACCATGGCGTTTTCCTCATCGGGAACA
nLUC-(MpBIM1)-SR	GGACGCGTACGAGATCTGGTCGACCAGCTCCATCTCTAGCTTTGG
cLUC(SemoUVR8)-SF	TCGTACGCGTCCCGGGGCGGTACCATGGCCGGGGAGCGCAAG
cLUC(SemoUVR8)-SR	TCCATTTGTTGGATCCCGGGTACCCTAGTCTGTTCTAATGCGCTTTAT
nLUC-(SemoBES1)-SF	AACACGGGGGACGAGCTCGGTACCATGACCTCGGGGTCCAGA
nLUC-(SemoBES1)-SR	GGACGCGTACGAGATCTGGTCGACGGGAGAAGAGGCCGGAGT
cLUC(ScBIM1)-SF	TCGTACGCGTCCCGGGGCGGTACCATGTCGCAGCTAGCCGATTCTGCG
cLUC(ScBIM1)-SR	TCCATTTGTTGGATCCCGGGTACCTTATGGATCAATCTCAAACTTGGG
nLUC-(ScBES1-1)-SF	AACACGGGGGACGAGCTCGGTACCATGACATCCGGCTCCCGCCTCCCC
nLUC-(ScBES1-1)-SR	GGACGCGTACGAGATCTGGTCGACGAGCTTCAGCTCCAGATCATG
nLUC-(ScBIM1)-SF	AACACGGGGGACGAGCTCGGTACCATGTCGCAGCTAGCCGATTCTGCG
nLUC-(ScBIM1)-SR	GGACGCGTACGAGATCTGGTCGACTGGATCAATCTCAAACTTGGG
cLUC(ScUVR8)-SF	TCGTACGCGTCCCGGGGCGGTACCATGGAGGTCGAGTCGTGCCGGAAG
cLUC(ScUVR8)-SR	TCCATTTGTTGGATCCCGGGTACCTCATGCGGTTCTTAGGCGCTTAAA
1307F-MpBIM1-SF	TCTAGAACTAGTGGATCCATGGCGTTTTCCTCATCGGGAACA
1307F-MpBIM1-SR	CTGCAGCCCGGGGGATCCCAGCTCCATCTCTAGCTTTGG
1307F-MpBES1-SF	TCTAGAACTAGTGGATCCATGACGTCGGGCACTCGCCTGCCG
1307F-MpBES1-SR	CTGCAGCCCGGGGGATCCTCGACATCGCGGTTCCGACTT
pG35S-MpSAUR3-SF(BamHI)	AGAGGACAGCCCACCACCGGATCCGGTGTGTTGGCGTTTTGTAA
pG35S-MpSAUR3-SR(NcoI)	TTATGTTTTTGGCGTCTTCCATGGCCCTCCTCATAATCCTGTCA
pG35S-MpEXP22-SF(BamHI)	AGAGGACAGCCCACCACCGGATCCTACCATCACATAGAACTGCGAAC
pG35S-MpEXP22-SR(NcoI)	TTATGTTTTTGGCGTCTTCCATGGCAATCCCTGCCTTCATACG
pG35S-MpF5H-SF(BamHI)	AGAGGACAGCCCACCACCGGATCCCCTGACAGATAGATAGCCGA
pG35S-MpF5H-SR(NcoI)	TTATGTTTTTGGCGTCTTCCATGGTCACAATAGGTTGAAAGCCG
For RT-qPCR
MpF5H-qF	GCTGAAAATGGCAGGCGAAA
MpF5H-qR	TAGTCAGCAGCACGTCCAAG
MpExpansin36-qF	TAACGGAGGCTGGACTACCA
MpExpansin36-qR	TCCTTCCGCTGCCTAAAGTG
MpExpansin35-qF	GGCTACGGAAACATGAACGC
MpExpansin35-qR	GGATTGGCAGGGCAGTAGTT
MpExpansin34-qF	ATCTTCAACGTCGGGGGAAG
MpExpansin34-qR	TAGCAATCCACTCCCCGTTG
MpExpansin32-qF	CATGCAACATTCTACGGCGG
MpExpansin32-qR	GATCAAAGTGGGACCTGGGG
MpExpansin22-qF	TCGGAGCATCTGTCGTTTGT
MpExpansin22-qR	CCCATTGTTCCAGCTCCACT
MpExpansin20-qF	TGACTGCCACCGACCTTTAC
MpExpansin20-qR	CGCTGACGGCTAGATCGAAT
MpExpansin17-qF	GGAGTTTACGAGGGGTGCTC
MpExpansin17-qR	TCCACCCCGTAGCCATTTTC
MpExpansin16-qF	AGTCCGATTCACCATCCACG
MpExpansin16-qR	GACCAGAATTGCCCCCAGTT
MpExpansin15-qF	GGGTACGGGACTTCATCGAC
MpExpansin15-qR	GAAGGACAGGTCGAAGTGGG
MpExpansin11-qF	CCATTCACTCTGGGCTACGG
MpExpansin11-qR	AGCTTAGTGAAAGCCGCGTA
MpExpansin10-qF	CAACGGATTCGCATGTGGAC
MpExpansin10-qR	CTCCGTTGTTCGTTGGCTTG
MpExpansin7-qF	TGGTCGTATCCCGATCCAGT
MpExpansin7-qR	ACGTTGGAGAAAGTCTGCGT
MpExpansin4-qF	CACGGGCCAGAGTCTTTCAT
MpExpansin4-qR	CCGCTTCGTAGGTTTGCTTG
MpSAUR14-qF	GCAACCGAGAGCGTCATAGA
MpSAUR14-qR	TCTTCTTGGCAGGTAGCACG
MpSAUR13-qF	TCTGCACCGTTCTGCCTAAG
MpSAUR13-qR	CGGATCAAGTCCGCCTCTTT
MpSAUR11-qF	AAGATGCGCAGCACCAAATG
MpSAUR11-qR	CTGTCCAAGTCCGTCAGTCC
MpSAUR10-qF	TCTTCAGCAGGAGCTTGTCG
MpSAUR10-qR	CATCGGAGGACACATCGGAG
MpSAUR9-qF	TTCCTCAGAAACGGTCAGCC
MpSAUR9-qR	GTGGTCCGACGTACACTGTT
MpSAUR8-qF	TCACGGTTTCCAAGGACGAG
MpSAUR8-qR	CCCTGACCACCTCCAGAAAC
MpSAUR6-qF	ACTCTCATAGCTCAGGGGCA
MpSAUR6-qR	GATTGGTTGGTGGCAAGCTG
MpSAUR5-qF	CAGCACGCACTACCTGAACC
MpSAUR5-qR	CGGTACTCGAACCCGAACT
MpSAUR3-qF	CGTCTAGGTTGCTTGCTTGC
MpSAUR3-qR	CTACTCCACTCTCGCGTTCC
MpSAUR1-qF	TTGACGAGTCCGAAGAAGGC
MpSAUR1-qR	CGTACTCGAACCCGAACTCC
MpACT7-qF	AGGCATCTGGTATCCACGAG
MpACT7-qR	ACATGGTCGTTCCTCCAGAC
MpCHS_qF	AGGCGAAGTTGGAGTTGGAG
MpCHS_qR	GCCGAAGGTGCTCTTGTTTG
MpHY5-qF	AGAGCCGTAGTGGTTGGTTG
MpHY5-qR	CCGGCCTGCTCTACTACTTG
MpPAL-qF	TGCCGAATAGGATTAGCG
MpPAL-qR	GCCCTGGTGACCTTGACT
MpRUP1-qF	TGATAGTGCCCGTTTCGC
MpRUP1-qR	TTCGGATGGCTTCTGGTG
MpERF11-qF	CCCCGAAAGTGGAGCAGAAT
MpERF11-qR	AATTCCGCTTTCTCCAGCGA
MpSIG5-qF	TGCTTGTGAATGGTTGCTGC
MpSIG5-qR	TCTTTTCTGCGTCTCGGCTT
